# Supplementary material for: Chemo-omic pipeline enables discovery of prion synaptotoxic pathways and inhibitory drugs
Source: PLoS Pathog. 2026 Jun 18;22(6):e1014314. doi: 10.1371/journal.ppat.1014314 (PMC13278431; doi:10.1371/journal.ppat.1014314)
Supplement: S1 Table — (XLSX) [file ppat.1014314.s001.xlsx]

## Sheet: DE_matrix_Proteomics
Gene	feature_identifier	Protein	P.Value	adj.P.Val	logFC	AveExpr	B
FGB	Fgb_Q8K0E8	Q8K0E8	0.000240008	0.331494	-2.08973	11.9999	-1.28704
MBD2	Mbd2_Q9Z2E1	Q9Z2E1	0.000645082	0.331494	0.248826	12.1536	-1.56513
CC2D2A	Cc2d2a_F6YZ61	F6YZ61	0.000903993	0.331494	0.562548	9.51228	-1.67559
PM20D1	Pm20d1_Q8C165	Q8C165	0.000996163	0.331494	0.486368	11.6647	-1.70893
WAS	Was_P70315	P70315	0.0010377	0.331494	-2.48913	12.2459	-1.72316
HCLS1	Hcls1_E9Q4E5	E9Q4E5	0.001049	0.331494	-2.72909	11.5321	-1.72696
MFSD1	Mfsd1_Q9DC37	Q9DC37	0.00104917	0.331494	-0.243107	12.9921	-1.72701
VPS13B	Vps13b_Q80TY5	Q80TY5	0.00115641	0.331494	-0.95661	13.8296	-1.76151
MFHAS1	Mfhas1_A0A1B0GSG4	A0A1B0GSG4	0.00119074	0.331494	-0.492778	13.0615	-1.77203
MRPL55	Mrpl55_Q9CZ83	Q9CZ83	0.00168087	0.331494	0.409247	16.5936	-1.90083
GNPTG	Gnptg_A0A140T8R4	A0A140T8R4	0.00182063	0.331494	-0.281678	14.2653	-1.93198
MGAT4B	Mgat4b_Q812F8	Q812F8	0.00196249	0.331494	-0.209391	14.7033	-1.9617
SDSL	Sdsl_D3Z0F6	D3Z0F6	0.00204397	0.331494	0.656009	15.5421	-1.978
TM9SF1	Tm9sf1_D6RGM8	D6RGM8	0.00224633	0.331494	-0.204787	15.8683	-2.01633
ARHGEF10	Arhgef10_Q8C033	Q8C033	0.00251998	0.331494	-1.73658	16.0199	-2.06395
NOVA2	Nova2_A0A1W2P872	A0A1W2P872	0.00286528	0.331494	-0.23061	20.7951	-2.11838
SLC9A6	Slc9a6_A1L3P4	A1L3P4	0.00313719	0.331494	-0.277338	18.0126	-2.1576
ORAI1	Orai1_Q8BWG9	Q8BWG9	0.00336902	0.331494	-0.1801	17.6462	-2.1889
ADAM19	Adam19_O35674	O35674	0.00342382	0.331494	-0.248724	12.7065	-2.19604
MGA	Mga_H7BX50	H7BX50	0.00369601	0.331494	0.329505	9.94895	-2.23018
FAM171A1	Fam171a1_A2ATL1	A2ATL1	0.00441573	0.331494	-0.177408	17.8792	-2.31137
KIAA1522	Kiaa1522_A2A7S8	A2A7S8	0.00445823	0.331494	-0.328484	16.0417	-2.31581
NFKB2	Nfkb2_Q9WTK5	Q9WTK5	0.004491	0.331494	2.83944	16.5394	-2.31921
TYW1	Tyw1_Q8BJM7	Q8BJM7	0.00465361	0.331494	0.185926	13.3819	-2.33579
TMEM261	Tmem261_Q9CQ00	Q9CQ00	0.00491308	0.331494	-0.251412	17.2198	-2.36128
MTUS2	Mtus2_Q3UHD3	Q3UHD3	0.00523543	0.331494	-0.19204	18.0567	-2.39142
HAPLN4	Hapln4_Q80WM4	Q80WM4	0.00537707	0.331494	0.268837	18.0309	-2.40418
STIM1	Stim1_A0A1B0GRA5	A0A1B0GRA5	0.00559965	0.331494	-0.251459	18.9187	-2.42367
GIPR	Gipr_Q0P543	Q0P543	0.00575039	0.331494	-0.163722	14.6579	-2.43651
ZMYND8	Zmynd8_A2A484	A2A484	0.00588386	0.331494	-0.145431	18.1635	-2.44764
RYR3	Ryr3_A0A140LJF7	A0A140LJF7	0.00605057	0.331494	-0.327352	15.037	-2.46125
YBX1	Ybx1_P62960	P62960	0.00612496	0.331494	-0.183799	18.9822	-2.46723
DYNC2LI1	Dync2li1_Q8K0T2	Q8K0T2	0.00621263	0.331494	-0.384363	13.8646	-2.47419
CD320	Cd320_Q9Z1P5	Q9Z1P5	0.00622492	0.331494	-0.242949	10.8745	-2.47516
ZFP219	Zfp219_Q4VA98	Q4VA98	0.00628645	0.331494	-0.35821	12.6708	-2.47999
SPRED2	Spred2_Q924S7	Q924S7	0.00633936	0.331494	-0.186159	14.8526	-2.48411
TRIM23	Trim23_Q8BGX0	Q8BGX0	0.00648982	0.331494	-0.224366	17.4954	-2.49567
L3HYPDH	L3hypdh_Q9CXA2	Q9CXA2	0.00662127	0.331494	-0.256768	16.9909	-2.50558
ATG13	Atg13_Q91YI1	Q91YI1	0.00672006	0.331494	-0.179983	17.0185	-2.51293
NCBP1	Ncbp1_Q3UYV9	Q3UYV9	0.00685035	0.331494	-0.18781	19.1489	-2.52248
AZI2	Azi2_Q9QYP6	Q9QYP6	0.00700705	0.331494	-0.390811	12.5668	-2.53376
MTDH	Mtdh_Q80WJ7	Q80WJ7	0.00706799	0.331494	-0.276136	19.4655	-2.53809
CSMD3	Csmd3_F6TRD7	F6TRD7	0.00710538	0.331494	-0.18421	15.0384	-2.54073
ZDBF2	Zdbf2_Q5SS00	Q5SS00	0.00712816	0.331494	-0.212286	16.7037	-2.54233
NIPA1	Nipa1_Q8BHK1	Q8BHK1	0.00725631	0.331494	-0.164999	15.4594	-2.55127
CACNA1C	Cacna1c_A0A087WQT9	A0A087WQT9	0.00741057	0.331494	-0.181585	18.9128	-2.56186
KDM4A	Kdm4a_A2A8L9	A2A8L9	0.00786375	0.331494	0.310032	10.534	-2.59192
SNX15	Snx15_Q91WE1	Q91WE1	0.00787955	0.331494	-0.153872	19.0562	-2.59294
OPA1	Opa1_P58281	P58281	0.00791527	0.331494	-0.15144	23.0885	-2.59524
GPRIN1	Gprin1_Q3UNH4	Q3UNH4	0.00803181	0.331494	-0.194682	22.2771	-2.60269
SIRT5	Sirt5_Q8K2C6	Q8K2C6	0.00805694	0.331494	-0.235238	19.2069	-2.60429
SNPH	Snph_Q80U23	Q80U23	0.00826001	0.331494	-0.171728	20.5122	-2.61702
NLGN4L	Nlgn4l_B0F2B4	B0F2B4	0.00826156	0.331494	-0.181809	17.1254	-2.61711
	_A0A1L1SV25	A0A1L1SV25	0.00836632	0.331494	-0.17769	23.628	-2.62358
FNDC3B	Fndc3b_A0A0R4J0H8	A0A0R4J0H8	0.00850788	0.331494	0.297199	11.0394	-2.6322
HK1	Hk1_G3UVV4	G3UVV4	0.00852408	0.331494	-0.165436	24.0948	-2.63318
SLC9A8	Slc9a8_A2A464	A2A464	0.0086702	0.331494	-0.286526	12.1559	-2.64194
FAM184A	Fam184a_F6TU77	F6TU77	0.00873055	0.331494	-0.203882	17.9898	-2.64552
NAMPT	Nampt_Q99KQ4	Q99KQ4	0.00894058	0.331494	-0.171904	21.5152	-2.65783
RTN3	Rtn3_Q9ES97	Q9ES97	0.00896593	0.331494	-0.22462	22.2228	-2.6593
DAK	Dak_Q8VC30	Q8VC30	0.00900722	0.331494	-0.145901	19.8463	-2.66168
KCNH1	Kcnh1_Q3UHC9	Q3UHC9	0.00927775	0.331494	-0.217843	14.4876	-2.67707
2410004B18RIK	2410004B18Rik_Q9CWU4	Q9CWU4	0.00932069	0.331494	-0.339366	12.3573	-2.67948
EEF1D	Eef1d_E9QN08	E9QN08	0.00934401	0.331494	-0.253916	16.0013	-2.68079
PCDHA10	Pcdha10_Q91Y20	Q91Y20	0.00942649	0.331494	-1.42006	14.9344	-2.68537
AMPH	Amph_A0A0G2JEG8	A0A0G2JEG8	0.0094839	0.331494	-0.166055	22.4967	-2.68855
DLG2	Dlg2_Q91XM9	Q91XM9	0.00962813	0.331494	-0.158821	22.0536	-2.69645
PCDH1	Pcdh1_Q8CFX3	Q8CFX3	0.00965604	0.331494	-0.203258	17.996	-2.69797
NRD1	Nrd1_A2A9Q2	A2A9Q2	0.00972165	0.331494	-0.24138	21.6299	-2.70152
GZF1	Gzf1_Q4VBD9	Q4VBD9	0.00978636	0.331494	-0.237131	13.2364	-2.705
SHB	Shb_Q6PD21	Q6PD21	0.00990073	0.331494	-0.721139	16.8198	-2.71111
PRRC2B	Prrc2b_F8WHT3	F8WHT3	0.00993316	0.331494	-0.327859	18.8017	-2.71283
DGAT1	Dgat1_Q9Z2A7	Q9Z2A7	0.00995767	0.331494	-0.30294	13.7638	-2.71413
STX16	Stx16_F6X4N5	F6X4N5	0.0100753	0.331494	-0.148272	18.7643	-2.72032
ATP2B4	Atp2b4_F7AAP4	F7AAP4	0.0100808	0.331494	-0.161579	21.861	-2.72061
FMN2	Fmn2_Q9JL04	Q9JL04	0.0102689	0.331494	-0.13641	19.2127	-2.73037
GALNT10	Galnt10_Q6P9S7	Q6P9S7	0.0104636	0.331494	-0.242325	13.3421	-2.74032
AGPAT4	Agpat4_Q8K4X7	Q8K4X7	0.0104851	0.331494	-0.172191	20.0143	-2.74141
VAMP2	Vamp2_B0QZN5	B0QZN5	0.0105214	0.331494	-0.159353	22.3659	-2.74325
MAP7D1	Map7d1_A2AJI0	A2AJI0	0.0105405	0.331494	-0.141636	20.0974	-2.7442
SYNJ1	Synj1_D3Z656	D3Z656	0.0105561	0.331494	-0.151239	23.4047	-2.74499
FLRT3	Flrt3_Q8BGT1	Q8BGT1	0.0106334	0.331494	-0.153189	18.7863	-2.74887
KCNA1	Kcna1_P16388	P16388	0.0107305	0.331494	-0.135387	19.4069	-2.7537
RBL2	Rbl2_A0A1B0GRM0	A0A1B0GRM0	0.010799	0.331494	-0.275919	11.7934	-2.75709
PPM1A	Ppm1a_P49443	P49443	0.0108481	0.331494	-0.127939	21.4379	-2.7595
DLGAP3	Dlgap3_B1AS06	B1AS06	0.010854	0.331494	-0.144991	19.2852	-2.7598
MPP2	Mpp2_Q9WV34	Q9WV34	0.0108838	0.331494	-0.171705	21.8376	-2.76126
LMNB2	Lmnb2_P21619	P21619	0.0109344	0.331494	-0.16178	20.6619	-2.76374
CLTC	Cltc_Q68FD5	Q68FD5	0.0109883	0.331494	-0.142401	25.3421	-2.76636
EMSY	Emsy_Q8BMB0	Q8BMB0	0.011318	0.331494	-0.626066	15.0748	-2.78218
ROCK2	Rock2_F8VPK5	F8VPK5	0.0113362	0.331494	-0.196976	22.7356	-2.78304
GRIA2	Gria2_E9QKC0	E9QKC0	0.0113694	0.331494	-0.172061	22.7243	-2.78461
CHMP5	Chmp5_Q9D7S9	Q9D7S9	0.0113931	0.331494	-0.176543	19.2914	-2.78572
NAV1	Nav1_Q8CH77	Q8CH77	0.0114033	0.331494	-0.149109	21.4751	-2.78621
SCG2	Scg2_Q03517	Q03517	0.0115304	0.331494	-0.129363	22.2284	-2.79216
CPOX	Cpox_P36552	P36552	0.01157	0.331494	-0.157457	20.2534	-2.794
HACD3	Hacd3_Q8K2C9	Q8K2C9	0.011605	0.331494	-0.190185	20.8224	-2.79563
DYNC1H1	Dync1h1_Q9JHU4	Q9JHU4	0.0117541	0.331494	-0.166996	25.7029	-2.8025
SORBS2	Sorbs2_A0A0R4J1T1	A0A0R4J1T1	0.0118434	0.331494	-0.181618	17.1408	-2.80658
CHTOP	Chtop_E9PW20	E9PW20	0.0118943	0.331494	-0.214772	18.0081	-2.80889
RASA3	Rasa3_Q60790	Q60790	0.0119213	0.331494	-0.154755	20.9796	-2.81012
PCYOX1L	Pcyox1l_Q8C7K6	Q8C7K6	0.0119727	0.331494	-0.186502	20.5016	-2.81244
DUS2	Dus2_Q9D7B1	Q9D7B1	0.0120245	0.331494	-0.152926	15.632	-2.81478
PPP1R9B	Ppp1r9b_Q6R891	Q6R891	0.0120412	0.331494	-0.156302	21.0382	-2.81552
CECR6	Cecr6_Q99MX7	Q99MX7	0.012116	0.331494	-0.156825	16.6557	-2.81887
RPL19	Rpl19_A2A547	A2A547	0.0122103	0.331494	-0.141247	19.926	-2.82307
SRCIN1	Srcin1_B1AQX7	B1AQX7	0.0123253	0.331494	-0.194724	22.6954	-2.82815
GLS2	Gls2_Q571F8	Q571F8	0.0123668	0.331494	0.25535	16.4208	-2.82998
PRKCG	Prkcg_P63318	P63318	0.0123812	0.331494	-0.157264	22.1635	-2.83061
ZCCHC7	Zcchc7_B1AX39	B1AX39	0.0124288	0.331494	-0.326415	11.3317	-2.83269
WBSCR17	Wbscr17_Q7TT15	Q7TT15	0.0124364	0.331494	-0.135817	20.1866	-2.83302
FBXO42	Fbxo42_Q6PDJ6	Q6PDJ6	0.0125081	0.331494	-0.195388	14.8058	-2.83615
	_A0A0G2JDW1	A0A0G2JDW1	0.0125417	0.331494	0.197633	12.6401	-2.83761
GRID1	Grid1_Q61627	Q61627	0.0126293	0.331494	-0.13686	20.34	-2.84139
KLHDC3	Klhdc3_A0A0R4J0W0	A0A0R4J0W0	0.0126352	0.331494	-0.173265	15.9481	-2.84164
ZNF740	Znf740_Q6NZQ6	Q6NZQ6	0.0126403	0.331494	0.203715	10.8024	-2.84187
HCN4	Hcn4_B2RY58	B2RY58	0.0126835	0.331494	-0.208564	16.5735	-2.84372
GLCE	Glce_Q9EPS3	Q9EPS3	0.0128429	0.331494	-0.150049	17.6238	-2.85053
CRTAC1	Crtac1_Q8R555	Q8R555	0.0128546	0.331494	-0.135515	20.2938	-2.85102
ACTR3B	Actr3b_Q641P0	Q641P0	0.0128725	0.331494	-0.169845	20.858	-2.85178
CLIP1	Clip1_D3Z2Z1	D3Z2Z1	0.0128825	0.331494	-0.177602	21.6441	-2.85221
ACSS1	Acss1_Q99NB1	Q99NB1	0.0129741	0.331494	-0.157981	18.9429	-2.85608
CAND1	Cand1_Q6ZQ38	Q6ZQ38	0.0129964	0.331494	-0.179574	23.3583	-2.85701
GPR158	Gpr158_Q8C419	Q8C419	0.0130067	0.331494	-0.17505	20.7138	-2.85745
ZFYVE21	Zfyve21_A0A1Y7VIQ0	A0A1Y7VIQ0	0.0130613	0.331494	-0.343988	12.0357	-2.85974
CYB5R4	Cyb5r4_Q3TDX8	Q3TDX8	0.0131074	0.331494	-0.225518	18.0527	-2.86166
GFM1	Gfm1_Q8K0D5	Q8K0D5	0.0131607	0.331494	-0.17438	21.1243	-2.86388
CKAP5	Ckap5_Z4YL78	Z4YL78	0.0131622	0.331494	-0.184041	23.5264	-2.86394
DPP6	Dpp6_E9PWX1	E9PWX1	0.0132056	0.331494	-0.131335	22.5043	-2.86574
LASP1	Lasp1_Q61792	Q61792	0.0132309	0.331494	-0.137013	20.329	-2.86679
BNIP3	Bnip3_A0A1B0GT26	A0A1B0GT26	0.0133305	0.331494	-0.266218	16.1381	-2.8709
PLXNA4	Plxna4_Q80UG2	Q80UG2	0.0134283	0.331494	-0.151104	23.4244	-2.87491
PRPF3	Prpf3_Q922U1	Q922U1	0.0134312	0.331494	-0.165049	18.254	-2.87503
NIPBL	Nipbl_Q6KCD5	Q6KCD5	0.0134736	0.331494	-0.186182	15.9662	-2.87676
PREP	Prep_Q9QUR6	Q9QUR6	0.0134834	0.331494	-0.139146	22.718	-2.87716
MINA	Mina_Q8CCK9	Q8CCK9	0.0135731	0.331494	-0.321666	12.3734	-2.8808
ST3GAL3	St3gal3_Q9CZ48	Q9CZ48	0.0135821	0.331494	-0.206888	17.3852	-2.88116
MT-CO3	mt-Co3_P00416	P00416	0.0136059	0.331494	-0.349618	14.0341	-2.88212
UPP1	Upp1_P52624	P52624	0.0136776	0.331494	-0.160612	16.3152	-2.88501
BAIAP2	Baiap2_B1AZ46	B1AZ46	0.0136851	0.331494	-0.211385	22.0419	-2.88531
DAP3	Dap3_G3X9M0	G3X9M0	0.0137835	0.331494	-0.170043	20.2613	-2.88926
PI4KA	Pi4ka_E9Q3L2	E9Q3L2	0.0138836	0.331494	-0.190892	22.3013	-2.89324
CNPY3	Cnpy3_Q9DAU1	Q9DAU1	0.0138932	0.331494	-0.150207	20.0596	-2.89362
PFKL	Pfkl_P12382	P12382	0.0138942	0.331494	-0.136707	21.8951	-2.89366
	_Q8CFE2	Q8CFE2	0.0139558	0.331494	-0.158071	18.6239	-2.8961
CYFIP2	Cyfip2_Q5SQX6	Q5SQX6	0.0140581	0.331494	-0.125343	22.7495	-2.90013
CNOT11	Cnot11_Q9CWN7	Q9CWN7	0.0140698	0.331494	-0.16127	16.6997	-2.90059
DLG4	Dlg4_E9PXG2	E9PXG2	0.0141067	0.331494	0.459623	13.0532	-2.90203
PCLO	Pclo_Q9QYX7	Q9QYX7	0.0141699	0.331494	-0.205023	23.1134	-2.9045
TMEM209	Tmem209_Q8BRG8	Q8BRG8	0.0141714	0.331494	-0.170732	15.1829	-2.90456
	_A0A1W2P882	A0A1W2P882	0.0142256	0.331494	-5.98381	6.59159	-2.90667
GOLGA7B	GOLGA7B_Q9D428	Q9D428	0.0142624	0.331494	-0.195245	18.5491	-2.9081
MAP1A	Map1a_A2ARP8	A2ARP8	0.0143032	0.331494	-0.182052	23.7569	-2.90968
AP3S1	Ap3s1_Q9DCR2	Q9DCR2	0.0143277	0.331494	-0.345203	20.413	-2.91063
CCDC23	Ccdc23_A2A7P9	A2A7P9	0.0144284	0.331494	-0.209632	14.3181	-2.9145
NACAD	Nacad_Q5SWP3	Q5SWP3	0.0145006	0.331494	-0.151042	19.2932	-2.91727
POLR3E	Polr3e_Q9CZT4	Q9CZT4	0.0145476	0.331494	-0.161519	13.2839	-2.91906
SF3B3	Sf3b3_Q921M3	Q921M3	0.0145922	0.331494	-0.156494	21.7471	-2.92076
ATXN2L	Atxn2l_A0A0U1RPL0	A0A0U1RPL0	0.0146058	0.331494	-0.202482	20.8463	-2.92127
AKAP9	Akap9_E9QQ10	E9QQ10	0.0146512	0.331494	-0.148566	19.682	-2.923
STMN3	Stmn3_O70166	O70166	0.0147813	0.331494	-0.170752	19.4899	-2.9279
ITSN1	Itsn1_E9Q0N0	E9Q0N0	0.0148507	0.331494	-0.141719	22.4716	-2.9305
ORC1	Orc1_Q9Z1N2	Q9Z1N2	0.0148646	0.331494	-0.237192	13.298	-2.93102
HSPA4	Hspa4_Q3U2G2	Q3U2G2	0.0148747	0.331494	-0.124586	23.8771	-2.9314
ARL5B	Arl5b_Q8BLF9	Q8BLF9	0.0148976	0.331494	0.600944	11.9899	-2.93226
TMEM87A	Tmem87a_A2AQJ5	A2AQJ5	0.0149221	0.331494	-0.206497	18.8898	-2.93317
CTTNBP2	Cttnbp2_B9EJA2	B9EJA2	0.0149582	0.331494	-0.137475	21.0616	-2.93451
ZNF518A	Znf518a_B2RRF6	B2RRF6	0.0149731	0.331494	-0.582376	13.6761	-2.93507
CCAR2	Ccar2_Q8VDP4	Q8VDP4	0.0150042	0.331494	-0.167869	21.0807	-2.93622
PEAK1	Peak1_Q69Z38	Q69Z38	0.0150105	0.331494	-0.158044	18.7599	-2.93645
EPB41L3	Epb41l3_Q9WV92	Q9WV92	0.0150163	0.331494	-0.125141	22.7617	-2.93667
CADPS2	Cadps2_S4R1C6	S4R1C6	0.0150328	0.331494	-0.19082	18.6688	-2.93728
CLSTN3	Clstn3_Q99JH7	Q99JH7	0.015047	0.331494	-0.178879	19.4615	-2.93781
H2AFY	H2afy_Q9QZQ8	Q9QZQ8	0.0151001	0.331494	-0.164344	21.5777	-2.93977
PRMT5	Prmt5_A0A0R4J049	A0A0R4J049	0.0151085	0.331494	-0.163796	21.2593	-2.94008
NRADD	Nradd_Q8CJ26	Q8CJ26	0.0151404	0.331494	-0.292528	14.2077	-2.94125
SNRK	Snrk_Q8VDU5	Q8VDU5	0.0151591	0.331494	-0.160997	19.8402	-2.94194
NSUN4	Nsun4_Q9CZ57	Q9CZ57	0.0152061	0.331494	-0.230848	18.2199	-2.94367
MOGS	Mogs_Q80UM7	Q80UM7	0.0152069	0.331494	-0.130251	20.5204	-2.9437
SLC29A1	Slc29a1_E9Q221	E9Q221	0.0153006	0.331494	-0.186938	16.4052	-2.94712
NDUFA10	Ndufa10_Q99LC3	Q99LC3	0.0153527	0.331494	-0.123704	21.8407	-2.94902
ARPC4	Arpc4_P59999	P59999	0.0153708	0.331494	-0.205483	21.0803	-2.94968
ANK3	Ank3_S4R2K9	S4R2K9	0.0153934	0.331494	-0.130413	22.7947	-2.9505
RCN1	Rcn1_Q05186	Q05186	0.0154083	0.331494	-0.223379	19.2973	-2.95104
RADIL	Radil_D3YWJ9	D3YWJ9	0.0154594	0.331494	-0.221066	15.7053	-2.95288
STK24	Stk24_Q99KH8	Q99KH8	0.0154841	0.331494	-0.131291	20.7081	-2.95378
COPB2	Copb2_O55029	O55029	0.0155124	0.331494	-0.135762	22.4641	-2.9548
PNPO	Pnpo_Q91XF0	Q91XF0	0.0155429	0.331494	-0.353751	18.2548	-2.9559
RFX3	Rfx3_P48381	P48381	0.0156497	0.331494	-0.17912	16.2536	-2.95972
ERO1L	Ero1l_Q8R180	Q8R180	0.0157047	0.331494	-0.131595	21.2046	-2.96169
PCDHGB6	Pcdhgb6_Q91XX4	Q91XX4	0.0157583	0.331494	-0.137128	16.7106	-2.9636
GM11992	Gm11992_Q5SS90	Q5SS90	0.0159079	0.331494	-0.193743	12.109	-2.96889
DCTN1	Dctn1_E9Q586	E9Q586	0.0159311	0.331494	0.273968	15.8495	-2.9697
RPS13	Rps13_P62301	P62301	0.0159479	0.331494	-0.127497	21.4025	-2.9703
TRMT1L	Trmt1l_A2RSY6	A2RSY6	0.0159587	0.331494	-0.262079	13.5576	-2.97068
AP3S2	Ap3s2_Q8BSZ2	Q8BSZ2	0.0159807	0.331494	-0.154671	18.7573	-2.97145
OS9	Os9_Q8K2C7	Q8K2C7	0.0159903	0.331494	-0.187432	19.3475	-2.97178
PPP2R2C	Ppp2r2c_Q8BG02	Q8BG02	0.0160369	0.331494	-0.242973	17.5129	-2.97342
DLG4	Dlg4_B1AR31	B1AR31	0.0160383	0.331494	0.327419	12.7639	-2.97347
ERCC2	Ercc2_O08811	O08811	0.0160387	0.331494	-0.259009	17.0892	-2.97348
AP5M1	Ap5m1_A0A0R4J0K9	A0A0R4J0K9	0.0160537	0.331494	-0.233732	13.4119	-2.97401
TMA7	Tma7_Q8K003	Q8K003	0.0160638	0.331494	-0.776434	17.5836	-2.97436
CPSF6	Cpsf6_H3BJ30	H3BJ30	0.0160966	0.331494	-0.153411	20.5263	-2.9755
PRPF8	Prpf8_Q99PV0	Q99PV0	0.0162373	0.331494	-0.165937	22.5521	-2.98039
FAM69B	Fam69b_Q99ML4	Q99ML4	0.0162496	0.331494	-0.169334	19.2866	-2.98082
IARS	Iars_Q8BU30	Q8BU30	0.016261	0.331494	-0.126388	22.6604	-2.98121
ANKZF1	Ankzf1_J3QM81	J3QM81	0.0162645	0.331494	-0.325639	10.5779	-2.98133
SHPRH	Shprh_Q7TPQ3	Q7TPQ3	0.0163659	0.331494	0.173368	13.4162	-2.98483
BEND3	Bend3_Q6PAL0	Q6PAL0	0.0163758	0.331494	0.188066	15.4719	-2.98517
PCX	Pcx_G5E8R3	G5E8R3	0.0163888	0.331494	-0.160358	22.6199	-2.98561
KIDINS220	Kidins220_A0A1Y7VMH7	A0A1Y7VMH7	0.0164453	0.331494	-0.124834	21.5081	-2.98755
HIP1	Hip1_Q8VD75	Q8VD75	0.0165247	0.331494	-0.132964	21.9362	-2.99026
SEMA7A	Sema7a_Q9QUR8	Q9QUR8	0.0166245	0.331494	-0.128828	18.3736	-2.99366
SPTAN1	Sptan1_A3KGU7	A3KGU7	0.0168457	0.331494	-0.17661	25.7042	-3.00111
PPP1R18	Ppp1r18_Q8BQ30	Q8BQ30	0.0168778	0.331494	-0.254182	15.0154	-3.00218
RGS12	Rgs12_E9Q652	E9Q652	0.0168882	0.331494	-0.201854	17.3833	-3.00253
LSAMP	Lsamp_Q3TYE5	Q3TYE5	0.0169165	0.331494	-0.177258	22.0007	-3.00348
CXXC1	Cxxc1_Q9CWW7	Q9CWW7	0.016955	0.331494	-0.213852	14.5126	-3.00476
CCPG1	Ccpg1_D3Z7R9	D3Z7R9	0.0169561	0.331494	-0.226054	14.7532	-3.0048
ANK2	Ank2_S4R2F3	S4R2F3	0.0169894	0.331494	-0.167308	24.3499	-3.00591
RNF141	Rnf141_H3BJB4	H3BJB4	0.0170434	0.331494	-0.150834	18.9644	-3.0077
BCAT1	Bcat1_B2KFA8	B2KFA8	0.0170526	0.331494	-0.23224	11.5733	-3.00801
KLHL8	Klhl8_A2AH59	A2AH59	0.0170902	0.331494	-0.153888	14.0171	-3.00925
FUNDC2	Fundc2_Q9D6K8	Q9D6K8	0.0171035	0.331494	-0.138248	19.5568	-3.00969
A830010M20RIK	A830010M20Rik_G3X9V7	G3X9V7	0.0171309	0.331494	-0.194219	20.1298	-3.0106
SND1	Snd1_Q78PY7	Q78PY7	0.0171458	0.331494	-0.130818	22.5836	-3.01109
CFL2	Cfl2_P45591	P45591	0.0171605	0.331494	-0.135566	21.4227	-3.01157
SNRPD3	Snrpd3_P62320	P62320	0.017212	0.331494	-0.208895	19.1241	-3.01327
GOLGB1	Golgb1_E9QAH1	E9QAH1	0.0172743	0.331494	-0.171491	21.0825	-3.01532
IFT52	Ift52_Q62559	Q62559	0.0173056	0.331494	-0.14868	15.8883	-3.01634
PTPRE	Ptpre_A0A1B0GRT6	A0A1B0GRT6	0.0173192	0.331494	-0.125204	19.9252	-3.01678
IQSEC1	Iqsec1_A0A1D5RM83	A0A1D5RM83	0.0173783	0.331494	-0.168192	22.0205	-3.01871
VDAC1	Vdac1_Q60932	Q60932	0.0174107	0.331494	-0.128397	24.1384	-3.01977
EEA1	Eea1_Q8BL66	Q8BL66	0.0174779	0.331494	-0.190775	22.585	-3.02195
SLC25A46	Slc25a46_Q9CQS4	Q9CQS4	0.0175058	0.331494	-0.214124	19.0924	-3.02286
USP9X	Usp9x_Q4FE56	Q4FE56	0.0175913	0.331494	-0.142928	23.0233	-3.02562
LARS2	Lars2_Q8VDC0	Q8VDC0	0.0175955	0.331494	-0.15554	20.8767	-3.02576
PLS3	Pls3_B1AX58	B1AX58	0.0176016	0.331494	-0.145954	21.7651	-3.02596
TAB1	Tab1_Q8CF89	Q8CF89	0.017632	0.331494	-0.136763	19.4466	-3.02693
ARMT1	Armt1_A6H630	A6H630	0.0176602	0.331494	-0.152629	18.3839	-3.02784
RTN2	Rtn2_O70622	O70622	0.0177808	0.331494	-0.204893	17.4095	-3.03171
PLEKHG4	Plekhg4_E9Q7C3	E9Q7C3	0.0178408	0.331494	-0.259498	18.3954	-3.03362
UHRF1BP1L	Uhrf1bp1l_A2RSJ4	A2RSJ4	0.0178422	0.331494	-0.1518	20.2578	-3.03366
TMCC2	Tmcc2_Q80W04	Q80W04	0.0178558	0.331494	-0.221723	19.5692	-3.0341
RAPGEF4	Rapgef4_Q9EQZ6	Q9EQZ6	0.0178636	0.331494	-0.172302	21.0915	-3.03435
SPTBN1	Sptbn1_Q62261	Q62261	0.0178921	0.331494	-0.153612	25.3343	-3.03525
CDK17	Cdk17_Q8K0D0	Q8K0D0	0.0179256	0.331494	-0.132736	18.207	-3.03632
GPD1	Gpd1_E0CXN5	E0CXN5	0.0181229	0.331494	-0.134635	21.5	-3.04255
RALGAPB	Ralgapb_F8WHN4	F8WHN4	0.018176	0.331494	-0.15	20.29	-3.04421
DMXL2	Dmxl2_Q8BPN8	Q8BPN8	0.0182656	0.331494	-0.155115	23.7194	-3.04702
RAB7A	Rab7a_P51150	P51150	0.018281	0.331494	-0.121014	22.6779	-3.0475
GRIP2	Grip2_G3XA20	G3XA20	0.0183357	0.331494	-0.147055	19.0382	-3.0492
EP300	Ep300_B2RWS6	B2RWS6	0.0183675	0.331494	-0.363459	10.6816	-3.05019
PCDH1	Pcdh1_F7BJK1	F7BJK1	0.0183886	0.331494	-0.233519	21.3914	-3.05084
2310035C23RIK	2310035C23Rik_E9QM90	E9QM90	0.0184292	0.331494	-0.120311	21.77	-3.0521
PPP1R9A	Ppp1r9a_Q7TN74	Q7TN74	0.0184337	0.331494	-0.119792	19.0956	-3.05224
SAFB	Safb_D3YXK2	D3YXK2	0.0185271	0.331494	-0.136864	19.9648	-3.05513
DOC2A	Doc2a_Q7TNF0	Q7TNF0	0.0185483	0.331494	-0.20254	18.444	-3.05578
TULP4	Tulp4_Q9JIL5	Q9JIL5	0.0185547	0.331494	-0.222274	15.2539	-3.05598
RPL27A	Rpl27a_P14115	P14115	0.0185812	0.331494	-0.131113	20.32	-3.05679
MAP6	Map6_Q7TSJ2	Q7TSJ2	0.0185855	0.331494	-0.158351	23.3313	-3.05692
KIF1A	Kif1a_Q6TA13	Q6TA13	0.0186004	0.331494	-0.119213	22.3052	-3.05738
EIF6	Eif6_O55135	O55135	0.0186572	0.331494	-0.182915	19.1847	-3.05912
CEP250	Cep250_A3KGJ7	A3KGJ7	0.018685	0.331494	-4.63906	5.20983	-3.05997
ENO1	Eno1_P17182	P17182	0.0187544	0.331494	-0.133334	25.2546	-3.06209
ATRN	Atrn_Q9WU60	Q9WU60	0.0187666	0.331494	-0.219734	20.115	-3.06246
CCDC92	Ccdc92_Q8VDN4	Q8VDN4	0.0187726	0.331494	-0.117248	19.2666	-3.06265
ITGA1	Itga1_Q3V3R4	Q3V3R4	0.0187903	0.331494	-0.131218	17.9088	-3.06319
DNM1L	Dnm1l_Q8K1M6	Q8K1M6	0.0188007	0.331494	-0.133756	22.8346	-3.0635
TBC1D5	Tbc1d5_A0A286YDB3	A0A286YDB3	0.0189025	0.331494	-0.334146	18.2862	-3.06659
	_A0A1L1STD6	A0A1L1STD6	0.0189061	0.331494	-0.237263	16.2621	-3.0667
SON	Son_H9KV01	H9KV01	0.0190586	0.331494	-0.215231	19.3209	-3.0713
CORO2A	Coro2a_B1AVH5	B1AVH5	0.0190601	0.331494	-0.184937	19.9323	-3.07135
KCTD5	Kctd5_A0A0R4J000	A0A0R4J000	0.0191276	0.331494	0.132005	15.5888	-3.07337
NAV2	Nav2_V9GXT3	V9GXT3	0.0191294	0.331494	0.420741	12.4192	-3.07342
SIPA1L3	Sipa1l3_G3X9J0	G3X9J0	0.0191338	0.331494	-0.166027	19.6297	-3.07356
STMN4	Stmn4_G3X9Z6	G3X9Z6	0.0191373	0.331494	-0.170091	18.3157	-3.07366
LIX1	Lix1_Q6P566	Q6P566	0.0191412	0.331494	-0.208233	15.3477	-3.07378
ECM29	Ecm29_Q6PDI5	Q6PDI5	0.019152	0.331494	-0.161152	22.0825	-3.0741
CNKSR2	Cnksr2_Q80YA9	Q80YA9	0.0191895	0.331494	-0.116326	21.0723	-3.07522
IGBP1	Igbp1_Q61249	Q61249	0.0191899	0.331494	-0.146705	20.007	-3.07523
WFS1	Wfs1_P56695	P56695	0.0191946	0.331494	-0.133964	19.3855	-3.07538
SHANK1	Shank1_D3YZU5	D3YZU5	0.0191976	0.331494	-0.122611	20.8384	-3.07546
CPSF3L	Cpsf3l_Q9CWS4	Q9CWS4	0.0192311	0.331494	-0.22007	17.5621	-3.07646
SF3B2	Sf3b2_Q3UJB0	Q3UJB0	0.0192585	0.331494	-0.154859	20.6316	-3.07728
DAAM1	Daam1_Q8BPM0	Q8BPM0	0.0192829	0.331494	-0.154237	21.4226	-3.07801
PCDH9	Pcdh9_A0A0A6YY09	A0A0A6YY09	0.0193262	0.331494	-0.139452	19.6775	-3.0793
E130309D14RIK	E130309D14Rik_Q5SUE3	Q5SUE3	0.0193715	0.331494	-0.154562	16.7353	-3.08064
SNRNP70	Snrnp70_Q62376	Q62376	0.0193984	0.331494	-0.146434	19.6645	-3.08143
SEC23IP	Sec23ip_G3X928	G3X928	0.0194064	0.331494	-0.169673	20.4921	-3.08167
NKRF	Nkrf_Q8BY02	Q8BY02	0.0194157	0.331494	-0.193409	18.823	-3.08195
TRPV2	Trpv2_Q9WTR1	Q9WTR1	0.0194478	0.331494	-0.140801	18.7223	-3.0829
NECAB2	Necab2_Q91ZP9	Q91ZP9	0.019508	0.331494	-0.147657	21.1638	-3.08467
GPHN	Gphn_Q8BUV3	Q8BUV3	0.0196853	0.331494	0.637061	9.00592	-3.08987
PCDHGA10	Pcdhga10_Q91XY9	Q91XY9	0.0197431	0.331494	-0.163886	11.8467	-3.09156
	_A0A1W2P6G5	A0A1W2P6G5	0.0197755	0.331494	-0.555044	13.16	-3.0925
LZTFL1	Lztfl1_Q9JHQ5	Q9JHQ5	0.019806	0.331494	-0.184136	21.0181	-3.09339
GRIN1	Grin1_A2AI21	A2AI21	0.0198179	0.331494	-0.132505	20.7414	-3.09373
YWHAG	Ywhag_P61982	P61982	0.0198286	0.331494	-0.155218	21.799	-3.09404
MOCS3	Mocs3_A2BDX3	A2BDX3	0.0198663	0.331494	-0.165813	17.6156	-3.09514
2810428I15RIK	2810428I15Rik_D3YZ60	D3YZ60	0.0198831	0.331494	-0.140862	14.9559	-3.09562
TBL3	Tbl3_Q8C4J7	Q8C4J7	0.019887	0.331494	-0.30784	16.0957	-3.09573
PNMA3	Pnma3_Q8JZW8	Q8JZW8	0.0199337	0.331494	-0.166078	18.22	-3.09708
ATP2B2	Atp2b2_Q3UHH0	Q3UHH0	0.020004	0.331494	-0.132634	23.1868	-3.09911
GABBR1	Gabbr1_G3UZ52	G3UZ52	0.020025	0.331494	-0.479917	10.5279	-3.09972
GOLGA4	Golga4_Q91VW5	Q91VW5	0.0200326	0.331494	-0.197578	19.667	-3.09994
IARS2	Iars2_Q8BIJ6	Q8BIJ6	0.0200531	0.331494	-0.138288	21.8782	-3.10053
PNN	Pnn_O35691	O35691	0.0201067	0.331494	-0.143129	19.0405	-3.10206
CASKIN1	Caskin1_Q6P9K8	Q6P9K8	0.0201354	0.331494	-0.114934	21.4113	-3.10289
PLEC	Plec_Q9QXS1	Q9QXS1	0.0201846	0.331494	-0.224469	23.9454	-3.10429
CDH8	Cdh8_E9Q451	E9Q451	0.0202386	0.331494	-0.283921	17.4064	-3.10583
PCDHAC2	Pcdhac2_Q91Y09	Q91Y09	0.0202932	0.331494	-0.127023	19.3544	-3.10739
TBL1XR1	Tbl1xr1_A0A0J9YV90	A0A0J9YV90	0.0203533	0.331494	-0.129279	17.1719	-3.10909
ANK3	Ank3_A0A087WNU5	A0A087WNU5	0.0203611	0.331494	-0.115841	19.6624	-3.10931
UBE2O	Ube2o_Q6ZPJ3	Q6ZPJ3	0.0203672	0.331494	-0.122188	22.3884	-3.10949
TPM3-RS7	Tpm3-rs7_D3Z2H9	D3Z2H9	0.0203853	0.331494	-0.280011	19.8888	-3.11
MAP2K1	Map2k1_P31938	P31938	0.0204322	0.331494	-0.133174	21.7242	-3.11133
PPP4R4	Ppp4r4_Q8C0Y0	Q8C0Y0	0.020503	0.331494	-0.210638	19.9787	-3.11332
RPL4	Rpl4_Q9D8E6	Q9D8E6	0.0205291	0.331494	-0.192609	22.2766	-3.11406
HEATR1	Heatr1_G3X9B1	G3X9B1	0.0205587	0.331494	-0.146822	16.7381	-3.11489
LYST	Lyst_G5E8Q0	G5E8Q0	0.0206739	0.331494	-0.112324	18.8714	-3.11812
MRPL46	Mrpl46_Q9EQI8	Q9EQI8	0.0207206	0.331494	-0.12396	20.0032	-3.11943
DNAJC13	Dnajc13_G3X922	G3X922	0.0207512	0.331494	-0.128902	21.7451	-3.12028
PACS1	Pacs1_Q8K212	Q8K212	0.020775	0.331494	-0.151845	21.2708	-3.12094
RAB11FIP2	Rab11fip2_G3XA57	G3XA57	0.020827	0.331494	-0.114813	19.7327	-3.12239
NIT2	Nit2_Q9JHW2	Q9JHW2	0.0208475	0.331494	-0.193896	20.5448	-3.12296
TRAPPC10	Trappc10_Q3TLI0	Q3TLI0	0.0208717	0.331494	-0.134257	21.2183	-3.12363
AGAP2	Agap2_Q3UHD9	Q3UHD9	0.0208818	0.331494	-0.156299	21.2807	-3.12391
LARP4B	Larp4b_Q6A0A2	Q6A0A2	0.0208833	0.331494	-0.1375	20.223	-3.12395
PPP1R13L	Ppp1r13l_Q5I1X5	Q5I1X5	0.0208911	0.331494	-0.295958	14.5234	-3.12417
NFASC	Nfasc_Q810U3	Q810U3	0.0208912	0.331494	-0.177503	21.8501	-3.12417
SUZ12	Suz12_E9PW15	E9PW15	0.0209281	0.331494	-0.230972	14.5995	-3.12519
SLC29A2	Slc29a2_Q61672	Q61672	0.0210061	0.331494	-0.311431	17.6327	-3.12735
CEP97	Cep97_Q9CZ62	Q9CZ62	0.0210116	0.331494	-0.133484	16.2801	-3.1275
CCDC149	Ccdc149_F6V035	F6V035	0.0210652	0.331494	-0.18725	11.5533	-3.12898
SLC12A2	Slc12a2_E9QM38	E9QM38	0.0211636	0.331494	-0.174156	20.3533	-3.13168
COQ9	Coq9_Q8K1Z0	Q8K1Z0	0.0211659	0.331494	-0.128517	20.1504	-3.13174
NBEA	Nbea_Q9EPN1	Q9EPN1	0.0212182	0.331494	-0.127675	22.7442	-3.13317
SORCS2	Sorcs2_Q9EPR5	Q9EPR5	0.0212215	0.331494	-0.125975	22.0627	-3.13326
SART1	Sart1_Q9Z315	Q9Z315	0.0212286	0.331494	-0.128763	18.5155	-3.13345
MORF4L2	Morf4l2_Q9R0Q4	Q9R0Q4	0.0212454	0.331494	-0.158179	15.2118	-3.13391
CDC16	Cdc16_Q8R349	Q8R349	0.0212555	0.331494	-0.155343	19.8573	-3.13419
ATP13A1	Atp13a1_Q9EPE9	Q9EPE9	0.0212909	0.331494	-0.126229	21.0214	-3.13515
HDLBP	Hdlbp_Q8VDJ3	Q8VDJ3	0.0213204	0.331494	-0.153447	22.1858	-3.13596
CCDC22	Ccdc22_Q9JIG7	Q9JIG7	0.0213549	0.331494	-0.170965	20.7646	-3.1369
SHANK3	Shank3_A0A0A0MQD5	A0A0A0MQD5	0.0213647	0.331494	-0.12362	21.1062	-3.13716
ECEL1	Ecel1_Q9JMI0	Q9JMI0	0.0213701	0.331494	-0.180652	16.3326	-3.13731
EPM2AIP1	Epm2aip1_Q8VEH5	Q8VEH5	0.0213915	0.331494	-0.112841	21.6127	-3.13789
UBR4	Ubr4_A2AN08	A2AN08	0.0214173	0.331494	-0.141481	23.2259	-3.13859
INPP5J	Inpp5j_P59644	P59644	0.0214738	0.331494	-0.118167	19.0424	-3.14012
MRPL38	Mrpl38_Q8K2M0	Q8K2M0	0.0214745	0.331494	-0.15146	19.0118	-3.14014
USP32	Usp32_F8VPZ3	F8VPZ3	0.0214929	0.331494	-0.124194	20.2428	-3.14064
CNP	Cnp_P16330	P16330	0.0215027	0.331494	-0.215363	19.4119	-3.1409
AQR	Aqr_A2AQA7	A2AQA7	0.0215317	0.331494	-0.184368	17.6393	-3.14168
IGDCC4	Igdcc4_Q9EQS9	Q9EQS9	0.0215588	0.331494	-0.294207	17.3696	-3.14241
KIF21B	Kif21b_F8VQE2	F8VQE2	0.0215895	0.331494	-0.224272	14.9881	-3.14324
STXBP4	Stxbp4_Q9WV89	Q9WV89	0.0216454	0.331494	-0.205083	15.2572	-3.14474
USP24	Usp24_E9PV45	E9PV45	0.0216573	0.331494	-0.15315	21.6314	-3.14506
AATK	Aatk_B1AZF9	B1AZF9	0.0216995	0.331494	-0.111859	18.7064	-3.14619
PTPN23	Ptpn23_Q6PB44	Q6PB44	0.0217241	0.331494	-0.110276	21.4617	-3.14685
IQSEC1	Iqsec1_E9PUA3	E9PUA3	0.0217268	0.331494	-0.110811	17.1946	-3.14693
RAP1GAP2	Rap1gap2_A0A171EBK8	A0A171EBK8	0.0217649	0.331494	-0.122087	20.4303	-3.14794
RBBP9	Rbbp9_O88851	O88851	0.0217651	0.331494	-0.135317	20.0366	-3.14795
RGMA	Rgma_Q6PCX7	Q6PCX7	0.021767	0.331494	-0.149532	19.1112	-3.148
NEBL	Nebl_Q9DC07	Q9DC07	0.0217701	0.331494	-0.129781	19.4104	-3.14808
PPFIA2	Ppfia2_B8QI34	B8QI34	0.0218085	0.331494	-0.1615	22.2362	-3.14911
RGS6	Rgs6_A0A087WSJ9	A0A087WSJ9	0.0218105	0.331494	-0.154205	19.6234	-3.14916
DHX30	Dhx30_A0A0G2JGL8	A0A0G2JGL8	0.0218271	0.331494	-0.133925	21.3319	-3.1496
SMAD1	Smad1_P70340	P70340	0.0218601	0.331494	-0.374872	11.64	-3.15048
EPHB2	Ephb2_P54763	P54763	0.0219789	0.331494	-0.120492	21.2187	-3.15364
2025-09-09	Sept9_A2A6U3	A2A6U3	0.0220189	0.331494	-0.145654	20.6863	-3.15469
GPAA1	Gpaa1_Q9WTK3	Q9WTK3	0.0220543	0.331494	-0.127706	19.4704	-3.15563
MRPL53	Mrpl53_Q9D1H8	Q9D1H8	0.0220988	0.331494	-0.139445	18.9931	-3.1568
QARS	Qars_Q8BML9	Q8BML9	0.0221145	0.331494	-0.178781	21.138	-3.15722
IDE	Ide_F6RPJ9	F6RPJ9	0.0221379	0.331494	-0.148689	22.0445	-3.15783
WBP2	Wbp2_P97765	P97765	0.0221999	0.331494	-0.165128	20.2342	-3.15946
TPP2	Tpp2_Q64514	Q64514	0.0222011	0.331494	-0.110662	23.3096	-3.1595
DGKZ	Dgkz_A2AHJ7	A2AHJ7	0.0222703	0.331494	-0.13702	19.7935	-3.16131
CPE	Cpe_Q00493	Q00493	0.0222734	0.331494	-0.119003	22.5038	-3.16139
GABARAPL1	Gabarapl1_Q8R3R8	Q8R3R8	0.0223364	0.331494	-0.131753	16.2588	-3.16304
CUL4B	Cul4b_A2A432	A2A432	0.0223403	0.331494	-0.164683	20.3619	-3.16314
6330403A02RIK	6330403A02Rik_A0A1B0GS08	A0A1B0GS08	0.0223429	0.331494	-0.248564	17.2302	-3.16321
GUF1	Guf1_Q8C3X4	Q8C3X4	0.022367	0.331494	-0.111584	17.912	-3.16384
SLC17A7	Slc17a7_Q3TXX4	Q3TXX4	0.0223839	0.331494	-0.255955	20.0158	-3.16428
PPFIA4	Ppfia4_B8QI36	B8QI36	0.0224015	0.331494	-0.158425	19.5659	-3.16473
ANK2	Ank2_S4R2T7	S4R2T7	0.0224032	0.331494	-0.276641	13.0365	-3.16478
THYN1	Thyn1_Q91YJ3	Q91YJ3	0.0224556	0.331494	-0.271391	18.9687	-3.16614
LAP3	Lap3_Q9CPY7	Q9CPY7	0.0224694	0.331494	-0.142487	21.6402	-3.1665
SCN1B	Scn1b_P97952	P97952	0.0225019	0.331494	-0.129938	19.2595	-3.16734
NEU1	Neu1_O35657	O35657	0.022549	0.331494	-0.116979	18.1113	-3.16857
	_P0DP60	P0DP60	0.0225914	0.331494	-0.21852	18.5586	-3.16966
ARFGEF3	Arfgef3_Q3UGY8	Q3UGY8	0.0226134	0.331494	-0.195985	22.0743	-3.17023
STXBP5	Stxbp5_D3Z079	D3Z079	0.0226465	0.331494	-0.165042	21.3277	-3.17108
LINGO1	Lingo1_A9DA50	A9DA50	0.0226936	0.331494	-0.199419	20.5454	-3.1723
PCDH10	Pcdh10_Q925I8	Q925I8	0.0226994	0.331494	-0.158712	17.6872	-3.17245
NUPR1	Nupr1_Q9WTK0	Q9WTK0	0.0227937	0.331494	-0.839561	8.68158	-3.17487
FZR1	Fzr1_F8WJ80	F8WJ80	0.0227995	0.331494	-0.18953	13.6919	-3.17502
MMS19	Mms19_Q9D071	Q9D071	0.0228838	0.331494	-0.123922	20.5299	-3.17717
CKAP4	Ckap4_Q8BMK4	Q8BMK4	0.0228974	0.331494	-0.119974	22.3804	-3.17752
CELSR2	Celsr2_A2AEE7	A2AEE7	0.0229114	0.331494	-0.139165	19.4992	-3.17788
NDNL2	Ndnl2_Q9CPR8	Q9CPR8	0.022958	0.331494	-0.291329	14.5634	-3.17907
MGLL	Mgll_E9Q3B9	E9Q3B9	0.0229671	0.331494	-0.157741	19.1573	-3.1793
FASN	Fasn_P19096	P19096	0.0229929	0.331494	-0.120819	24.5088	-3.17996
PARD6B	Pard6b_Q9JK83	Q9JK83	0.0230086	0.331494	-0.139487	17.0669	-3.18036
NUMBL	Numbl_O08919	O08919	0.0230277	0.331494	-0.110406	20.7658	-3.18084
SPG7	Spg7_D3YZN4	D3YZN4	0.023036	0.331494	-0.115317	20.2114	-3.18105
PIK3R2	Pik3r2_O08908	O08908	0.0231341	0.331494	-0.288901	18.9042	-3.18354
PGM1	Pgm1_Q9D0F9	Q9D0F9	0.0231436	0.331494	-0.110025	21.9122	-3.18378
SRGAP3	Srgap3_E9QN14	E9QN14	0.0231584	0.331494	-0.138653	22.2823	-3.18415
RMDN3	Rmdn3_Q3UJU9	Q3UJU9	0.0231883	0.331494	-0.195453	20.1688	-3.18491
CHMP1B1	Chmp1b1_Q99LU0	Q99LU0	0.0233153	0.331494	0.152847	14.7008	-3.18811
TTC39C	Ttc39c_Q8VE09	Q8VE09	0.0233304	0.331494	-0.173725	19.1173	-3.18849
MYH10	Myh10_Q61879	Q61879	0.023354	0.331494	-0.131988	24.7582	-3.18908
HOOK1	Hook1_Q8BIL5	Q8BIL5	0.0233634	0.331494	-0.162157	19.3774	-3.18932
EFNB1	Efnb1_P52795	P52795	0.0234626	0.331494	-0.117857	20.2794	-3.1918
IGF2BP1	Igf2bp1_O88477	O88477	0.0234636	0.331494	0.179999	12.2652	-3.19183
ACO2	Aco2_Q99KI0	Q99KI0	0.023516	0.331494	-0.152997	24.1384	-3.19313
PHF6	Phf6_Q9D4J7	Q9D4J7	0.0235476	0.331494	-0.138886	18.4686	-3.19392
NOMO1	Nomo1_Q6GQT9	Q6GQT9	0.0235667	0.331494	-0.135448	22.2126	-3.1944
SLC39A6	Slc39a6_Q8C145	Q8C145	0.0236096	0.331494	-0.207103	18.8391	-3.19546
GMPR2	Gmpr2_Q99L27	Q99L27	0.0236453	0.331494	-0.132247	18.7614	-3.19635
UPF1	Upf1_Q9EPU0	Q9EPU0	0.0236555	0.331494	-0.146022	22.4398	-3.1966
LGALSL	Lgalsl_Q8VED9	Q8VED9	0.0236636	0.331494	-0.156749	18.2768	-3.1968
STX18	Stx18_Q8VDS8	Q8VDS8	0.0237154	0.331494	-0.172352	18.02	-3.19809
UNC13A	Unc13a_H3BJZ7	H3BJZ7	0.0237287	0.331494	-0.194869	22.3847	-3.19842
MED4	Med4_Q9CQA5	Q9CQA5	0.023749	0.331494	-0.191619	17.2866	-3.19892
FAM91A1	Fam91a1_Q3UVG3	Q3UVG3	0.023806	0.331494	-0.126593	19.8281	-3.20032
OSBPL8	Osbpl8_B9EJ86	B9EJ86	0.0238439	0.331494	-0.125198	21.5636	-3.20126
ARHGAP12	Arhgap12_B2RUJ8	B2RUJ8	0.0238628	0.331494	-0.152491	18.781	-3.20173
ABCA3	Abca3_Q8R420	Q8R420	0.0238933	0.331494	-0.224163	20.4433	-3.20247
GBA2	Gba2_Q69ZF3	Q69ZF3	0.0238949	0.331494	-0.157962	20.1068	-3.20252
MACF1	Macf1_E9PVY8	E9PVY8	0.0239793	0.331494	-0.199813	24.5345	-3.20459
ZDHHC21	Zdhhc21_Q9D270	Q9D270	0.0240614	0.331494	-0.188884	17.1657	-3.2066
YWHAZ	Ywhaz_P63101	P63101	0.0240634	0.331494	-0.175408	23.9604	-3.20664
EPDR1	Epdr1_Q99M71	Q99M71	0.0241049	0.331494	-0.180928	18.9646	-3.20766
MYO6	Myo6_Q64331	Q64331	0.024133	0.331494	-1.29559	15.42	-3.20834
SNCB	Sncb_Q91ZZ3	Q91ZZ3	0.0241479	0.331494	-0.128667	20.6904	-3.2087
ITGA4	Itga4_Q792F9	Q792F9	0.0241538	0.331494	-0.145936	17.5433	-3.20885
SLC25A42	Slc25a42_Q8R0Y8	Q8R0Y8	0.0242087	0.331494	-0.122783	18.5948	-3.21018
DCAF8	Dcaf8_Q8N7N5	Q8N7N5	0.0242408	0.331494	-0.144946	18.8922	-3.21096
MYO1C	Myo1c_Q9WTI7	Q9WTI7	0.0242841	0.331494	-0.123529	20.8193	-3.21201
CNTNAP2	Cntnap2_E9QNF7	E9QNF7	0.0243202	0.331494	-0.140431	20.8235	-3.21289
TAF6L	Taf6l_A0A087WQC4	A0A087WQC4	0.024377	0.331494	-0.260618	15.3568	-3.21426
PCYT2	Pcyt2_A2ABY3	A2ABY3	0.024414	0.331494	-0.228895	20.0448	-3.21515
BIRC6	Birc6_S4R1L5	S4R1L5	0.0244376	0.331494	-0.178673	21.8096	-3.21572
LDHA	Ldha_P06151	P06151	0.0244457	0.331494	-0.13235	23.4685	-3.21592
RIMBP2	Rimbp2_A0A0G2JFB0	A0A0G2JFB0	0.0246423	0.331494	-0.139391	20.4126	-3.22064
LARS	Lars_Q8BMJ2	Q8BMJ2	0.0246635	0.331494	-0.10716	22.7294	-3.22114
TCEAL5	Tceal5_Q8CCT4	Q8CCT4	0.0246953	0.331494	-0.169685	18.8065	-3.2219
RPS12	Rps12_Q6ZWZ6	Q6ZWZ6	0.0248323	0.331494	-0.171842	21.8731	-3.22516
COX4I1	Cox4i1_P19783	P19783	0.0248718	0.331494	-0.114009	21.2413	-3.2261
MAN1A2	Man1a2_P39098	P39098	0.0249088	0.331494	-0.12451	19.2269	-3.22698
ARFIP2	Arfip2_A0A1B0GS63	A0A1B0GS63	0.0249307	0.331494	-0.127877	20.3095	-3.2275
ACSS2	Acss2_A2AQN4	A2AQN4	0.0249313	0.331494	-0.149248	20.1313	-3.22751
SUSD4	Susd4_Q8BH32	Q8BH32	0.0250161	0.331494	-0.141809	13.9918	-3.22952
LSS	Lss_Q8BLN5	Q8BLN5	0.0250164	0.331494	-0.134808	20.4979	-3.22952
GTPBP8	Gtpbp8_Q9CY28	Q9CY28	0.0250292	0.331494	-0.285204	18.8089	-3.22983
RYR2	Ryr2_F6U7V1	F6U7V1	0.025055	0.331494	-0.182108	22.4425	-3.23043
DPP6	Dpp6_Q80VM5	Q80VM5	0.0250621	0.331494	-0.227871	13.2279	-3.2306
TOM1L2	Tom1l2_Q5SRX1	Q5SRX1	0.0250714	0.331494	-0.117454	20.9432	-3.23082
OCIAD2	Ociad2_Q9D8W7	Q9D8W7	0.025151	0.331494	-0.172152	18.781	-3.23269
CPD	Cpd_O89001	O89001	0.025166	0.331494	-0.132003	21.2231	-3.23304
PPP1R7	Ppp1r7_Q3UM45	Q3UM45	0.0252422	0.331494	-0.139322	21.7741	-3.23483
BID	Bid_P70444	P70444	0.0253147	0.331494	-0.248341	18.2588	-3.23652
LRRC8A	Lrrc8a_Q80WG5	Q80WG5	0.0253328	0.331494	-0.171448	20.4354	-3.23695
VPS13A	Vps13a_Q5H8C4	Q5H8C4	0.0253636	0.331494	-0.136147	20.6898	-3.23766
SPECC1	Specc1_A0A0J9YTU3	A0A0J9YTU3	0.0254422	0.331494	-0.139132	19.0066	-3.23949
ZDHHC17	Zdhhc17_Q80TN5	Q80TN5	0.025464	0.331494	-0.272268	18.0107	-3.24
DNAJC10	Dnajc10_Q9DC23	Q9DC23	0.0254644	0.331494	-0.13132	19.9817	-3.24001
KCNQ5	Kcnq5_G3UYG5	G3UYG5	0.0254771	0.331494	-0.194381	18.0393	-3.2403
CRISPLD2	Crispld2_Q8BZQ2	Q8BZQ2	0.0255013	0.331494	-0.281915	12.0346	-3.24086
HMGN3	Hmgn3_A0A087WSB8	A0A087WSB8	0.0255571	0.331494	-0.251014	15.5827	-3.24216
ZFP275	Zfp275_Q3UQ14	Q3UQ14	0.0255655	0.331494	-0.206041	13.168	-3.24235
CCDC88A	Ccdc88a_Q5SNZ0	Q5SNZ0	0.0255963	0.331494	-0.185943	21.9187	-3.24307
	_P0DP28	P0DP28	0.0255994	0.331494	-0.222348	23.6149	-3.24314
MADD	Madd_A2AGR0	A2AGR0	0.025745	0.331494	-0.121616	21.9104	-3.24649
SLC35A4	Slc35a4_A0A087WQH8	A0A087WQH8	0.0257548	0.331494	-0.244573	17.939	-3.24672
CDH5	Cdh5_P55284	P55284	0.025757	0.331494	-0.111563	16.1965	-3.24677
PDLIM1	Pdlim1_O70400	O70400	0.0257735	0.331494	-0.125818	20.204	-3.24715
TARS2	Tars2_Q3UQ84	Q3UQ84	0.0258182	0.331494	-0.159187	20	-3.24817
SAMM50	Samm50_Q8BGH2	Q8BGH2	0.0258465	0.331494	-0.121582	21.6396	-3.24882
UBTD2	Ubtd2_Q6PGH0	Q6PGH0	0.0259141	0.331494	0.2493	18.4452	-3.25037
GNG7	Gng7_Q61016	Q61016	0.0259207	0.331494	-0.147274	17.4395	-3.25052
ING4	Ing4_Q8C0D7	Q8C0D7	0.0259267	0.331494	-0.261313	13.1374	-3.25066
CMC1	Cmc1_Q9CPZ8	Q9CPZ8	0.0259275	0.331494	-0.161928	15.0277	-3.25068
SH3GLB2	Sh3glb2_A2AWI7	A2AWI7	0.0259749	0.331494	-0.105632	20.8359	-3.25176
PSMC2	Psmc2_P46471	P46471	0.0259948	0.331494	-0.12582	22.246	-3.25221
KLC2	Klc2_D3YXZ3	D3YXZ3	0.0261545	0.331494	-0.194129	20.8579	-3.25584
SNX14	Snx14_G3UX33	G3UX33	0.0263094	0.331494	-0.167353	19.4219	-3.25934
OXR1	Oxr1_Q4KMM3	Q4KMM3	0.0263612	0.331494	-0.106976	22.1549	-3.26051
PPP1R16B	Ppp1r16b_Q8VHQ3	Q8VHQ3	0.0263932	0.331494	-0.235425	15.7214	-3.26123
ICAM5	Icam5_Q60625	Q60625	0.0264171	0.331494	-0.139247	21.0577	-3.26177
FBXO7	Fbxo7_Q3U7U3	Q3U7U3	0.0264611	0.331494	-0.17388	17.876	-3.26276
	_Q9D6W8	Q9D6W8	0.0264769	0.331494	-0.210569	18.9196	-3.26311
MFSD8	Mfsd8_Q8BH31	Q8BH31	0.0264975	0.331494	-0.124126	14.0154	-3.26357
HUNK	Hunk_O88866	O88866	0.0265062	0.331494	-0.579075	9.26697	-3.26377
S100A1	S100a1_Q91V77	Q91V77	0.0265273	0.331494	0.271989	16.4399	-3.26424
MCM3AP	Mcm3ap_Q9WUU9	Q9WUU9	0.0265751	0.331494	-0.587672	13.1989	-3.26531
MTMR6	Mtmr6_L8AZD2	L8AZD2	0.0266161	0.331494	-0.107588	20.4573	-3.26623
KIF1B	Kif1b_Q60575	Q60575	0.0266224	0.331494	-0.157122	19.2602	-3.26637
NEFH	Nefh_P19246	P19246	0.0266994	0.331494	-0.105007	21.0675	-3.26808
TTC17	Ttc17_E9PVB5	E9PVB5	0.0267221	0.331494	-0.655855	16.0189	-3.26859
CLIP2	Clip2_Q9Z0H8	Q9Z0H8	0.0267764	0.331494	-0.126631	22.5107	-3.26979
DENND6A	Dennd6a_Q8BH65	Q8BH65	0.026809	0.331494	-0.285739	14.7299	-3.27052
TMEM109	Tmem109_Q3UBX0	Q3UBX0	0.0268141	0.331494	-0.204692	17.4167	-3.27063
LAMA5	Lama5_Q61001	Q61001	0.0268332	0.331494	-0.24793	18.5675	-3.27105
MAP4	Map4_E9PZ43	E9PZ43	0.0268873	0.331494	-0.146804	20.6598	-3.27225
MGRN1	Mgrn1_Q9D074	Q9D074	0.0268959	0.331494	-0.122081	18.8189	-3.27244
SCAI	Scai_B0R0E3	B0R0E3	0.0269629	0.331494	0.211942	12.7913	-3.27392
CALB1	Calb1_P12658	P12658	0.0269738	0.331494	-0.10575	20.6772	-3.27416
RARS2	Rars2_Q3U186	Q3U186	0.0269791	0.331494	-0.170879	20.5511	-3.27428
ARHGEF11	Arhgef11_Q68FM7	Q68FM7	0.0269867	0.331494	-0.179803	20.8949	-3.27444
BAG1	Bag1_A0A1L1SRT0	A0A1L1SRT0	0.0270489	0.331494	-0.136653	19.1983	-3.27582
RANBP2	Ranbp2_Q9ERU9	Q9ERU9	0.0272267	0.331494	-0.117112	21.0729	-3.27971
SFN	Sfn_O70456	O70456	0.0272862	0.331494	-0.11011	20.5792	-3.28101
RABGAP1	Rabgap1_A2AWA9	A2AWA9	0.0273208	0.331494	-0.128308	21.7524	-3.28177
RAB9B	Rab9b_Q8BHH2	Q8BHH2	0.0273252	0.331494	-0.165502	20.2701	-3.28187
PVRL1	Pvrl1_Q9JKF6	Q9JKF6	0.0273324	0.331494	-0.230057	19.3521	-3.28202
KAT2A	Kat2a_Q6P3Z8	Q6P3Z8	0.0273451	0.331494	-0.249233	16.2656	-3.2823
SNRNP200	Snrnp200_Q6P4T2	Q6P4T2	0.0273493	0.331494	-0.165707	22.834	-3.28239
SPAG9	Spag9_Q58A65	Q58A65	0.0274345	0.331494	-0.107001	21.0341	-3.28424
YARS	Yars_Q91WQ3	Q91WQ3	0.0274369	0.331494	-0.154201	22.7833	-3.2843
PSMD3	Psmd3_P14685	P14685	0.0274953	0.331494	-0.132948	21.9574	-3.28556
SNRPD1	Snrpd1_P62315	P62315	0.0274967	0.331494	-0.150234	17.5993	-3.28559
CCDC177	Ccdc177_Q3UHB8	Q3UHB8	0.0275292	0.331494	-0.23774	18.195	-3.2863
PLXNA2	Plxna2_P70207	P70207	0.0275398	0.331494	-0.137302	21.885	-3.28653
NCAM2	Ncam2_O35136	O35136	0.0275424	0.331494	-0.132854	22.2974	-3.28658
PITPNM1	Pitpnm1_O35954	O35954	0.0275474	0.331494	-0.170857	20.5492	-3.28669
MRPS18B	Mrps18b_Q99N84	Q99N84	0.027562	0.331494	-0.17362	18.0341	-3.28701
RAB3GAP2	Rab3gap2_E9QKE4	E9QKE4	0.0275849	0.331494	-0.112023	21.6321	-3.2875
ASCC3	Ascc3_E9PZJ8	E9PZJ8	0.0276142	0.331494	-0.173549	17.7322	-3.28813
MORC2A	Morc2a_Q69ZX6	Q69ZX6	0.0276165	0.331494	0.563483	12.896	-3.28818
MBNL1	Mbnl1_A0A0A6YWB0	A0A0A6YWB0	0.0276322	0.331494	-0.355883	17.1895	-3.28852
CIC	Cic_Q924A2	Q924A2	0.0276378	0.331494	-0.124065	14.4714	-3.28864
SCAP	Scap_Q6GQT6	Q6GQT6	0.027654	0.331494	-0.125318	18.1102	-3.28899
CSNK1G3	Csnk1g3_Q8C4X2	Q8C4X2	0.0277527	0.331494	-0.12702	20.4849	-3.29112
GNL1	Gnl1_P36916	P36916	0.0277585	0.331494	-0.175118	20.7023	-3.29124
CRK	Crk_Q64010	Q64010	0.0277857	0.331494	-0.15593	20.8725	-3.29183
NEGR1	Negr1_D3Z4T6	D3Z4T6	0.0278035	0.331494	-0.11393	22.0637	-3.29221
SEMA4F	Sema4f_Q9Z123	Q9Z123	0.0278138	0.331494	-0.136103	19.2648	-3.29243
SLC25A29	Slc25a29_Q8BL03	Q8BL03	0.0278241	0.331494	-0.201274	17.9305	-3.29265
WDR81	Wdr81_Q5ND34	Q5ND34	0.0279274	0.331494	-0.248834	19.2442	-3.29486
DNAL1	Dnal1_Q05A62	Q05A62	0.0279414	0.331494	-0.126542	19.6261	-3.29516
SFXN1	Sfxn1_Q99JR1	Q99JR1	0.0279775	0.331494	-0.141419	20.5105	-3.29593
RAB2A	Rab2a_P53994	P53994	0.0280169	0.331494	-0.136997	22.1812	-3.29677
MTSS1	Mtss1_G3X9H7	G3X9H7	0.0280232	0.331494	-0.233746	14.1183	-3.29691
OXLD1	Oxld1_Q9CR10	Q9CR10	0.0280372	0.331494	-0.103488	16.7713	-3.2972
APLP2	Aplp2_Q06335	Q06335	0.0281818	0.331494	0.319267	13.7667	-3.30028
NUDT9	Nudt9_Q8BVU5	Q8BVU5	0.0282847	0.331494	-0.103256	19.5445	-3.30245
TCEA1	Tcea1_P10711	P10711	0.0282961	0.331494	-0.156057	20.1502	-3.30269
ARID1A	Arid1a_E9QAQ7	E9QAQ7	0.0283777	0.331494	-0.217986	20.3162	-3.30442
COPA	Copa_Q8CIE6	Q8CIE6	0.0284384	0.331494	-0.105671	22.9479	-3.30569
	_Q3UZV7	Q3UZV7	0.0285071	0.331494	-0.15688	19.4952	-3.30714
COQ5	Coq5_Q9CXI0	Q9CXI0	0.0285146	0.331494	-0.105447	19.1934	-3.30729
PAKAP	Pakap_F7AA26	F7AA26	0.0285691	0.331494	-0.194615	20.4333	-3.30844
PTPRJ	Ptprj_A2AWF8	A2AWF8	0.0286098	0.331494	-0.134175	20.4481	-3.30929
ACE	Ace_P09470	P09470	0.0286223	0.331494	-0.284667	17.047	-3.30955
0610011F06RIK	0610011F06Rik_Q9DCS2	Q9DCS2	0.02863	0.331494	-0.153021	18.079	-3.30971
KCNA4	Kcna4_Q61423	Q61423	0.0286869	0.331494	-0.153948	19.9384	-3.3109
TYK2	Tyk2_E9QJS1	E9QJS1	0.0286955	0.331494	0.19494	13.8817	-3.31108
SLC38A1	Slc38a1_Q8K2P7	Q8K2P7	0.0287388	0.331494	-0.306231	16.3436	-3.31198
RPS25	Rps25_A0A1L1SQA8	A0A1L1SQA8	0.0287556	0.331494	-0.270843	20.0903	-3.31233
BIN1	Bin1_O08539	O08539	0.0287602	0.331494	-0.191456	21.928	-3.31242
PPFIA3	Ppfia3_P60469	P60469	0.0287652	0.331494	-0.170294	22.4952	-3.31253
EPT1	Ept1_Q80TA1	Q80TA1	0.0287835	0.331494	-0.16043	18.2547	-3.31291
ABCC8	Abcc8_B2RUS7	B2RUS7	0.0287953	0.331494	-0.158512	17.6489	-3.31316
LMTK2	Lmtk2_Q3TYD6	Q3TYD6	0.0288215	0.331494	-0.15429	19.689	-3.3137
NTM	Ntm_D3Z396	D3Z396	0.0288521	0.331494	-0.104983	21.2772	-3.31434
CDK11B	Cdk11b_P24788	P24788	0.0288669	0.331494	-0.138357	19.3937	-3.31464
CPNE7	Cpne7_Q0VE82	Q0VE82	0.02887	0.331494	-0.104017	21.3049	-3.31471
PLA2G6	Pla2g6_P97819	P97819	0.0288747	0.331494	-0.275273	16.0621	-3.3148
GABBR1	Gabbr1_Q9WV18	Q9WV18	0.0288791	0.331494	-0.102258	21.3023	-3.3149
SEC24A	Sec24a_Q3U2P1	Q3U2P1	0.0288791	0.331494	-0.12116	19.8151	-3.3149
SMAP	Smap_Q9R0P4	Q9R0P4	0.0289164	0.331494	-0.690447	16.5052	-3.31567
ESYT1	Esyt1_Q3U7R1	Q3U7R1	0.028917	0.331494	-0.180875	18.9271	-3.31568
ANPEP	Anpep_P97449	P97449	0.0289194	0.331494	-0.218038	16.9241	-3.31573
MAGED1	Maged1_Q9QYH6	Q9QYH6	0.028925	0.331494	-0.141787	19.7232	-3.31585
AP2A2	Ap2a2_P17427	P17427	0.0289452	0.331494	-0.100551	22.945	-3.31626
ITPKA	Itpka_Q8R071	Q8R071	0.0289904	0.331494	-0.272213	19.8562	-3.3172
C2CD5	C2cd5_A0A0N4SW93	A0A0N4SW93	0.0289964	0.331494	-0.115377	19.5842	-3.31732
PIK3R1	Pik3r1_P26450	P26450	0.0290092	0.331494	-0.105464	19.9475	-3.31759
CXCR4	Cxcr4_A0A0R4J0N8	A0A0R4J0N8	0.0290212	0.331494	0.296715	11.313	-3.31783
INTS4	Ints4_Q8CIM8	Q8CIM8	0.0290929	0.331494	-0.144968	17.9316	-3.31931
	_A0A1W2P6P1	A0A1W2P6P1	0.0290952	0.331494	0.259546	12.3773	-3.31936
NF1	Nf1_Q04690	Q04690	0.0291213	0.331494	-0.213787	21.8695	-3.3199
HERC2	Herc2_Q4U2R1	Q4U2R1	0.0291268	0.331494	-0.176996	21.1061	-3.32001
KHSRP	Khsrp_Q3U0V1	Q3U0V1	0.029166	0.331494	-0.137185	21.0494	-3.32082
PLEKHA6	Plekha6_A0A087WRB7	A0A087WRB7	0.029241	0.331494	-0.178453	18.2569	-3.32236
NUPL1	Nupl1_Q8R332	Q8R332	0.0292488	0.331494	-0.160795	17.0674	-3.32252
IDH3A	Idh3a_A0A1L1STE6	A0A1L1STE6	0.0292688	0.331494	-0.101022	22.7106	-3.32293
GPD2	Gpd2_A2AQR0	A2AQR0	0.0293099	0.331494	-0.10447	23.2522	-3.32377
HNRNPK	Hnrnpk_B2M1R6	B2M1R6	0.0293511	0.331494	-0.159179	21.649	-3.32461
LPPR2	Lppr2_A0A087WQF0	A0A087WQF0	0.0293572	0.331494	-0.148379	19.4615	-3.32473
KIAA1045	Kiaa1045_Q80TL4	Q80TL4	0.0293932	0.331494	-0.12577	20.324	-3.32547
ZNF771	Znf771_Q8BJ90	Q8BJ90	0.0294369	0.331494	-0.121078	15.2621	-3.32636
MINK1	Mink1_Q9JM52	Q9JM52	0.0295266	0.331494	-0.145368	20.8629	-3.32819
AKAP7	Akap7_O55074	O55074	0.0295935	0.331494	-0.19369	16.8066	-3.32955
ANXA11	Anxa11_P97384	P97384	0.0296199	0.331494	-0.138788	20.0161	-3.33008
MAPK8IP3	Mapk8ip3_J3QNR6	J3QNR6	0.0296212	0.331494	-0.112346	21.2879	-3.33011
C1QC	C1qc_Q02105	Q02105	0.0296381	0.331494	-0.218693	16.0117	-3.33045
LACTB	Lactb_Q9EP89	Q9EP89	0.0296828	0.331494	-0.181313	20.1444	-3.33135
POLR2A	Polr2a_A0A0R4J0V5	A0A0R4J0V5	0.0297273	0.331494	-0.147536	20.4408	-3.33225
SCRN1	Scrn1_Q9CZC8	Q9CZC8	0.0297607	0.331494	-0.135221	21.7843	-3.33293
STXBP5L	Stxbp5l_Q5DQR4	Q5DQR4	0.0297874	0.331494	-0.163815	20.885	-3.33347
RPRD1A	Rprd1a_Q8VDS4	Q8VDS4	0.0298329	0.331494	-0.13488	19.5152	-3.33438
MAPK3	Mapk3_Q63844	Q63844	0.0298956	0.331494	-0.133277	20.5552	-3.33565
USP25	Usp25_P57080	P57080	0.0299376	0.331494	-0.157946	16.2179	-3.33649
PDE1B	Pde1b_Q01065	Q01065	0.0299551	0.331494	-0.206253	19.9584	-3.33684
ADAL	Adal_Q80SY6	Q80SY6	0.029983	0.331494	-0.13421	17.2731	-3.3374
STRIP1	Strip1_Q8C079	Q8C079	0.0300295	0.331494	-0.104648	20.6094	-3.33833
TRIM9	Trim9_E9QLH4	E9QLH4	0.0300537	0.331494	-0.136608	19.7057	-3.33881
CTSB	Ctsb_P10605	P10605	0.0300838	0.331494	-0.111877	21.5451	-3.33942
NPTX1	Nptx1_Q62443	Q62443	0.0300918	0.331494	-0.148031	21.0889	-3.33957
DOCK9	Dock9_E9QMR2	E9QMR2	0.0301293	0.331494	-0.105341	21.3282	-3.34032
ITGA5	Itga5_P11688	P11688	0.0301347	0.331494	-0.208868	18.3963	-3.34043
SMIM20	Smim20_D3Z7Q2	D3Z7Q2	0.0302126	0.331494	-0.150216	14.0357	-3.34198
PPP2R4	Ppp2r4_P58389	P58389	0.0302522	0.331494	-0.101829	20.686	-3.34277
EPHX4	Ephx4_Q6IE26	Q6IE26	0.0303273	0.331494	-0.274435	14.2458	-3.34426
	_A0A1W2P8C2	A0A1W2P8C2	0.0303431	0.331494	-0.16535	16.4991	-3.34458
DGKI	Dgki_D3Z2W1	D3Z2W1	0.0303929	0.331494	-0.170325	20.5854	-3.34556
RAD50	Rad50_Q5SV02	Q5SV02	0.0304231	0.331494	-0.158743	18.2758	-3.34616
SPTB	Sptb_Q3UGX2	Q3UGX2	0.0304385	0.331494	-0.166957	20.9945	-3.34647
SF3B4	Sf3b4_Q8QZY9	Q8QZY9	0.0304952	0.331494	-0.127133	17.2201	-3.34759
ANKS1B	Anks1b_S4R286	S4R286	0.0305068	0.331494	-0.123026	21.2407	-3.34782
STRN	Strn_O55106	O55106	0.0305332	0.331494	-0.181153	21.8766	-3.34834
DFNA5	Dfna5_Q9Z2D3	Q9Z2D3	0.0305334	0.331494	-0.106022	19.9215	-3.34834
BNIP1	Bnip1_Q6QD59	Q6QD59	0.0306121	0.331494	-0.136601	19.5344	-3.34989
ABCD1	Abcd1_P48410	P48410	0.0306412	0.331494	-0.23323	17.2058	-3.35046
AARS	Aars_Q8BGQ7	Q8BGQ7	0.0307599	0.331494	-0.10621	22.9487	-3.35279
OGFOD3	Ogfod3_Q9D136	Q9D136	0.0307878	0.331494	-0.35203	14.2949	-3.35334
HUWE1	Huwe1_A2AFQ0	A2AFQ0	0.030818	0.331494	-0.172474	22.582	-3.35393
DENND4A	Dennd4a_E9Q8V6	E9Q8V6	0.0308243	0.331494	-0.180128	17.2214	-3.35405
LEMD3	Lemd3_E9QP59	E9QP59	0.0308349	0.331494	-0.152702	18.3529	-3.35426
FLII	Flii_Q9JJ28	Q9JJ28	0.0308668	0.331494	-0.127864	21.8794	-3.35488
CABIN1	Cabin1_G3X8Q1	G3X8Q1	0.0308774	0.331494	-0.229357	14.4399	-3.35509
PDE2A	Pde2a_Q922S4	Q922S4	0.0308806	0.331494	0.244937	11.7657	-3.35515
ISCU	Iscu_Q9D7P6	Q9D7P6	0.0309064	0.331494	-0.235609	20.0111	-3.35565
PDP1	Pdp1_A2AJP9	A2AJP9	0.0309793	0.331494	-0.100349	20.0386	-3.35707
EIF2S2	Eif2s2_Q99L45	Q99L45	0.0310083	0.331494	-0.312978	21.1796	-3.35764
PDCD6IP	Pdcd6ip_Q9WU78	Q9WU78	0.0310156	0.331494	-0.12974	22.4711	-3.35778
BRINP2	Brinp2_Q6DFY8	Q6DFY8	0.0310799	0.331494	-0.151417	18.5359	-3.35903
TCERG1	Tcerg1_Q8CGF7	Q8CGF7	0.0311488	0.331494	-0.105011	20.3333	-3.36036
PEX5L	Pex5l_F8SLP9	F8SLP9	0.0312059	0.331494	-0.107984	20.2599	-3.36147
CEBPZOS	Cebpzos_Q8BTE5	Q8BTE5	0.0312301	0.331494	0.366231	14.6143	-3.36194
EIF2B4	Eif2b4_D3Z780	D3Z780	0.0312883	0.331494	-0.133125	19.8458	-3.36306
SLC25A32	Slc25a32_Q8BMG8	Q8BMG8	0.031312	0.331494	-0.183893	19.1384	-3.36352
SRGAP1	Srgap1_Q91Z69	Q91Z69	0.0313167	0.331494	-0.130279	19.0695	-3.36361
ZRANB2	Zranb2_D3Z4U0	D3Z4U0	0.0313186	0.331494	-0.1822	18.3431	-3.36364
MRPS31	Mrps31_Q61733	Q61733	0.0313503	0.331494	-0.113895	19.2482	-3.36425
NPTXR	Nptxr_E9PZM8	E9PZM8	0.0314252	0.331494	-0.13475	21.3988	-3.36569
IKBKAP	Ikbkap_Q7TT37	Q7TT37	0.0314256	0.331494	-0.119696	22.0656	-3.3657
VPS53	Vps53_Q8CCB4	Q8CCB4	0.0314606	0.331494	-0.198563	21.5201	-3.36637
ALKBH6	Alkbh6_Q8K2U2	Q8K2U2	0.0314646	0.331494	-0.517732	18.1031	-3.36645
PTPN11	Ptpn11_P35235	P35235	0.0314766	0.331494	-0.116914	21.3907	-3.36668
AP2A1	Ap2a1_P17426	P17426	0.0315223	0.331494	-0.126036	23.5127	-3.36756
RUFY1	Rufy1_Q8BIJ7	Q8BIJ7	0.0315697	0.331494	-0.130499	18.1378	-3.36846
SCHIP1	Schip1_P0DPB4	P0DPB4	0.0315917	0.331494	-0.326104	17.2208	-3.36888
PABPC4	Pabpc4_A3KFU5	A3KFU5	0.0316378	0.331494	-0.139815	21.2719	-3.36977
AP1M1	Ap1m1_P35585	P35585	0.0316731	0.331494	-0.0994235	21.0544	-3.37044
SRP72	Srp72_F8VQC1	F8VQC1	0.0317024	0.331494	-0.153377	21.7185	-3.371
AHCTF1	Ahctf1_Q8CJF7	Q8CJF7	0.0317276	0.331494	-0.225563	18.2093	-3.37148
PPP2R5D	Ppp2r5d_Q91V89	Q91V89	0.0317491	0.331494	-0.108713	21.9615	-3.37189
LMNB1	Lmnb1_P14733	P14733	0.0317553	0.331494	-0.142668	21.8384	-3.372
BBC3	Bbc3_Q99ML1	Q99ML1	0.0317586	0.331494	-0.220657	13.2051	-3.37207
PCOLCE	Pcolce_Q61398	Q61398	0.0317653	0.331494	0.244887	13.5195	-3.3722
JPH3	Jph3_Q9ET77	Q9ET77	0.0318006	0.331494	-0.153011	14.9277	-3.37287
PGAM5	Pgam5_Q8BX10	Q8BX10	0.0318097	0.331494	-0.155855	21.4039	-3.37304
ENTPD4	Entpd4_Q9DBT4	Q9DBT4	0.0318159	0.331494	-0.405926	16.7528	-3.37316
SUOX	Suox_Q8R086	Q8R086	0.0318549	0.331494	-0.139515	17.5231	-3.3739
RASGEF1A	Rasgef1a_A6H650	A6H650	0.0318699	0.331494	-0.109619	15.4062	-3.37418
NAV3	Nav3_Q80TN7	Q80TN7	0.0318747	0.331494	-0.184726	20.4714	-3.37427
MAP9	Map9_Q3TRR0	Q3TRR0	0.0318788	0.331494	-0.204848	17.9264	-3.37435
RBM17	Rbm17_Q8JZX4	Q8JZX4	0.0319035	0.331494	-0.139815	19.5754	-3.37482
COG4	Cog4_Q8R1U1	Q8R1U1	0.03194	0.331494	-0.118423	20.0048	-3.37551
SLC6A1	Slc6a1_P31648	P31648	0.0319815	0.331494	-0.225206	19.7547	-3.3763
SSR1	Ssr1_A0A286YCT4	A0A286YCT4	0.0320555	0.331494	-0.375855	18.6982	-3.37769
GM21992	Gm21992_F7BGR7	F7BGR7	0.0320809	0.331494	-0.179781	18.921	-3.37817
2010300C02RIK	2010300C02Rik_E9Q3M9	E9Q3M9	0.0320874	0.331494	-0.167283	21.0525	-3.37829
SCAMP3	Scamp3_Q3UXS0	Q3UXS0	0.0321016	0.331494	-0.368137	19.2849	-3.37856
OGT	Ogt_Q8CGY8	Q8CGY8	0.032138	0.331494	-0.117088	22.1287	-3.37925
SLC17A5	Slc17a5_Q8BN82	Q8BN82	0.0321667	0.331494	-0.277281	11.648	-3.37979
PMPCA	Pmpca_Q9DC61	Q9DC61	0.0321823	0.331494	-0.153301	21.3167	-3.38008
SIGMAR1	Sigmar1_O55242	O55242	0.0321864	0.331494	-0.587552	16.4014	-3.38016
PHACTR1	Phactr1_Q2M3X8	Q2M3X8	0.0322288	0.331494	-0.123274	18.7348	-3.38095
TPM3	Tpm3_D3Z6I8	D3Z6I8	0.0322614	0.331494	-0.233116	22.9426	-3.38156
HDGFRP3	Hdgfrp3_Q9JMG7	Q9JMG7	0.0322615	0.331494	-0.148606	20.5913	-3.38157
CAMKV	Camkv_Q3UHL1	Q3UHL1	0.0322663	0.331494	-0.135331	22.7214	-3.38166
SNRNP40	Snrnp40_Q6PE01	Q6PE01	0.0323048	0.331494	-0.113122	18.9337	-3.38238
IPO8	Ipo8_Q7TMY7	Q7TMY7	0.0323382	0.331494	-0.185631	15.4828	-3.383
PLAA	Plaa_P27612	P27612	0.0323955	0.331494	-0.129615	22.3564	-3.38408
MTFP1	Mtfp1_Q9CRB8	Q9CRB8	0.0323959	0.331494	-0.120408	18.9307	-3.38408
UGGT1	Uggt1_Q6P5E4	Q6P5E4	0.0324026	0.331494	-0.104724	22.8636	-3.38421
L2HGDH	L2hgdh_Q91YP0	Q91YP0	0.0324187	0.331494	-0.183062	20.0627	-3.38451
BET1L	Bet1l_A0A1B0GT05	A0A1B0GT05	0.0324275	0.331494	-0.135656	14.7623	-3.38467
TRAPPC8	Trappc8_E9PWG2	E9PWG2	0.0325121	0.331494	-0.108537	20.7619	-3.38625
SBF1	Sbf1_Q6ZPE2	Q6ZPE2	0.0325659	0.331494	-0.13548	22.5325	-3.38725
ABHD10	Abhd10_Q6PE15	Q6PE15	0.0325996	0.331494	-0.196546	19.4099	-3.38788
GPRASP1	Gprasp1_Q5U4C1	Q5U4C1	0.0326055	0.331494	-0.104273	20.0257	-3.38799
IGSF3	Igsf3_A0A0A6YX40	A0A0A6YX40	0.0326445	0.331494	-0.132902	21.8366	-3.38871
ARFGAP1	Arfgap1_V9GWV1	V9GWV1	0.032649	0.331494	-0.117954	19.8125	-3.3888
PHF5A	Phf5a_P83870	P83870	0.0326775	0.331494	-0.16869	16.981	-3.38932
PPP1R1B	Ppp1r1b_Q60829	Q60829	0.0327052	0.331494	-0.127396	18.0402	-3.38984
ATP2A2	Atp2a2_O55143	O55143	0.032742	0.331494	-0.154782	23.6009	-3.39052
CDK5RAP3	Cdk5rap3_Q99LM2	Q99LM2	0.0327879	0.331494	-0.136262	19.4118	-3.39137
DCAF6	Dcaf6_Q9DC22	Q9DC22	0.0328004	0.331494	-0.150563	18.1456	-3.3916
NAP1L3	Nap1l3_Q794H2	Q794H2	0.03283	0.331494	-0.32535	14.2442	-3.39215
ETL4	Etl4_D3Z781	D3Z781	0.0328699	0.331494	-0.119811	19.6866	-3.39288
STT3A	Stt3a_P46978	P46978	0.032878	0.331494	-0.134258	20.8948	-3.39303
XPO7	Xpo7_Q9EPK7	Q9EPK7	0.0329505	0.331494	-0.111915	21.4451	-3.39437
AGAP1	Agap1_Q8BXK8	Q8BXK8	0.0329666	0.331494	-0.124178	20.2041	-3.39466
SLIT1	Slit1_Q80TR4	Q80TR4	0.0329788	0.331494	-0.111624	21.5773	-3.39489
DYM	Dym_Q8CHY3	Q8CHY3	0.0330425	0.331494	-0.176577	18.1402	-3.39606
CLUH	Cluh_A0A0R4J140	A0A0R4J140	0.0330593	0.331494	-0.127723	20.7872	-3.39637
ULK1	Ulk1_A0A0R4J0B3	A0A0R4J0B3	0.0330864	0.331494	-0.254795	18.1269	-3.39686
DNAJC11	Dnajc11_Q5U458	Q5U458	0.0331049	0.331494	-0.141763	21.2296	-3.3972
AP3B2	Ap3b2_Q9JME5	Q9JME5	0.0331215	0.331494	-0.100653	23.2195	-3.39751
RBM10	Rbm10_Q99KG3	Q99KG3	0.0331476	0.331494	-0.206085	18.3709	-3.39798
TULP3	Tulp3_O88413	O88413	0.0331511	0.331494	-0.197904	16.2266	-3.39805
ETHE1	Ethe1_Q9DCM0	Q9DCM0	0.0331694	0.331494	0.153842	19.3159	-3.39838
SH3KBP1	Sh3kbp1_Q8R550	Q8R550	0.0331706	0.331494	-0.141246	20.4739	-3.3984
NRXN1	Nrxn1_Q9CS84	Q9CS84	0.0331736	0.331494	-0.138138	22.389	-3.39846
NEDD4L	Nedd4l_E9PXB7	E9PXB7	0.0331792	0.331494	-0.128726	21.5405	-3.39856
VDAC1	Vdac1_F2Z471	F2Z471	0.0331873	0.331494	-0.141236	18.3179	-3.39871
PTPN5	Ptpn5_P54830	P54830	0.0332215	0.331494	-0.149488	19.7745	-3.39933
ITGA2	Itga2_Q62469	Q62469	0.0332234	0.331494	-0.326211	15.6563	-3.39937
FITM2	Fitm2_P59266	P59266	0.0332348	0.331494	-0.184193	16.6041	-3.39958
TMEM168	Tmem168_A0A0N4SW50	A0A0N4SW50	0.0332642	0.331494	-0.105423	17.1743	-3.40011
PPTC7	Pptc7_Q6NVE9	Q6NVE9	0.0332763	0.331494	-0.145397	18.1017	-3.40033
ARHGEF12	Arhgef12_F8VQN6	F8VQN6	0.0333061	0.331494	-0.155923	21.3935	-3.40088
CDH10	Cdh10_P70408	P70408	0.0333501	0.331494	-0.100879	20.1793	-3.40168
MRPL43	Mrpl43_Q5RL20	Q5RL20	0.0334412	0.331494	-0.18832	18.3186	-3.40333
TXNDC16	Txndc16_Q7TN22	Q7TN22	0.0334776	0.331494	-0.157075	17.9167	-3.40399
CEP170B	Cep170b_Q80U49	Q80U49	0.0334792	0.331494	-0.255996	21.2086	-3.40402
POP1	Pop1_Q9D4G5	Q9D4G5	0.0334869	0.331494	-0.212136	15.4157	-3.40416
LRRC16B	Lrrc16b_Q3UFQ8	Q3UFQ8	0.033519	0.331494	-0.103699	20.2914	-3.40474
RCBTB1	Rcbtb1_A0A0R4J025	A0A0R4J025	0.0335696	0.331494	0.186664	12.4822	-3.40566
L1CAM	L1cam_Q6PGJ3	Q6PGJ3	0.0335938	0.331494	-0.146858	22.2733	-3.4061
SLC45A1	Slc45a1_Q8BIV7	Q8BIV7	0.0336113	0.331494	-0.126216	16.5019	-3.40641
TANGO2	Tango2_Q8BTN3	Q8BTN3	0.0336434	0.331494	-0.10588	19.0168	-3.40699
HGSNAT	Hgsnat_Q3UDW8	Q3UDW8	0.0336672	0.331494	-0.223286	15.6526	-3.40742
TELO2	Telo2_Q9DC40	Q9DC40	0.0337721	0.331494	-0.143163	19.2144	-3.40931
MAP1B	Map1b_P14873	P14873	0.0337724	0.331494	-0.115516	24.6921	-3.40932
BSN	Bsn_O88737	O88737	0.0338566	0.331494	-0.179382	23.4525	-3.41083
2025-03-05	March5_Q3KNM2	Q3KNM2	0.0338659	0.331494	-0.249237	19.3511	-3.411
ETFDH	Etfdh_Q921G7	Q921G7	0.0338976	0.331494	-0.112951	21.2594	-3.41157
WDR48	Wdr48_Q8BH57	Q8BH57	0.0339734	0.331494	-0.129697	20.8978	-3.41293
BAG5	Bag5_Q8CI32	Q8CI32	0.0339788	0.331494	-0.0972929	20.7569	-3.41302
SYNE1	Syne1_A0A1L1STC6	A0A1L1STC6	0.0339936	0.331494	-0.175946	21.6788	-3.41329
DLG3	Dlg3_P70175	P70175	0.0340819	0.331494	-0.146459	21.3845	-3.41486
HDAC4	Hdac4_Q6NZM9	Q6NZM9	0.0341235	0.331494	-0.152406	20.0062	-3.4156
MYH9	Myh9_Q8VDD5	Q8VDD5	0.0341436	0.331494	-0.205301	23.7515	-3.41596
FAM172A	Fam172a_Q3TNH5	Q3TNH5	0.034179	0.331494	-0.125742	16.4888	-3.41659
SRRT	Srrt_Q99MR6	Q99MR6	0.034216	0.331494	-0.144401	20.2044	-3.41725
ZMYM4	Zmym4_F6VYE2	F6VYE2	0.0342274	0.331494	-0.162876	16.6895	-3.41745
RPS6KC1	Rps6kc1_E9QMX4	E9QMX4	0.0342451	0.331494	-0.139879	18.1989	-3.41777
ARHGAP21	Arhgap21_B7ZCJ1	B7ZCJ1	0.0342474	0.331494	-0.114681	20.147	-3.41781
OTUD7A	Otud7a_Q8R554	Q8R554	0.0342506	0.331494	-0.184128	18.0539	-3.41787
RPL31	Rpl31_P62900	P62900	0.0342891	0.331494	-0.181477	19.6326	-3.41855
MAGI1	Magi1_E9PZ12	E9PZ12	0.0343348	0.331494	-0.140003	19.909	-3.41936
VPS13C	Vps13c_Q8BX70	Q8BX70	0.0343354	0.331494	-0.164223	21.6112	-3.41937
ITGAV	Itgav_P43406	P43406	0.0343386	0.331494	-0.134425	20.8973	-3.41943
INSR	Insr_P15208	P15208	0.0343411	0.331494	-0.112559	19.0777	-3.41947
MRPS9	Mrps9_Q9D7N3	Q9D7N3	0.0343528	0.331494	-0.115248	20.1178	-3.41968
SUPT6H	Supt6h_Q62383	Q62383	0.0344065	0.331494	-0.110937	19.5026	-3.42063
SMARCAL1	Smarcal1_Q8BJL0	Q8BJL0	0.0344531	0.331494	-0.156793	18.6885	-3.42145
DST	Dst_S4R1P5	S4R1P5	0.0345088	0.331494	-0.19687	23.1568	-3.42244
F3	F3_A0A0G2JGS5	A0A0G2JGS5	0.0345224	0.331494	-0.216611	15.7755	-3.42268
HABP4	Habp4_Q9JKS5	Q9JKS5	0.0345388	0.331494	-0.181517	18.3336	-3.42297
LRRC58	Lrrc58_Q3UGP9	Q3UGP9	0.0345533	0.331494	-0.133904	15.2149	-3.42322
ABTB2	Abtb2_Q7TQI7	Q7TQI7	0.0346057	0.331494	-0.868953	14.8438	-3.42414
EPRS	Eprs_Q8CGC7	Q8CGC7	0.0346274	0.331494	-0.0995127	23.2221	-3.42453
CCDC91	Ccdc91_Q9D8L5	Q9D8L5	0.0346561	0.331494	-0.174259	19.56	-3.42503
PEX19	Pex19_Q8VCI5	Q8VCI5	0.0347759	0.331494	-0.147589	19.7839	-3.42713
FNBP1	Fnbp1_A2AQ42	A2AQ42	0.0347946	0.331494	-0.141769	20.1509	-3.42746
ST8SIA5	St8sia5_P70126	P70126	0.0348046	0.331494	-0.26406	13.527	-3.42764
FAM69A	Fam69a_Q9D6I7	Q9D6I7	0.0348786	0.331494	-0.14319	16.3905	-3.42893
EPB4.1	Epb4.1_A2A841	A2A841	0.034923	0.331494	-0.128197	18.9804	-3.4297
FGF13	Fgf13_P70377	P70377	0.0349491	0.331494	-0.103914	17.3547	-3.43016
PTDSS1	Ptdss1_Q99LH2	Q99LH2	0.0349819	0.331494	-0.131069	17.7337	-3.43073
PPP5C	Ppp5c_Q60676	Q60676	0.0350251	0.331494	-0.173927	21.5218	-3.43148
COA7	Coa7_Q921H9	Q921H9	0.0350344	0.331494	-0.131202	20.0945	-3.43165
PITRM1	Pitrm1_Q8K411	Q8K411	0.0350395	0.331494	-0.165266	21.2909	-3.43173
PHLDB1	Phldb1_E9PWW4	E9PWW4	0.0350653	0.331494	-0.316008	13.0951	-3.43218
NT5DC2	Nt5dc2_A0A2I3BR81	A0A2I3BR81	0.0351967	0.331494	-0.149791	19.305	-3.43446
B3GAT2	B3gat2_P59270	P59270	0.0352009	0.331494	-0.465877	14.6818	-3.43454
MAP7D2	Map7d2_A2AG50	A2AG50	0.0352216	0.331494	-0.133665	20.5031	-3.43489
DPP3	Dpp3_Q99KK7	Q99KK7	0.0352425	0.331494	-0.108668	21.6885	-3.43526
GPD1L	Gpd1l_Q3ULJ0	Q3ULJ0	0.0352637	0.331494	-0.113851	21.7525	-3.43562
	_A0A286YDU2	A0A286YDU2	0.0353196	0.331494	-0.438761	12.4928	-3.43659
EMC1	Emc1_Q8C7X2	Q8C7X2	0.035443	0.331494	-0.0989789	22.3612	-3.43872
FXR1	Fxr1_Q61584	Q61584	0.0354771	0.331494	-0.103863	20.4853	-3.4393
AI837181	AI837181_E9QNR6	E9QNR6	0.0354909	0.331494	-0.113279	18.7012	-3.43954
NSFL1C	Nsfl1c_Q9CZ44	Q9CZ44	0.0355479	0.331494	-0.10042	21.1094	-3.44052
TRIM47	Trim47_Q8C0E3	Q8C0E3	0.0355828	0.331494	-0.432875	13.3215	-3.44112
HRSP12	Hrsp12_P52760	P52760	0.0356155	0.331494	-0.208147	20.341	-3.44168
GRIN2B	Grin2b_G3X9V4	G3X9V4	0.035653	0.331494	-0.129485	20.8181	-3.44232
WDR44	Wdr44_Q6NVE8	Q6NVE8	0.0356979	0.331494	-0.14068	21.1209	-3.44309
AGK	Agk_Q9ESW4	Q9ESW4	0.0357044	0.331494	-0.146753	21.7476	-3.4432
FAM98C	Fam98c_E9PYD1	E9PYD1	0.0357155	0.331494	-0.236423	18.6213	-3.44339
ATP1A3	Atp1a3_A0A0G2JGX4	A0A0G2JGX4	0.0357513	0.331494	-0.115463	25.4947	-3.444
NME7	Nme7_Q8BUH2	Q8BUH2	0.0357631	0.331494	-0.519389	13.1762	-3.4442
	_A0A2I3BRX9	A0A2I3BRX9	0.0358047	0.331494	-0.121653	20.9865	-3.44491
KIAA0319	Kiaa0319_Q5SZV5	Q5SZV5	0.035805	0.331494	-0.288257	17.5407	-3.44492
IMMT	Immt_Q8CAQ8	Q8CAQ8	0.0358624	0.331494	-0.096593	23.4643	-3.4459
SLC5A3	Slc5a3_Q9JKZ2	Q9JKZ2	0.0358703	0.331494	0.203108	17.3713	-3.44603
MYO9A	Myo9a_Q8C170	Q8C170	0.0359953	0.331494	-0.151889	18.5693	-3.44816
NO66	No66_Q9JJF3	Q9JJF3	0.0359957	0.331494	-0.209965	16.9679	-3.44816
ZMAT2	Zmat2_Q9CPW7	Q9CPW7	0.0360404	0.331494	-0.131067	16.9967	-3.44892
GALNT2	Galnt2_Q6PB93	Q6PB93	0.0360669	0.331494	-0.118261	20.7863	-3.44937
PDE12	Pde12_Q3TIU4	Q3TIU4	0.0360688	0.331494	-0.141171	20.2385	-3.4494
DHX9	Dhx9_E9QNN1	E9QNN1	0.0361378	0.331494	-0.15471	22.6582	-3.45057
TLL1	Tll1_G3X9F5	G3X9F5	0.0361707	0.331494	-0.136598	18.2429	-3.45113
VPS26B	Vps26b_Q8C0E2	Q8C0E2	0.0361707	0.331494	-0.0961591	20.944	-3.45113
ZFR	Zfr_O88532	O88532	0.0361929	0.331494	-0.149688	20.9239	-3.4515
RPL18	Rpl18_A0A1B0GQU8	A0A1B0GQU8	0.0362327	0.331494	-0.206601	20.3181	-3.45217
ALS2	Als2_Q920R0	Q920R0	0.0362731	0.331494	-0.155355	19.9846	-3.45286
RB1CC1	Rb1cc1_Q9ESK9	Q9ESK9	0.0362903	0.331494	-0.184022	20.7701	-3.45314
PSMD2	Psmd2_Q8VDM4	Q8VDM4	0.0363392	0.331494	-0.100727	22.754	-3.45397
TTLL12	Ttll12_Q3UDE2	Q3UDE2	0.036415	0.331494	-0.0984309	20.9972	-3.45524
CHKB	Chkb_O55229	O55229	0.0364535	0.331494	-0.15536	19.1739	-3.45589
PLEKHA5	Plekha5_E9Q6H8	E9Q6H8	0.0364775	0.331494	-0.143849	19.5539	-3.45629
MYCBP2	Mycbp2_E9PUJ6	E9PUJ6	0.0365009	0.331494	-0.192011	22.3667	-3.45668
DIS3	Dis3_Q9CSH3	Q9CSH3	0.0365204	0.331494	-0.094213	18.2378	-3.45701
LRFN2	Lrfn2_Q80TG9	Q80TG9	0.0365398	0.331494	-0.0924561	19.1373	-3.45733
PRPF40A	Prpf40a_A0A1B0GRU8	A0A1B0GRU8	0.0365483	0.331494	-0.131517	20.3356	-3.45748
FAM98A	Fam98a_Q3TJZ6	Q3TJZ6	0.0365732	0.331494	-0.121587	19.2345	-3.45789
WIPF2	Wipf2_Q6PEV3	Q6PEV3	0.0366392	0.331494	-0.190483	19.0481	-3.459
RARS	Rars_Q9D0I9	Q9D0I9	0.036642	0.331494	-0.103559	22.5529	-3.45904
PLCB1	Plcb1_Q9Z1B3	Q9Z1B3	0.0366645	0.331494	-0.263623	22.8958	-3.45942
PTPRN	Ptprn_A6MDD2	A6MDD2	0.0366779	0.331494	-0.167822	20.2341	-3.45964
LONRF3	Lonrf3_A2A3U8	A2A3U8	0.0367049	0.331494	0.312991	14.9638	-3.46009
SLC2A13	Slc2a13_Q3UHK1	Q3UHK1	0.036724	0.331494	-0.258332	19.1624	-3.46041
BST2	Bst2_Q8R2Q8	Q8R2Q8	0.036731	0.331494	-0.22886	15.0914	-3.46053
RCBTB2	Rcbtb2_E9Q3B1	E9Q3B1	0.0368632	0.331494	-0.159025	16.3952	-3.46273
EDC3	Edc3_Q8K2D3	Q8K2D3	0.0369695	0.331494	-0.111722	19.1611	-3.46449
PPP1R37	Ppp1r37_Q8BKR5	Q8BKR5	0.0370038	0.331494	-0.207111	17.9483	-3.46506
AMER3	Amer3_Q6NS69	Q6NS69	0.0370449	0.331494	-0.174079	15.528	-3.46574
PARP14	Parp14_Q2EMV9	Q2EMV9	0.037146	0.331494	0.121121	17.5536	-3.46741
FAM102A	Fam102a_Q78T81	Q78T81	0.0371778	0.331494	0.299605	12.8624	-3.46793
MAPRE3	Mapre3_D3Z6G3	D3Z6G3	0.0371887	0.331494	-0.149777	15.0394	-3.46811
CAMK4	Camk4_Q8BGR3	Q8BGR3	0.0372832	0.331494	-0.128728	20.4737	-3.46967
WDR7	Wdr7_Q920I9	Q920I9	0.0373788	0.331494	-0.106928	22.7157	-3.47124
KALRN	Kalrn_A2CG49	A2CG49	0.0373991	0.331494	-0.107679	22.3186	-3.47157
TFIP11	Tfip11_Q9ERA6	Q9ERA6	0.0374067	0.331494	-0.266683	17.5163	-3.47169
AUH	Auh_A0A0R4J023	A0A0R4J023	0.0374445	0.331494	-0.120446	20.9554	-3.47231
HOMER2	Homer2_Q9QWW1	Q9QWW1	0.0374703	0.331494	-0.117349	20.2853	-3.47273
CNNM1	Cnnm1_A0A286YDL2	A0A286YDL2	0.0375062	0.331494	-0.194037	17.6578	-3.47332
CHCHD7	Chchd7_Q3TFT3	Q3TFT3	0.0375065	0.331494	-0.596546	15.3202	-3.47333
ZNF207	Znf207_Q9JMD0	Q9JMD0	0.0375317	0.331494	-0.105953	17.7498	-3.47374
PRPF31	Prpf31_Q8CCF0	Q8CCF0	0.0375406	0.331494	-0.107073	18.8756	-3.47388
NOP58	Nop58_Q6DFW4	Q6DFW4	0.0375815	0.331494	-0.237307	20.1203	-3.47455
CAMSAP1	Camsap1_A0A0A0MQE5	A0A0A0MQE5	0.0376381	0.331494	-0.12994	20.9779	-3.47548
PACSIN1	Pacsin1_Q61644	Q61644	0.0376787	0.331494	-0.143452	22.5185	-3.47614
TRPC4	Trpc4_Q9QUQ5	Q9QUQ5	0.0377286	0.331494	-0.124954	15.8518	-3.47695
MARK2	Mark2_Q05512	Q05512	0.0377599	0.331494	-0.160751	19.6805	-3.47746
TUBA4A	Tuba4a_A0A0A0MQA5	A0A0A0MQA5	0.0377826	0.331494	-0.178835	21.2968	-3.47783
ZNF385A	Znf385a_Q8VD12	Q8VD12	0.0377845	0.331494	-0.200176	13.3148	-3.47786
SELENBP2	Selenbp2_Q63836	Q63836	0.0378894	0.331494	-0.190424	18.667	-3.47956
ADAT2	Adat2_Q6P6J0	Q6P6J0	0.0379073	0.331494	-0.278623	14.2841	-3.47985
LARP7	Larp7_Q05CL8	Q05CL8	0.0379079	0.331494	-0.114148	18.4914	-3.47986
MAD1L1	Mad1l1_Q9WTX8	Q9WTX8	0.0379114	0.331494	-0.130648	17.434	-3.47991
LRRC24	Lrrc24_Q8BHA1	Q8BHA1	0.0379318	0.331494	-0.196906	16.8838	-3.48024
MDGA2	Mdga2_B2RQF5	B2RQF5	0.0379384	0.331494	-0.143981	19.23	-3.48035
IPO5	Ipo5_Q8BKC5	Q8BKC5	0.0379495	0.331494	-0.09419	22.5586	-3.48053
SLC24A2	Slc24a2_Q14BI1	Q14BI1	0.0380267	0.331494	-0.165058	18.421	-3.48178
PPM1B	Ppm1b_Q99NF7	Q99NF7	0.0380313	0.331494	-0.1434	20.2724	-3.48185
PSMA7	Psma7_Q9Z2U0	Q9Z2U0	0.0380356	0.331494	-0.16309	21.8052	-3.48192
STON2	Ston2_E9PXP7	E9PXP7	0.0380392	0.331494	-0.108835	18.5697	-3.48198
AGAP3	Agap3_Q8VHH5	Q8VHH5	0.0380713	0.331494	-0.142239	20.4547	-3.4825
MPDZ	Mpdz_D3YUX2	D3YUX2	0.0381047	0.331494	-0.15688	18.1821	-3.48303
PNPLA6	Pnpla6_A0A140LHU9	A0A140LHU9	0.0381497	0.331494	-0.128106	18.4969	-3.48376
ACSL6	Acsl6_Q91WC3	Q91WC3	0.0381515	0.331494	-0.0982932	21.7002	-3.48379
IFT74	Ift74_Q8BKE9	Q8BKE9	0.0381515	0.331494	-0.184936	16.4986	-3.48379
VPS33B	Vps33b_P59016	P59016	0.0381542	0.331494	-0.13028	21.2027	-3.48383
PGLS	Pgls_Q9CQ60	Q9CQ60	0.038195	0.331494	-0.117161	20.636	-3.48449
ACAD9	Acad9_Q8JZN5	Q8JZN5	0.0382222	0.331494	-0.104958	21.6594	-3.48492
SNX12	Snx12_Q6ZWQ5	Q6ZWQ5	0.0383264	0.331494	-0.205607	20.0311	-3.4866
ADCK3	Adck3_Q60936	Q60936	0.0383283	0.331494	-0.155703	18.7594	-3.48663
NPLOC4	Nploc4_P60670	P60670	0.0383349	0.331494	-0.15757	21.5452	-3.48673
PDE1A	Pde1a_Q8BRR9	Q8BRR9	0.0383396	0.331494	-0.139338	21.0891	-3.48681
LRFN1	Lrfn1_Q2WF71	Q2WF71	0.0383658	0.331494	-0.179565	19.4551	-3.48723
CROCC	Crocc_Q8CJ40	Q8CJ40	0.0383806	0.331494	-0.214682	20.9025	-3.48746
TJP1	Tjp1_B9EHJ3	B9EHJ3	0.0384296	0.331494	-0.193449	19.2146	-3.48825
VARS2	Vars2_Q3U2A8	Q3U2A8	0.0384383	0.331494	-0.124082	19.5913	-3.48839
ARFGEF1	Arfgef1_G3X9K3	G3X9K3	0.0384511	0.331494	-0.178364	21.9575	-3.48859
SF1	Sf1_D3YZC9	D3YZC9	0.0385676	0.331494	-0.135284	20.1822	-3.49045
SNX11	Snx11_A2A880	A2A880	0.0385924	0.331494	-0.100352	16.9753	-3.49085
POGZ	Pogz_D3YUW8	D3YUW8	0.0386012	0.331494	-0.122625	18.9847	-3.49099
NUDT16L1	Nudt16l1_Q8VHN8	Q8VHN8	0.0386098	0.331494	-0.123373	19.1225	-3.49112
ERC2	Erc2_Q6PH08	Q6PH08	0.0386325	0.331494	-0.107083	22.5313	-3.49148
CAPN2	Capn2_O08529	O08529	0.038639	0.331494	-0.148655	21.8067	-3.49159
PNOC	Pnoc_Q64387	Q64387	0.0386794	0.331494	-0.123463	17.5449	-3.49223
ZMYND11	Zmynd11_A0A1Y7VJ93	A0A1Y7VJ93	0.0387675	0.331494	-0.389868	14.6783	-3.49363
CCDC132	Ccdc132_Q8CI71	Q8CI71	0.0387738	0.331494	-0.117324	20.8243	-3.49373
ADCY3	Adcy3_B8JK56	B8JK56	0.0387829	0.331494	-0.159517	19.6431	-3.49387
BBS2	Bbs2_Q9CWF6	Q9CWF6	0.0387918	0.331494	-0.2313	14.7186	-3.49401
PCDHA11	Pcdha11_Q91Y19	Q91Y19	0.038795	0.331494	0.298355	13.796	-3.49406
MOB1B	Mob1b_Q3UDM0	Q3UDM0	0.0388482	0.331494	-0.188026	18.5752	-3.49491
BEGAIN	Begain_F8WIG2	F8WIG2	0.038921	0.331494	-0.179056	19.0705	-3.49606
KPNA2	Kpna2_P52293	P52293	0.0390021	0.331494	-0.120969	18.4347	-3.49734
PIGT	Pigt_Q8BXQ2	Q8BXQ2	0.0390163	0.331494	-0.129478	20.3673	-3.49756
MFN1	Mfn1_Q811U4	Q811U4	0.0390415	0.331494	-0.10413	18.4023	-3.49796
SRSF11	Srsf11_Q3UIX4	Q3UIX4	0.0390533	0.331494	-0.0918662	19.6033	-3.49814
	_A0A1C7ZMY3	A0A1C7ZMY3	0.0390617	0.331494	-0.445147	16.7769	-3.49828
CD2BP2	Cd2bp2_Q9CWK3	Q9CWK3	0.0391252	0.331494	-0.314237	17.5737	-3.49928
PFAS	Pfas_Q5SUR0	Q5SUR0	0.039134	0.331494	-0.150094	20.75	-3.49941
	_A0A0R4J0B5	A0A0R4J0B5	0.0391396	0.331494	-0.16762	18.6344	-3.4995
GOLGA3	Golga3_E9QP99	E9QP99	0.0391562	0.331494	-0.147227	21.123	-3.49976
CNTNAP1	Cntnap1_O54991	O54991	0.0391875	0.331494	-0.104532	21.8083	-3.50025
ITM2C	Itm2c_Q91VK4	Q91VK4	0.0392505	0.331494	-0.115644	20.3387	-3.50124
PPP1R12C	Ppp1r12c_Q3UMT1	Q3UMT1	0.0392704	0.331494	-0.189411	18.9057	-3.50156
SPPL2B	Sppl2b_Q3TD49	Q3TD49	0.039273	0.331494	-0.100195	18.7113	-3.5016
MARS	Mars_E9QB02	E9QB02	0.0394704	0.331494	-0.0926063	21.9965	-3.50468
GNAS	Gnas_P63094	P63094	0.0394769	0.331494	-0.134981	21.2616	-3.50478
DDX3X	Ddx3x_Q62167	Q62167	0.0395146	0.331494	-0.106853	21.539	-3.50537
PLSCR3	Plscr3_Q9JIZ9	Q9JIZ9	0.0395148	0.331494	-0.165083	17.7664	-3.50537
NPM3	Npm3_Q9CPP0	Q9CPP0	0.0395951	0.331494	-0.162868	16.7388	-3.50662
SAMD4A	Samd4a_A0A2I3BPM7	A0A2I3BPM7	0.0396165	0.331494	0.204409	10.7683	-3.50696
DNAJC8	Dnajc8_Q6NZB0	Q6NZB0	0.0396814	0.331494	-0.118687	19.6614	-3.50797
ARID2	Arid2_E9Q7E2	E9Q7E2	0.0397072	0.331494	-0.0952476	14.497	-3.50837
OSBP	Osbp_Q3B7Z2	Q3B7Z2	0.0397258	0.331494	-0.0934938	21.3729	-3.50865
USP12	Usp12_Q9D9M2	Q9D9M2	0.0397261	0.331494	-0.341477	16.1234	-3.50866
NDUFA12	Ndufa12_Q7TMF3	Q7TMF3	0.0397614	0.331494	-0.139922	20.6269	-3.50921
RHOT1	Rhot1_Q8BG51	Q8BG51	0.0397838	0.331494	-0.0920895	21.1846	-3.50955
TRAPPC9	Trappc9_Q3U0M1	Q3U0M1	0.0398121	0.331494	-0.183625	21.1398	-3.50999
PSEN1	Psen1_P49769	P49769	0.0398291	0.331494	-0.16815	16.9606	-3.51025
CTBP1	Ctbp1_O88712	O88712	0.0399116	0.331494	-0.114102	20.9563	-3.51153
SUPT16	Supt16_G3X956	G3X956	0.0399157	0.331494	-0.119638	20.9642	-3.51159
PGM2L1	Pgm2l1_Q8CAA7	Q8CAA7	0.0399428	0.331494	-0.147692	22.0708	-3.51201
SNX4	Snx4_Q91YJ2	Q91YJ2	0.0399471	0.331494	-0.11799	21.501	-3.51208
DNAJC6	Dnajc6_Q80TZ3	Q80TZ3	0.039986	0.331494	-0.15598	21.934	-3.51268
RAP2A	Rap2a_Q80ZJ1	Q80ZJ1	0.0399901	0.331494	-0.106025	21.1791	-3.51274
PPP4R2	Ppp4r2_A0A0R4J0U2	A0A0R4J0U2	0.0400294	0.331494	-0.341003	17.5672	-3.51334
DTX3	Dtx3_D3YV13	D3YV13	0.0400544	0.331494	-0.121819	19.3113	-3.51373
WIPF3	Wipf3_P0C7L0	P0C7L0	0.0400751	0.331494	-0.121438	19.8304	-3.51405
MIPEP	Mipep_A6H611	A6H611	0.0401361	0.331494	-0.117684	20.4778	-3.51499
9030617O03RIK	9030617O03Rik_Q8BH86	Q8BH86	0.0401959	0.331494	-0.140977	19.0671	-3.5159
TECPR1	Tecpr1_Q80VP0	Q80VP0	0.0402275	0.331494	-0.104859	20.7663	-3.51639
GGA1	Gga1_Q8R0H9	Q8R0H9	0.0402347	0.331494	-0.0989232	20.3291	-3.5165
AFAP1	Afap1_Q80YS6	Q80YS6	0.040247	0.331494	-0.188981	20.1335	-3.51669
CC2D1A	Cc2d1a_Q8K1A6	Q8K1A6	0.0402734	0.331494	-0.103599	20.6968	-3.51709
CACNA2D3	Cacna2d3_Q9Z1L5	Q9Z1L5	0.0402813	0.331494	-0.098058	21.5216	-3.51721
HTT	Htt_G3X9H5	G3X9H5	0.0402973	0.331494	-0.199949	21.9448	-3.51746
EXOC5	Exoc5_Q3TPX4	Q3TPX4	0.0403599	0.331494	-0.152079	20.9851	-3.51841
WNK2	Wnk2_E9QMI9	E9QMI9	0.0404127	0.331494	-0.26947	21.4252	-3.51922
TUBGCP4	Tubgcp4_Q8BKL6	Q8BKL6	0.040419	0.331494	-0.156987	18.4917	-3.51932
	_Q9D735	Q9D735	0.0404409	0.331494	-0.37984	14.1441	-3.51965
ZADH2	Zadh2_Q8BGC4	Q8BGC4	0.0405148	0.331494	-0.104902	19.5456	-3.52078
NFIX	Nfix_E9PUH7	E9PUH7	0.0405724	0.331494	-0.121931	19.6333	-3.52165
KLC1	Klc1_Q5UE59	Q5UE59	0.0406092	0.331494	-0.106791	22.8647	-3.52221
INPP4A	Inpp4a_F6V2U0	F6V2U0	0.0407617	0.331494	-0.140938	21.8881	-3.52453
CLASP2	Clasp2_E9Q8N5	E9Q8N5	0.0407647	0.331494	-0.0960717	22.813	-3.52457
EXOSC3	Exosc3_Q7TQK4	Q7TQK4	0.0407773	0.331494	0.136781	11.9236	-3.52476
GAN	Gan_Q8CA72	Q8CA72	0.0407815	0.331494	-0.10488	18.1513	-3.52483
PRRC2C	Prrc2c_A0A0A0MQ79	A0A0A0MQ79	0.0408487	0.331494	-0.127732	20.3963	-3.52584
CSMD1	Csmd1_Q923L3	Q923L3	0.0408837	0.331494	-0.10999	19.6168	-3.52637
DHRS7	Dhrs7_Q9CXR1	Q9CXR1	0.040902	0.331494	-0.178493	19.1471	-3.52665
REXO4	Rexo4_Q6PAQ4	Q6PAQ4	0.0409082	0.331494	-0.121395	15.9874	-3.52674
APPL1	Appl1_Q8K3H0	Q8K3H0	0.0409337	0.331494	-0.103554	21.1972	-3.52713
HNRNPUL1	Hnrnpul1_Q8VDM6	Q8VDM6	0.0410113	0.331494	-0.150532	20.8135	-3.5283
ERMP1	Ermp1_Q3UVK0	Q3UVK0	0.0410133	0.331494	-0.179122	20.2543	-3.52832
RBM12	Rbm12_Q8R4X3	Q8R4X3	0.0410912	0.331494	-0.123463	19.6682	-3.5295
DIP2B	Dip2b_Q3UH60	Q3UH60	0.0410925	0.331494	-0.113934	21.6433	-3.52952
NXPH2	Nxph2_Q61199	Q61199	0.0412352	0.331494	0.441078	12.3911	-3.53166
SYT17	Syt17_Q920M7	Q920M7	0.0412862	0.331494	-0.126571	19.1271	-3.53242
CYP46A1	Cyp46a1_Q9WVK8	Q9WVK8	0.0412943	0.331494	-0.0984615	20.8753	-3.53254
PODXL	Podxl_Q9R0M4	Q9R0M4	0.0413172	0.331494	-0.239558	19.2876	-3.53289
PCCA	Pcca_Q91ZA3	Q91ZA3	0.0413877	0.331494	-0.159415	22.0549	-3.53394
GM20671	Gm20671_F6TVX7	F6TVX7	0.0414066	0.331494	-0.0941844	19.02	-3.53422
CLIC1	Clic1_Q9Z1Q5	Q9Z1Q5	0.0414233	0.331494	-0.108298	20.6344	-3.53447
MAT2B	Mat2b_Q99LB6	Q99LB6	0.0414602	0.331494	-0.0928833	19.6617	-3.53502
PLD3	Pld3_O35405	O35405	0.041481	0.331494	-0.0970668	19.1678	-3.53533
PTMS	Ptms_Q9D0J8	Q9D0J8	0.0415551	0.331494	-0.134812	19.733	-3.53643
ADAM11	Adam11_Q7TQG7	Q7TQG7	0.0415699	0.331494	-0.0897844	19.3103	-3.53665
FBXO25	Fbxo25_Q9D2Y6	Q9D2Y6	0.0415722	0.331494	-0.21536	15.1902	-3.53669
FAM120A	FAM120A_Q6A0A9	Q6A0A9	0.0416349	0.331494	-0.112454	21.9146	-3.53762
PON2	Pon2_Q62086	Q62086	0.0416393	0.331494	-0.14832	19.3817	-3.53769
TF	Tf_Q921I1	Q921I1	0.0416619	0.331494	0.224961	12.448	-3.53802
TSTA3	Tsta3_P23591	P23591	0.0416755	0.331494	-0.0984029	18.9307	-3.53822
TLK2	Tlk2_B1ASU9	B1ASU9	0.0416829	0.331494	-0.193594	17.2094	-3.53833
DLGAP4	Dlgap4_B7ZNS2	B7ZNS2	0.0417401	0.331494	-0.116516	20.6417	-3.53918
HBB-B1	Hbb-b1_P02088	P02088	0.0417698	0.331494	-0.361986	12.6749	-3.53962
MPRIP	Mprip_Q5SWZ5	Q5SWZ5	0.0418103	0.331494	-0.202353	21.151	-3.54022
	_A0A1B0GS68	A0A1B0GS68	0.0420077	0.331494	-0.490637	10.4922	-3.54313
CCT8	Cct8_P42932	P42932	0.0420724	0.331494	-0.121944	23.1916	-3.54408
MYH14	Myh14_K3W4R2	K3W4R2	0.0421072	0.331494	-0.173247	20.5099	-3.5446
H2-K1	H2-K1_P01901	P01901	0.0421556	0.331494	-0.184223	18.2247	-3.54531
CPNE3	Cpne3_Q8BT60	Q8BT60	0.0421674	0.331494	-0.0926669	19.2856	-3.54548
ZFP462	Zfp462_B1AWL2	B1AWL2	0.0421819	0.331494	0.380687	13.8118	-3.54569
VEZT	Vezt_D3Z4E6	D3Z4E6	0.0422017	0.331494	-0.140758	18.1148	-3.54598
LSM14B	Lsm14b_Q8CGC4	Q8CGC4	0.0422256	0.331494	0.271397	15.9448	-3.54633
LETM1	Letm1_Q9Z2I0	Q9Z2I0	0.0422546	0.331494	-0.10981	22.3521	-3.54676
HSD17B4	Hsd17b4_P51660	P51660	0.0422626	0.331494	-0.101409	21.5913	-3.54688
PCM1	Pcm1_Q9R0L6	Q9R0L6	0.0422899	0.331494	-0.122415	15.3935	-3.54728
ARHGAP23	Arhgap23_B1AQY2	B1AQY2	0.0423029	0.331494	-0.107524	20.418	-3.54747
RPL6	Rpl6_P47911	P47911	0.0423205	0.331494	-0.0964643	21.4548	-3.54772
NECAP1	Necap1_Q9CR95	Q9CR95	0.0424185	0.331494	-0.142449	21.3762	-3.54916
UBE2F	Ube2f_Q9CY34	Q9CY34	0.0424518	0.331494	-0.145271	17.587	-3.54964
SIDT2	Sidt2_E0CXC7	E0CXC7	0.0425023	0.331494	-0.12858	17.9113	-3.55038
DTYMK	Dtymk_P97930	P97930	0.0425029	0.331494	-0.111566	20.1924	-3.55039
HSPA5	Hspa5_P20029	P20029	0.0425224	0.331494	-0.0983954	24.0326	-3.55067
RRP1	Rrp1_P56183	P56183	0.0425279	0.331494	-0.126706	18.1859	-3.55075
UBASH3B	Ubash3b_Q8BGG7	Q8BGG7	0.0425374	0.331494	-0.156475	20.1183	-3.55089
NUDC	Nudc_O35685	O35685	0.0425437	0.331494	-0.148518	20.7781	-3.55098
CDC42	Cdc42_P60766	P60766	0.0425812	0.331494	-0.0922956	21.0665	-3.55153
TRIM67	Trim67_Q505D9	Q505D9	0.0427318	0.331494	-0.176798	18.6947	-3.55371
PAK1	Pak1_G5E884	G5E884	0.0427651	0.331494	-0.0933198	22.2591	-3.5542
CILP	Cilp_A0A0R4J0F8	A0A0R4J0F8	0.0428502	0.331494	-0.479279	15.4474	-3.55543
MYADM	Myadm_O35682	O35682	0.0428702	0.331494	-0.257392	19.2158	-3.55572
CRMP1	Crmp1_P97427	P97427	0.0429169	0.331494	-0.177835	16.3006	-3.55639
RBMX2	Rbmx2_Q8R0F5	Q8R0F5	0.0430166	0.331494	-0.209778	16.3196	-3.55783
SRSF1	Srsf1_H7BX95	H7BX95	0.0430289	0.331494	-0.167243	21.6307	-3.55801
TPR	Tpr_Q7M739	Q7M739	0.043053	0.331494	-0.162122	21.6906	-3.55835
NWD2	Nwd2_Q6P5U7	Q6P5U7	0.0430606	0.331494	-0.166194	20.9535	-3.55846
STRN4	Strn4_P58404	P58404	0.0430674	0.331494	-0.108722	20.8049	-3.55856
CACNA1B	Cacna1b_A2AIR9	A2AIR9	0.0430677	0.331494	-0.107185	20.2722	-3.55857
CDK14	Cdk14_E9PVC7	E9PVC7	0.0430929	0.331494	-0.230702	18.4973	-3.55893
TIMM50	Timm50_Q9D880	Q9D880	0.0431018	0.331494	-0.109972	19.8826	-3.55905
TMF1	Tmf1_B9EKI3	B9EKI3	0.0431025	0.331494	-0.126305	16.7921	-3.55907
LRRC4B	Lrrc4b_P0C192	P0C192	0.0431199	0.331494	-0.130218	20.7336	-3.55932
DNM2	Dnm2_Q3T9X3	Q3T9X3	0.0431505	0.331494	0.15262	11.2401	-3.55976
TRIP11	Trip11_E9Q512	E9Q512	0.0432912	0.331494	-0.143499	20.727	-3.56177
HSP90AB1	Hsp90ab1_P11499	P11499	0.0433435	0.331494	-0.13102	24.9028	-3.56252
SMC1A	Smc1a_Q9CU62	Q9CU62	0.04338	0.331494	-0.179267	20.641	-3.56304
GSPT2	Gspt2_Q149F3	Q149F3	0.0433913	0.331494	-0.112024	17.6157	-3.56321
MCTP1	Mctp1_E9PV86	E9PV86	0.0435172	0.331494	-0.147257	19.675	-3.565
INF2	Inf2_E9QLA5	E9QLA5	0.0435544	0.331494	-0.0996438	19.0415	-3.56553
NUP98	Nup98_A0A1B0GSX7	A0A1B0GSX7	0.0435601	0.331494	-0.102315	20.5184	-3.56561
AOX1	Aox1_G3X8P9	G3X8P9	0.0436037	0.331494	-0.19644	18.8333	-3.56624
SMARCA5	Smarca5_Q91ZW3	Q91ZW3	0.0436158	0.331494	-0.181705	20.4558	-3.56641
SEMA5A	Sema5a_Q3UPZ0	Q3UPZ0	0.0436418	0.331494	-0.255615	12.0895	-3.56678
KALRN	Kalrn_B1B1A7	B1B1A7	0.043648	0.331494	-0.273738	13.9099	-3.56686
GDPGP1	Gdpgp1_Q3TLS3	Q3TLS3	0.0437394	0.331494	-0.103716	18.4838	-3.56816
DAGLA	Dagla_Q6WQJ1	Q6WQJ1	0.0437431	0.331494	-0.394397	18.787	-3.56822
DDX47	Ddx47_F6QKD2	F6QKD2	0.0437441	0.331494	-0.113724	17.919	-3.56823
TNFAIP8L3	Tnfaip8l3_Q3TBL6	Q3TBL6	0.0438914	0.331494	-0.147943	16.1013	-3.57032
SH3BGRL	Sh3bgrl_Q9JJU8	Q9JJU8	0.0438949	0.331494	-0.132653	20.9663	-3.57036
ELAVL2	Elavl2_B1AXZ4	B1AXZ4	0.0439556	0.331494	-0.100054	21.6265	-3.57122
ADCK5	Adck5_E0CXW2	E0CXW2	0.0439757	0.331494	-0.338429	15.7051	-3.57151
EXOSC8	Exosc8_F6SGT4	F6SGT4	0.0440249	0.331494	0.338747	18.1398	-3.5722
PPIL3	Ppil3_Q9D6L8	Q9D6L8	0.0440481	0.331494	-0.192595	17.6349	-3.57253
GM15800	Gm15800_E9Q2E4	E9Q2E4	0.0440778	0.331494	-0.160153	22.7797	-3.57295
PSD3	Psd3_F6Z9E6	F6Z9E6	0.0440834	0.331494	-0.0950143	22.492	-3.57303
JCAD	Jcad_Q5DTX6	Q5DTX6	0.044144	0.331494	-0.693885	16.2857	-3.57388
ELOVL5	Elovl5_D3Z0Z6	D3Z0Z6	0.044166	0.331494	0.499275	13.9197	-3.57419
PYURF	Pyurf_Q9D1C3	Q9D1C3	0.0441756	0.331494	-0.271197	15.4743	-3.57432
LONP1	Lonp1_Q8CGK3	Q8CGK3	0.0442064	0.331494	-0.0895575	22.5166	-3.57476
GOT1	Got1_P05201	P05201	0.0442293	0.331494	-0.140277	22.6543	-3.57508
FBXL17	Fbxl17_Q9QZN1	Q9QZN1	0.0442315	0.331494	-0.214955	17.1592	-3.57511
NAT8L	Nat8l_A0A0R4J0R4	A0A0R4J0R4	0.0442954	0.331494	-0.200064	17.823	-3.576
SEZ6	Sez6_Q7TSK2	Q7TSK2	0.0443083	0.331494	-0.10857	19.1724	-3.57619
ZBTB45	Zbtb45_Q52KG4	Q52KG4	0.0443168	0.331494	-0.238905	14.292	-3.57631
STX17	Stx17_Q9D0I4	Q9D0I4	0.0443745	0.331494	0.105394	19.7872	-3.57711
ALDH18A1	Aldh18a1_Q9Z110	Q9Z110	0.04439	0.331494	-0.101214	22.0326	-3.57733
FAM126B	Fam126b_Q8C729	Q8C729	0.0444876	0.331494	-0.105956	20.1622	-3.57869
SOBP	Sobp_Q0P5V2	Q0P5V2	0.0444883	0.331494	-0.19863	13.7482	-3.5787
PLXNC1	Plxnc1_Q9QZC2	Q9QZC2	0.0445279	0.331494	-0.129967	20.8112	-3.57926
UFSP2	Ufsp2_Q99K23	Q99K23	0.0445865	0.331494	-0.108319	19.2612	-3.58007
NADK2	Nadk2_Q8C5H8	Q8C5H8	0.0445898	0.331494	-0.113085	20.5282	-3.58012
ZBTB16	Zbtb16_Q3UQ17	Q3UQ17	0.0446019	0.331494	-0.325045	15.0993	-3.58029
FCHSD2	Fchsd2_Q3USJ8	Q3USJ8	0.0446281	0.331494	-0.0909086	19.1748	-3.58065
DHX57	Dhx57_Q6P5D3	Q6P5D3	0.0446469	0.331494	-0.115234	19.555	-3.58092
NUP205	Nup205_A0A0J9YUD5	A0A0J9YUD5	0.0446603	0.331494	-0.191101	20.01	-3.5811
DLD	Dld_O08749	O08749	0.044728	0.331494	-0.103403	22.4749	-3.58204
NUP133	Nup133_Q8R0G9	Q8R0G9	0.0447591	0.331494	-0.125924	18.1988	-3.58248
TARSL2	Tarsl2_Q8BLY2	Q8BLY2	0.0448115	0.331494	-0.185999	20.4918	-3.5832
SIPA1L1	Sipa1l1_Q8C0T5	Q8C0T5	0.0449152	0.331494	-0.157706	21.753	-3.58464
EPG5	Epg5_Q80TA9	Q80TA9	0.0449204	0.331494	-0.14498	16.9669	-3.58471
E030010N08RIK	E030010N08Rik_F6XLV1	F6XLV1	0.0449403	0.331494	-0.309145	16.5857	-3.58499
SEMA3E	Sema3e_P70275	P70275	0.0450172	0.331494	-0.110199	19.53	-3.58605
LACE1	Lace1_Q3V384	Q3V384	0.0450455	0.331494	-0.125976	19.4441	-3.58644
ABHD17A	Abhd17a_Q99JW1	Q99JW1	0.0450638	0.331494	-0.132269	19.5992	-3.58669
METTL3	Mettl3_Q8C3P7	Q8C3P7	0.0451058	0.331494	-0.199925	17.2838	-3.58727
USP39	Usp39_Q3TIX9	Q3TIX9	0.04515	0.331494	-0.0919538	18.3168	-3.58788
RRP12	Rrp12_Q6P5B0	Q6P5B0	0.0451514	0.331494	-0.176482	19.691	-3.5879
SLK	Slk_O54988	O54988	0.0451647	0.331494	-0.0886397	20.8658	-3.58809
TACC1	Tacc1_F8VQ95	F8VQ95	0.0451647	0.331494	-0.122878	18.1688	-3.58809
USP9X	Usp9x_G3UZS3	G3UZS3	0.045203	0.331494	-0.12767	14.616	-3.58861
RRBP1	Rrbp1_A2AVJ7	A2AVJ7	0.0452617	0.331494	-0.0900701	21.7038	-3.58942
EXOC1	Exoc1_Q6P1Y9	Q6P1Y9	0.0453097	0.331494	-0.120281	21.4821	-3.59008
PRKAB2	Prkab2_Q6PAM0	Q6PAM0	0.045337	0.331494	-0.110782	18.9276	-3.59045
MIA3	Mia3_Q8BI84	Q8BI84	0.0453438	0.331494	-0.0924308	21.388	-3.59055
RPN1	Rpn1_Q91YQ5	Q91YQ5	0.0453589	0.331494	-0.125135	22.5694	-3.59076
MIB1	Mib1_Q80SY4	Q80SY4	0.0453962	0.331494	-0.134778	18.6858	-3.59127
NEO1	Neo1_E9QK04	E9QK04	0.0454029	0.331494	-0.11278	21.3568	-3.59136
PREX1	Prex1_Q69ZK0	Q69ZK0	0.0454247	0.331494	-0.0931422	19.3613	-3.59166
UBA6	Uba6_Q8C7R4	Q8C7R4	0.0454288	0.331494	-0.108891	21.6838	-3.59171
MAP2	Map2_P20357	P20357	0.0454763	0.331494	-0.111675	24.6134	-3.59236
PRPF4B	Prpf4b_Q61136	Q61136	0.0455211	0.331494	-0.110094	19.6867	-3.59298
ELMO1	Elmo1_Q8BPU7	Q8BPU7	0.0455312	0.331494	-0.155511	17.5633	-3.59311
PPP6R3	Ppp6r3_G5E8R4	G5E8R4	0.0455548	0.331494	-0.139433	19.9348	-3.59344
PSMD5	Psmd5_Q8BJY1	Q8BJY1	0.0456596	0.331494	-0.110891	21.6749	-3.59487
LSM12	Lsm12_Q9D0R8	Q9D0R8	0.0456958	0.331494	-0.116872	19.9002	-3.59536
AKR1E2	Akr1e2_Q9DCT1	Q9DCT1	0.0457108	0.331494	-0.12523	19.7722	-3.59556
ERAP1	Erap1_Q9EQH2	Q9EQH2	0.0457168	0.331494	-0.0974884	18.6569	-3.59565
TPM4	Tpm4_Q6IRU2	Q6IRU2	0.0457238	0.331494	-0.175594	20.7117	-3.59574
ACACA	Acaca_Q5SWU9	Q5SWU9	0.0457473	0.331494	-0.152318	22.7005	-3.59606
FPGT	Fpgt_G5E8F4	G5E8F4	0.0458089	0.331494	-0.253376	12.4675	-3.5969
MYPOP	Mypop_Q8R4U1	Q8R4U1	0.0458647	0.331494	-0.205422	11.7109	-3.59766
PALM	Palm_Q9Z0P4	Q9Z0P4	0.0459189	0.331494	-0.182874	21.5699	-3.59839
PKM	Pkm_P52480	P52480	0.045934	0.331494	-0.101526	24.9775	-3.5986
TTC39B	Ttc39b_Q8BYY4	Q8BYY4	0.0460161	0.331494	-0.193166	17.8861	-3.59971
PLXNB2	Plxnb2_B2RXS4	B2RXS4	0.0460173	0.331494	-0.117124	21.9011	-3.59973
TRMT10C	Trmt10c_Q3UFY8	Q3UFY8	0.046028	0.331494	-0.117894	19.8676	-3.59987
CDKL5	Cdkl5_A0A0G2JGW6	A0A0G2JGW6	0.0460443	0.331494	-0.195742	20.2682	-3.60009
TBCD	Tbcd_Q8BYA0	Q8BYA0	0.0460695	0.331494	-0.123163	21.6573	-3.60043
ROBO4	Robo4_E9QN68	E9QN68	0.0460808	0.331494	0.821527	18.4471	-3.60059
FBXO3	Fbxo3_Q9DC63	Q9DC63	0.0462222	0.331494	-0.13761	18.7601	-3.60249
WSB2	Wsb2_E9Q8J9	E9Q8J9	0.0462887	0.331494	-0.259221	18.0794	-3.60339
FLNB	Flnb_Q80X90	Q80X90	0.0462913	0.331494	-0.196204	21.844	-3.60342
AHSA2	Ahsa2_Q8N9S3	Q8N9S3	0.0463147	0.331494	-0.106667	19.0607	-3.60374
IKBKG	Ikbkg_Q8VC91	Q8VC91	0.046321	0.331494	-0.467308	18.8016	-3.60382
GTF2H2	Gtf2h2_Q91YN8	Q91YN8	0.046325	0.331494	-0.291343	15.8368	-3.60388
RMND1	Rmnd1_Q8CI78	Q8CI78	0.0463491	0.331494	-0.211294	18.5114	-3.6042
GARS	Gars_Q9CZD3	Q9CZD3	0.0464181	0.331494	-0.0944045	22.3868	-3.60513
SEL1L	Sel1l_J3QJX3	J3QJX3	0.0464308	0.331494	-0.117847	19.3239	-3.6053
ZFP414	Zfp414_E9Q4H9	E9Q4H9	0.0464561	0.331494	-0.251267	14.9816	-3.60564
FKBP15	Fkbp15_Q6P9Q6	Q6P9Q6	0.0465116	0.331494	-0.089556	20.3451	-3.60638
ANKRD27	Ankrd27_A0A0R4J2C4	A0A0R4J2C4	0.0465298	0.331494	-0.112175	14.3975	-3.60663
DMXL1	Dmxl1_Q6PNC0	Q6PNC0	0.0466323	0.331494	-0.100478	21.191	-3.608
CTNNA2	Ctnna2_E0CXB9	E0CXB9	0.046634	0.331494	-0.107042	22.9837	-3.60802
METTL21A	Mettl21A_Q9CQL0	Q9CQL0	0.0466554	0.331494	-0.20363	11.9902	-3.60831
KCNC4	Kcnc4_Q8R1C0	Q8R1C0	0.0466563	0.331494	-0.118523	14.4607	-3.60832
CADPS	Cadps_Q80TJ1	Q80TJ1	0.0466716	0.331494	-0.111787	23.417	-3.60853
ASAP2	Asap2_E9PX52	E9PX52	0.0467596	0.331494	-0.164917	20.9013	-3.6097
UHRF1BP1	Uhrf1bp1_B2KF50	B2KF50	0.0467711	0.331494	-0.151284	18.9185	-3.60985
XRN1	Xrn1_A0A087WQN7	A0A087WQN7	0.0467854	0.331494	-0.103153	19.9146	-3.61004
ACOT1	Acot1_O55137	O55137	0.0468013	0.331494	-0.117135	19.6232	-3.61025
RAB11FIP5	Rab11fip5_A0A0N4SW73	A0A0N4SW73	0.0468639	0.331494	-0.133364	19.929	-3.61109
WNT7B	Wnt7b_E9Q5E3	E9Q5E3	0.0468811	0.331494	-0.172354	17.3043	-3.61132
SEC16A	Sec16a_A2AIX1	A2AIX1	0.0469318	0.331494	-0.187024	20.2803	-3.61199
CTTN	Cttn_Q60598	Q60598	0.0469461	0.331494	-0.118539	21.7599	-3.61218
DNAJC3	Dnajc3_Q91YW3	Q91YW3	0.046983	0.331494	-0.0990417	20.0299	-3.61267
GTF2E2	Gtf2e2_Q9D902	Q9D902	0.0470244	0.331494	-0.227342	17.8863	-3.61322
PRNP	Prnp_P04925	P04925	0.0470253	0.331494	0.177799	18.7169	-3.61323
DDX5	Ddx5_Q8BTS0	Q8BTS0	0.0470739	0.331494	-0.0977529	22.3134	-3.61388
OLFM2	Olfm2_A0A1L1SV46	A0A1L1SV46	0.0471273	0.331494	-0.129807	18.2951	-3.61458
OBSCN	Obscn_H7BX05	H7BX05	0.0472802	0.331494	-0.298991	16.0148	-3.61661
TRIO	Trio_Q0KL02	Q0KL02	0.0473165	0.331494	-0.15932	22.4766	-3.61708
TCIRG1	Tcirg1_Q9JHF5	Q9JHF5	0.0473434	0.331494	-0.105673	15.7515	-3.61744
NES	Nes_Q6P5H2	Q6P5H2	0.0473909	0.331494	-0.200113	21.3309	-3.61807
KCTD10	Kctd10_F8WGQ9	F8WGQ9	0.047391	0.331494	0.214524	11.194	-3.61807
DNAJB4	Dnajb4_Q9D832	Q9D832	0.0473974	0.331494	-0.207284	20.2857	-3.61815
STRBP	Strbp_Q91WM1	Q91WM1	0.047433	0.331494	-0.131193	20.6649	-3.61862
PALM2	Palm2_Q8BR92	Q8BR92	0.0475218	0.331494	-0.157158	19.1821	-3.61979
CD109	Cd109_Q8R422	Q8R422	0.0475458	0.331494	-0.126959	20.7288	-3.6201
DDX39A	Ddx39a_Q8VDW0	Q8VDW0	0.0475613	0.331494	0.597342	14.7729	-3.62031
NDFIP2	Ndfip2_M0QWK1	M0QWK1	0.0475757	0.331494	-0.205113	15.3768	-3.6205
ARCN1	Arcn1_Q5XJY5	Q5XJY5	0.0475975	0.331494	-0.0910897	21.3294	-3.62078
ENC1	Enc1_O35709	O35709	0.047634	0.331494	-0.14274	18.2392	-3.62126
SH2D3C	Sh2d3c_Q9QZS8	Q9QZS8	0.0476685	0.331494	-0.14479	17.2177	-3.62171
ACTR3	Actr3_Q99JY9	Q99JY9	0.0476775	0.331494	-0.134027	22.6971	-3.62183
MDN1	Mdn1_J3QMC5	J3QMC5	0.0477077	0.331494	-0.203107	15.9094	-3.62222
TARS	Tars_Q9D0R2	Q9D0R2	0.0477554	0.331494	-0.0999828	22.2441	-3.62285
NUP214	Nup214_Q80U93	Q80U93	0.0477904	0.331494	-0.110196	19.138	-3.62331
BMP1	Bmp1_P98063	P98063	0.0478428	0.331494	-0.150579	19.3828	-3.62399
5031439G07RIK	5031439G07Rik_B1APX2	B1APX2	0.047874	0.331494	-0.107933	18.1514	-3.6244
GPC1	Gpc1_Q9QZF2	Q9QZF2	0.0478741	0.331494	-0.123978	21.4579	-3.6244
AMPD2	Ampd2_A2AE27	A2AE27	0.0479558	0.331494	-0.103461	20.8081	-3.62546
MYO5A	Myo5a_D3YZ62	D3YZ62	0.0480015	0.331494	-0.0947161	24.1846	-3.62606
MPST	Mpst_Q99J99	Q99J99	0.0480281	0.331494	-0.0906188	20.9434	-3.62641
SBDS	Sbds_P70122	P70122	0.0480546	0.331494	-0.112596	20.8062	-3.62675
NUMA1	Numa1_E9Q7G0	E9Q7G0	0.0480627	0.331494	-0.153833	19.1311	-3.62686
CLASP1	Clasp1_E9QKH0	E9QKH0	0.0481131	0.331494	-0.123889	21.9056	-3.62751
QRSL1	Qrsl1_Q9CZN8	Q9CZN8	0.0482509	0.331494	-0.106043	19.5003	-3.6293
MAST1	Mast1_Q9R1L5	Q9R1L5	0.0482693	0.331494	-0.167496	19.5411	-3.62954
NUBPL	Nubpl_Q9CWD8	Q9CWD8	0.0482798	0.331494	-0.124402	18.4695	-3.62967
EVI5L	Evi5l_H3BKQ3	H3BKQ3	0.0483477	0.331494	-0.107133	19.6454	-3.63055
COQ4	Coq4_Q8BGB8	Q8BGB8	0.0483694	0.331494	-0.0988693	19.2013	-3.63083
RUFY2	Rufy2_D3Z4D2	D3Z4D2	0.0484377	0.331494	-0.139655	20.0368	-3.63171
SRSF9	Srsf9_Q9D0B0	Q9D0B0	0.0484596	0.331494	-0.163351	16.8368	-3.632
VCP	Vcp_Q01853	Q01853	0.0485074	0.331494	-0.0915907	24.1344	-3.63261
TBC1D22B	Tbc1d22b_Q80VE5	Q80VE5	0.0486537	0.331494	-0.168533	18.798	-3.63449
PTPRF	Ptprf_A2A8L5	A2A8L5	0.0486938	0.331494	-0.159785	21.8714	-3.63501
RNF139	Rnf139_Q7TMV1	Q7TMV1	0.0487016	0.331494	-0.419998	12.7123	-3.63511
VPS51	Vps51_Q3UVL4	Q3UVL4	0.048704	0.331494	-0.11428	21.0673	-3.63514
SYNPO	Synpo_Q8CC35	Q8CC35	0.0488189	0.331494	-0.131118	20.8166	-3.63661
ARHGEF2	Arhgef2_H3BJU7	H3BJU7	0.0488385	0.331494	-0.103862	21.2415	-3.63687
FARSB	Farsb_Q9WUA2	Q9WUA2	0.0488991	0.331494	-0.0974019	22.1651	-3.63764
PRRT1	Prrt1_O35449	O35449	0.0489063	0.331494	-0.0915313	17.5474	-3.63773
MPHOSPH8	Mphosph8_Q3TYA6	Q3TYA6	0.0489162	0.331494	-0.210481	12.8199	-3.63786
SLC25A35	Slc25a35_A0A0A0MQ70	A0A0A0MQ70	0.0489989	0.331494	-0.29969	16.7937	-3.63892
PSMG1	Psmg1_Q9JK23	Q9JK23	0.049028	0.331494	-0.155566	17.8984	-3.63929
RFC3	Rfc3_Q8R323	Q8R323	0.0490326	0.331494	0.238717	18.8599	-3.63935
GOLT1B	Golt1b_Q9CR60	Q9CR60	0.0490449	0.331494	0.272264	18.1493	-3.6395
STAG2	Stag2_A2AFF6	A2AFF6	0.0490481	0.331494	-0.167918	17.9333	-3.63954
RSBN1L	Rsbn1l_A0A0G2JEI9	A0A0G2JEI9	0.0490507	0.331494	0.27036	10.5592	-3.63958
MLLT4	Mllt4_E9Q9C3	E9Q9C3	0.0491102	0.331494	-0.182987	22.3126	-3.64034
SLC35A5	Slc35a5_M0QWE5	M0QWE5	0.0491186	0.331494	-0.230447	10.9917	-3.64044
SYT5	Syt5_Q9R0N5	Q9R0N5	0.0492219	0.331494	-0.0886673	20.88	-3.64176
LYAR	Lyar_Q08288	Q08288	0.0492725	0.331494	-0.291015	15.4568	-3.6424
NUP93	Nup93_Q8BJ71	Q8BJ71	0.0492813	0.331494	-0.117233	20.626	-3.64251
ACTN4	Actn4_P57780	P57780	0.0493065	0.331494	0.146485	17.489	-3.64283
NAGLU	Naglu_O88325	O88325	0.0493259	0.331494	-0.257113	19.1681	-3.64308
VCPKMT	Vcpkmt_Q8C436	Q8C436	0.0493379	0.331494	-0.148768	15.6708	-3.64323
TNK2	Tnk2_A0A0R4J1L0	A0A0R4J1L0	0.0493542	0.331494	-0.130842	17.4564	-3.64344
GPR3	Gpr3_P35413	P35413	0.0493926	0.331494	-0.623306	11.903	-3.64392
LBR	Lbr_Q3U9G9	Q3U9G9	0.049411	0.331494	-0.221178	19.212	-3.64416
THOC2	Thoc2_B1AZI6	B1AZI6	0.0494447	0.331494	-0.268089	19.2016	-3.64458
COPZ1	Copz1_P61924	P61924	0.0494625	0.331494	-0.102003	19.4634	-3.64481
NT5DC3	Nt5dc3_Q3UHB1	Q3UHB1	0.0494817	0.331494	-0.087379	21.974	-3.64505
TENM4	Tenm4_D3YVP2	D3YVP2	0.0496293	0.331494	-0.275912	13.5648	-3.64692
CASK	Cask_O70589	O70589	0.0496409	0.331494	-0.122294	21.9972	-3.64706
KIAA0196	Kiaa0196_Q8C2E7	Q8C2E7	0.0497376	0.331494	-0.196349	20.6105	-3.64828
LYPLAL1	Lyplal1_E9QLB2	E9QLB2	0.0497791	0.331494	-0.179288	19.3882	-3.6488
FBXW11	Fbxw11_Q5SRY7	Q5SRY7	0.0497856	0.331494	-0.0874579	20.2752	-3.64889
BCKDK	Bckdk_A0A0U1RNL7	A0A0U1RNL7	0.0498041	0.331494	-0.125842	17.7689	-3.64912
SLC9A3R2	Slc9a3r2_A0A0R4IZX2	A0A0R4IZX2	0.0499053	0.331494	-0.295551	17.1794	-3.65039
GLB1L	Glb1l_A0A087WRY5	A0A087WRY5	0.0499077	0.331494	-0.403766	11.2579	-3.65042
ATP6V0C	Atp6v0c_D3Z3B2	D3Z3B2	0.0499455	0.331494	0.33793	18.4163	-3.65089
PDS5B	Pds5b_F8WHU5	F8WHU5	0.0499547	0.331494	-0.144706	20.1398	-3.65101
PTPRN2	Ptprn2_P80560	P80560	0.0499853	0.331494	-0.197254	20.7724	-3.65139
	_A0A286YDZ5	A0A286YDZ5	0.0500048	0.331494	-0.102079	20.0697	-3.65164
SMG1	Smg1_Q8BKX6	Q8BKX6	0.0500252	0.331494	-0.111363	19.9171	-3.65189
CDC42BPB	Cdc42bpb_Q7TT50	Q7TT50	0.0501002	0.331494	-0.130591	22.5853	-3.65283
2210010C04RIK	2210010C04Rik_Q9CPN9	Q9CPN9	0.0501266	0.331494	-0.182333	12.4446	-3.65316
MTHFD1	Mthfd1_Q922D8	Q922D8	0.0501522	0.331494	-0.124197	22.6325	-3.65348
	_A0A1D5RLG3	A0A1D5RLG3	0.0501666	0.331494	-0.0898432	21.2643	-3.65366
	_A0A1B0GR98	A0A1B0GR98	0.0501992	0.331494	-0.251485	13.1233	-3.65407
METTL10	Mettl10_Q9D853	Q9D853	0.0502414	0.331494	-0.1693	18.9487	-3.6546
PSD2	Psd2_Q6P1I6	Q6P1I6	0.0502731	0.331494	-0.119892	19.3082	-3.65499
TOP3B	Top3b_Q9Z321	Q9Z321	0.0502762	0.331494	-0.222165	18.282	-3.65503
ANAPC10	Anapc10_Q8K2H6	Q8K2H6	0.0502861	0.331494	0.114781	16.8863	-3.65515
DDX23	Ddx23_D3Z0M9	D3Z0M9	0.0503065	0.331494	-0.135441	20.3793	-3.65541
BCAS3	Bcas3_B1AR74	B1AR74	0.0503238	0.331494	-0.0985927	19.7666	-3.65562
HCFC1	Hcfc1_Q61191	Q61191	0.0504212	0.331494	-0.10102	20.9588	-3.65683
UBL7	Ubl7_A0A1L1SRT5	A0A1L1SRT5	0.0504348	0.331494	-0.0935677	18.456	-3.657
DIP2A	Dip2a_F8WI56	F8WI56	0.0504602	0.331494	-0.106786	20.0732	-3.65732
TMPO	Tmpo_Q61033	Q61033	0.0504767	0.331494	-0.0961983	13.5451	-3.65752
COL4A3BP	Col4a3bp_Q9EQG9	Q9EQG9	0.0504887	0.331494	-0.157806	18.6017	-3.65767
CARKD	Carkd_J3QMM7	J3QMM7	0.050495	0.331494	-0.110846	21.3419	-3.65775
GRIA1	Gria1_P23818	P23818	0.0505004	0.331494	-0.0965563	21.8734	-3.65782
RGS10	Rgs10_Q9CQE5	Q9CQE5	0.0505164	0.331494	-0.121357	17.9902	-3.65802
ADSSL1	Adssl1_J3QN31	J3QN31	0.0505289	0.331494	-0.105404	17.7547	-3.65817
APPBP2	Appbp2_Q9DAX9	Q9DAX9	0.0505474	0.331494	-0.26084	12.9634	-3.6584
SLC25A53	Slc25a53_A2AF35	A2AF35	0.0505911	0.331494	-0.14634	15.1614	-3.65894
CTNND2	Ctnnd2_E9QKH8	E9QKH8	0.0505916	0.331494	-0.092488	21.0279	-3.65895
USP11	Usp11_Q99K46	Q99K46	0.050616	0.331494	-0.0934529	20.6541	-3.65925
GATAD2B	Gatad2b_Q8VHR5	Q8VHR5	0.0506316	0.331494	-0.162708	18.1634	-3.65944
SMAD2	Smad2_Q62432	Q62432	0.0507716	0.331494	-0.320462	18.3614	-3.66117
SUGT1	Sugt1_Q9CX34	Q9CX34	0.0508229	0.331494	-0.160996	21.5026	-3.66181
PAM	Pam_P97467	P97467	0.050826	0.331494	-0.122501	21.5996	-3.66185
NCAM1	Ncam1_P13595	P13595	0.0508813	0.331494	-0.0930554	24.3467	-3.66253
ADCY5	Adcy5_P84309	P84309	0.050941	0.331494	-0.142143	19.3454	-3.66326
HTATIP2	Htatip2_Q3U816	Q3U816	0.0510014	0.331494	-0.191522	15.0583	-3.66401
P4HB	P4hb_P09103	P09103	0.0510857	0.331494	-0.101499	22.7872	-3.66504
NAPG	Napg_Q9CWZ7	Q9CWZ7	0.051092	0.331494	-0.0855936	21.5803	-3.66512
ANKRD28	Ankrd28_Q505D1	Q505D1	0.0511159	0.331494	-0.097846	20.327	-3.66541
SMPDL3A	Smpdl3a_P70158	P70158	0.0511884	0.331494	0.237432	16.8895	-3.6663
CEP131	Cep131_B1AXI9	B1AXI9	0.0512121	0.331494	-0.144344	17.1994	-3.66659
AHCY	Ahcy_P50247	P50247	0.0512156	0.331494	-0.0976099	21.4283	-3.66664
CAMSAP2	Camsap2_A0A0A6YY67	A0A0A6YY67	0.0512643	0.331494	-0.185598	20.7549	-3.66723
GUCY1A2	Gucy1a2_F8VQK3	F8VQK3	0.0513695	0.331494	-0.0936622	20.5485	-3.66852
TRIM33	Trim33_E9QME5	E9QME5	0.0513938	0.331494	-0.0939149	19.0718	-3.66882
PARP1	Parp1_Q921K2	Q921K2	0.0514225	0.331494	-0.201707	21.4026	-3.66917
OTUD6B	Otud6b_Q8K2H2	Q8K2H2	0.0514321	0.331494	-0.127397	18.2541	-3.66928
RBM5	Rbm5_Q91YE7	Q91YE7	0.0514347	0.331494	-0.237056	18.444	-3.66931
TPGS1	Tpgs1_Q99MS8	Q99MS8	0.0514564	0.331494	-0.117029	18.2358	-3.66958
YIPF4	Yipf4_Q8C407	Q8C407	0.0514791	0.331494	-0.127514	17.9611	-3.66986
PKP4	Pkp4_Q68FH0	Q68FH0	0.0514915	0.331494	-0.0907142	20.3892	-3.67001
SEMA4D	Sema4d_O09126	O09126	0.051526	0.331494	-0.128502	19.5437	-3.67043
DGKD	Dgkd_E9PUQ8	E9PUQ8	0.0515596	0.331494	-0.0963797	20.3646	-3.67084
INPP5A	Inpp5a_Q7TNC9	Q7TNC9	0.0515708	0.331494	-0.112534	20.2696	-3.67097
SUMO3	Sumo3_G3UZ60	G3UZ60	0.0515733	0.331494	-0.165017	17.2859	-3.671
MPP3	Mpp3_Q6XE40	Q6XE40	0.0515757	0.331494	-0.167352	20.7109	-3.67103
TMEM205	Tmem205_A0A1L1SSA8	A0A1L1SSA8	0.051612	0.331494	-0.117929	17.1626	-3.67148
PELP1	Pelp1_Q9DBD5	Q9DBD5	0.0516173	0.331494	-0.149365	19.6861	-3.67154
SLC25A44	Slc25a44_Q3TMC4	Q3TMC4	0.0516972	0.331494	-0.0922397	17.0646	-3.67251
ARL6IP6	Arl6ip6_Q8BH07	Q8BH07	0.051721	0.331494	-0.192424	12.8084	-3.6728
UCHL3	Uchl3_Q9JKB1	Q9JKB1	0.0517519	0.331494	-0.113761	21.7256	-3.67317
NISCH	Nisch_Q80TM9	Q80TM9	0.0517802	0.331494	-0.0946497	21.005	-3.67352
ARHGAP18	Arhgap18_H3BJL1	H3BJL1	0.0518067	0.331494	-0.282198	12.7572	-3.67384
THOP1	Thop1_A0A0R4IZY0	A0A0R4IZY0	0.0518149	0.331494	-0.0898324	22.4188	-3.67394
ACBD6	Acbd6_Q9D061	Q9D061	0.0518182	0.331494	-0.0857552	20.1171	-3.67398
AMBRA1	Ambra1_A2AH22	A2AH22	0.051822	0.331494	-0.117308	15.8087	-3.67402
NRXN3	Nrxn3_Q6P9K9	Q6P9K9	0.0519135	0.331494	-0.096181	21.7153	-3.67513
DDX42	Ddx42_Q810A7	Q810A7	0.0519685	0.331494	-0.124006	19.2374	-3.6758
DLG4	Dlg4_Q62108	Q62108	0.0520398	0.331494	-0.104172	21.6527	-3.67666
PLXNA3	Plxna3_P70208	P70208	0.0520644	0.331494	-0.147578	20.8946	-3.67696
RASAL2	Rasal2_D3YUS5	D3YUS5	0.0520998	0.331494	-0.163896	19.9299	-3.67738
NSF	Nsf_P46460	P46460	0.0522108	0.331494	-0.100828	24.6011	-3.67872
	_Q8BGX2	Q8BGX2	0.0522113	0.331494	-0.089653	18.8027	-3.67872
TRIM9	Trim9_Q8C7M3	Q8C7M3	0.0522145	0.331494	0.342742	12.9086	-3.67876
TRIM32	Trim32_Q8CH72	Q8CH72	0.0522858	0.331494	-0.103195	21.6911	-3.67962
MACROD1	Macrod1_Q922B1	Q922B1	0.0523211	0.331494	-0.099062	18.8038	-3.68005
EIF3J1	Eif3j1_Q3UGC7	Q3UGC7	0.052367	0.331494	-0.189188	20.4222	-3.6806
PCSK1N	Pcsk1n_Q9QXV0	Q9QXV0	0.0524639	0.331494	-0.0990247	18.4345	-3.68176
ADCK4	Adck4_Q566J8	Q566J8	0.052469	0.331494	-0.176191	18.2622	-3.68182
CTC1	Ctc1_Q5SUQ9	Q5SUQ9	0.0524754	0.331494	-0.132072	19.443	-3.68189
YIPF6	Yipf6_Q8BR70	Q8BR70	0.0524838	0.331494	-0.5432	13.1872	-3.682
MTMR3	Mtmr3_M0QW74	M0QW74	0.0525186	0.331494	-0.120595	18.8288	-3.68241
KTN1	Ktn1_A0A087WS23	A0A087WS23	0.0525717	0.331494	-0.0836228	21.4549	-3.68305
RAB15	Rab15_Q3TYH2	Q3TYH2	0.0525808	0.331494	-0.12068	18.8148	-3.68316
MARS2	Mars2_Q499X9	Q499X9	0.0526016	0.331494	-0.140754	19.2884	-3.6834
GOLM1	Golm1_Q91XA2	Q91XA2	0.0526227	0.331494	-0.190289	17.3949	-3.68366
VPS16	Vps16_G3X8X7	G3X8X7	0.0526303	0.331494	-0.100644	20.7016	-3.68375
NSG1	Nsg1_Q62092	Q62092	0.0526387	0.331494	-0.15604	18.2634	-3.68385
MAP4K4	Map4k4_A0A0A6YW53	A0A0A6YW53	0.0527388	0.331494	-0.119802	21.0092	-3.68504
CDK20	Cdk20_Q9JHU3	Q9JHU3	0.0527422	0.331494	-0.231692	17.1014	-3.68508
VPS35	Vps35_Q9EQH3	Q9EQH3	0.0527625	0.331494	-0.0893612	22.4965	-3.68532
NHLRC3	Nhlrc3_Q8CCH2	Q8CCH2	0.0527673	0.331494	-0.149399	12.4613	-3.68538
	_P0DN34	P0DN34	0.0527682	0.331494	-0.125476	19.0383	-3.68539
CNOT10	Cnot10_Q8BH15	Q8BH15	0.0527737	0.331494	-0.240738	17.7967	-3.68546
COLGALT1	Colgalt1_Q8K297	Q8K297	0.0528386	0.331494	-0.12158	18.9197	-3.68623
MIC1	Mic1_Q8VC42	Q8VC42	0.052895	0.331494	-0.148394	19.8178	-3.6869
INTS8	Ints8_A2API3	A2API3	0.0528986	0.331494	-0.302633	13.2807	-3.68694
CTDSPL2	Ctdspl2_Q8BG15	Q8BG15	0.0529005	0.331494	-0.10639	16.6274	-3.68697
G3BP2	G3bp2_P97379	P97379	0.0529089	0.331494	-0.111921	20.6973	-3.68707
SLC30A1	Slc30a1_Q60738	Q60738	0.0529526	0.331494	-0.114196	19.433	-3.68759
GTPBP4	Gtpbp4_Q99ME9	Q99ME9	0.0529689	0.331494	-0.143437	18.9219	-3.68778
ARMC10	Armc10_Q9D0L7	Q9D0L7	0.0529726	0.331494	-0.0967156	20.932	-3.68782
GRB2	Grb2_Q60631	Q60631	0.0530153	0.331494	-0.132991	21.0565	-3.68833
PPFIA1	Ppfia1_B2RXW8	B2RXW8	0.0530338	0.331494	-0.136224	19.0808	-3.68855
SCP2	Scp2_P32020	P32020	0.0530558	0.331494	-0.0920336	20.7202	-3.68881
THEM6	Them6_Q80ZW2	Q80ZW2	0.0530728	0.331494	-0.0903384	18.1258	-3.68901
EIF3C	Eif3c_Q8R1B4	Q8R1B4	0.0531192	0.331494	-0.0896676	21.153	-3.68956
TROVE2	Trove2_O08848	O08848	0.0532197	0.331494	-0.273871	20.2295	-3.69075
ACTN2	Actn2_Q9JI91	Q9JI91	0.0532939	0.331494	-0.106825	21.2766	-3.69163
DPYSL2	Dpysl2_O08553	O08553	0.0533049	0.331494	-0.0881469	24.6016	-3.69176
LLGL1	Llgl1_A0A0R4J0S4	A0A0R4J0S4	0.0534358	0.331494	-0.0960893	19.9922	-3.6933
IK	Ik_Q9Z1M8	Q9Z1M8	0.0534507	0.331494	-0.107552	18.8879	-3.69347
MRPS30	Mrps30_Q9D0G0	Q9D0G0	0.053471	0.331494	-0.0879758	20.4435	-3.69371
POMT2	Pomt2_Q8BGQ4	Q8BGQ4	0.0535601	0.331494	-0.14279	14.6825	-3.69476
YPEL5	Ypel5_P62700	P62700	0.0536303	0.331494	-0.181362	14.9544	-3.69558
LRFN3	Lrfn3_Q8BLY3	Q8BLY3	0.0536449	0.331494	-0.0882181	18.974	-3.69576
FLVCR1	Flvcr1_B2RXV4	B2RXV4	0.0536783	0.331494	-0.297774	15.0413	-3.69615
RHOT1	Rhot1_F7ASU3	F7ASU3	0.0536907	0.331494	-0.312894	12.2688	-3.69629
PPP1R11	Ppp1r11_A5A4Y9	A5A4Y9	0.0537255	0.331494	-0.114329	16.6411	-3.6967
ABCA2	Abca2_A2AJ26	A2AJ26	0.0537422	0.331494	-0.136943	18.4816	-3.6969
TAB3	Tab3_Q571K4	Q571K4	0.0538669	0.331494	-0.206175	16.6687	-3.69835
RGP1	Rgp1_Q3TDM6	Q3TDM6	0.0538687	0.331494	0.288291	17.0369	-3.69838
CACNA1I	Cacna1i_F7BQ85	F7BQ85	0.0538767	0.331494	-0.347734	10.5981	-3.69847
CHCHD5	Chchd5_Q9CQP3	Q9CQP3	0.0538902	0.331494	-0.0982736	15.5036	-3.69863
UQCRC2	Uqcrc2_Q9DB77	Q9DB77	0.0539318	0.331494	-0.108114	22.8161	-3.69911
STAT3	Stat3_P42227	P42227	0.0539829	0.331494	-0.110436	20.0104	-3.69971
FARP2	Farp2_Q91VS8	Q91VS8	0.0540312	0.331494	-0.141395	13.763	-3.70027
TUBB1	Tubb1_A2AQ07	A2AQ07	0.0540759	0.331494	-0.516814	16.2907	-3.70079
SPTBN2	Sptbn2_Q68FG2	Q68FG2	0.0540804	0.331494	-0.162633	24.0956	-3.70084
SEC11A	Sec11a_D3Z569	D3Z569	0.0541354	0.331494	-0.685185	14.0404	-3.70148
PPP6R2	Ppp6r2_Q8R3Q2	Q8R3Q2	0.0542252	0.331494	-0.138809	19.1671	-3.70253
ATPAF1	Atpaf1_V9GX21	V9GX21	0.054255	0.331494	-0.110393	19.2987	-3.70287
PRMT9	Prmt9_Q3U3W5	Q3U3W5	0.0542581	0.331494	-0.197591	17.157	-3.70291
AGTPBP1	Agtpbp1_Q641K1	Q641K1	0.0542605	0.331494	-0.0936362	19.8548	-3.70294
TXNRD1	Txnrd1_Q9JMH6	Q9JMH6	0.0543921	0.331494	-0.0968421	21.4278	-3.70446
DCHS1	Dchs1_E9PVD3	E9PVD3	0.0545091	0.331494	-0.172889	16.0591	-3.70582
LIG1	Lig1_Q3U4X8	Q3U4X8	0.0545268	0.331494	-0.284603	16.4342	-3.70602
ZRSR2	Zrsr2_B1B0E8	B1B0E8	0.0545665	0.331494	-0.324673	14.1661	-3.70648
EXOC2	Exoc2_Q9D4H1	Q9D4H1	0.0545726	0.331494	-0.0939435	21.8001	-3.70655
NOS1	Nos1_S4R255	S4R255	0.0545851	0.331494	-0.112343	21.4185	-3.70669
UBA3	Uba3_Q8C878	Q8C878	0.0545896	0.331494	-0.185806	20.8398	-3.70675
RCC2	Rcc2_Q8BK67	Q8BK67	0.0546273	0.331494	-0.0948647	19.9807	-3.70718
RAPGEF2	Rapgef2_A0A0A6YWG7	A0A0A6YWG7	0.0546398	0.331494	-0.17022	22.1304	-3.70733
AHDC1	Ahdc1_Q6PAL7	Q6PAL7	0.0546606	0.331494	-0.166932	14.16	-3.70757
HMGN1	Hmgn1_P18608	P18608	0.0546785	0.331494	0.431389	14.8454	-3.70777
PRDM8	Prdm8_B2RU90	B2RU90	0.054741	0.331494	0.141505	15.8477	-3.70849
MRPS27	Mrps27_Q8BK72	Q8BK72	0.0547608	0.331494	-0.0878222	20.6025	-3.70872
APAF1	Apaf1_O88879	O88879	0.0547734	0.331494	-0.148592	19.6675	-3.70886
CAPZA2	Capza2_P47754	P47754	0.0547851	0.331494	-0.108844	21.7412	-3.709
USP8	Usp8_A2AI52	A2AI52	0.0549252	0.332098	-0.099393	20.0145	-3.71061
MAP4	Map4_P27546	P27546	0.054979	0.332178	-0.104331	22.0775	-3.71122
ADCYAP1	Adcyap1_O70176	O70176	0.0550292	0.332237	-0.10983	16.3738	-3.7118
PODXL2	Podxl2_G3X9D3	G3X9D3	0.0550811	0.332287	-0.189821	15.6031	-3.71239
MCF2L	Mcf2l_E9PXE2	E9PXE2	0.0551633	0.332287	-0.133378	19.9034	-3.71333
EIF1AD	Eif1ad_Q3THJ3	Q3THJ3	0.0551983	0.332287	-0.284451	12.4001	-3.71373
	_A0A286YDH6	A0A286YDH6	0.0551992	0.332287	-0.116178	18.7973	-3.71374
ALKBH3	Alkbh3_Q8K1E6	Q8K1E6	0.0552523	0.332363	0.332045	10.4946	-3.71435
KCTD16	Kctd16_Q5DTY9	Q5DTY9	0.0555451	0.333757	-0.117665	21.1847	-3.71768
COG3	Cog3_E9QL65	E9QL65	0.0556759	0.333757	-0.154288	19.2592	-3.71917
RUSC2	Rusc2_G8JL85	G8JL85	0.0557715	0.333757	-0.113791	16.0831	-3.72025
ACTN1	Actn1_Q7TPR4	Q7TPR4	0.0557857	0.333757	0.187858	17.0148	-3.72041
UBTD1	Ubtd1_Q91WB7	Q91WB7	0.0558423	0.333757	-0.818042	14.8511	-3.72105
BRSK1	Brsk1_Q5RJI5	Q5RJI5	0.0559162	0.333757	-0.106847	20.8286	-3.72188
RBM14	Rbm14_Q8C2Q3	Q8C2Q3	0.0559182	0.333757	-0.217793	20.4091	-3.72191
TTC13	Ttc13_Q3UMK4	Q3UMK4	0.055949	0.333757	-0.32699	15.9868	-3.72225
SRPK2	Srpk2_A0A0R4J124	A0A0R4J124	0.0559655	0.333757	-0.108868	19.7191	-3.72244
LHPP	Lhpp_Q9D7I5	Q9D7I5	0.0559797	0.333757	-0.120173	19.6672	-3.7226
TAPT1	Tapt1_Q4VBD2	Q4VBD2	0.0560439	0.333757	-0.142051	18.2265	-3.72332
STS	Sts_P50427	P50427	0.0561234	0.333757	-0.0939661	18.8703	-3.72422
ZBTB21	Zbtb21_G3X9A3	G3X9A3	0.0561759	0.333757	-0.22158	11.8334	-3.72481
NCAN	Ncan_A0A0R4IZX5	A0A0R4IZX5	0.0563108	0.333757	-0.104187	21.4921	-3.72632
NLE1	Nle1_Q8VEJ4	Q8VEJ4	0.0563197	0.333757	-0.129461	14.417	-3.72642
AGRN	Agrn_A2ASQ1	A2ASQ1	0.0563539	0.333757	0.141541	13.7464	-3.7268
CNTN2	Cntn2_Q61330	Q61330	0.0564232	0.333757	-0.135292	21.0981	-3.72758
HARS	Hars_Q61035	Q61035	0.056518	0.333757	-0.0836587	22.1963	-3.72864
GCLM	Gclm_O09172	O09172	0.0565434	0.333757	-0.121449	18.8691	-3.72892
TUBA4A	Tuba4a_A0A087WSL5	A0A087WSL5	0.056573	0.333757	1.01565	14.0939	-3.72925
TAGLN2	Tagln2_Q9WVA4	Q9WVA4	0.0566063	0.333757	-0.139814	20.7535	-3.72962
TECPR2	Tecpr2_Q3UH45	Q3UH45	0.0568028	0.333757	-0.153933	19.3247	-3.73181
PUS3	Pus3_Q9JI38	Q9JI38	0.0568247	0.333757	-0.698834	14.6004	-3.73205
KCNJ4	Kcnj4_Q8R435	Q8R435	0.0568777	0.333757	-0.136493	18.6426	-3.73264
SNRPF	Snrpf_P62307	P62307	0.0569601	0.333757	0.218312	18.5579	-3.73356
RBSN	Rbsn_Q80Y56	Q80Y56	0.0569961	0.333757	-0.0947837	19.8538	-3.73396
CMC2	Cmc2_Q8K199	Q8K199	0.0570878	0.333757	-0.387416	16.4607	-3.73497
DNMT1	Dnmt1_P13864	P13864	0.0571158	0.333757	-0.221995	18.3123	-3.73528
HCFC2	Hcfc2_G5E837	G5E837	0.0571826	0.333757	-0.535571	10.5435	-3.73602
FIG4	Fig4_Q91WF7	Q91WF7	0.0572058	0.333757	-0.174349	18.2148	-3.73628
EIF5B	Eif5b_Q05D44	Q05D44	0.0572363	0.333757	-0.09045	21.4194	-3.73661
ZMYM3	Zmym3_B1AXS6	B1AXS6	0.0572981	0.333757	-0.147598	17.4119	-3.73729
RABL6	Rabl6_Q5U3K5	Q5U3K5	0.0573965	0.333757	-0.177726	20.3622	-3.73838
MTHFSD	Mthfsd_D3Z0Q4	D3Z0Q4	0.0574045	0.333757	-0.234909	15.3747	-3.73847
DGUOK	Dguok_Q9QX60	Q9QX60	0.0574122	0.333757	-0.0895021	18.3161	-3.73855
SLC1A2	Slc1a2_P43006	P43006	0.0574125	0.333757	-0.0972928	21.777	-3.73855
TMEM47	Tmem47_Q9JJG6	Q9JJG6	0.0574283	0.333757	-0.301884	12.6067	-3.73873
SLC22A17	Slc22a17_A0A2I3BQG7	A0A2I3BQG7	0.0574738	0.333757	-0.110193	18.1698	-3.73923
ALDH1L2	Aldh1l2_Q8K009	Q8K009	0.0575005	0.333757	-0.0965138	22.1437	-3.73952
STOX2	Stox2_Q499E5	Q499E5	0.0575698	0.333757	-0.356339	15.2686	-3.74028
LMNA	Lmna_P48678	P48678	0.0575784	0.333757	-0.175001	21.8649	-3.74038
GALK2	Galk2_Q68FH4	Q68FH4	0.0575849	0.333757	-0.0844492	16.5249	-3.74045
PDCD4	Pdcd4_Q61823	Q61823	0.0576038	0.333757	-0.0953805	18.6274	-3.74066
DIXDC1	Dixdc1_Q80Y83	Q80Y83	0.0576106	0.333757	-0.0959362	16.2803	-3.74073
NATD1	Natd1_Q9DBW3	Q9DBW3	0.0576142	0.333757	-0.276357	11.9529	-3.74077
EXOC8	Exoc8_Q6PGF7	Q6PGF7	0.0576601	0.333757	-0.0948718	21.7318	-3.74127
MIF	Mif_P34884	P34884	0.0576733	0.333757	-0.0944347	20.9059	-3.74142
NEK1	Nek1_B2RXQ4	B2RXQ4	0.0577506	0.333757	-0.163171	16.2589	-3.74227
GAB1	Gab1_A0A1B0GS41	A0A1B0GS41	0.0578065	0.333757	0.383044	16.5232	-3.74288
DOPEY2	Dopey2_Q3UHQ6	Q3UHQ6	0.0578432	0.333757	-0.110004	18.5406	-3.74328
PTK7	Ptk7_Q8BKG3	Q8BKG3	0.0578629	0.333757	-0.136496	19.1362	-3.74349
ALG10B	Alg10b_Q3UGP8	Q3UGP8	0.0578926	0.333757	-0.138149	17.9081	-3.74382
KCNMA1	Kcnma1_Q08460	Q08460	0.0579384	0.333757	-0.197894	20.7681	-3.74432
WLS	Wls_Q6DID7	Q6DID7	0.0579699	0.333757	-0.110981	19.2319	-3.74466
TNC	Tnc_Q80YX1	Q80YX1	0.0580038	0.333757	-0.1632	20.8039	-3.74503
ANKRD34A	Ankrd34a_B2RW11	B2RW11	0.0580094	0.333757	-0.140371	19.2654	-3.74509
PTK2B	Ptk2b_Q9QVP9	Q9QVP9	0.0580543	0.333757	-0.12182	22.1531	-3.74558
EDRF1	Edrf1_D3YZE7	D3YZE7	0.0580923	0.333757	-0.142401	15.1269	-3.74599
SNX19	Snx19_Q6P4T1	Q6P4T1	0.0581153	0.333757	-0.251274	17.0364	-3.74625
TUBE1	Tube1_Q9D6T1	Q9D6T1	0.0581496	0.333757	-1.84996	10.7168	-3.74662
GPRASP2	Gprasp2_Q8BUY8	Q8BUY8	0.0582724	0.333757	-0.149808	17.5734	-3.74795
DHRS1	Dhrs1_Q99L04	Q99L04	0.0584365	0.333757	-0.086417	20.7074	-3.74973
NUP160	Nup160_Q9Z0W3	Q9Z0W3	0.0584839	0.333757	-0.0829281	20.033	-3.75024
COL6A4	Col6a4_A0A1W2P6K8	A0A1W2P6K8	0.058511	0.333757	-0.803523	14.2034	-3.75054
ACADL	Acadl_A0A0R4J083	A0A0R4J083	0.0586551	0.333757	-0.108516	20.7623	-3.75209
SLC9A1	Slc9a1_Q61165	Q61165	0.0587351	0.333757	-0.178415	18.8084	-3.75295
PIAS2	Pias2_F8WHS8	F8WHS8	0.058759	0.333757	-0.211	12.567	-3.75321
SCAMP5	Scamp5_Q9JKD3	Q9JKD3	0.058772	0.333757	-0.197558	20.4869	-3.75335
ABCB10	Abcb10_Q9JI39	Q9JI39	0.0588004	0.333757	-0.214696	18.1749	-3.75366
ASPHD2	Asphd2_Q80VP9	Q80VP9	0.0588315	0.333757	-0.0963873	18.2549	-3.75399
EML1	Eml1_Q05BC3	Q05BC3	0.0588325	0.333757	-0.172751	19.5107	-3.754
SHISA6	Shisa6_F6VQZ6	F6VQZ6	0.0588747	0.333757	-0.773101	14.2337	-3.75446
FDX1	Fdx1_P46656	P46656	0.0588967	0.333757	-0.522266	16.8853	-3.75469
RIMS1	Rims1_Q99NE5	Q99NE5	0.0589405	0.333757	-0.0929344	21.5965	-3.75516
LZTR1	Lztr1_Q9CQ33	Q9CQ33	0.0589713	0.333757	-0.130662	15.2712	-3.75549
RMDN1	Rmdn1_Q9DCV4	Q9DCV4	0.059023	0.333757	-0.214606	19.645	-3.75605
KCTD12	Kctd12_A0A0R4J2B2	A0A0R4J2B2	0.0590452	0.333757	-0.129616	19.8024	-3.75629
ROBO1	Robo1_G5E843	G5E843	0.0590744	0.333757	-0.200766	18.9375	-3.7566
GLUD1	Glud1_P26443	P26443	0.0590896	0.333757	-0.084735	23.1066	-3.75676
SSSCA1	Sssca1_P56873	P56873	0.0590983	0.333757	-0.0927952	17.8593	-3.75685
ACTBL2	Actbl2_Q8BFZ3	Q8BFZ3	0.0591163	0.333757	0.173803	15.7157	-3.75705
MOV10	Mov10_D3Z3E8	D3Z3E8	0.0592635	0.333757	-0.350897	13.1441	-3.75862
SARNP	Sarnp_Q9D1J3	Q9D1J3	0.0592822	0.333757	-0.11225	19.6879	-3.75882
SOWAHA	Sowaha_Q8BLS7	Q8BLS7	0.05931	0.333757	-0.217829	12.3434	-3.75912
RNF11	Rnf11_Q9QYK7	Q9QYK7	0.0594452	0.333757	0.388167	19.3578	-3.76056
PIK3CA	Pik3ca_P42337	P42337	0.0594562	0.333757	-0.0858067	20.0311	-3.76068
TTBK1	Ttbk1_Q6PCN3	Q6PCN3	0.0595102	0.333757	-0.1818	18.9325	-3.76125
DGKG	Dgkg_Q91WG7	Q91WG7	0.059584	0.333757	-0.0834432	20.7839	-3.76204
EPHB3	Ephb3_P54754	P54754	0.0595903	0.333757	-0.264345	16.23	-3.7621
MTX2	Mtx2_O88441	O88441	0.0596345	0.333757	-0.11399	20.8386	-3.76257
PLXND1	Plxnd1_Q3UH93	Q3UH93	0.0596363	0.333757	-0.11511	19.9812	-3.76259
FEM1AA	Fem1aa_Q9Z2G1	Q9Z2G1	0.0596592	0.333757	-0.155339	18.4624	-3.76283
FAM222B	Fam222b_Q6P539	Q6P539	0.0596725	0.333757	-0.703435	13.366	-3.76298
LUZP1	Luzp1_Q8R4U7	Q8R4U7	0.0596949	0.333757	-0.132763	18.5716	-3.76321
MICAL3	Mical3_Q8CJ19	Q8CJ19	0.0598943	0.333757	-0.0834836	21.371	-3.76532
CPSF2	Cpsf2_O35218	O35218	0.0599485	0.333757	-0.106056	18.8534	-3.7659
EXOSC6	Exosc6_Q8BTW3	Q8BTW3	0.0600023	0.333757	-0.159351	16.7609	-3.76647
CTDP1	Ctdp1_Q7TSG2	Q7TSG2	0.060004	0.333757	0.266908	19.6615	-3.76648
ADAM23	Adam23_Q9R1V7	Q9R1V7	0.0600261	0.333757	-0.0901888	20.1405	-3.76672
APLP2	Aplp2_Q60709	Q60709	0.0600351	0.333757	-0.0869063	20.1152	-3.76681
SMPD3	Smpd3_Q9JJY3	Q9JJY3	0.0600454	0.333757	-0.0907584	21.189	-3.76692
PDIA3	Pdia3_P27773	P27773	0.0600491	0.333757	-0.089111	23.1395	-3.76696
CDC42BPA	Cdc42bpa_D3YYN8	D3YYN8	0.060107	0.333757	-0.130141	21.486	-3.76757
TMPO	Tmpo_Q61029	Q61029	0.0601171	0.333757	-0.150823	19.2422	-3.76768
HECW2	Hecw2_Q6I6G8	Q6I6G8	0.0601288	0.333757	-0.128183	18.5814	-3.7678
ARHGAP5	Arhgap5_P97393	P97393	0.0601389	0.333757	-0.236407	20.2595	-3.76791
KIAA1109	Kiaa1109_A2AAE1	A2AAE1	0.0602486	0.333757	-0.121521	20.9515	-3.76906
CCNK	Ccnk_Q3U3M5	Q3U3M5	0.0602657	0.333757	-0.203644	17.5812	-3.76924
GABRA1	Gabra1_P62812	P62812	0.0602744	0.333757	-0.163902	18.3936	-3.76933
CACNB3	Cacnb3_D3Z3Z3	D3Z3Z3	0.0603136	0.333757	-0.100623	18.9409	-3.76974
PPIP5K2	Ppip5k2_E9Q9J4	E9Q9J4	0.0603586	0.333757	-0.0807535	19.2884	-3.77022
CYB5D2	Cyb5d2_Q5SSH8	Q5SSH8	0.0603595	0.333757	-0.120696	13.7781	-3.77023
ANKRD13D	Ankrd13d_Q6PD24	Q6PD24	0.0604032	0.333757	-0.0854414	18.8152	-3.77068
	_C0HKD9	C0HKD9	0.0604292	0.333757	-0.0889616	18.0681	-3.77096
TPBG	Tpbg_Q9Z0L0	Q9Z0L0	0.060472	0.333757	-0.0869629	17.9387	-3.77141
BCR	Bcr_Q6PAJ1	Q6PAJ1	0.0604917	0.333757	-0.169211	19.9637	-3.77161
EEF2	Eef2_P58252	P58252	0.0605214	0.333757	-0.0820708	23.6511	-3.77192
PPP6R1	Ppp6r1_Q7TSI3	Q7TSI3	0.0605721	0.333757	-0.107436	20.3442	-3.77245
IPO13	Ipo13_Q8K0C1	Q8K0C1	0.0606452	0.333757	0.189844	15.6565	-3.77322
GIGYF2	Gigyf2_G3UYG6	G3UYG6	0.0606576	0.333757	-0.160902	18.6828	-3.77335
SPHKAP	Sphkap_Q6NSW3	Q6NSW3	0.060664	0.333757	-0.11118	20.4985	-3.77341
LRP1	Lrp1_A0A0R4J0I9	A0A0R4J0I9	0.0606916	0.333757	-0.127926	23.3851	-3.7737
GM3839	Gm3839_S4R1W1	S4R1W1	0.0606997	0.333757	-0.202231	19.7695	-3.77379
ARVCF	Arvcf_P98203	P98203	0.0607312	0.333757	-0.151481	20.328	-3.77412
RPL36A	Rpl36a_P83882	P83882	0.0608103	0.333757	-0.0997841	19.1315	-3.77494
TMX2	Tmx2_D3Z2J6	D3Z2J6	0.0608243	0.333757	-0.111754	18.8439	-3.77509
TUBGCP2	Tubgcp2_A0A1B0GR08	A0A1B0GR08	0.0608349	0.333757	-0.161841	19.2552	-3.7752
MMD2	Mmd2_Q8R189	Q8R189	0.0609248	0.333757	-0.327624	17.6734	-3.77613
THY1	Thy1_P01831	P01831	0.0609681	0.333757	-0.314975	20.2618	-3.77658
SAC3D1	Sac3d1_G5E8Q7	G5E8Q7	0.0609973	0.333757	-0.0978823	15.7856	-3.77689
HERC4	Herc4_Q6PAV2	Q6PAV2	0.0611061	0.333757	-0.210979	19.3865	-3.77802
DHX15	Dhx15_O35286	O35286	0.0611256	0.333757	-0.101264	21.8153	-3.77822
ITGB1	Itgb1_P09055	P09055	0.0611805	0.333757	-0.108301	21.512	-3.77879
BOLA2	Bola2_Q8BGS2	Q8BGS2	0.0612109	0.333757	-0.0997766	17.7712	-3.7791
LRRFIP1	Lrrfip1_A0A087WSF5	A0A087WSF5	0.0612557	0.333757	-0.213532	17.8706	-3.77957
MAP2	Map2_G3UZJ2	G3UZJ2	0.0612921	0.333757	-0.102907	16.8855	-3.77994
SUCLG2	Suclg2_Q9Z2I8	Q9Z2I8	0.0613078	0.333757	-0.158742	21.0248	-3.78011
CORO1C	Coro1c_Q9WUM4	Q9WUM4	0.061459	0.333757	-0.228658	22.3674	-3.78167
HID1	Hid1_Q8R1F6	Q8R1F6	0.061527	0.333757	-0.0818669	20.3074	-3.78237
TSKU	Tsku_Q8CBR6	Q8CBR6	0.0616969	0.333757	-0.186946	15.927	-3.78412
UCKL1	Uckl1_Q91YL3	Q91YL3	0.0617018	0.333757	-0.23185	18.286	-3.78417
MGAT5B	Mgat5b_Q765H6	Q765H6	0.0617047	0.333757	-0.183325	11.4134	-3.7842
NCDN	Ncdn_Q9Z0E0	Q9Z0E0	0.0617095	0.333757	-0.123697	22.5137	-3.78425
MAEA	Maea_Q4VC33	Q4VC33	0.0618076	0.333757	-0.153339	19.0596	-3.78526
UBE3C	Ube3c_Q80U95	Q80U95	0.0618232	0.333757	-0.291355	20.7397	-3.78542
LCP1	Lcp1_Q61233	Q61233	0.0618499	0.333757	-0.354829	18.2967	-3.78569
RANBP3	Ranbp3_Q9CT10	Q9CT10	0.0618523	0.333757	-0.118755	17.9063	-3.78571
TLN2	Tln2_E9PUM4	E9PUM4	0.0618665	0.333757	-0.153773	23.1725	-3.78586
BLVRB	Blvrb_Q923D2	Q923D2	0.0619145	0.333757	-0.295138	19.1575	-3.78635
ATG7	Atg7_A0A0A0MQN4	A0A0A0MQN4	0.0619158	0.333757	-0.124414	20.8069	-3.78637
TTC26	Ttc26_Q8BS45	Q8BS45	0.0619331	0.333757	0.189692	17.3525	-3.78654
MED13	Med13_Q5SWW4	Q5SWW4	0.0619507	0.333757	-0.188536	13.0467	-3.78672
RNF40	Rnf40_Q3U319	Q3U319	0.0619569	0.333757	-0.110943	19.2099	-3.78679
EIF2AK4	Eif2ak4_A2AUM1	A2AUM1	0.0620159	0.333757	-0.170074	18.0837	-3.78739
KIF5A	Kif5a_P33175	P33175	0.0620302	0.333757	-0.113089	20.319	-3.78754
GAREM	Garem_Q3UFT3	Q3UFT3	0.0620646	0.333757	-0.0842381	18.7637	-3.78789
SRRM2	Srrm2_Q8BTI8	Q8BTI8	0.0620852	0.333757	-0.146681	21.2738	-3.7881
RNASEL	Rnasel_Q05921	Q05921	0.0621148	0.333757	-0.204535	13.7064	-3.7884
ACAD11	Acad11_A0A0R4J0I6	A0A0R4J0I6	0.062153	0.333757	-0.102014	19.2379	-3.78879
TES	Tes_Q3ULB1	Q3ULB1	0.0621545	0.333757	-0.294	15.505	-3.78881
TSN	Tsn_Q62348	Q62348	0.062207	0.333757	-0.0809304	20.5884	-3.78934
FGD1	Fgd1_P52734	P52734	0.0622215	0.333757	-0.102731	17.7324	-3.78949
EPS8	Eps8_Q08509	Q08509	0.0622377	0.333757	-0.0907459	20.3891	-3.78966
NELL1	Nell1_Q2VWQ2	Q2VWQ2	0.0622461	0.333757	-0.0900753	17.8043	-3.78974
GUSB	Gusb_P12265	P12265	0.0622731	0.333757	0.251203	18.6533	-3.79002
ST13	St13_F8WJK8	F8WJK8	0.0622798	0.333757	-0.0927559	21.7391	-3.79009
PGM2	Pgm2_Q7TSV4	Q7TSV4	0.0623009	0.333757	-0.16458	19.1207	-3.7903
TTYH3	Ttyh3_Q6P5F7	Q6P5F7	0.0624955	0.333757	-0.122619	19.057	-3.79228
CASC4	Casc4_Q6P2L7	Q6P2L7	0.0625111	0.333757	-0.207487	19.7591	-3.79244
RPS8	Rps8_P62242	P62242	0.0625779	0.333757	-0.0942477	22.0765	-3.79312
DNM2	Dnm2_Q3TCR7	Q3TCR7	0.0627511	0.333757	-0.115407	20.9902	-3.79487
SEMA4G	Sema4g_Q9WUH7	Q9WUH7	0.0627727	0.333757	-0.136831	16.5179	-3.79509
STARD7	Stard7_Q8R1R3	Q8R1R3	0.0628252	0.333757	-0.11365	18.5659	-3.79562
IWS1	Iws1_Q8C1D8	Q8C1D8	0.0628427	0.333757	-0.291173	17.7699	-3.7958
PELI1	Peli1_Q8C669	Q8C669	0.0628669	0.333757	-0.149625	14.5373	-3.79604
GDAP2	Gdap2_Q9DBL2	Q9DBL2	0.0628747	0.333757	-0.0800841	18.9837	-3.79612
MID1	Mid1_O70583	O70583	0.0628793	0.333757	0.19364	15.0307	-3.79617
FMNL2	Fmnl2_A2AQW2	A2AQW2	0.0629197	0.333757	-0.113678	20.7684	-3.79657
TMEM222	Tmem222_Q8BVA2	Q8BVA2	0.0629285	0.333757	-0.223444	14.826	-3.79666
TFB1M	Tfb1m_Q8JZM0	Q8JZM0	0.0629413	0.333757	-0.224346	17.3311	-3.79679
TNFAIP3	Tnfaip3_Q60769	Q60769	0.0629622	0.333757	-0.140626	13.3124	-3.797
AHI1	Ahi1_E9QP54	E9QP54	0.0629757	0.333757	-0.116753	19.0775	-3.79714
SLC25A15	Slc25a15_Q9WVD5	Q9WVD5	0.0629803	0.333757	-0.192177	15.406	-3.79719
SDHAF1	Sdhaf1_Q3U276	Q3U276	0.0630606	0.333757	-0.172463	14.9397	-3.79799
DYRK1A	Dyrk1a_A1L341	A1L341	0.0630667	0.333757	-0.121028	20.0275	-3.79806
SLC25A10	Slc25a10_Q9QZD8	Q9QZD8	0.0630716	0.333757	-0.150999	19.9297	-3.79811
DCUN1D2	Dcun1d2_G5E8Q5	G5E8Q5	0.0630971	0.333757	-0.159864	17.9275	-3.79836
DRG1	Drg1_P32233	P32233	0.0631201	0.333757	-0.162144	19.8244	-3.79859
CALCOCO1	Calcoco1_E9Q7U2	E9Q7U2	0.0632538	0.334248	-0.090987	19.2905	-3.79994
TBRG4	Tbrg4_Q91YM4	Q91YM4	0.0633814	0.334521	-0.319281	20.8916	-3.80122
DDX24	Ddx24_A0A1Y7VKX7	A0A1Y7VKX7	0.0634056	0.334521	-0.135668	15.7737	-3.80146
JUP	Jup_Q02257	Q02257	0.063442	0.334521	-0.0843033	20.2619	-3.80182
MCMBP	Mcmbp_H9KV04	H9KV04	0.0634682	0.334521	-0.807618	18.7336	-3.80209
CAMK1	Camk1_Q91YS8	Q91YS8	0.0636097	0.334769	-0.298604	18.1306	-3.8035
PDXDC1	Pdxdc1_A0A0R4J034	A0A0R4J034	0.0636255	0.334769	-0.0797884	20.9404	-3.80366
PHOSPHO1	Phospho1_Q8R2H9	Q8R2H9	0.0636376	0.334769	-0.299607	17.1289	-3.80378
P3H1	P3h1_A6PW84	A6PW84	0.0637171	0.334799	-0.308769	15.333	-3.80457
EIF4H	Eif4h_Q9WUK2	Q9WUK2	0.0637666	0.334799	-0.175745	20.6747	-3.80507
CWC27	Cwc27_Q3TKY6	Q3TKY6	0.0637698	0.334799	-0.83739	12.2722	-3.8051
THNSL2	Thnsl2_Q80W22	Q80W22	0.0638743	0.334799	-0.135715	16.3798	-3.80614
SPRY2	Spry2_Q9QXV8	Q9QXV8	0.0639703	0.334799	-0.168797	17.9918	-3.80709
HERC3	Herc3_A6H6S0	A6H6S0	0.0641651	0.334799	-0.2098	17.0215	-3.80903
SRSF3	Srsf3_P84104	P84104	0.0642671	0.334799	-0.0910925	19.5697	-3.81003
UGT8	Ugt8_Q64676	Q64676	0.06427	0.334799	-0.371201	13.3563	-3.81006
WIBG	Wibg_Q8CHP5	Q8CHP5	0.0643298	0.334799	-0.114524	18.3649	-3.81066
VDAC3	Vdac3_Q60931	Q60931	0.0643564	0.334799	-0.0979771	23.0772	-3.81092
PPIB	Ppib_P24369	P24369	0.064382	0.334799	-0.137159	21.9222	-3.81117
NUP107	Nup107_Q8BH74	Q8BH74	0.0643909	0.334799	-0.22146	18.9484	-3.81126
COG7	Cog7_Q3UM29	Q3UM29	0.0644018	0.334799	-0.101659	20.3261	-3.81137
PAM16	Pam16_Q9CQV1	Q9CQV1	0.0644074	0.334799	-0.189417	17.8308	-3.81142
SLC2A6	Slc2a6_Q3UDF0	Q3UDF0	0.0644899	0.334799	0.095194	17.8787	-3.81223
	_A0A1D5RMG4	A0A1D5RMG4	0.0645002	0.334799	-0.227076	14.0724	-3.81234
CTAGE5	Ctage5_E9PY90	E9PY90	0.0645682	0.334799	-0.0935648	19.1237	-3.81301
PJA1	Pja1_O55176	O55176	0.0645754	0.334799	-0.161964	15.6937	-3.81308
RDH10	Rdh10_Q8VCH7	Q8VCH7	0.0645768	0.334799	-0.105645	18.0208	-3.81309
FAM171B	Fam171b_Q14CH0	Q14CH0	0.0645773	0.334799	-0.125394	20.0664	-3.8131
PPP1R12A	Ppp1r12a_Q9DBR7	Q9DBR7	0.0645822	0.334799	-0.0888056	21.2487	-3.81314
DARS2	Dars2_Q8BIP0	Q8BIP0	0.0646133	0.334799	-0.0976731	20.2506	-3.81345
PTCD1	Ptcd1_Q8C2E4	Q8C2E4	0.0646288	0.334799	-0.0869309	17.2043	-3.8136
DOHH	Dohh_Q99LN9	Q99LN9	0.0646506	0.334799	-0.0782461	19.0627	-3.81382
EIF2AK2	Eif2ak2_Q03963	Q03963	0.0646619	0.334799	0.137564	16.7257	-3.81393
GIT1	Git1_Q68FF6	Q68FF6	0.0648296	0.335456	-0.0946266	21.284	-3.81558
	_A0A1D5RLD2	A0A1D5RLD2	0.0648905	0.33556	-0.139056	16.3403	-3.81617
IP6K1	Ip6k1_Q6PD10	Q6PD10	0.0651008	0.336178	-0.095147	18.6146	-3.81823
RPL7A	Rpl7a_P12970	P12970	0.065185	0.336178	-0.102882	22.0427	-3.81905
GRIA3	Gria3_Q9Z2W9	Q9Z2W9	0.0651925	0.336178	-0.0947531	19.785	-3.81913
HEXIM1	Hexim1_Q8R409	Q8R409	0.0652713	0.336178	-0.16935	16.2094	-3.81989
NT5C3A	Nt5c3a_Q9D020	Q9D020	0.065379	0.336178	0.196684	20.0493	-3.82094
BCL11B	Bcl11b_A0A0R4J1E1	A0A0R4J1E1	0.065382	0.336178	-0.0947966	16.6337	-3.82097
MRPS11	Mrps11_Q3U8Y1	Q3U8Y1	0.0654822	0.336178	-0.105692	18.2357	-3.82195
GOSR1	Gosr1_O88630	O88630	0.0655348	0.336178	-0.193265	18.2567	-3.82246
ITM2B	Itm2b_O89051	O89051	0.0655614	0.336178	-0.183665	20.6545	-3.82271
HSD17B7	Hsd17b7_O88736	O88736	0.0655714	0.336178	-0.118165	19.2549	-3.82281
EPS15L1	Eps15l1_Q60902	Q60902	0.0656564	0.336178	-0.0988516	21.6922	-3.82364
MTMR2	Mtmr2_Q9Z2D1	Q9Z2D1	0.0657257	0.336178	-0.150505	20.5041	-3.82431
GCN1L1	Gcn1l1_E9PVA8	E9PVA8	0.0657278	0.336178	-0.16491	23.1109	-3.82433
COMMD3	Commd3_Q63829	Q63829	0.0657324	0.336178	-0.174868	19.7998	-3.82437
PTTG1IP	Pttg1ip_Q8R143	Q8R143	0.0658001	0.336178	0.236519	18.1057	-3.82503
AKAP12	Akap12_Q9WTQ5	Q9WTQ5	0.065894	0.336178	0.15906	21.7103	-3.82594
ZZEF1	Zzef1_A0A140LJ04	A0A140LJ04	0.0659999	0.336178	-0.184336	21.1333	-3.82696
FRMPD4	Frmpd4_A2AFR3	A2AFR3	0.0661073	0.336178	-0.139375	18.6992	-3.82799
RING1	Ring1_O35730	O35730	0.066264	0.336178	-0.132888	15.3006	-3.8295
ENDOG	Endog_O08600	O08600	0.0662726	0.336178	-0.087846	17.1772	-3.82958
RASA2	Rasa2_P58069	P58069	0.0663025	0.336178	-0.108175	19.1113	-3.82987
SCLY	Scly_A0A0R4J069	A0A0R4J069	0.0663764	0.336178	-0.156795	17.6365	-3.83058
EXOC3	Exoc3_Q6KAR6	Q6KAR6	0.0663923	0.336178	-0.0914963	21.3251	-3.83073
SYNRG	Synrg_V9GX40	V9GX40	0.0664076	0.336178	-0.0992824	19.8517	-3.83088
NCOR2	Ncor2_E9Q9V3	E9Q9V3	0.0664389	0.336178	-0.268694	16.5945	-3.83118
EIF4G1	Eif4g1_Q6NZJ6	Q6NZJ6	0.0664821	0.336178	-0.103702	22.1909	-3.83159
ANKRD50	Ankrd50_F7BE84	F7BE84	0.0664835	0.336178	-0.0934559	19.8547	-3.8316
XPO5	Xpo5_Q924C1	Q924C1	0.0665809	0.336178	-0.201097	21.2201	-3.83254
DDHD2	Ddhd2_Q80Y98	Q80Y98	0.066596	0.336178	-0.22846	18.5691	-3.83268
PMPCB	Pmpcb_Q9CXT8	Q9CXT8	0.0666202	0.336178	-0.0803304	20.8851	-3.83291
SCAF4	Scaf4_Q7TSH6	Q7TSH6	0.0666566	0.336178	-0.351293	15.2983	-3.83326
FAM73B	Fam73b_Q8BK03	Q8BK03	0.0666647	0.336178	-0.322506	18.8179	-3.83334
GCLC	Gclc_P97494	P97494	0.0666891	0.336178	-0.103504	20.767	-3.83357
FAIM	Faim_D3Z3C1	D3Z3C1	0.0667575	0.336178	-0.190953	17.1643	-3.83422
MED29	Med29_Q9DB91	Q9DB91	0.0667755	0.336178	0.390499	10.9083	-3.8344
AGO2	Ago2_Q8CJG0	Q8CJG0	0.0668064	0.336178	-0.118311	20.9896	-3.83469
VARS	Vars_Q9Z1Q9	Q9Z1Q9	0.06688	0.336178	-0.0891292	21.9118	-3.83539
GTF2F2	Gtf2f2_Q8R0A0	Q8R0A0	0.0669192	0.336178	-0.171468	16.9525	-3.83576
DAD1	Dad1_P61804	P61804	0.0669524	0.336178	-0.161855	18.1145	-3.83608
VMP1	Vmp1_Q99KU0	Q99KU0	0.0669669	0.336178	0.312554	17.5139	-3.83622
RAP1GDS1	Rap1gds1_E9Q912	E9Q912	0.0671372	0.336178	-0.137653	22.21	-3.83784
ATIC	Atic_Q9CWJ9	Q9CWJ9	0.0671406	0.336178	-0.109809	21.9013	-3.83787
RALY	Raly_A2AU62	A2AU62	0.0671907	0.336178	-0.104994	20.3546	-3.83834
SCYL1	Scyl1_Q9EQC5	Q9EQC5	0.0672948	0.336178	-0.0992185	19.6927	-3.83933
IPO9	Ipo9_E9QKZ2	E9QKZ2	0.0673953	0.336178	-0.0832201	19.7782	-3.84028
TBCK	Tbck_E9Q1W7	E9Q1W7	0.0674772	0.336178	-0.0784126	20.4412	-3.84105
GRIPAP1	Gripap1_A2AEW8	A2AEW8	0.0674866	0.336178	-0.151285	21.7108	-3.84114
TCAF1	Tcaf1_Q8BNE1	Q8BNE1	0.0675793	0.336178	-0.111851	19.8249	-3.84202
RPL10A	Rpl10a_Q5XJF6	Q5XJF6	0.0675878	0.336178	-0.0989949	21.4727	-3.8421
TMEM160	Tmem160_A0A1B0GR84	A0A1B0GR84	0.0675995	0.336178	-0.0991541	17.2064	-3.84221
LAMP1	Lamp1_P11438	P11438	0.0676133	0.336178	0.474404	20.4809	-3.84234
CLIP4	Clip4_Q8CI96	Q8CI96	0.0677641	0.336178	-0.113893	18.2398	-3.84376
SNAP29	Snap29_Q9ERB0	Q9ERB0	0.0678155	0.336178	-0.261843	20.874	-3.84424
PCDHGC3	Pcdhgc3_Q91XX1	Q91XX1	0.0678356	0.336178	-0.103143	16.0131	-3.84443
PARVA	Parva_Q3UF75	Q3UF75	0.0678483	0.336178	-0.189051	19.7398	-3.84455
TMEM198	Tmem198_Q8BG75	Q8BG75	0.0679352	0.336178	-0.169329	15.9609	-3.84536
SMC3	Smc3_Q9CW03	Q9CW03	0.0679489	0.336178	-0.0871175	20.1931	-3.84549
PUS1	Pus1_Q9WU56	Q9WU56	0.0679564	0.336178	-0.184715	16.8004	-3.84556
SMARCD1	Smarcd1_Q61466	Q61466	0.0679644	0.336178	-0.250757	18.9905	-3.84564
FJX1	Fjx1_Q8BQB4	Q8BQB4	0.0680067	0.336178	-0.262717	17.1901	-3.84603
ACTR6	Actr6_A0A0R4J009	A0A0R4J009	0.0680248	0.336178	-0.412515	15.1733	-3.8462
CCDC12	Ccdc12_Q8R344	Q8R344	0.0680706	0.336178	-0.267348	15.8013	-3.84663
PSMB7	Psmb7_P70195	P70195	0.0680794	0.336178	-0.114155	20.1554	-3.84672
EPHA4	Epha4_Q03137	Q03137	0.0681076	0.336178	-0.136183	22.0653	-3.84698
PIP4K2A	Pip4k2a_O70172	O70172	0.068145	0.336178	-0.114261	18.5171	-3.84733
PRKACB	Prkacb_P68181	P68181	0.068177	0.336178	-0.090485	21.6944	-3.84763
FAM213B	Fam213b_Q9DB60	Q9DB60	0.0682381	0.336178	-0.139983	20.1721	-3.8482
VWA8	Vwa8_Q8CC88	Q8CC88	0.0682553	0.336178	-0.168001	22.1202	-3.84836
SRSF6	Srsf6_Q3TWW8	Q3TWW8	0.0682686	0.336178	-0.152323	18.5754	-3.84848
RNF41	Rnf41_Q8BH75	Q8BH75	0.0682694	0.336178	0.114764	17.09	-3.84849
SPIN1	Spin1_Q61142	Q61142	0.0682908	0.336178	-0.0902411	19.3162	-3.84869
MROH1	Mroh1_G3XA21	G3XA21	0.0683409	0.336178	-0.252715	19.3743	-3.84916
SNTB1	Sntb1_Q99L88	Q99L88	0.0684018	0.336178	-0.212952	15.3675	-3.84973
DIAP1	Diap1_E9PXV7	E9PXV7	0.0684263	0.336178	-0.0929373	20.6377	-3.84996
ANO8	Ano8_A0A1L1SR96	A0A1L1SR96	0.068439	0.336178	-0.077897	19.0973	-3.85007
TNIK	Tnik_B2RQ80	B2RQ80	0.0684579	0.336178	-0.126629	21.9922	-3.85025
ZBTB11	Zbtb11_G5E8B9	G5E8B9	0.0684765	0.336178	-0.261163	14.9232	-3.85042
TCF25	Tcf25_A0A1D5RM90	A0A1D5RM90	0.0685115	0.336178	-0.0850677	18.5062	-3.85075
ACTN1	Actn1_A1BN54	A1BN54	0.0685273	0.336178	-0.0804656	22.7923	-3.8509
LUC7L	Luc7l_A0A0R4J047	A0A0R4J047	0.0685344	0.336178	-0.113252	19.5633	-3.85096
LAMTOR4	Lamtor4_Q8CF66	Q8CF66	0.0685652	0.336178	0.249204	13.598	-3.85125
TACC2	Tacc2_E9QL08	E9QL08	0.068595	0.336178	-0.106177	19.2631	-3.85153
HS1BP3	Hs1bp3_Q3TC93	Q3TC93	0.0686491	0.336178	-0.0889279	18.9761	-3.85203
CHMP4B	Chmp4b_Q9D8B3	Q9D8B3	0.0686666	0.336178	-0.0861799	19.9849	-3.85219
MRGPRE	Mrgpre_Q91ZB7	Q91ZB7	0.068698	0.336178	-0.124887	15.4926	-3.85248
ABHD12	Abhd12_Q99LR1	Q99LR1	0.0687286	0.336178	-0.111539	20.7863	-3.85277
ACADM	Acadm_P45952	P45952	0.0687681	0.336178	-0.102992	21.3433	-3.85313
ROBO2	Robo2_A0A2I3BQB9	A0A2I3BQB9	0.0687931	0.336178	-0.166088	19.2148	-3.85336
MCAT	Mcat_Q8R3F5	Q8R3F5	0.0688397	0.336178	-0.120475	20.0054	-3.8538
DLGAP2	Dlgap2_Q8BJ42	Q8BJ42	0.0688658	0.336178	-0.179227	18.1095	-3.85404
ATXN1	Atxn1_J3QPR1	J3QPR1	0.0689426	0.336178	0.110103	17.063	-3.85475
USP10	Usp10_P52479	P52479	0.0689676	0.336178	-0.0971351	20.3286	-3.85498
TXNDC15	Txndc15_Q6P6J9	Q6P6J9	0.069035	0.336178	0.20578	16.3985	-3.8556
PLXNA1	Plxna1_P70206	P70206	0.0690422	0.336178	-0.142908	22.4165	-3.85567
ADO	Ado_Q6PDY2	Q6PDY2	0.069069	0.336178	-0.0848097	20.0827	-3.85592
TTC1	Ttc1_Q91Z38	Q91Z38	0.0691537	0.336178	-0.197639	19.3372	-3.8567
	_A0A2I3BQP6	A0A2I3BQP6	0.0691549	0.336178	-0.0998794	16.6021	-3.85671
MID2	Mid2_B1AVF4	B1AVF4	0.0692543	0.336178	-0.800186	14.1476	-3.85763
PTPRD	Ptprd_Q64487	Q64487	0.0692798	0.336178	-0.0833214	21.5314	-3.85786
MYH11	Myh11_E9QPE7	E9QPE7	0.0693744	0.336178	-0.123352	17.513	-3.85873
VLDLR	Vldlr_Q91YY0	Q91YY0	0.0694415	0.336178	-0.0942968	19.9339	-3.85935
KLHL3	Klhl3_E0CZ16	E0CZ16	0.0695345	0.336178	-0.0936803	16.8162	-3.8602
LMAN1	Lman1_Q9D0F3	Q9D0F3	0.069555	0.336178	-0.0822641	19.6506	-3.86039
CHPT1	Chpt1_D6RCW3	D6RCW3	0.0695921	0.336178	-0.216791	15.927	-3.86073
DICER1	Dicer1_F8VQ54	F8VQ54	0.0695936	0.336178	-0.144258	18.1094	-3.86074
ALG11	Alg11_Q3TZM9	Q3TZM9	0.0696661	0.336178	-0.198587	18.3221	-3.86141
PGPEP1	Pgpep1_Q9ESW8	Q9ESW8	0.0696765	0.336178	-0.124006	17.8775	-3.8615
PNISR	Pnisr_A2AJT5	A2AJT5	0.0697597	0.336178	-0.16576	13.2452	-3.86226
SUMO1	Sumo1_P63166	P63166	0.0697932	0.336178	-0.248795	15.2379	-3.86257
NAPEPLD	Napepld_Q8BH82	Q8BH82	0.0698282	0.336178	-0.105504	16.6549	-3.86289
CMPK2	Cmpk2_Q3U5Q7	Q3U5Q7	0.0699911	0.336178	-0.127829	19.4037	-3.86438
AMIGO1	Amigo1_Q80ZD8	Q80ZD8	0.0699925	0.336178	-0.265229	17.7616	-3.86439
HSPA4L	Hspa4l_P48722	P48722	0.0700169	0.336178	-0.0823254	22.3426	-3.86461
SLC30A9	Slc30a9_Q5IRJ6	Q5IRJ6	0.0700286	0.336178	-0.0905394	18.7566	-3.86472
SET	Set_Q9EQU5	Q9EQU5	0.0700291	0.336178	-0.106985	20.4857	-3.86472
	_Q9CQE8	Q9CQE8	0.0700384	0.336178	-0.0881023	21.4784	-3.86481
NEMF	Nemf_Q8CCP0	Q8CCP0	0.0700556	0.336178	-0.130332	18.5816	-3.86496
TMEM63B	Tmem63b_Q3TWI9	Q3TWI9	0.0700885	0.336178	-0.171129	19.9301	-3.86526
TBC1D9B	Tbc1d9b_Q5SVR0	Q5SVR0	0.0702069	0.336178	-0.0971192	19.3582	-3.86634
SNW1	Snw1_A0A0B4J1E2	A0A0B4J1E2	0.0702113	0.336178	-0.264762	19.3071	-3.86638
WWC2	Wwc2_Q6NXJ0	Q6NXJ0	0.0702142	0.336178	-0.115338	15.9143	-3.86641
TMTC3	Tmtc3_Q8BRH0	Q8BRH0	0.070227	0.336178	-0.263374	16.9313	-3.86652
SHF	Shf_A2AQ87	A2AQ87	0.0702293	0.336178	-0.254598	14.0963	-3.86655
SSC5D	Ssc5d_Q8BV57	Q8BV57	0.0703791	0.336178	-0.327368	12.8037	-3.8679
SLC2A1	Slc2a1_P17809	P17809	0.0704216	0.336178	-0.19932	18.9473	-3.86829
HOOK3	Hook3_Q8BUK6	Q8BUK6	0.0704289	0.336178	-0.220109	22.1169	-3.86836
SRSF10	Srsf10_Q3TFP0	Q3TFP0	0.0704435	0.336178	-0.178305	19.1413	-3.86849
PRPS2	Prps2_Q9CS42	Q9CS42	0.0704446	0.336178	0.277391	18.9223	-3.8685
CLPX	Clpx_Q9JHS4	Q9JHS4	0.0704475	0.336178	-0.124722	20.9805	-3.86853
PEX10	Pex10_B1AUE5	B1AUE5	0.0704748	0.336178	-0.163383	17.0621	-3.86877
GUCY1B3	Gucy1b3_O54865	O54865	0.0705025	0.336178	-0.102893	20.9552	-3.86902
OPHN1	Ophn1_Q99J31	Q99J31	0.070515	0.336178	-0.0999128	19.4665	-3.86914
LGI1	Lgi1_Q9JIA1	Q9JIA1	0.0705488	0.336178	-0.0855908	21.4322	-3.86944
CHD2	Chd2_E9PZM4	E9PZM4	0.070549	0.336178	-0.160375	18.0262	-3.86944
LPPR3	Lppr3_A0A0R3P9D0	A0A0R3P9D0	0.0705707	0.336178	-0.0876563	20.7178	-3.86964
PALMD	Palmd_A0A0R4J0J0	A0A0R4J0J0	0.0705741	0.336178	-0.0999474	19.2934	-3.86967
SLC8A2	Slc8a2_Q8K596	Q8K596	0.0706464	0.336302	-0.104247	21.1458	-3.87033
MAPK1IP1L	Mapk1ip1l_A0A2I3BRS9	A0A2I3BRS9	0.0707193	0.336302	-0.0839595	18.3392	-3.87098
SIRT2	Sirt2_Q8VDQ8	Q8VDQ8	0.0707229	0.336302	-0.10903	20.3711	-3.87102
FAM120B	Fam120b_Q6RI63	Q6RI63	0.070789	0.336339	-0.107828	18.3173	-3.87161
PPP4R1	Ppp4r1_E9PX53	E9PX53	0.0708503	0.336339	-0.0832471	17.4252	-3.87216
ERC1	Erc1_V9GWT6	V9GWT6	0.0708729	0.336339	-0.102056	22.1879	-3.87237
TMEM214	Tmem214_D3Z6S1	D3Z6S1	0.0708943	0.336339	-0.13679	19.4979	-3.87256
GAB2	Gab2_Q3ZB57	Q3ZB57	0.0710859	0.337044	-0.142328	15.2678	-3.87428
KCNQ2	Kcnq2_B7ZBW1	B7ZBW1	0.0711946	0.337044	-0.101718	19.4553	-3.87526
TUBGCP6	Tubgcp6_E9Q6P4	E9Q6P4	0.0712193	0.337044	-0.451925	11.1517	-3.87548
YME1L1	Yme1l1_O88967	O88967	0.0712531	0.337044	-0.087511	20.6494	-3.87579
DENND6B	Dennd6b_Q9D9V7	Q9D9V7	0.0712887	0.337044	-0.140439	16.3395	-3.8761
IQCB1	Iqcb1_Q8BP00	Q8BP00	0.0712891	0.337044	-0.136463	20.4507	-3.87611
SNX1	Snx1_Q9WV80	Q9WV80	0.0714109	0.337363	-0.0995758	21.2057	-3.8772
KLK1B8	Klk1b8_P07628	P07628	0.0714399	0.337363	0.176644	17.3887	-3.87746
NEFM	Nefm_A0A0R4J036	A0A0R4J036	0.0715128	0.337363	-0.0977943	22.6652	-3.87811
MTRF1	Mtrf1_Q8K126	Q8K126	0.0715784	0.337363	-0.19716	16.3255	-3.87869
OSCP1	Oscp1_A0ZV96	A0ZV96	0.0715927	0.337363	-0.104805	19.9615	-3.87882
RQCD1	Rqcd1_Q9JKY0	Q9JKY0	0.0716406	0.337363	-0.234917	19.322	-3.87925
EPB4.1L1	Epb4.1l1_A2AUK8	A2AUK8	0.0716629	0.337363	0.171373	17.6416	-3.87945
VAC14	Vac14_Q80WQ2	Q80WQ2	0.0716959	0.337363	-0.0986745	21.4673	-3.87974
BMPR2	Bmpr2_O35607	O35607	0.0717262	0.337363	-0.0926163	19.4675	-3.88001
PSME4	Psme4_Q5SSW2	Q5SSW2	0.0718021	0.337498	-0.12559	20.3208	-3.88069
AP2B1	Ap2b1_Q9DBG3	Q9DBG3	0.0718652	0.337498	-0.0807862	23.9215	-3.88125
CNDP2	Cndp2_Q9D1A2	Q9D1A2	0.0719244	0.337498	-0.201892	22.5923	-3.88178
GGPS1	Ggps1_Q9WTN0	Q9WTN0	0.0719406	0.337498	-0.254101	19.8281	-3.88192
PICALM	Picalm_Q7M6Y3	Q7M6Y3	0.0721263	0.337498	-0.0801383	20.6046	-3.88357
STUB1	Stub1_Q9WUD1	Q9WUD1	0.072148	0.337498	-0.0855679	20.8996	-3.88376
USP31	Usp31_E9Q6Y8	E9Q6Y8	0.0721486	0.337498	-0.110188	18.0392	-3.88376
NEDD4	Nedd4_P46935	P46935	0.0721505	0.337498	-0.0838763	21.4851	-3.88378
UPF2	Upf2_A2AT37	A2AT37	0.0721881	0.337498	-0.11103	17.2261	-3.88411
RSPRY1	Rspry1_Q8BVR6	Q8BVR6	0.0722098	0.337498	-0.113782	17.2677	-3.8843
	_A0A1Y7VJP1	A0A1Y7VJP1	0.0722558	0.337498	-0.323093	13.6918	-3.88471
HSPD1	Hspd1_P63038	P63038	0.0722618	0.337498	-0.0974841	24.5236	-3.88477
DIP2C	Dip2c_B2RQ71	B2RQ71	0.0722888	0.337498	-0.142351	21.8753	-3.885
RSPH4A	Rsph4a_Q8BYM7	Q8BYM7	0.0723767	0.337503	0.344536	12.018	-3.88578
TMEM260	Tmem260_A0A2I3BQ91	A0A2I3BQ91	0.0724038	0.337503	-0.0885918	15.5926	-3.88602
AKR1A1	Akr1a1_Q9JII6	Q9JII6	0.0724307	0.337503	-0.0747674	21.7275	-3.88626
FAM188A	Fam188a_Q9CV28	Q9CV28	0.072469	0.337503	0.303779	15.4089	-3.88659
NKIRAS2	Nkiras2_Q9CR56	Q9CR56	0.0724952	0.337503	-0.108602	18.1531	-3.88683
TAP2	Tap2_P36371	P36371	0.0725515	0.337574	-0.290635	13.735	-3.88732
ATP5SL	Atp5sl_Q9D7K5	Q9D7K5	0.0727364	0.338243	0.247238	16.8868	-3.88895
AMN1	Amn1_B8JKU8	B8JKU8	0.0727951	0.338275	-0.108876	18.2898	-3.88946
COA3	Coa3_Q9D2R6	Q9D2R6	0.0728737	0.338275	-0.30729	18.8055	-3.89015
SMC4	Smc4_Q8CG47	Q8CG47	0.0728919	0.338275	-0.0862169	15.8984	-3.89031
FAM207A	Fam207a_P58468	P58468	0.0729603	0.338275	0.313214	15.0685	-3.89091
MTATP8	Mtatp8_P03930	P03930	0.0730131	0.338275	-0.426284	16.7332	-3.89138
GPRIN3	Gprin3_Q8BWS5	Q8BWS5	0.0730319	0.338275	-0.244035	17.7972	-3.89154
ULK3	Ulk3_Q3U3Q1	Q3U3Q1	0.0730648	0.338275	0.132729	17.5647	-3.89183
SH3BP4	Sh3bp4_Q921I6	Q921I6	0.0730727	0.338275	-0.201152	19.5912	-3.8919
COMMD4	Commd4_Q9CQ02	Q9CQ02	0.073175	0.338558	-0.254912	15.3344	-3.89279
LAMC1	Lamc1_F8VQJ3	F8VQJ3	0.0732769	0.338839	-0.0980262	20.8174	-3.89368
D6WSU163E	D6Wsu163e_Q91YN0	Q91YN0	0.0733661	0.338962	-0.0902575	19.4629	-3.89446
EPB4.1L1	Epb4.1l1_A2AUK5	A2AUK5	0.0734137	0.338962	-0.0882736	23.1113	-3.89487
IFITM3	Ifitm3_Q9CQW9	Q9CQW9	0.0734652	0.338962	-0.237169	11.3103	-3.89532
EIF2B3	Eif2b3_B1AUN2	B1AUN2	0.0734813	0.338962	-0.171924	20.1386	-3.89546
CAPN7	Capn7_Q9R1S8	Q9R1S8	0.073584	0.338962	-0.0940174	18.1862	-3.89636
KIF21A	Kif21a_E9Q0J5	E9Q0J5	0.0735959	0.338962	-0.0817372	22.1769	-3.89646
SLAIN2	Slain2_Q8CI08	Q8CI08	0.0736234	0.338962	-0.100944	16.9937	-3.8967
LACTB2	Lactb2_Q99KR3	Q99KR3	0.0736336	0.338962	-0.0815006	17.189	-3.89679
DDHD1	Ddhd1_F8WHP5	F8WHP5	0.0737733	0.339389	-0.0892599	19.3793	-3.898
DOCK4	Dock4_A0A1Y7VLY2	A0A1Y7VLY2	0.0738089	0.339389	-0.0871689	21.4086	-3.89831
XRCC6	Xrcc6_A0A0R4J187	A0A0R4J187	0.0738849	0.339516	-0.156465	17.068	-3.89897
CDIPT	Cdipt_A0A0U1RP13	A0A0U1RP13	0.0739193	0.339516	-0.728431	18.7576	-3.89926
SYT3	Syt3_G3X9Y1	G3X9Y1	0.0739866	0.339636	-0.0944659	20.3553	-3.89985
RAB28	Rab28_Q99KL7	Q99KL7	0.0742296	0.339952	-0.112568	18.6157	-3.90194
CALML3	Calml3_Q9D6P8	Q9D6P8	0.0742331	0.339952	0.340364	10.8231	-3.90197
KLHL22	Klhl22_H9KV05	H9KV05	0.0742537	0.339952	-0.0943173	19.6057	-3.90215
EFTUD2	Eftud2_A2AH85	A2AH85	0.074295	0.339952	-0.199264	21.8472	-3.90251
PLD4	Pld4_Q8BG07	Q8BG07	0.0743474	0.339952	-0.432883	15.35	-3.90296
ZWILCH	Zwilch_H3BKZ0	H3BKZ0	0.0744069	0.339952	-0.301411	11.2217	-3.90347
SERPINH1	Serpinh1_P19324	P19324	0.074415	0.339952	-0.11878	20.9496	-3.90354
UBE2D2	Ube2d2_P62838	P62838	0.0744519	0.339952	-0.0868026	18.0863	-3.90386
RPLP2	Rplp2_P99027	P99027	0.0744795	0.339952	-0.194235	21.4948	-3.90409
FAM160B2	Fam160b2_Q80YR2	Q80YR2	0.0745553	0.339952	-0.136813	17.0178	-3.90474
RNFT2	Rnft2_Q3UF64	Q3UF64	0.0745929	0.339952	-0.415149	16.302	-3.90507
SPG21	Spg21_Q9CQC8	Q9CQC8	0.0746135	0.339952	-0.306306	18.6347	-3.90524
TEX10	Tex10_Q3URQ0	Q3URQ0	0.0746227	0.339952	-0.1481	17.2565	-3.90532
SEC63	Sec63_Q8VHE0	Q8VHE0	0.074668	0.339952	-0.162041	19.4551	-3.90571
BLOC1S4	Bloc1s4_Q8VED2	Q8VED2	0.0747859	0.339952	0.152273	15.648	-3.90672
CSE1L	Cse1l_Q9ERK4	Q9ERK4	0.0748146	0.339952	-0.082987	21.9174	-3.90696
FRAS1	Fras1_Q80T14	Q80T14	0.0748252	0.339952	-0.0862433	17.0575	-3.90706
LRRK2	Lrrk2_Q5S006	Q5S006	0.074837	0.339952	-0.645236	13.3591	-3.90716
MAP6	Map6_D3Z6W1	D3Z6W1	0.0748838	0.339952	0.298317	13.313	-3.90756
PTAR1	Ptar1_E9QAB6	E9QAB6	0.0748853	0.339952	0.202151	14.1843	-3.90757
RCHY1	Rchy1_Q9CR50	Q9CR50	0.0749244	0.339952	-0.169687	16.6532	-3.9079
LYSMD2	Lysmd2_G3X915	G3X915	0.0750061	0.340135	-0.0884886	18.1261	-3.9086
SCYL2	Scyl2_Q8CFE4	Q8CFE4	0.0751716	0.340612	-0.0915353	20.9183	-3.91001
MON1B	Mon1b_Q8BMQ8	Q8BMQ8	0.0752165	0.340612	-0.0957178	16.6706	-3.91039
PHB	Phb_P67778	P67778	0.0752628	0.340612	-0.146959	21.7795	-3.91079
RFWD2	Rfwd2_A0A0A6YWC5	A0A0A6YWC5	0.075277	0.340612	-0.168931	11.3422	-3.91091
RRP9	Rrp9_Q91WM3	Q91WM3	0.0754558	0.341233	-0.107471	15.2222	-3.91243
CCT5	Cct5_P80316	P80316	0.0755395	0.34124	-0.0763914	23.0722	-3.91314
TLN1	Tln1_P26039	P26039	0.0755403	0.34124	-0.109126	21.1556	-3.91314
GPR162	Gpr162_Q3UN16	Q3UN16	0.0756661	0.341414	-0.0789383	17.8295	-3.91421
APOE	Apoe_P08226	P08226	0.0757632	0.341414	-0.0929252	21.2823	-3.91503
GPSM2	Gpsm2_Q8VDU0	Q8VDU0	0.0758032	0.341414	0.0995158	14.8704	-3.91537
TTN	Ttn_A2ASS6	A2ASS6	0.07582	0.341414	-0.115359	18.3887	-3.91551
EPHA5	Epha5_E9PUQ0	E9PUQ0	0.0758433	0.341414	-0.0805497	21.0867	-3.91571
ISLR2	Islr2_E9Q9N7	E9Q9N7	0.075865	0.341414	-0.0744611	20.7181	-3.91589
CAT	Cat_P24270	P24270	0.0759319	0.341414	-0.090978	22.3216	-3.91645
TBC1D4	Tbc1d4_E9Q6Q8	E9Q6Q8	0.0759365	0.341414	-0.311563	15.4297	-3.91649
TMEM55B	Tmem55b_F8WHW3	F8WHW3	0.0759762	0.341414	-0.0852033	18.443	-3.91683
CSNK1D	Csnk1d_Q9DC28	Q9DC28	0.0759945	0.341414	-0.143062	18.9611	-3.91698
ALDH9A1	Aldh9a1_Q9JLJ2	Q9JLJ2	0.0760645	0.341542	-0.169863	21.6505	-3.91757
PAOX	Paox_Q8C0L6	Q8C0L6	0.0762177	0.341683	-0.237614	18.2484	-3.91886
KCNJ9	Kcnj9_P48543	P48543	0.0762685	0.341683	-0.176724	12.165	-3.91929
CPSF1	Cpsf1_Q9EPU4	Q9EPU4	0.0763197	0.341683	-0.143757	19.714	-3.91971
TBC1D7	Tbc1d7_Q9D0K0	Q9D0K0	0.0763413	0.341683	0.199048	17.1201	-3.9199
PRKCSH	Prkcsh_O08795	O08795	0.0763507	0.341683	-0.119227	20.3901	-3.91997
EXOC6B	Exoc6b_A6H5Z3	A6H5Z3	0.0763851	0.341683	-0.102871	21.0306	-3.92026
ARG2	Arg2_O08691	O08691	0.0763871	0.341683	-0.180996	17.6825	-3.92028
PROX1	Prox1_P48437	P48437	0.0764921	0.341805	-0.212521	17.5386	-3.92116
MSRB1	Msrb1_Q9JLC3	Q9JLC3	0.0764974	0.341805	-0.126182	12.3371	-3.9212
BRAT1	Brat1_Q8C3R1	Q8C3R1	0.076693	0.341819	-0.163989	16.9605	-3.92284
RAB24	Rab24_P35290	P35290	0.0767381	0.341819	-0.0815886	20.2199	-3.92322
TRIM26	Trim26_B8JJ57	B8JJ57	0.0767613	0.341819	-0.269768	13.922	-3.92341
TMEM55A	Tmem55a_Q9CZX7	Q9CZX7	0.0767924	0.341819	-0.125386	19.5439	-3.92367
TENM2	Tenm2_A0A0A0MQB7	A0A0A0MQB7	0.0768324	0.341819	-0.11098	22.1414	-3.924
SLC37A4	Slc37a4_Q9D1F9	Q9D1F9	0.0769001	0.341819	-0.192722	15.9088	-3.92457
SLC1A2	Slc1a2_A2AQI7	A2AQI7	0.0769211	0.341819	0.644919	13.3253	-3.92474
HMGCS2	Hmgcs2_P54869	P54869	0.0769251	0.341819	0.615011	11.4266	-3.92478
CHPF	Chpf_Q6IQX7	Q6IQX7	0.0769557	0.341819	-0.168972	16.0597	-3.92503
SNX3	Snx3_Q78ZM0	Q78ZM0	0.0769618	0.341819	-0.0801973	19.7433	-3.92508
WDR26	Wdr26_E0CYH4	E0CYH4	0.077013	0.341819	-0.0853811	20.8229	-3.92551
IFT22	Ift22_Q9DAI2	Q9DAI2	0.0770985	0.341819	-0.0745795	20.1821	-3.92622
RWDD4	Rwdd4_Q9CPR1	Q9CPR1	0.0772706	0.341819	-0.201005	16.0143	-3.92765
SYNGAP1	Syngap1_F6SEU4	F6SEU4	0.0772766	0.341819	-0.0904887	21.7718	-3.9277
SNX2	Snx2_Q9CWK8	Q9CWK8	0.077343	0.341819	-0.12655	20.9259	-3.92825
PCNA	Pcna_A0A140T8V5	A0A140T8V5	0.0774224	0.341819	-0.164101	18.5009	-3.9289
ILF3	Ilf3_A0A1L1STE4	A0A1L1STE4	0.0774284	0.341819	-0.0953656	21.1618	-3.92895
SOX2	Sox2_Q60I23	Q60I23	0.07744	0.341819	-0.431597	13.4972	-3.92905
ZFP61	Zfp61_D3Z6B8	D3Z6B8	0.0774637	0.341819	-0.0907256	15.3985	-3.92924
SMPD4	Smpd4_Q6ZPR5	Q6ZPR5	0.0775303	0.341819	-0.148643	19.1697	-3.9298
SYT10	Syt10_Q9R0N4	Q9R0N4	0.0775995	0.341819	-0.0779463	15.566	-3.93037
CDH11	Cdh11_P55288	P55288	0.0776443	0.341819	-0.131529	19.8127	-3.93074
SHANK2	Shank2_Q80Z38	Q80Z38	0.0777678	0.341819	-0.246594	21.9769	-3.93176
ZCCHC6	Zcchc6_E9PUA2	E9PUA2	0.0778641	0.341819	-0.094814	18.8283	-3.93255
WDR47	Wdr47_Q8CGF6	Q8CGF6	0.0778711	0.341819	-0.0741386	22.2516	-3.93261
FAM173A	Fam173a_Q501J2	Q501J2	0.0779585	0.341819	-0.147167	17.5573	-3.93332
CCBL1	Ccbl1_A2AQY8	A2AQY8	0.0779777	0.341819	-0.0736974	19.1433	-3.93348
LMTK3	Lmtk3_A0A0R4J0W7	A0A0R4J0W7	0.0779989	0.341819	-0.0783642	20.391	-3.93366
UQCRFS1	Uqcrfs1_Q9CR68	Q9CR68	0.078014	0.341819	-0.0958532	21.4187	-3.93378
SRCAP	Srcap_A0A087WP63	A0A087WP63	0.078031	0.341819	-0.256142	14.2577	-3.93392
PSMA3	Psma3_O70435	O70435	0.0781107	0.341819	-0.110318	21.4532	-3.93457
2010107G23RIK	2010107G23Rik_D3Z7G3	D3Z7G3	0.0781946	0.341819	-0.212188	17.7665	-3.93526
DNAJB12	Dnajb12_Q9QYI4	Q9QYI4	0.0782371	0.341819	-0.201515	18.6938	-3.93561
HIP1R	Hip1r_Q9JKY5	Q9JKY5	0.0783011	0.341819	-0.0839751	21.5675	-3.93613
STX8	Stx8_O88983	O88983	0.0784194	0.341819	-0.133775	19.1226	-3.9371
NCOA7	Ncoa7_A0A1L1SSS4	A0A1L1SSS4	0.078421	0.341819	-0.0849942	19.1317	-3.93712
TPD52L1	Tpd52l1_B2RUC1	B2RUC1	0.0784822	0.341819	-0.288383	17.51	-3.93762
ITPR1	Itpr1_P11881	P11881	0.0784914	0.341819	-0.100822	20.8783	-3.93769
RFTN1	Rftn1_Q6A0D4	Q6A0D4	0.0785085	0.341819	-0.182234	16.1452	-3.93783
OPA3	Opa3_Q505D7	Q505D7	0.0785402	0.341819	-0.132746	18.2195	-3.93809
MAP1S	Map1s_Q8C052	Q8C052	0.0785978	0.341819	-0.087006	21.4367	-3.93856
GIT2	Git2_E9PVA6	E9PVA6	0.0786667	0.341819	-0.086384	17.6254	-3.93912
UBXN2B	Ubxn2b_Q0KL01	Q0KL01	0.0786772	0.341819	-0.197573	18.0833	-3.93921
USP7	Usp7_F8VPX1	F8VPX1	0.0787561	0.341819	-0.0781091	21.2634	-3.93985
ACSL1	Acsl1_D3Z041	D3Z041	0.0787631	0.341819	-0.0907161	22.023	-3.93991
NR2C2AP	Nr2c2ap_Q3TV70	Q3TV70	0.0787912	0.341819	0.167678	16.4205	-3.94013
TOR1AIP1	Tor1aip1_Q921T2	Q921T2	0.0788111	0.341819	-0.0765211	18.7749	-3.9403
ARFGEF2	Arfgef2_A2A5R2	A2A5R2	0.0788885	0.341819	-0.128348	20.9741	-3.94093
CCDC167	Ccdc167_Q9D162	Q9D162	0.0788969	0.341819	-0.0767962	17.1055	-3.94099
TNKS1BP1	Tnks1bp1_P58871	P58871	0.0789729	0.341819	-0.228158	20.5033	-3.94161
PCDHGA3	Pcdhga3_Q91XY5	Q91XY5	0.079027	0.341819	-0.192976	15.9768	-3.94205
COG6	Cog6_A0A0R4J0L5	A0A0R4J0L5	0.0790339	0.341819	-0.0913581	19.365	-3.94211
PSPC1	Pspc1_Q8R326	Q8R326	0.0792407	0.341819	-0.104656	21.1261	-3.94378
XRCC4	Xrcc4_A0A0R4J1Y0	A0A0R4J1Y0	0.0792676	0.341819	-0.162384	16.9627	-3.944
PRKACA	Prkaca_P05132	P05132	0.0792976	0.341819	-0.0942215	20.7581	-3.94424
WAPAL	Wapal_B7ZP47	B7ZP47	0.0793632	0.341819	-0.134082	16.9246	-3.94477
CENPV	Cenpv_Q9CXS4	Q9CXS4	0.0793897	0.341819	-0.383109	20.0761	-3.94499
IGFBP2	Igfbp2_P47877	P47877	0.0793915	0.341819	-0.161071	18.0305	-3.945
GEMIN5	Gemin5_A2AFQ9	A2AFQ9	0.0794077	0.341819	-0.283239	19.4295	-3.94513
EED	Eed_Q921E6	Q921E6	0.0794322	0.341819	-0.124248	14.9786	-3.94533
FAM105A	Fam105a_A0A2I3BQU9	A0A2I3BQU9	0.0794919	0.341819	-0.181923	15.909	-3.94581
PLOD2	Plod2_E9Q718	E9Q718	0.0795847	0.341819	-0.113957	18.3874	-3.94656
PPP1R2	Ppp1r2_D3Z3A0	D3Z3A0	0.0796367	0.341819	-0.111837	18.9743	-3.94698
LZTS3	Lzts3_A2AHG0	A2AHG0	0.079637	0.341819	-0.100161	18.2261	-3.94698
ERCC3	Ercc3_P49135	P49135	0.0797078	0.341819	-0.215403	16.7472	-3.94755
SRD5A3	Srd5a3_F6WPW1	F6WPW1	0.0797293	0.341819	-0.182359	15.7439	-3.94772
ZC3H18	Zc3h18_H3BIW0	H3BIW0	0.0797364	0.341819	-0.12233	17.4218	-3.94778
MTMR7	Mtmr7_Q9Z2C9	Q9Z2C9	0.0797374	0.341819	-0.132793	20.7134	-3.94779
HIST1H1D	Hist1h1d_P43277	P43277	0.0797615	0.341819	-0.142505	19.5169	-3.94798
MIEF1	Mief1_Q8BGV8	Q8BGV8	0.0798017	0.341819	-0.349583	18.5632	-3.94831
TRUB2	Trub2_Q91WG3	Q91WG3	0.0798039	0.341819	-0.58026	15.5529	-3.94832
NDUFB11	Ndufb11_O09111	O09111	0.0798601	0.341819	-0.239691	18.8912	-3.94877
SIDT2	Sidt2_F7DF36	F7DF36	0.0798651	0.341819	-0.141027	13.2464	-3.94881
SELK	Selk_Q9JLJ1	Q9JLJ1	0.0798801	0.341819	-0.109839	15.1151	-3.94893
PTRF	Ptrf_O54724	O54724	0.0798829	0.341819	-0.17374	18.7464	-3.94896
TENM4	Tenm4_Q3UHK6	Q3UHK6	0.0799563	0.341819	-0.114078	22.3376	-3.94955
VDAC2	Vdac2_Q60930	Q60930	0.0799601	0.341819	-0.0938268	23.3505	-3.94958
UBE2L3	Ube2l3_P68037	P68037	0.0800341	0.341819	-0.0751131	20.8074	-3.95017
DDX17	Ddx17_Q3U741	Q3U741	0.0801076	0.341819	-0.097467	21.6895	-3.95076
PPP2R5E	Ppp2r5e_Q61151	Q61151	0.0801312	0.341819	-0.101721	21.4533	-3.95095
DPY19L1	Dpy19l1_A6X919	A6X919	0.0801805	0.341819	-0.384312	18.2283	-3.95134
HELZ	Helz_A2AAU3	A2AAU3	0.0802053	0.341819	-0.654106	11.7712	-3.95154
PLEKHA1	Plekha1_D6RCU3	D6RCU3	0.0802628	0.341819	-0.151382	16.7593	-3.952
ADAP1	Adap1_E9PY16	E9PY16	0.0803174	0.341819	-0.0751069	21.881	-3.95244
ATP1A1	Atp1a1_Q8VDN2	Q8VDN2	0.0803251	0.341819	-0.0882653	23.1745	-3.9525
DHRS7B	Dhrs7b_Z4YKT6	Z4YKT6	0.080336	0.341819	-0.163231	20.0423	-3.95259
NOL6	Nol6_Q8R5K4	Q8R5K4	0.0803916	0.341819	-0.106474	18.0848	-3.95303
USF2	Usf2_E9PXC2	E9PXC2	0.0804995	0.341819	0.122991	14.416	-3.95389
LPPR4	Lppr4_A0A0G2JGY9	A0A0G2JGY9	0.0805317	0.341819	-0.102013	20.8234	-3.95415
MED22	Med22_A2ALA4	A2ALA4	0.0805756	0.341819	-0.235105	15.5844	-3.9545
SEC31A	Sec31a_Q3UPL0	Q3UPL0	0.0806152	0.341819	-0.0809278	22.9172	-3.95481
FIBCD1	Fibcd1_A2AV25	A2AV25	0.0807004	0.341819	-0.130964	15.1754	-3.95549
UBP1	Ubp1_Q811S7	Q811S7	0.0807724	0.341819	-0.0838024	19.0108	-3.95606
SPOCK3	Spock3_Q8BKV0	Q8BKV0	0.08078	0.341819	0.238962	20.6974	-3.95612
KCNK10	Kcnk10_F6YU65	F6YU65	0.0808001	0.341819	-0.133713	17.4965	-3.95628
LNP	Lnp_Q7TQ95	Q7TQ95	0.0808656	0.341819	-0.123775	19.2405	-3.9568
TP53BP1	Tp53bp1_P70399	P70399	0.0809722	0.341819	-0.113504	21.01	-3.95765
P4HA1	P4ha1_Q60715	Q60715	0.0810219	0.341819	-0.139547	20.5026	-3.95804
YTHDF2	Ythdf2_Q91YT7	Q91YT7	0.0811107	0.341819	-0.133465	17.817	-3.95874
CLN3	Cln3_Q6PAH4	Q6PAH4	0.0811398	0.341819	0.444201	8.71548	-3.95897
CTNNB1	Ctnnb1_Q02248	Q02248	0.0811639	0.341819	-0.0849438	21.8998	-3.95916
ALDOC	Aldoc_P05063	P05063	0.0812239	0.341819	-0.104603	22.5988	-3.95964
HEXDC	Hexdc_F7B4F0	F7B4F0	0.0812403	0.341819	-0.130555	14.2941	-3.95977
PGS1	Pgs1_Q8BHF7	Q8BHF7	0.0813612	0.341819	-0.131755	18.9599	-3.96072
RASA1	Rasa1_E9PYG6	E9PYG6	0.0813902	0.341819	-0.0763148	20.9429	-3.96095
ZMIZ1	Zmiz1_Q6P1E1	Q6P1E1	0.0814521	0.341819	-0.154452	18.3357	-3.96144
	_A0A2I3BPJ5	A0A2I3BPJ5	0.0814613	0.341819	0.535671	11.7853	-3.96151
TCOF1	Tcof1_H3BL37	H3BL37	0.0814868	0.341819	-0.0987548	18.4272	-3.96171
GYS1	Gys1_A0A1B0GT92	A0A1B0GT92	0.0815218	0.341819	-0.13705	20.8226	-3.96199
TUBG1	Tubg1_P83887	P83887	0.0815355	0.341819	-0.140873	19.3819	-3.96209
	_A0A1W2P838	A0A1W2P838	0.0815881	0.341819	0.488409	11.309	-3.96251
ESYT2	Esyt2_Q3TZZ7	Q3TZZ7	0.0816317	0.341819	-0.0950308	20.7762	-3.96285
SMCHD1	Smchd1_Q6P5D8	Q6P5D8	0.081673	0.341819	-0.122095	20.553	-3.96318
CTIF	Ctif_E9Q1U6	E9Q1U6	0.0816782	0.341819	-0.102982	18.8543	-3.96322
LRRTM1	Lrrtm1_Q8K377	Q8K377	0.0816836	0.341819	-0.142039	17.4985	-3.96326
CUL9	Cul9_S4R1Y1	S4R1Y1	0.0817255	0.341819	-0.131727	18.4454	-3.96359
DDX18	Ddx18_Q8K363	Q8K363	0.0818327	0.341819	-0.125899	18.0969	-3.96443
CCRN4L	Ccrn4l_O35710	O35710	0.0818565	0.341819	-0.096527	18.9961	-3.96462
DHODH	Dhodh_O35435	O35435	0.0818675	0.341819	-0.148129	20.4897	-3.9647
RNASEK	Rnasek_H3BLR9	H3BLR9	0.0818783	0.341819	-0.125628	16.3473	-3.96479
FAM134A	Fam134a_Q6NS82	Q6NS82	0.081929	0.341819	-0.184656	15.489	-3.96518
KSR2	Ksr2_M0QW59	M0QW59	0.0819466	0.341819	-0.0834529	19.3013	-3.96532
APC	Apc_B2RUG9	B2RUG9	0.0819608	0.341819	-0.175061	19.7403	-3.96543
DCLK2	Dclk2_Q6PGN3	Q6PGN3	0.0820387	0.341819	-0.113582	22.054	-3.96604
INTS1	Ints1_K3W4P2	K3W4P2	0.0820578	0.341819	-0.183789	18.4653	-3.96619
PTPRA	Ptpra_Q91V35	Q91V35	0.0820894	0.341819	-0.0793924	20.7275	-3.96644
GNPTAB	Gnptab_Q69ZN6	Q69ZN6	0.0821075	0.341819	-0.350512	14.9553	-3.96658
TRAPPC12	Trappc12_Q8K2L8	Q8K2L8	0.0821297	0.341819	-0.168766	20.1298	-3.96676
CCDC74A	Ccdc74a_E9Q9U8	E9Q9U8	0.0821961	0.341819	0.551146	10.0421	-3.96727
TMEM192	Tmem192_Q9CXT7	Q9CXT7	0.0823436	0.341819	-0.234016	16.4202	-3.96843
CHCHD10	Chchd10_Q7TNL9	Q7TNL9	0.082363	0.341819	-0.212986	15.647	-3.96858
	_A0A286YDI8	A0A286YDI8	0.082389	0.341819	-0.117159	21.145	-3.96878
SMEK1	Smek1_E9Q481	E9Q481	0.0824377	0.341819	-0.0815889	19.2769	-3.96916
ANXA6	Anxa6_P14824	P14824	0.0824502	0.341819	-0.0722809	23.0167	-3.96926
	_A0A0R4J119	A0A0R4J119	0.0825946	0.341819	-0.396777	17.1789	-3.97038
SZT2	Szt2_A2A9C3	A2A9C3	0.0826277	0.341819	-0.164553	15.6497	-3.97064
ACAN	Acan_Q61282	Q61282	0.0827012	0.341819	-0.15009	20.0918	-3.97121
ANAPC7	Anapc7_Q9WVM3	Q9WVM3	0.0827067	0.341819	-0.145508	18.7769	-3.97125
PITPNM2	Pitpnm2_E9PYJ7	E9PYJ7	0.0827086	0.341819	-0.168063	20.5336	-3.97126
AMACR	Amacr_O09174	O09174	0.0827793	0.341819	-0.0802521	19.9988	-3.97181
ZFP180	Zfp180_Q6NZI9	Q6NZI9	0.0828109	0.341819	0.21036	11.7103	-3.97206
NUCB1	Nucb1_Q02819	Q02819	0.0828417	0.341819	-0.0946043	20.9973	-3.9723
LRP8	Lrp8_B1AXJ3	B1AXJ3	0.0828649	0.341819	-0.110371	18.7971	-3.97248
WWP1	Wwp1_Q8BZZ3	Q8BZZ3	0.0829834	0.341819	-0.117084	18.4475	-3.97339
ADPRH	Adprh_P54923	P54923	0.0830089	0.341819	-0.108687	21.2928	-3.97359
NSMF	Nsmf_Q99NF2	Q99NF2	0.0830596	0.341819	-0.110124	19.3117	-3.97398
ZFYVE1	Zfyve1_Q810J8	Q810J8	0.0831284	0.341819	-0.134879	19.3701	-3.97451
NUP37	Nup37_Q9CWU9	Q9CWU9	0.0831634	0.341819	-0.0835372	17.8739	-3.97479
RPAP1	Rpap1_Q80TE0	Q80TE0	0.0831718	0.341819	-0.183227	17.0959	-3.97485
EHBP1	Ehbp1_Q69ZW3	Q69ZW3	0.0831775	0.341819	-0.0982347	20.1573	-3.97489
GABRA4	Gabra4_Q9D6F4	Q9D6F4	0.083212	0.341819	-0.118825	18.1885	-3.97516
UNC5A	Unc5a_Q8K1S4	Q8K1S4	0.0832785	0.341819	-0.128454	17.571	-3.97567
AGPS	Agps_A2AL50	A2AL50	0.0833226	0.341819	-0.0827478	20.9157	-3.97601
JAKMIP2	Jakmip2_D3YXK0	D3YXK0	0.0833379	0.341819	-0.131368	21.0279	-3.97613
MTX1	Mtx1_P47802	P47802	0.0833857	0.341819	-0.180617	20.042	-3.9765
CLEC11A	Clec11a_O88200	O88200	0.0834305	0.341819	-0.10366	15.0021	-3.97684
CCDC43	Ccdc43_E9Q2S9	E9Q2S9	0.0835899	0.341819	-0.107702	17.8161	-3.97807
ARHGAP10	Arhgap10_Q6Y5D8	Q6Y5D8	0.0837056	0.341819	-0.155596	15.1889	-3.97896
RIC8A	Ric8a_Q3TIR3	Q3TIR3	0.0837227	0.341819	-0.11824	20.4235	-3.97909
H2-AB1	H2-Ab1_P14483	P14483	0.0837532	0.341819	-0.231073	13.7685	-3.97932
[truncated: 6,218 more rows]

## Sheet: p<0.05
Gene	feature_identifier	Protein	P.Value	adj.P.Val	logFC	AveExpr	B
NFKB2	Nfkb2_Q9WTK5	Q9WTK5	0.004491	0.331494	2.83944	16.5394	-2.31921
ROBO4	Robo4_E9QN68	E9QN68	0.0460808	0.331494	0.821527	18.4471	-3.60059
SDSL	Sdsl_D3Z0F6	D3Z0F6	0.00204397	0.331494	0.656009	15.5421	-1.978
GPHN	Gphn_Q8BUV3	Q8BUV3	0.0196853	0.331494	0.637061	9.00592	-3.08987
ARL5B	Arl5b_Q8BLF9	Q8BLF9	0.0148976	0.331494	0.600944	11.9899	-2.93226
DDX39A	Ddx39a_Q8VDW0	Q8VDW0	0.0475613	0.331494	0.597342	14.7729	-3.62031
MORC2A	Morc2a_Q69ZX6	Q69ZX6	0.0276165	0.331494	0.563483	12.896	-3.28818
CC2D2A	Cc2d2a_F6YZ61	F6YZ61	0.000903993	0.331494	0.562548	9.51228	-1.67559
ELOVL5	Elovl5_D3Z0Z6	D3Z0Z6	0.044166	0.331494	0.499275	13.9197	-3.57419
PM20D1	Pm20d1_Q8C165	Q8C165	0.000996163	0.331494	0.486368	11.6647	-1.70893
DLG4	Dlg4_E9PXG2	E9PXG2	0.0141067	0.331494	0.459623	13.0532	-2.90203
NXPH2	Nxph2_Q61199	Q61199	0.0412352	0.331494	0.441078	12.3911	-3.53166
NAV2	Nav2_V9GXT3	V9GXT3	0.0191294	0.331494	0.420741	12.4192	-3.07342
MRPL55	Mrpl55_Q9CZ83	Q9CZ83	0.00168087	0.331494	0.409247	16.5936	-1.90083
ZFP462	Zfp462_B1AWL2	B1AWL2	0.0421819	0.331494	0.380687	13.8118	-3.54569
CEBPZOS	Cebpzos_Q8BTE5	Q8BTE5	0.0312301	0.331494	0.366231	14.6143	-3.36194
EXOSC8	Exosc8_F6SGT4	F6SGT4	0.0440249	0.331494	0.338747	18.1398	-3.5722
ATP6V0C	Atp6v0c_D3Z3B2	D3Z3B2	0.0499455	0.331494	0.33793	18.4163	-3.65089
MGA	Mga_H7BX50	H7BX50	0.00369601	0.331494	0.329505	9.94895	-2.23018
DLG4	Dlg4_B1AR31	B1AR31	0.0160383	0.331494	0.327419	12.7639	-2.97347
APLP2	Aplp2_Q06335	Q06335	0.0281818	0.331494	0.319267	13.7667	-3.30028
LONRF3	Lonrf3_A2A3U8	A2A3U8	0.0367049	0.331494	0.312991	14.9638	-3.46009
KDM4A	Kdm4a_A2A8L9	A2A8L9	0.00786375	0.331494	0.310032	10.534	-2.59192
FAM102A	Fam102a_Q78T81	Q78T81	0.0371778	0.331494	0.299605	12.8624	-3.46793
PCDHA11	Pcdha11_Q91Y19	Q91Y19	0.038795	0.331494	0.298355	13.796	-3.49406
FNDC3B	Fndc3b_A0A0R4J0H8	A0A0R4J0H8	0.00850788	0.331494	0.297199	11.0394	-2.6322
CXCR4	Cxcr4_A0A0R4J0N8	A0A0R4J0N8	0.0290212	0.331494	0.296715	11.313	-3.31783
DCTN1	Dctn1_E9Q586	E9Q586	0.0159311	0.331494	0.273968	15.8495	-2.9697
GOLT1B	Golt1b_Q9CR60	Q9CR60	0.0490449	0.331494	0.272264	18.1493	-3.6395
S100A1	S100a1_Q91V77	Q91V77	0.0265273	0.331494	0.271989	16.4399	-3.26424
LSM14B	Lsm14b_Q8CGC4	Q8CGC4	0.0422256	0.331494	0.271397	15.9448	-3.54633
RSBN1L	Rsbn1l_A0A0G2JEI9	A0A0G2JEI9	0.0490507	0.331494	0.27036	10.5592	-3.63958
HAPLN4	Hapln4_Q80WM4	Q80WM4	0.00537707	0.331494	0.268837	18.0309	-2.40418
	_A0A1W2P6P1	A0A1W2P6P1	0.0290952	0.331494	0.259546	12.3773	-3.31936
GLS2	Gls2_Q571F8	Q571F8	0.0123668	0.331494	0.25535	16.4208	-2.82998
UBTD2	Ubtd2_Q6PGH0	Q6PGH0	0.0259141	0.331494	0.2493	18.4452	-3.25037
MBD2	Mbd2_Q9Z2E1	Q9Z2E1	0.000645082	0.331494	0.248826	12.1536	-1.56513
PDE2A	Pde2a_Q922S4	Q922S4	0.0308806	0.331494	0.244937	11.7657	-3.35515
PCOLCE	Pcolce_Q61398	Q61398	0.0317653	0.331494	0.244887	13.5195	-3.3722
RFC3	Rfc3_Q8R323	Q8R323	0.0490326	0.331494	0.238717	18.8599	-3.63935
TF	Tf_Q921I1	Q921I1	0.0416619	0.331494	0.224961	12.448	-3.53802
KCTD10	Kctd10_F8WGQ9	F8WGQ9	0.047391	0.331494	0.214524	11.194	-3.61807
SCAI	Scai_B0R0E3	B0R0E3	0.0269629	0.331494	0.211942	12.7913	-3.27392
SAMD4A	Samd4a_A0A2I3BPM7	A0A2I3BPM7	0.0396165	0.331494	0.204409	10.7683	-3.50696
ZNF740	Znf740_Q6NZQ6	Q6NZQ6	0.0126403	0.331494	0.203715	10.8024	-2.84187
SLC5A3	Slc5a3_Q9JKZ2	Q9JKZ2	0.0358703	0.331494	0.203108	17.3713	-3.44603
	_A0A0G2JDW1	A0A0G2JDW1	0.0125417	0.331494	0.197633	12.6401	-2.83761
TYK2	Tyk2_E9QJS1	E9QJS1	0.0286955	0.331494	0.19494	13.8817	-3.31108
BEND3	Bend3_Q6PAL0	Q6PAL0	0.0163758	0.331494	0.188066	15.4719	-2.98517
RCBTB1	Rcbtb1_A0A0R4J025	A0A0R4J025	0.0335696	0.331494	0.186664	12.4822	-3.40566
TYW1	Tyw1_Q8BJM7	Q8BJM7	0.00465361	0.331494	0.185926	13.3819	-2.33579
IGF2BP1	Igf2bp1_O88477	O88477	0.0234636	0.331494	0.179999	12.2652	-3.19183
PRNP	Prnp_P04925	P04925	0.0470253	0.331494	0.177799	18.7169	-3.61323
SHPRH	Shprh_Q7TPQ3	Q7TPQ3	0.0163659	0.331494	0.173368	13.4162	-2.98483
ETHE1	Ethe1_Q9DCM0	Q9DCM0	0.0331694	0.331494	0.153842	19.3159	-3.39838
CHMP1B1	Chmp1b1_Q99LU0	Q99LU0	0.0233153	0.331494	0.152847	14.7008	-3.18811
DNM2	Dnm2_Q3T9X3	Q3T9X3	0.0431505	0.331494	0.15262	11.2401	-3.55976
ACTN4	Actn4_P57780	P57780	0.0493065	0.331494	0.146485	17.489	-3.64283
EXOSC3	Exosc3_Q7TQK4	Q7TQK4	0.0407773	0.331494	0.136781	11.9236	-3.52476
KCTD5	Kctd5_A0A0R4J000	A0A0R4J000	0.0191276	0.331494	0.132005	15.5888	-3.07337
PARP14	Parp14_Q2EMV9	Q2EMV9	0.037146	0.331494	0.121121	17.5536	-3.46741
STX17	Stx17_Q9D0I4	Q9D0I4	0.0443745	0.331494	0.105394	19.7872	-3.57711
NT5DC3	Nt5dc3_Q3UHB1	Q3UHB1	0.0494817	0.331494	-0.087379	21.974	-3.64505
FBXW11	Fbxw11_Q5SRY7	Q5SRY7	0.0497856	0.331494	-0.0874579	20.2752	-3.64889
SLK	Slk_O54988	O54988	0.0451647	0.331494	-0.0886397	20.8658	-3.58809
SYT5	Syt5_Q9R0N5	Q9R0N5	0.0492219	0.331494	-0.0886673	20.88	-3.64176
FKBP15	Fkbp15_Q6P9Q6	Q6P9Q6	0.0465116	0.331494	-0.089556	20.3451	-3.60638
LONP1	Lonp1_Q8CGK3	Q8CGK3	0.0442064	0.331494	-0.0895575	22.5166	-3.57476
ADAM11	Adam11_Q7TQG7	Q7TQG7	0.0415699	0.331494	-0.0897844	19.3103	-3.53665
RRBP1	Rrbp1_A2AVJ7	A2AVJ7	0.0452617	0.331494	-0.0900701	21.7038	-3.58942
MPST	Mpst_Q99J99	Q99J99	0.0480281	0.331494	-0.0906188	20.9434	-3.62641
FCHSD2	Fchsd2_Q3USJ8	Q3USJ8	0.0446281	0.331494	-0.0909086	19.1748	-3.58065
ARCN1	Arcn1_Q5XJY5	Q5XJY5	0.0475975	0.331494	-0.0910897	21.3294	-3.62078
PRRT1	Prrt1_O35449	O35449	0.0489063	0.331494	-0.0915313	17.5474	-3.63773
VCP	Vcp_Q01853	Q01853	0.0485074	0.331494	-0.0915907	24.1344	-3.63261
SRSF11	Srsf11_Q3UIX4	Q3UIX4	0.0390533	0.331494	-0.0918662	19.6033	-3.49814
USP39	Usp39_Q3TIX9	Q3TIX9	0.04515	0.331494	-0.0919538	18.3168	-3.58788
RHOT1	Rhot1_Q8BG51	Q8BG51	0.0397838	0.331494	-0.0920895	21.1846	-3.50955
CDC42	Cdc42_P60766	P60766	0.0425812	0.331494	-0.0922956	21.0665	-3.55153
MIA3	Mia3_Q8BI84	Q8BI84	0.0453438	0.331494	-0.0924308	21.388	-3.59055
LRFN2	Lrfn2_Q80TG9	Q80TG9	0.0365398	0.331494	-0.0924561	19.1373	-3.45733
MARS	Mars_E9QB02	E9QB02	0.0394704	0.331494	-0.0926063	21.9965	-3.50468
CPNE3	Cpne3_Q8BT60	Q8BT60	0.0421674	0.331494	-0.0926669	19.2856	-3.54548
MAT2B	Mat2b_Q99LB6	Q99LB6	0.0414602	0.331494	-0.0928833	19.6617	-3.53502
PREX1	Prex1_Q69ZK0	Q69ZK0	0.0454247	0.331494	-0.0931422	19.3613	-3.59166
PAK1	Pak1_G5E884	G5E884	0.0427651	0.331494	-0.0933198	22.2591	-3.5542
OSBP	Osbp_Q3B7Z2	Q3B7Z2	0.0397258	0.331494	-0.0934938	21.3729	-3.50865
GM20671	Gm20671_F6TVX7	F6TVX7	0.0414066	0.331494	-0.0941844	19.02	-3.53422
IPO5	Ipo5_Q8BKC5	Q8BKC5	0.0379495	0.331494	-0.09419	22.5586	-3.48053
DIS3	Dis3_Q9CSH3	Q9CSH3	0.0365204	0.331494	-0.094213	18.2378	-3.45701
GARS	Gars_Q9CZD3	Q9CZD3	0.0464181	0.331494	-0.0944045	22.3868	-3.60513
MYO5A	Myo5a_D3YZ62	D3YZ62	0.0480015	0.331494	-0.0947161	24.1846	-3.62606
PSD3	Psd3_F6Z9E6	F6Z9E6	0.0440834	0.331494	-0.0950143	22.492	-3.57303
ARID2	Arid2_E9Q7E2	E9Q7E2	0.0397072	0.331494	-0.0952476	14.497	-3.50837
CLASP2	Clasp2_E9Q8N5	E9Q8N5	0.0407647	0.331494	-0.0960717	22.813	-3.52457
VPS26B	Vps26b_Q8C0E2	Q8C0E2	0.0361707	0.331494	-0.0961591	20.944	-3.45113
RPL6	Rpl6_P47911	P47911	0.0423205	0.331494	-0.0964643	21.4548	-3.54772
IMMT	Immt_Q8CAQ8	Q8CAQ8	0.0358624	0.331494	-0.096593	23.4643	-3.4459
PLD3	Pld3_O35405	O35405	0.041481	0.331494	-0.0970668	19.1678	-3.53533
BAG5	Bag5_Q8CI32	Q8CI32	0.0339788	0.331494	-0.0972929	20.7569	-3.41302
FARSB	Farsb_Q9WUA2	Q9WUA2	0.0488991	0.331494	-0.0974019	22.1651	-3.63764
ERAP1	Erap1_Q9EQH2	Q9EQH2	0.0457168	0.331494	-0.0974884	18.6569	-3.59565
DDX5	Ddx5_Q8BTS0	Q8BTS0	0.0470739	0.331494	-0.0977529	22.3134	-3.61388
CACNA2D3	Cacna2d3_Q9Z1L5	Q9Z1L5	0.0402813	0.331494	-0.098058	21.5216	-3.51721
ACSL6	Acsl6_Q91WC3	Q91WC3	0.0381515	0.331494	-0.0982932	21.7002	-3.48379
HSPA5	Hspa5_P20029	P20029	0.0425224	0.331494	-0.0983954	24.0326	-3.55067
TSTA3	Tsta3_P23591	P23591	0.0416755	0.331494	-0.0984029	18.9307	-3.53822
TTLL12	Ttll12_Q3UDE2	Q3UDE2	0.036415	0.331494	-0.0984309	20.9972	-3.45524
CYP46A1	Cyp46a1_Q9WVK8	Q9WVK8	0.0412943	0.331494	-0.0984615	20.8753	-3.53254
COQ4	Coq4_Q8BGB8	Q8BGB8	0.0483694	0.331494	-0.0988693	19.2013	-3.63083
GGA1	Gga1_Q8R0H9	Q8R0H9	0.0402347	0.331494	-0.0989232	20.3291	-3.5165
EMC1	Emc1_Q8C7X2	Q8C7X2	0.035443	0.331494	-0.0989789	22.3612	-3.43872
DNAJC3	Dnajc3_Q91YW3	Q91YW3	0.046983	0.331494	-0.0990417	20.0299	-3.61267
AP1M1	Ap1m1_P35585	P35585	0.0316731	0.331494	-0.0994235	21.0544	-3.37044
EPRS	Eprs_Q8CGC7	Q8CGC7	0.0346274	0.331494	-0.0995127	23.2221	-3.42453
INF2	Inf2_E9QLA5	E9QLA5	0.0435544	0.331494	-0.0996438	19.0415	-3.56553
TARS	Tars_Q9D0R2	Q9D0R2	0.0477554	0.331494	-0.0999828	22.2441	-3.62285
ELAVL2	Elavl2_B1AXZ4	B1AXZ4	0.0439556	0.331494	-0.100054	21.6265	-3.57122
SPPL2B	Sppl2b_Q3TD49	Q3TD49	0.039273	0.331494	-0.100195	18.7113	-3.5016
PDP1	Pdp1_A2AJP9	A2AJP9	0.0309793	0.331494	-0.100349	20.0386	-3.35707
SNX11	Snx11_A2A880	A2A880	0.0385924	0.331494	-0.100352	16.9753	-3.49085
NSFL1C	Nsfl1c_Q9CZ44	Q9CZ44	0.0355479	0.331494	-0.10042	21.1094	-3.44052
DMXL1	Dmxl1_Q6PNC0	Q6PNC0	0.0466323	0.331494	-0.100478	21.191	-3.608
AP2A2	Ap2a2_P17427	P17427	0.0289452	0.331494	-0.100551	22.945	-3.31626
AP3B2	Ap3b2_Q9JME5	Q9JME5	0.0331215	0.331494	-0.100653	23.2195	-3.39751
PSMD2	Psmd2_Q8VDM4	Q8VDM4	0.0363392	0.331494	-0.100727	22.754	-3.45397
CDH10	Cdh10_P70408	P70408	0.0333501	0.331494	-0.100879	20.1793	-3.40168
IDH3A	Idh3a_A0A1L1STE6	A0A1L1STE6	0.0292688	0.331494	-0.101022	22.7106	-3.32293
ALDH18A1	Aldh18a1_Q9Z110	Q9Z110	0.04439	0.331494	-0.101214	22.0326	-3.57733
HSD17B4	Hsd17b4_P51660	P51660	0.0422626	0.331494	-0.101409	21.5913	-3.54688
PKM	Pkm_P52480	P52480	0.045934	0.331494	-0.101526	24.9775	-3.5986
PPP2R4	Ppp2r4_P58389	P58389	0.0302522	0.331494	-0.101829	20.686	-3.34277
COPZ1	Copz1_P61924	P61924	0.0494625	0.331494	-0.102003	19.4634	-3.64481
GABBR1	Gabbr1_Q9WV18	Q9WV18	0.0288791	0.331494	-0.102258	21.3023	-3.3149
NUP98	Nup98_A0A1B0GSX7	A0A1B0GSX7	0.0435601	0.331494	-0.102315	20.5184	-3.56561
XRN1	Xrn1_A0A087WQN7	A0A087WQN7	0.0467854	0.331494	-0.103153	19.9146	-3.61004
NUDT9	Nudt9_Q8BVU5	Q8BVU5	0.0282847	0.331494	-0.103256	19.5445	-3.30245
DLD	Dld_O08749	O08749	0.044728	0.331494	-0.103403	22.4749	-3.58204
AMPD2	Ampd2_A2AE27	A2AE27	0.0479558	0.331494	-0.103461	20.8081	-3.62546
OXLD1	Oxld1_Q9CR10	Q9CR10	0.0280372	0.331494	-0.103488	16.7713	-3.2972
APPL1	Appl1_Q8K3H0	Q8K3H0	0.0409337	0.331494	-0.103554	21.1972	-3.52713
RARS	Rars_Q9D0I9	Q9D0I9	0.036642	0.331494	-0.103559	22.5529	-3.45904
CC2D1A	Cc2d1a_Q8K1A6	Q8K1A6	0.0402734	0.331494	-0.103599	20.6968	-3.51709
LRRC16B	Lrrc16b_Q3UFQ8	Q3UFQ8	0.033519	0.331494	-0.103699	20.2914	-3.40474
GDPGP1	Gdpgp1_Q3TLS3	Q3TLS3	0.0437394	0.331494	-0.103716	18.4838	-3.56816
ARHGEF2	Arhgef2_H3BJU7	H3BJU7	0.0488385	0.331494	-0.103862	21.2415	-3.63687
FXR1	Fxr1_Q61584	Q61584	0.0354771	0.331494	-0.103863	20.4853	-3.4393
FGF13	Fgf13_P70377	P70377	0.0349491	0.331494	-0.103914	17.3547	-3.43016
CPNE7	Cpne7_Q0VE82	Q0VE82	0.02887	0.331494	-0.104017	21.3049	-3.31471
MFN1	Mfn1_Q811U4	Q811U4	0.0390415	0.331494	-0.10413	18.4023	-3.49796
GPRASP1	Gprasp1_Q5U4C1	Q5U4C1	0.0326055	0.331494	-0.104273	20.0257	-3.38799
GPD2	Gpd2_A2AQR0	A2AQR0	0.0293099	0.331494	-0.10447	23.2522	-3.32377
CNTNAP1	Cntnap1_O54991	O54991	0.0391875	0.331494	-0.104532	21.8083	-3.50025
STRIP1	Strip1_Q8C079	Q8C079	0.0300295	0.331494	-0.104648	20.6094	-3.33833
UGGT1	Uggt1_Q6P5E4	Q6P5E4	0.0324026	0.331494	-0.104724	22.8636	-3.38421
TECPR1	Tecpr1_Q80VP0	Q80VP0	0.0402275	0.331494	-0.104859	20.7663	-3.51639
GAN	Gan_Q8CA72	Q8CA72	0.0407815	0.331494	-0.10488	18.1513	-3.52483
ZADH2	Zadh2_Q8BGC4	Q8BGC4	0.0405148	0.331494	-0.104902	19.5456	-3.52078
ACAD9	Acad9_Q8JZN5	Q8JZN5	0.0382222	0.331494	-0.104958	21.6594	-3.48492
NTM	Ntm_D3Z396	D3Z396	0.0288521	0.331494	-0.104983	21.2772	-3.31434
NEFH	Nefh_P19246	P19246	0.0266994	0.331494	-0.105007	21.0675	-3.26808
TCERG1	Tcerg1_Q8CGF7	Q8CGF7	0.0311488	0.331494	-0.105011	20.3333	-3.36036
DOCK9	Dock9_E9QMR2	E9QMR2	0.0301293	0.331494	-0.105341	21.3282	-3.34032
TMEM168	Tmem168_A0A0N4SW50	A0A0N4SW50	0.0332642	0.331494	-0.105423	17.1743	-3.40011
COQ5	Coq5_Q9CXI0	Q9CXI0	0.0285146	0.331494	-0.105447	19.1934	-3.30729
PIK3R1	Pik3r1_P26450	P26450	0.0290092	0.331494	-0.105464	19.9475	-3.31759
SH3GLB2	Sh3glb2_A2AWI7	A2AWI7	0.0259749	0.331494	-0.105632	20.8359	-3.25176
COPA	Copa_Q8CIE6	Q8CIE6	0.0284384	0.331494	-0.105671	22.9479	-3.30569
TCIRG1	Tcirg1_Q9JHF5	Q9JHF5	0.0473434	0.331494	-0.105673	15.7515	-3.61744
CALB1	Calb1_P12658	P12658	0.0269738	0.331494	-0.10575	20.6772	-3.27416
TANGO2	Tango2_Q8BTN3	Q8BTN3	0.0336434	0.331494	-0.10588	19.0168	-3.40699
ZNF207	Znf207_Q9JMD0	Q9JMD0	0.0375317	0.331494	-0.105953	17.7498	-3.47374
FAM126B	Fam126b_Q8C729	Q8C729	0.0444876	0.331494	-0.105956	20.1622	-3.57869
DFNA5	Dfna5_Q9Z2D3	Q9Z2D3	0.0305334	0.331494	-0.106022	19.9215	-3.34834
RAP2A	Rap2a_Q80ZJ1	Q80ZJ1	0.0399901	0.331494	-0.106025	21.1791	-3.51274
QRSL1	Qrsl1_Q9CZN8	Q9CZN8	0.0482509	0.331494	-0.106043	19.5003	-3.6293
AARS	Aars_Q8BGQ7	Q8BGQ7	0.0307599	0.331494	-0.10621	22.9487	-3.35279
AHSA2	Ahsa2_Q8N9S3	Q8N9S3	0.0463147	0.331494	-0.106667	19.0607	-3.60374
KLC1	Klc1_Q5UE59	Q5UE59	0.0406092	0.331494	-0.106791	22.8647	-3.52221
DDX3X	Ddx3x_Q62167	Q62167	0.0395146	0.331494	-0.106853	21.539	-3.50537
WDR7	Wdr7_Q920I9	Q920I9	0.0373788	0.331494	-0.106928	22.7157	-3.47124
OXR1	Oxr1_Q4KMM3	Q4KMM3	0.0263612	0.331494	-0.106976	22.1549	-3.26051
SPAG9	Spag9_Q58A65	Q58A65	0.0274345	0.331494	-0.107001	21.0341	-3.28424
CTNNA2	Ctnna2_E0CXB9	E0CXB9	0.046634	0.331494	-0.107042	22.9837	-3.60802
PRPF31	Prpf31_Q8CCF0	Q8CCF0	0.0375406	0.331494	-0.107073	18.8756	-3.47388
ERC2	Erc2_Q6PH08	Q6PH08	0.0386325	0.331494	-0.107083	22.5313	-3.49148
EVI5L	Evi5l_H3BKQ3	H3BKQ3	0.0483477	0.331494	-0.107133	19.6454	-3.63055
LARS	Lars_Q8BMJ2	Q8BMJ2	0.0246635	0.331494	-0.10716	22.7294	-3.22114
CACNA1B	Cacna1b_A2AIR9	A2AIR9	0.0430677	0.331494	-0.107185	20.2722	-3.55857
ARHGAP23	Arhgap23_B1AQY2	B1AQY2	0.0423029	0.331494	-0.107524	20.418	-3.54747
MTMR6	Mtmr6_L8AZD2	L8AZD2	0.0266161	0.331494	-0.107588	20.4573	-3.26623
KALRN	Kalrn_A2CG49	A2CG49	0.0373991	0.331494	-0.107679	22.3186	-3.47157
5031439G07RIK	5031439G07Rik_B1APX2	B1APX2	0.047874	0.331494	-0.107933	18.1514	-3.6244
PEX5L	Pex5l_F8SLP9	F8SLP9	0.0312059	0.331494	-0.107984	20.2599	-3.36147
CLIC1	Clic1_Q9Z1Q5	Q9Z1Q5	0.0414233	0.331494	-0.108298	20.6344	-3.53447
UFSP2	Ufsp2_Q99K23	Q99K23	0.0445865	0.331494	-0.108319	19.2612	-3.58007
TRAPPC8	Trappc8_E9PWG2	E9PWG2	0.0325121	0.331494	-0.108537	20.7619	-3.38625
SEZ6	Sez6_Q7TSK2	Q7TSK2	0.0443083	0.331494	-0.10857	19.1724	-3.57619
DPP3	Dpp3_Q99KK7	Q99KK7	0.0352425	0.331494	-0.108668	21.6885	-3.43526
PPP2R5D	Ppp2r5d_Q91V89	Q91V89	0.0317491	0.331494	-0.108713	21.9615	-3.37189
STRN4	Strn4_P58404	P58404	0.0430674	0.331494	-0.108722	20.8049	-3.55856
STON2	Ston2_E9PXP7	E9PXP7	0.0380392	0.331494	-0.108835	18.5697	-3.48198
UBA6	Uba6_Q8C7R4	Q8C7R4	0.0454288	0.331494	-0.108891	21.6838	-3.59171
RASGEF1A	Rasgef1a_A6H650	A6H650	0.0318699	0.331494	-0.109619	15.4062	-3.37418
LETM1	Letm1_Q9Z2I0	Q9Z2I0	0.0422546	0.331494	-0.10981	22.3521	-3.54676
TIMM50	Timm50_Q9D880	Q9D880	0.0431018	0.331494	-0.109972	19.8826	-3.55905
CSMD1	Csmd1_Q923L3	Q923L3	0.0408837	0.331494	-0.10999	19.6168	-3.52637
PGM1	Pgm1_Q9D0F9	Q9D0F9	0.0231436	0.331494	-0.110025	21.9122	-3.18378
PRPF4B	Prpf4b_Q61136	Q61136	0.0455211	0.331494	-0.110094	19.6867	-3.59298
SFN	Sfn_O70456	O70456	0.0272862	0.331494	-0.11011	20.5792	-3.28101
NUP214	Nup214_Q80U93	Q80U93	0.0477904	0.331494	-0.110196	19.138	-3.62331
SEMA3E	Sema3e_P70275	P70275	0.0450172	0.331494	-0.110199	19.53	-3.58605
PTPN23	Ptpn23_Q6PB44	Q6PB44	0.0217241	0.331494	-0.110276	21.4617	-3.14685
NUMBL	Numbl_O08919	O08919	0.0230277	0.331494	-0.110406	20.7658	-3.18084
TPP2	Tpp2_Q64514	Q64514	0.0222011	0.331494	-0.110662	23.3096	-3.1595
PRKAB2	Prkab2_Q6PAM0	Q6PAM0	0.045337	0.331494	-0.110782	18.9276	-3.59045
IQSEC1	Iqsec1_E9PUA3	E9PUA3	0.0217268	0.331494	-0.110811	17.1946	-3.14693
PSMD5	Psmd5_Q8BJY1	Q8BJY1	0.0456596	0.331494	-0.110891	21.6749	-3.59487
SUPT6H	Supt6h_Q62383	Q62383	0.0344065	0.331494	-0.110937	19.5026	-3.42063
CDH5	Cdh5_P55284	P55284	0.025757	0.331494	-0.111563	16.1965	-3.24677
DTYMK	Dtymk_P97930	P97930	0.0425029	0.331494	-0.111566	20.1924	-3.55039
GUF1	Guf1_Q8C3X4	Q8C3X4	0.022367	0.331494	-0.111584	17.912	-3.16384
SLIT1	Slit1_Q80TR4	Q80TR4	0.0329788	0.331494	-0.111624	21.5773	-3.39489
MAP2	Map2_P20357	P20357	0.0454763	0.331494	-0.111675	24.6134	-3.59236
EDC3	Edc3_Q8K2D3	Q8K2D3	0.0369695	0.331494	-0.111722	19.1611	-3.46449
CADPS	Cadps_Q80TJ1	Q80TJ1	0.0466716	0.331494	-0.111787	23.417	-3.60853
AATK	Aatk_B1AZF9	B1AZF9	0.0216995	0.331494	-0.111859	18.7064	-3.14619
CTSB	Ctsb_P10605	P10605	0.0300838	0.331494	-0.111877	21.5451	-3.33942
XPO7	Xpo7_Q9EPK7	Q9EPK7	0.0329505	0.331494	-0.111915	21.4451	-3.39437
RAB3GAP2	Rab3gap2_E9QKE4	E9QKE4	0.0275849	0.331494	-0.112023	21.6321	-3.2875
GSPT2	Gspt2_Q149F3	Q149F3	0.0433913	0.331494	-0.112024	17.6157	-3.56321
ANKRD27	Ankrd27_A0A0R4J2C4	A0A0R4J2C4	0.0465298	0.331494	-0.112175	14.3975	-3.60663
LYST	Lyst_G5E8Q0	G5E8Q0	0.0206739	0.331494	-0.112324	18.8714	-3.11812
MAPK8IP3	Mapk8ip3_J3QNR6	J3QNR6	0.0296212	0.331494	-0.112346	21.2879	-3.33011
FAM120A	FAM120A_Q6A0A9	Q6A0A9	0.0416349	0.331494	-0.112454	21.9146	-3.53762
INSR	Insr_P15208	P15208	0.0343411	0.331494	-0.112559	19.0777	-3.41947
SBDS	Sbds_P70122	P70122	0.0480546	0.331494	-0.112596	20.8062	-3.62675
NEO1	Neo1_E9QK04	E9QK04	0.0454029	0.331494	-0.11278	21.3568	-3.59136
EPM2AIP1	Epm2aip1_Q8VEH5	Q8VEH5	0.0213915	0.331494	-0.112841	21.6127	-3.13789
ETFDH	Etfdh_Q921G7	Q921G7	0.0338976	0.331494	-0.112951	21.2594	-3.41157
NADK2	Nadk2_Q8C5H8	Q8C5H8	0.0445898	0.331494	-0.113085	20.5282	-3.58012
SNRNP40	Snrnp40_Q6PE01	Q6PE01	0.0323048	0.331494	-0.113122	18.9337	-3.38238
AI837181	AI837181_E9QNR6	E9QNR6	0.0354909	0.331494	-0.113279	18.7012	-3.43954
DDX47	Ddx47_F6QKD2	F6QKD2	0.0437441	0.331494	-0.113724	17.919	-3.56823
GPD1L	Gpd1l_Q3ULJ0	Q3ULJ0	0.0352637	0.331494	-0.113851	21.7525	-3.43562
MRPS31	Mrps31_Q61733	Q61733	0.0313503	0.331494	-0.113895	19.2482	-3.36425
NEGR1	Negr1_D3Z4T6	D3Z4T6	0.0278035	0.331494	-0.11393	22.0637	-3.29221
DIP2B	Dip2b_Q3UH60	Q3UH60	0.0410925	0.331494	-0.113934	21.6433	-3.52952
COX4I1	Cox4i1_P19783	P19783	0.0248718	0.331494	-0.114009	21.2413	-3.2261
CTBP1	Ctbp1_O88712	O88712	0.0399116	0.331494	-0.114102	20.9563	-3.51153
LARP7	Larp7_Q05CL8	Q05CL8	0.0379079	0.331494	-0.114148	18.4914	-3.47986
VPS51	Vps51_Q3UVL4	Q3UVL4	0.048704	0.331494	-0.11428	21.0673	-3.63514
ARHGAP21	Arhgap21_B7ZCJ1	B7ZCJ1	0.0342474	0.331494	-0.114681	20.147	-3.41781
RAB11FIP2	Rab11fip2_G3XA57	G3XA57	0.020827	0.331494	-0.114813	19.7327	-3.12239
CASKIN1	Caskin1_Q6P9K8	Q6P9K8	0.0201354	0.331494	-0.114934	21.4113	-3.10289
DHX57	Dhx57_Q6P5D3	Q6P5D3	0.0446469	0.331494	-0.115234	19.555	-3.58092
MRPS9	Mrps9_Q9D7N3	Q9D7N3	0.0343528	0.331494	-0.115248	20.1178	-3.41968
SPG7	Spg7_D3YZN4	D3YZN4	0.023036	0.331494	-0.115317	20.2114	-3.18105
C2CD5	C2cd5_A0A0N4SW93	A0A0N4SW93	0.0289964	0.331494	-0.115377	19.5842	-3.31732
ATP1A3	Atp1a3_A0A0G2JGX4	A0A0G2JGX4	0.0357513	0.331494	-0.115463	25.4947	-3.444
MAP1B	Map1b_P14873	P14873	0.0337724	0.331494	-0.115516	24.6921	-3.40932
ITM2C	Itm2c_Q91VK4	Q91VK4	0.0392505	0.331494	-0.115644	20.3387	-3.50124
ANK3	Ank3_A0A087WNU5	A0A087WNU5	0.0203611	0.331494	-0.115841	19.6624	-3.10931
CNKSR2	Cnksr2_Q80YA9	Q80YA9	0.0191895	0.331494	-0.116326	21.0723	-3.07522
DLGAP4	Dlgap4_B7ZNS2	B7ZNS2	0.0417401	0.331494	-0.116516	20.6417	-3.53918
LSM12	Lsm12_Q9D0R8	Q9D0R8	0.0456958	0.331494	-0.116872	19.9002	-3.59536
PTPN11	Ptpn11_P35235	P35235	0.0314766	0.331494	-0.116914	21.3907	-3.36668
NEU1	Neu1_O35657	O35657	0.022549	0.331494	-0.116979	18.1113	-3.16857
OGT	Ogt_Q8CGY8	Q8CGY8	0.032138	0.331494	-0.117088	22.1287	-3.37925
RANBP2	Ranbp2_Q9ERU9	Q9ERU9	0.0272267	0.331494	-0.117112	21.0729	-3.27971
PLXNB2	Plxnb2_B2RXS4	B2RXS4	0.0460173	0.331494	-0.117124	21.9011	-3.59973
ACOT1	Acot1_O55137	O55137	0.0468013	0.331494	-0.117135	19.6232	-3.61025
PGLS	Pgls_Q9CQ60	Q9CQ60	0.038195	0.331494	-0.117161	20.636	-3.48449
NUP93	Nup93_Q8BJ71	Q8BJ71	0.0492813	0.331494	-0.117233	20.626	-3.64251
CCDC92	Ccdc92_Q8VDN4	Q8VDN4	0.0187726	0.331494	-0.117248	19.2666	-3.06265
CCDC132	Ccdc132_Q8CI71	Q8CI71	0.0387738	0.331494	-0.117324	20.8243	-3.49373
HOMER2	Homer2_Q9QWW1	Q9QWW1	0.0374703	0.331494	-0.117349	20.2853	-3.47273
TOM1L2	Tom1l2_Q5SRX1	Q5SRX1	0.0250714	0.331494	-0.117454	20.9432	-3.23082
MIPEP	Mipep_A6H611	A6H611	0.0401361	0.331494	-0.117684	20.4778	-3.51499
SEL1L	Sel1l_J3QJX3	J3QJX3	0.0464308	0.331494	-0.117847	19.3239	-3.6053
EFNB1	Efnb1_P52795	P52795	0.0234626	0.331494	-0.117857	20.2794	-3.1918
TRMT10C	Trmt10c_Q3UFY8	Q3UFY8	0.046028	0.331494	-0.117894	19.8676	-3.59987
ARFGAP1	Arfgap1_V9GWV1	V9GWV1	0.032649	0.331494	-0.117954	19.8125	-3.3888
SNX4	Snx4_Q91YJ2	Q91YJ2	0.0399471	0.331494	-0.11799	21.501	-3.51208
INPP5J	Inpp5j_P59644	P59644	0.0214738	0.331494	-0.118167	19.0424	-3.14012
GALNT2	Galnt2_Q6PB93	Q6PB93	0.0360669	0.331494	-0.118261	20.7863	-3.44937
COG4	Cog4_Q8R1U1	Q8R1U1	0.03194	0.331494	-0.118423	20.0048	-3.37551
KCNC4	Kcnc4_Q8R1C0	Q8R1C0	0.0466563	0.331494	-0.118523	14.4607	-3.60832
CTTN	Cttn_Q60598	Q60598	0.0469461	0.331494	-0.118539	21.7599	-3.61218
DNAJC8	Dnajc8_Q6NZB0	Q6NZB0	0.0396814	0.331494	-0.118687	19.6614	-3.50797
CPE	Cpe_Q00493	Q00493	0.0222734	0.331494	-0.119003	22.5038	-3.16139
KIF1A	Kif1a_Q6TA13	Q6TA13	0.0186004	0.331494	-0.119213	22.3052	-3.05738
SUPT16	Supt16_G3X956	G3X956	0.0399157	0.331494	-0.119638	20.9642	-3.51159
IKBKAP	Ikbkap_Q7TT37	Q7TT37	0.0314256	0.331494	-0.119696	22.0656	-3.3657
PPP1R9A	Ppp1r9a_Q7TN74	Q7TN74	0.0184337	0.331494	-0.119792	19.0956	-3.05224
ETL4	Etl4_D3Z781	D3Z781	0.0328699	0.331494	-0.119811	19.6866	-3.39288
CKAP4	Ckap4_Q8BMK4	Q8BMK4	0.0228974	0.331494	-0.119974	22.3804	-3.17752
EXOC1	Exoc1_Q6P1Y9	Q6P1Y9	0.0453097	0.331494	-0.120281	21.4821	-3.59008
2310035C23RIK	2310035C23Rik_E9QM90	E9QM90	0.0184292	0.331494	-0.120311	21.77	-3.0521
MTFP1	Mtfp1_Q9CRB8	Q9CRB8	0.0323959	0.331494	-0.120408	18.9307	-3.38408
AUH	Auh_A0A0R4J023	A0A0R4J023	0.0374445	0.331494	-0.120446	20.9554	-3.47231
EPHB2	Ephb2_P54763	P54763	0.0219789	0.331494	-0.120492	21.2187	-3.15364
FASN	Fasn_P19096	P19096	0.0229929	0.331494	-0.120819	24.5088	-3.17996
KPNA2	Kpna2_P52293	P52293	0.0390021	0.331494	-0.120969	18.4347	-3.49734
RAB7A	Rab7a_P51150	P51150	0.018281	0.331494	-0.121014	22.6779	-3.0475
ZNF771	Znf771_Q8BJ90	Q8BJ90	0.0294369	0.331494	-0.121078	15.2621	-3.32636
SEC24A	Sec24a_Q3U2P1	Q3U2P1	0.0288791	0.331494	-0.12116	19.8151	-3.3149
REXO4	Rexo4_Q6PAQ4	Q6PAQ4	0.0409082	0.331494	-0.121395	15.9874	-3.52674
WIPF3	Wipf3_P0C7L0	P0C7L0	0.0400751	0.331494	-0.121438	19.8304	-3.51405
SAMM50	Samm50_Q8BGH2	Q8BGH2	0.0258465	0.331494	-0.121582	21.6396	-3.24882
FAM98A	Fam98a_Q3TJZ6	Q3TJZ6	0.0365732	0.331494	-0.121587	19.2345	-3.45789
MADD	Madd_A2AGR0	A2AGR0	0.025745	0.331494	-0.121616	21.9104	-3.24649
	_A0A2I3BRX9	A0A2I3BRX9	0.0358047	0.331494	-0.121653	20.9865	-3.44491
DTX3	Dtx3_D3YV13	D3YV13	0.0400544	0.331494	-0.121819	19.3113	-3.51373
NFIX	Nfix_E9PUH7	E9PUH7	0.0405724	0.331494	-0.121931	19.6333	-3.52165
CCT8	Cct8_P42932	P42932	0.0420724	0.331494	-0.121944	23.1916	-3.54408
MGRN1	Mgrn1_Q9D074	Q9D074	0.0268959	0.331494	-0.122081	18.8189	-3.27244
RAP1GAP2	Rap1gap2_A0A171EBK8	A0A171EBK8	0.0217649	0.331494	-0.122087	20.4303	-3.14794
UBE2O	Ube2o_Q6ZPJ3	Q6ZPJ3	0.0203672	0.331494	-0.122188	22.3884	-3.10949
CASK	Cask_O70589	O70589	0.0496409	0.331494	-0.122294	21.9972	-3.64706
PCM1	Pcm1_Q9R0L6	Q9R0L6	0.0422899	0.331494	-0.122415	15.3935	-3.54728
SHANK1	Shank1_D3YZU5	D3YZU5	0.0191976	0.331494	-0.122611	20.8384	-3.07546
POGZ	Pogz_D3YUW8	D3YUW8	0.0386012	0.331494	-0.122625	18.9847	-3.49099
SLC25A42	Slc25a42_Q8R0Y8	Q8R0Y8	0.0242087	0.331494	-0.122783	18.5948	-3.21018
TACC1	Tacc1_F8VQ95	F8VQ95	0.0451647	0.331494	-0.122878	18.1688	-3.58809
ANKS1B	Anks1b_S4R286	S4R286	0.0305068	0.331494	-0.123026	21.2407	-3.34782
TBCD	Tbcd_Q8BYA0	Q8BYA0	0.0460695	0.331494	-0.123163	21.6573	-3.60043
PHACTR1	Phactr1_Q2M3X8	Q2M3X8	0.0322288	0.331494	-0.123274	18.7348	-3.38095
NUDT16L1	Nudt16l1_Q8VHN8	Q8VHN8	0.0386098	0.331494	-0.123373	19.1225	-3.49112
RBM12	Rbm12_Q8R4X3	Q8R4X3	0.0410912	0.331494	-0.123463	19.6682	-3.5295
PNOC	Pnoc_Q64387	Q64387	0.0386794	0.331494	-0.123463	17.5449	-3.49223
MYO1C	Myo1c_Q9WTI7	Q9WTI7	0.0242841	0.331494	-0.123529	20.8193	-3.21201
SHANK3	Shank3_A0A0A0MQD5	A0A0A0MQD5	0.0213647	0.331494	-0.12362	21.1062	-3.13716
NDUFA10	Ndufa10_Q99LC3	Q99LC3	0.0153527	0.331494	-0.123704	21.8407	-2.94902
CLASP1	Clasp1_E9QKH0	E9QKH0	0.0481131	0.331494	-0.123889	21.9056	-3.62751
MMS19	Mms19_Q9D071	Q9D071	0.0228838	0.331494	-0.123922	20.5299	-3.17717
MRPL46	Mrpl46_Q9EQI8	Q9EQI8	0.0207206	0.331494	-0.12396	20.0032	-3.11943
GPC1	Gpc1_Q9QZF2	Q9QZF2	0.0478741	0.331494	-0.123978	21.4579	-3.6244
CIC	Cic_Q924A2	Q924A2	0.0276378	0.331494	-0.124065	14.4714	-3.28864
VARS2	Vars2_Q3U2A8	Q3U2A8	0.0384383	0.331494	-0.124082	19.5913	-3.48839
MFSD8	Mfsd8_Q8BH31	Q8BH31	0.0264975	0.331494	-0.124126	14.0154	-3.26357
AGAP1	Agap1_Q8BXK8	Q8BXK8	0.0329666	0.331494	-0.124178	20.2041	-3.39466
USP32	Usp32_F8VPZ3	F8VPZ3	0.0214929	0.331494	-0.124194	20.2428	-3.14064
NUBPL	Nubpl_Q9CWD8	Q9CWD8	0.0482798	0.331494	-0.124402	18.4695	-3.62967
MAN1A2	Man1a2_P39098	P39098	0.0249088	0.331494	-0.12451	19.2269	-3.22698
HSPA4	Hspa4_Q3U2G2	Q3U2G2	0.0148747	0.331494	-0.124586	23.8771	-2.9314
KIDINS220	Kidins220_A0A1Y7VMH7	A0A1Y7VMH7	0.0164453	0.331494	-0.124834	21.5081	-2.98755
TRPC4	Trpc4_Q9QUQ5	Q9QUQ5	0.0377286	0.331494	-0.124954	15.8518	-3.47695
RPN1	Rpn1_Q91YQ5	Q91YQ5	0.0453589	0.331494	-0.125135	22.5694	-3.59076
EPB41L3	Epb41l3_Q9WV92	Q9WV92	0.0150163	0.331494	-0.125141	22.7617	-2.93667
OSBPL8	Osbpl8_B9EJ86	B9EJ86	0.0238439	0.331494	-0.125198	21.5636	-3.20126
PTPRE	Ptpre_A0A1B0GRT6	A0A1B0GRT6	0.0173192	0.331494	-0.125204	19.9252	-3.01678
AKR1E2	Akr1e2_Q9DCT1	Q9DCT1	0.0457108	0.331494	-0.12523	19.7722	-3.59556
SCAP	Scap_Q6GQT6	Q6GQT6	0.027654	0.331494	-0.125318	18.1102	-3.28899
CYFIP2	Cyfip2_Q5SQX6	Q5SQX6	0.0140581	0.331494	-0.125343	22.7495	-2.90013
FAM172A	Fam172a_Q3TNH5	Q3TNH5	0.034179	0.331494	-0.125742	16.4888	-3.41659
KIAA1045	Kiaa1045_Q80TL4	Q80TL4	0.0293932	0.331494	-0.12577	20.324	-3.32547
PDLIM1	Pdlim1_O70400	O70400	0.0257735	0.331494	-0.125818	20.204	-3.24715
PSMC2	Psmc2_P46471	P46471	0.0259948	0.331494	-0.12582	22.246	-3.25221
BCKDK	Bckdk_A0A0U1RNL7	A0A0U1RNL7	0.0498041	0.331494	-0.125842	17.7689	-3.64912
NUP133	Nup133_Q8R0G9	Q8R0G9	0.0447591	0.331494	-0.125924	18.1988	-3.58248
SORCS2	Sorcs2_Q9EPR5	Q9EPR5	0.0212215	0.331494	-0.125975	22.0627	-3.13326
LACE1	Lace1_Q3V384	Q3V384	0.0450455	0.331494	-0.125976	19.4441	-3.58644
AP2A1	Ap2a1_P17426	P17426	0.0315223	0.331494	-0.126036	23.5127	-3.36756
SLC45A1	Slc45a1_Q8BIV7	Q8BIV7	0.0336113	0.331494	-0.126216	16.5019	-3.40641
ATP13A1	Atp13a1_Q9EPE9	Q9EPE9	0.0212909	0.331494	-0.126229	21.0214	-3.13515
TMF1	Tmf1_B9EKI3	B9EKI3	0.0431025	0.331494	-0.126305	16.7921	-3.55907
IARS	Iars_Q8BU30	Q8BU30	0.016261	0.331494	-0.126388	22.6604	-2.98121
DNAL1	Dnal1_Q05A62	Q05A62	0.0279414	0.331494	-0.126542	19.6261	-3.29516
SYT17	Syt17_Q920M7	Q920M7	0.0412862	0.331494	-0.126571	19.1271	-3.53242
FAM91A1	Fam91a1_Q3UVG3	Q3UVG3	0.023806	0.331494	-0.126593	19.8281	-3.20032
CLIP2	Clip2_Q9Z0H8	Q9Z0H8	0.0267764	0.331494	-0.126631	22.5107	-3.26979
RRP1	Rrp1_P56183	P56183	0.0425279	0.331494	-0.126706	18.1859	-3.55075
CD109	Cd109_Q8R422	Q8R422	0.0475458	0.331494	-0.126959	20.7288	-3.6201
CSNK1G3	Csnk1g3_Q8C4X2	Q8C4X2	0.0277527	0.331494	-0.12702	20.4849	-3.29112
PCDHAC2	Pcdhac2_Q91Y09	Q91Y09	0.0202932	0.331494	-0.127023	19.3544	-3.10739
SF3B4	Sf3b4_Q8QZY9	Q8QZY9	0.0304952	0.331494	-0.127133	17.2201	-3.34759
PPP1R1B	Ppp1r1b_Q60829	Q60829	0.0327052	0.331494	-0.127396	18.0402	-3.38984
RPS13	Rps13_P62301	P62301	0.0159479	0.331494	-0.127497	21.4025	-2.9703
USP9X	Usp9x_G3UZS3	G3UZS3	0.045203	0.331494	-0.12767	14.616	-3.58861
NBEA	Nbea_Q9EPN1	Q9EPN1	0.0212182	0.331494	-0.127675	22.7442	-3.13317
GPAA1	Gpaa1_Q9WTK3	Q9WTK3	0.0220543	0.331494	-0.127706	19.4704	-3.15563
CLUH	Cluh_A0A0R4J140	A0A0R4J140	0.0330593	0.331494	-0.127723	20.7872	-3.39637
PRRC2C	Prrc2c_A0A0A0MQ79	A0A0A0MQ79	0.0408487	0.331494	-0.127732	20.3963	-3.52584
FLII	Flii_Q9JJ28	Q9JJ28	0.0308668	0.331494	-0.127864	21.8794	-3.35488
ARFIP2	Arfip2_A0A1B0GS63	A0A1B0GS63	0.0249307	0.331494	-0.127877	20.3095	-3.2275
PPM1A	Ppm1a_P49443	P49443	0.0108481	0.331494	-0.127939	21.4379	-2.7595
PNPLA6	Pnpla6_A0A140LHU9	A0A140LHU9	0.0381497	0.331494	-0.128106	18.4969	-3.48376
EPB4.1	Epb4.1_A2A841	A2A841	0.034923	0.331494	-0.128197	18.9804	-3.4297
RABGAP1	Rabgap1_A2AWA9	A2AWA9	0.0273208	0.331494	-0.128308	21.7524	-3.28177
VDAC1	Vdac1_Q60932	Q60932	0.0174107	0.331494	-0.128397	24.1384	-3.01977
COQ9	Coq9_Q8K1Z0	Q8K1Z0	0.0211659	0.331494	-0.128517	20.1504	-3.13174
SIDT2	Sidt2_E0CXC7	E0CXC7	0.0425023	0.331494	-0.12858	17.9113	-3.55038
SNCB	Sncb_Q91ZZ3	Q91ZZ3	0.0241479	0.331494	-0.128667	20.6904	-3.2087
NEDD4L	Nedd4l_E9PXB7	E9PXB7	0.0331792	0.331494	-0.128726	21.5405	-3.39856
CAMK4	Camk4_Q8BGR3	Q8BGR3	0.0372832	0.331494	-0.128728	20.4737	-3.46967
SART1	Sart1_Q9Z315	Q9Z315	0.0212286	0.331494	-0.128763	18.5155	-3.13345
SEMA7A	Sema7a_Q9QUR8	Q9QUR8	0.0166245	0.331494	-0.128828	18.3736	-2.99366
DNAJC13	Dnajc13_G3X922	G3X922	0.0207512	0.331494	-0.128902	21.7451	-3.12028
TBL1XR1	Tbl1xr1_A0A0J9YV90	A0A0J9YV90	0.0203533	0.331494	-0.129279	17.1719	-3.10909
SCG2	Scg2_Q03517	Q03517	0.0115304	0.331494	-0.129363	22.2284	-2.79216
PIGT	Pigt_Q8BXQ2	Q8BXQ2	0.0390163	0.331494	-0.129478	20.3673	-3.49756
GRIN2B	Grin2b_G3X9V4	G3X9V4	0.035653	0.331494	-0.129485	20.8181	-3.44232
PLAA	Plaa_P27612	P27612	0.0323955	0.331494	-0.129615	22.3564	-3.38408
WDR48	Wdr48_Q8BH57	Q8BH57	0.0339734	0.331494	-0.129697	20.8978	-3.41293
PDCD6IP	Pdcd6ip_Q9WU78	Q9WU78	0.0310156	0.331494	-0.12974	22.4711	-3.35778
NEBL	Nebl_Q9DC07	Q9DC07	0.0217701	0.331494	-0.129781	19.4104	-3.14808
OLFM2	Olfm2_A0A1L1SV46	A0A1L1SV46	0.0471273	0.331494	-0.129807	18.2951	-3.61458
SCN1B	Scn1b_P97952	P97952	0.0225019	0.331494	-0.129938	19.2595	-3.16734
CAMSAP1	Camsap1_A0A0A0MQE5	A0A0A0MQE5	0.0376381	0.331494	-0.12994	20.9779	-3.47548
PLXNC1	Plxnc1_Q9QZC2	Q9QZC2	0.0445279	0.331494	-0.129967	20.8112	-3.57926
LRRC4B	Lrrc4b_P0C192	P0C192	0.0431199	0.331494	-0.130218	20.7336	-3.55932
MOGS	Mogs_Q80UM7	Q80UM7	0.0152069	0.331494	-0.130251	20.5204	-2.9437
SRGAP1	Srgap1_Q91Z69	Q91Z69	0.0313167	0.331494	-0.130279	19.0695	-3.36361
VPS33B	Vps33b_P59016	P59016	0.0381542	0.331494	-0.13028	21.2027	-3.48383
ANK3	Ank3_S4R2K9	S4R2K9	0.0153934	0.331494	-0.130413	22.7947	-2.9505
RUFY1	Rufy1_Q8BIJ7	Q8BIJ7	0.0315697	0.331494	-0.130499	18.1378	-3.36846
MAD1L1	Mad1l1_Q9WTX8	Q9WTX8	0.0379114	0.331494	-0.130648	17.434	-3.47991
SND1	Snd1_Q78PY7	Q78PY7	0.0171458	0.331494	-0.130818	22.5836	-3.01109
TNK2	Tnk2_A0A0R4J1L0	A0A0R4J1L0	0.0493542	0.331494	-0.130842	17.4564	-3.64344
HSP90AB1	Hsp90ab1_P11499	P11499	0.0433435	0.331494	-0.13102	24.9028	-3.56252
ZMAT2	Zmat2_Q9CPW7	Q9CPW7	0.0360404	0.331494	-0.131067	16.9967	-3.44892
PTDSS1	Ptdss1_Q99LH2	Q99LH2	0.0349819	0.331494	-0.131069	17.7337	-3.43073
RPL27A	Rpl27a_P14115	P14115	0.0185812	0.331494	-0.131113	20.32	-3.05679
SYNPO	Synpo_Q8CC35	Q8CC35	0.0488189	0.331494	-0.131118	20.8166	-3.63661
STRBP	Strbp_Q91WM1	Q91WM1	0.047433	0.331494	-0.131193	20.6649	-3.61862
COA7	Coa7_Q921H9	Q921H9	0.0350344	0.331494	-0.131202	20.0945	-3.43165
ITGA1	Itga1_Q3V3R4	Q3V3R4	0.0187903	0.331494	-0.131218	17.9088	-3.06319
STK24	Stk24_Q99KH8	Q99KH8	0.0154841	0.331494	-0.131291	20.7081	-2.95378
DNAJC10	Dnajc10_Q9DC23	Q9DC23	0.0254644	0.331494	-0.13132	19.9817	-3.24001
DPP6	Dpp6_E9PWX1	E9PWX1	0.0132056	0.331494	-0.131335	22.5043	-2.86574
PRPF40A	Prpf40a_A0A1B0GRU8	A0A1B0GRU8	0.0365483	0.331494	-0.131517	20.3356	-3.45748
ERO1L	Ero1l_Q8R180	Q8R180	0.0157047	0.331494	-0.131595	21.2046	-2.96169
GABARAPL1	Gabarapl1_Q8R3R8	Q8R3R8	0.0223364	0.331494	-0.131753	16.2588	-3.16304
MYH10	Myh10_Q61879	Q61879	0.023354	0.331494	-0.131988	24.7582	-3.18908
CPD	Cpd_O89001	O89001	0.025166	0.331494	-0.132003	21.2231	-3.23304
GMPR2	Gmpr2_Q99L27	Q99L27	0.0236453	0.331494	-0.132247	18.7614	-3.19635
ABHD17A	Abhd17a_Q99JW1	Q99JW1	0.0450638	0.331494	-0.132269	19.5992	-3.58669
LDHA	Ldha_P06151	P06151	0.0244457	0.331494	-0.13235	23.4685	-3.21592
GRIN1	Grin1_A2AI21	A2AI21	0.0198179	0.331494	-0.132505	20.7414	-3.09373
ATP2B2	Atp2b2_Q3UHH0	Q3UHH0	0.020004	0.331494	-0.132634	23.1868	-3.09911
SH3BGRL	Sh3bgrl_Q9JJU8	Q9JJU8	0.0438949	0.331494	-0.132653	20.9663	-3.57036
CDK17	Cdk17_Q8K0D0	Q8K0D0	0.0179256	0.331494	-0.132736	18.207	-3.03632
NCAM2	Ncam2_O35136	O35136	0.0275424	0.331494	-0.132854	22.2974	-3.28658
IGSF3	Igsf3_A0A0A6YX40	A0A0A6YX40	0.0326445	0.331494	-0.132902	21.8366	-3.38871
PSMD3	Psmd3_P14685	P14685	0.0274953	0.331494	-0.132948	21.9574	-3.28556
HIP1	Hip1_Q8VD75	Q8VD75	0.0165247	0.331494	-0.132964	21.9362	-2.99026
EIF2B4	Eif2b4_D3Z780	D3Z780	0.0312883	0.331494	-0.133125	19.8458	-3.36306
MAP2K1	Map2k1_P31938	P31938	0.0204322	0.331494	-0.133174	21.7242	-3.11133
MAPK3	Mapk3_Q63844	Q63844	0.0298956	0.331494	-0.133277	20.5552	-3.33565
ENO1	Eno1_P17182	P17182	0.0187544	0.331494	-0.133334	25.2546	-3.06209
RAB11FIP5	Rab11fip5_A0A0N4SW73	A0A0N4SW73	0.0468639	0.331494	-0.133364	19.929	-3.61109
CEP97	Cep97_Q9CZ62	Q9CZ62	0.0210116	0.331494	-0.133484	16.2801	-3.1275
MAP7D2	Map7d2_A2AG50	A2AG50	0.0352216	0.331494	-0.133665	20.5031	-3.43489
DNM1L	Dnm1l_Q8K1M6	Q8K1M6	0.0188007	0.331494	-0.133756	22.8346	-3.0635
LRRC58	Lrrc58_Q3UGP9	Q3UGP9	0.0345533	0.331494	-0.133904	15.2149	-3.42322
DHX30	Dhx30_A0A0G2JGL8	A0A0G2JGL8	0.0218271	0.331494	-0.133925	21.3319	-3.1496
WFS1	Wfs1_P56695	P56695	0.0191946	0.331494	-0.133964	19.3855	-3.07538
ACTR3	Actr3_Q99JY9	Q99JY9	0.0476775	0.331494	-0.134027	22.6971	-3.62183
PTPRJ	Ptprj_A2AWF8	A2AWF8	0.0286098	0.331494	-0.134175	20.4481	-3.30929
ADAL	Adal_Q80SY6	Q80SY6	0.029983	0.331494	-0.13421	17.2731	-3.3374
TRAPPC10	Trappc10_Q3TLI0	Q3TLI0	0.0208717	0.331494	-0.134257	21.2183	-3.12363
STT3A	Stt3a_P46978	P46978	0.032878	0.331494	-0.134258	20.8948	-3.39303
ITGAV	Itgav_P43406	P43406	0.0343386	0.331494	-0.134425	20.8973	-3.41943
GPD1	Gpd1_E0CXN5	E0CXN5	0.0181229	0.331494	-0.134635	21.5	-3.04255
NPTXR	Nptxr_E9PZM8	E9PZM8	0.0314252	0.331494	-0.13475	21.3988	-3.36569
MIB1	Mib1_Q80SY4	Q80SY4	0.0453962	0.331494	-0.134778	18.6858	-3.59127
LSS	Lss_Q8BLN5	Q8BLN5	0.0250164	0.331494	-0.134808	20.4979	-3.22952
PTMS	Ptms_Q9D0J8	Q9D0J8	0.0415551	0.331494	-0.134812	19.733	-3.53643
RPRD1A	Rprd1a_Q8VDS4	Q8VDS4	0.0298329	0.331494	-0.13488	19.5152	-3.33438
GNAS	Gnas_P63094	P63094	0.0394769	0.331494	-0.134981	21.2616	-3.50478
SCRN1	Scrn1_Q9CZC8	Q9CZC8	0.0297607	0.331494	-0.135221	21.7843	-3.33293
SF1	Sf1_D3YZC9	D3YZC9	0.0385676	0.331494	-0.135284	20.1822	-3.49045
RBBP9	Rbbp9_O88851	O88851	0.0217651	0.331494	-0.135317	20.0366	-3.14795
CAMKV	Camkv_Q3UHL1	Q3UHL1	0.0322663	0.331494	-0.135331	22.7214	-3.38166
KCNA1	Kcna1_P16388	P16388	0.0107305	0.331494	-0.135387	19.4069	-2.7537
NOMO1	Nomo1_Q6GQT9	Q6GQT9	0.0235667	0.331494	-0.135448	22.2126	-3.1944
SBF1	Sbf1_Q6ZPE2	Q6ZPE2	0.0325659	0.331494	-0.13548	22.5325	-3.38725
CRTAC1	Crtac1_Q8R555	Q8R555	0.0128546	0.331494	-0.135515	20.2938	-2.85102
CFL2	Cfl2_P45591	P45591	0.0171605	0.331494	-0.135566	21.4227	-3.01157
BET1L	Bet1l_A0A1B0GT05	A0A1B0GT05	0.0324275	0.331494	-0.135656	14.7623	-3.38467
COPB2	Copb2_O55029	O55029	0.0155124	0.331494	-0.135762	22.4641	-2.9548
WBSCR17	Wbscr17_Q7TT15	Q7TT15	0.0124364	0.331494	-0.135817	20.1866	-2.83302
SEMA4F	Sema4f_Q9Z123	Q9Z123	0.0278138	0.331494	-0.136103	19.2648	-3.29243
VPS13A	Vps13a_Q5H8C4	Q5H8C4	0.0253636	0.331494	-0.136147	20.6898	-3.23766
CDK5RAP3	Cdk5rap3_Q99LM2	Q99LM2	0.0327879	0.331494	-0.136262	19.4118	-3.39137
FMN2	Fmn2_Q9JL04	Q9JL04	0.0102689	0.331494	-0.13641	19.2127	-2.73037
TLL1	Tll1_G3X9F5	G3X9F5	0.0361707	0.331494	-0.136598	18.2429	-3.45113
BNIP1	Bnip1_Q6QD59	Q6QD59	0.0306121	0.331494	-0.136601	19.5344	-3.34989
TRIM9	Trim9_E9QLH4	E9QLH4	0.0300537	0.331494	-0.136608	19.7057	-3.33881
BAG1	Bag1_A0A1L1SRT0	A0A1L1SRT0	0.0270489	0.331494	-0.136653	19.1983	-3.27582
PFKL	Pfkl_P12382	P12382	0.0138942	0.331494	-0.136707	21.8951	-2.89366
TAB1	Tab1_Q8CF89	Q8CF89	0.017632	0.331494	-0.136763	19.4466	-3.02693
GRID1	Grid1_Q61627	Q61627	0.0126293	0.331494	-0.13686	20.34	-2.84139
SAFB	Safb_D3YXK2	D3YXK2	0.0185271	0.331494	-0.136864	19.9648	-3.05513
RAB2A	Rab2a_P53994	P53994	0.0280169	0.331494	-0.136997	22.1812	-3.29677
LASP1	Lasp1_Q61792	Q61792	0.0132309	0.331494	-0.137013	20.329	-2.86679
DGKZ	Dgkz_A2AHJ7	A2AHJ7	0.0222703	0.331494	-0.13702	19.7935	-3.16131
PCDHGB6	Pcdhgb6_Q91XX4	Q91XX4	0.0157583	0.331494	-0.137128	16.7106	-2.9636
KHSRP	Khsrp_Q3U0V1	Q3U0V1	0.029166	0.331494	-0.137185	21.0494	-3.32082
PLXNA2	Plxna2_P70207	P70207	0.0275398	0.331494	-0.137302	21.885	-3.28653
CTTNBP2	Cttnbp2_B9EJA2	B9EJA2	0.0149582	0.331494	-0.137475	21.0616	-2.93451
LARP4B	Larp4b_Q6A0A2	Q6A0A2	0.0208833	0.331494	-0.1375	20.223	-3.12395
FBXO3	Fbxo3_Q9DC63	Q9DC63	0.0462222	0.331494	-0.13761	18.7601	-3.60249
NRXN1	Nrxn1_Q9CS84	Q9CS84	0.0331736	0.331494	-0.138138	22.389	-3.39846
FUNDC2	Fundc2_Q9D6K8	Q9D6K8	0.0171035	0.331494	-0.138248	19.5568	-3.00969
IARS2	Iars2_Q8BIJ6	Q8BIJ6	0.0200531	0.331494	-0.138288	21.8782	-3.10053
CDK11B	Cdk11b_P24788	P24788	0.0288669	0.331494	-0.138357	19.3937	-3.31464
SRGAP3	Srgap3_E9QN14	E9QN14	0.0231584	0.331494	-0.138653	22.2823	-3.18415
ANXA11	Anxa11_P97384	P97384	0.0296199	0.331494	-0.138788	20.0161	-3.33008
PHF6	Phf6_Q9D4J7	Q9D4J7	0.0235476	0.331494	-0.138886	18.4686	-3.19392
SPECC1	Specc1_A0A0J9YTU3	A0A0J9YTU3	0.0254422	0.331494	-0.139132	19.0066	-3.23949
PREP	Prep_Q9QUR6	Q9QUR6	0.0134834	0.331494	-0.139146	22.718	-2.87716
CELSR2	Celsr2_A2AEE7	A2AEE7	0.0229114	0.331494	-0.139165	19.4992	-3.17788
ICAM5	Icam5_Q60625	Q60625	0.0264171	0.331494	-0.139247	21.0577	-3.26177
PPP1R7	Ppp1r7_Q3UM45	Q3UM45	0.0252422	0.331494	-0.139322	21.7741	-3.23483
PDE1A	Pde1a_Q8BRR9	Q8BRR9	0.0383396	0.331494	-0.139338	21.0891	-3.48681
RIMBP2	Rimbp2_A0A0G2JFB0	A0A0G2JFB0	0.0246423	0.331494	-0.139391	20.4126	-3.22064
PPP6R3	Ppp6r3_G5E8R4	G5E8R4	0.0455548	0.331494	-0.139433	19.9348	-3.59344
MRPL53	Mrpl53_Q9D1H8	Q9D1H8	0.0220988	0.331494	-0.139445	18.9931	-3.1568
PCDH9	Pcdh9_A0A0A6YY09	A0A0A6YY09	0.0193262	0.331494	-0.139452	19.6775	-3.0793
PARD6B	Pard6b_Q9JK83	Q9JK83	0.0230086	0.331494	-0.139487	17.0669	-3.18036
SUOX	Suox_Q8R086	Q8R086	0.0318549	0.331494	-0.139515	17.5231	-3.3739
RUFY2	Rufy2_D3Z4D2	D3Z4D2	0.0484377	0.331494	-0.139655	20.0368	-3.63171
PABPC4	Pabpc4_A3KFU5	A3KFU5	0.0316378	0.331494	-0.139815	21.2719	-3.36977
RBM17	Rbm17_Q8JZX4	Q8JZX4	0.0319035	0.331494	-0.139815	19.5754	-3.37482
RPS6KC1	Rps6kc1_E9QMX4	E9QMX4	0.0342451	0.331494	-0.139879	18.1989	-3.41777
NDUFA12	Ndufa12_Q7TMF3	Q7TMF3	0.0397614	0.331494	-0.139922	20.6269	-3.50921
MAGI1	Magi1_E9PZ12	E9PZ12	0.0343348	0.331494	-0.140003	19.909	-3.41936
GOT1	Got1_P05201	P05201	0.0442293	0.331494	-0.140277	22.6543	-3.57508
CNTNAP2	Cntnap2_E9QNF7	E9QNF7	0.0243202	0.331494	-0.140431	20.8235	-3.21289
WDR44	Wdr44_Q6NVE8	Q6NVE8	0.0356979	0.331494	-0.14068	21.1209	-3.44309
VEZT	Vezt_D3Z4E6	D3Z4E6	0.0422017	0.331494	-0.140758	18.1148	-3.54598
TRPV2	Trpv2_Q9WTR1	Q9WTR1	0.0194478	0.331494	-0.140801	18.7223	-3.0829
2810428I15RIK	2810428I15Rik_D3YZ60	D3YZ60	0.0198831	0.331494	-0.140862	14.9559	-3.09562
INPP4A	Inpp4a_F6V2U0	F6V2U0	0.0407617	0.331494	-0.140938	21.8881	-3.52453
9030617O03RIK	9030617O03Rik_Q8BH86	Q8BH86	0.0401959	0.331494	-0.140977	19.0671	-3.5159
PDE12	Pde12_Q3TIU4	Q3TIU4	0.0360688	0.331494	-0.141171	20.2385	-3.4494
VDAC1	Vdac1_F2Z471	F2Z471	0.0331873	0.331494	-0.141236	18.3179	-3.39871
SH3KBP1	Sh3kbp1_Q8R550	Q8R550	0.0331706	0.331494	-0.141246	20.4739	-3.3984
RPL19	Rpl19_A2A547	A2A547	0.0122103	0.331494	-0.141247	19.926	-2.82307
SFXN1	Sfxn1_Q99JR1	Q99JR1	0.0279775	0.331494	-0.141419	20.5105	-3.29593
UBR4	Ubr4_A2AN08	A2AN08	0.0214173	0.331494	-0.141481	23.2259	-3.13859
MAP7D1	Map7d1_A2AJI0	A2AJI0	0.0105405	0.331494	-0.141636	20.0974	-2.7442
ITSN1	Itsn1_E9Q0N0	E9Q0N0	0.0148507	0.331494	-0.141719	22.4716	-2.9305
DNAJC11	Dnajc11_Q5U458	Q5U458	0.0331049	0.331494	-0.141763	21.2296	-3.3972
FNBP1	Fnbp1_A2AQ42	A2AQ42	0.0347946	0.331494	-0.141769	20.1509	-3.42746
MAGED1	Maged1_Q9QYH6	Q9QYH6	0.028925	0.331494	-0.141787	19.7232	-3.31585
SUSD4	Susd4_Q8BH32	Q8BH32	0.0250161	0.331494	-0.141809	13.9918	-3.22952
AGAP3	Agap3_Q8VHH5	Q8VHH5	0.0380713	0.331494	-0.142239	20.4547	-3.4825
CLTC	Cltc_Q68FD5	Q68FD5	0.0109883	0.331494	-0.142401	25.3421	-2.76636
NECAP1	Necap1_Q9CR95	Q9CR95	0.0424185	0.331494	-0.142449	21.3762	-3.54916
LAP3	Lap3_Q9CPY7	Q9CPY7	0.0224694	0.331494	-0.142487	21.6402	-3.1665
LMNB1	Lmnb1_P14733	P14733	0.0317553	0.331494	-0.142668	21.8384	-3.372
ENC1	Enc1_O35709	O35709	0.047634	0.331494	-0.14274	18.2392	-3.62126
USP9X	Usp9x_Q4FE56	Q4FE56	0.0175913	0.331494	-0.142928	23.0233	-3.02562
PNN	Pnn_O35691	O35691	0.0201067	0.331494	-0.143129	19.0405	-3.10206
TELO2	Telo2_Q9DC40	Q9DC40	0.0337721	0.331494	-0.143163	19.2144	-3.40931
FAM69A	Fam69a_Q9D6I7	Q9D6I7	0.0348786	0.331494	-0.14319	16.3905	-3.42893
PPM1B	Ppm1b_Q99NF7	Q99NF7	0.0380313	0.331494	-0.1434	20.2724	-3.48185
PACSIN1	Pacsin1_Q61644	Q61644	0.0376787	0.331494	-0.143452	22.5185	-3.47614
TRIP11	Trip11_E9Q512	E9Q512	0.0432912	0.331494	-0.143499	20.727	-3.56177
PLEKHA5	Plekha5_E9Q6H8	E9Q6H8	0.0364775	0.331494	-0.143849	19.5539	-3.45629
MDGA2	Mdga2_B2RQF5	B2RQF5	0.0379384	0.331494	-0.143981	19.23	-3.48035
SRRT	Srrt_Q99MR6	Q99MR6	0.034216	0.331494	-0.144401	20.2044	-3.41725
PDS5B	Pds5b_F8WHU5	F8WHU5	0.0499547	0.331494	-0.144706	20.1398	-3.65101
SH2D3C	Sh2d3c_Q9QZS8	Q9QZS8	0.0476685	0.331494	-0.14479	17.2177	-3.62171
DCAF8	Dcaf8_Q8N7N5	Q8N7N5	0.0242408	0.331494	-0.144946	18.8922	-3.21096
INTS4	Ints4_Q8CIM8	Q8CIM8	0.0290929	0.331494	-0.144968	17.9316	-3.31931
EPG5	Epg5_Q80TA9	Q80TA9	0.0449204	0.331494	-0.14498	16.9669	-3.58471
DLGAP3	Dlgap3_B1AS06	B1AS06	0.010854	0.331494	-0.144991	19.2852	-2.7598
UBE2F	Ube2f_Q9CY34	Q9CY34	0.0424518	0.331494	-0.145271	17.587	-3.54964
MINK1	Mink1_Q9JM52	Q9JM52	0.0295266	0.331494	-0.145368	20.8629	-3.32819
PPTC7	Pptc7_Q6NVE9	Q6NVE9	0.0332763	0.331494	-0.145397	18.1017	-3.40033
ZMYND8	Zmynd8_A2A484	A2A484	0.00588386	0.331494	-0.145431	18.1635	-2.44764
2025-09-09	Sept9_A2A6U3	A2A6U3	0.0220189	0.331494	-0.145654	20.6863	-3.15469
DAK	Dak_Q8VC30	Q8VC30	0.00900722	0.331494	-0.145901	19.8463	-2.66168
ITGA4	Itga4_Q792F9	Q792F9	0.0241538	0.331494	-0.145936	17.5433	-3.20885
PLS3	Pls3_B1AX58	B1AX58	0.0176016	0.331494	-0.145954	21.7651	-3.02596
UPF1	Upf1_Q9EPU0	Q9EPU0	0.0236555	0.331494	-0.146022	22.4398	-3.1966
SNRNP70	Snrnp70_Q62376	Q62376	0.0193984	0.331494	-0.146434	19.6645	-3.08143
DLG3	Dlg3_P70175	P70175	0.0340819	0.331494	-0.146459	21.3845	-3.41486
IGBP1	Igbp1_Q61249	Q61249	0.0191899	0.331494	-0.146705	20.007	-3.07523
AGK	Agk_Q9ESW4	Q9ESW4	0.0357044	0.331494	-0.146753	21.7476	-3.4432
MAP4	Map4_E9PZ43	E9PZ43	0.0268873	0.331494	-0.146804	20.6598	-3.27225
HEATR1	Heatr1_G3X9B1	G3X9B1	0.0205587	0.331494	-0.146822	16.7381	-3.11489
L1CAM	L1cam_Q6PGJ3	Q6PGJ3	0.0335938	0.331494	-0.146858	22.2733	-3.4061
GRIP2	Grip2_G3XA20	G3XA20	0.0183357	0.331494	-0.147055	19.0382	-3.0492
GOLGA3	Golga3_E9QP99	E9QP99	0.0391562	0.331494	-0.147227	21.123	-3.49976
MCTP1	Mctp1_E9PV86	E9PV86	0.0435172	0.331494	-0.147257	19.675	-3.565
GNG7	Gng7_Q61016	Q61016	0.0259207	0.331494	-0.147274	17.4395	-3.25052
POLR2A	Polr2a_A0A0R4J0V5	A0A0R4J0V5	0.0297273	0.331494	-0.147536	20.4408	-3.33225
PEX19	Pex19_Q8VCI5	Q8VCI5	0.0347759	0.331494	-0.147589	19.7839	-3.42713
NECAB2	Necab2_Q91ZP9	Q91ZP9	0.019508	0.331494	-0.147657	21.1638	-3.08467
PGM2L1	Pgm2l1_Q8CAA7	Q8CAA7	0.0399428	0.331494	-0.147692	22.0708	-3.51201
TNFAIP8L3	Tnfaip8l3_Q3TBL6	Q3TBL6	0.0438914	0.331494	-0.147943	16.1013	-3.57032
NPTX1	Nptx1_Q62443	Q62443	0.0300918	0.331494	-0.148031	21.0889	-3.33957
STX16	Stx16_F6X4N5	F6X4N5	0.0100753	0.331494	-0.148272	18.7643	-2.72032
PON2	Pon2_Q62086	Q62086	0.0416393	0.331494	-0.14832	19.3817	-3.53769
LPPR2	Lppr2_A0A087WQF0	A0A087WQF0	0.0293572	0.331494	-0.148379	19.4615	-3.32473
NUDC	Nudc_O35685	O35685	0.0425437	0.331494	-0.148518	20.7781	-3.55098
AKAP9	Akap9_E9QQ10	E9QQ10	0.0146512	0.331494	-0.148566	19.682	-2.923
HDGFRP3	Hdgfrp3_Q9JMG7	Q9JMG7	0.0322615	0.331494	-0.148606	20.5913	-3.38157
CAPN2	Capn2_O08529	O08529	0.038639	0.331494	-0.148655	21.8067	-3.49159
IFT52	Ift52_Q62559	Q62559	0.0173056	0.331494	-0.14868	15.8883	-3.01634
IDE	Ide_F6RPJ9	F6RPJ9	0.0221379	0.331494	-0.148689	22.0445	-3.15783
VCPKMT	Vcpkmt_Q8C436	Q8C436	0.0493379	0.331494	-0.148768	15.6708	-3.64323
NAV1	Nav1_Q8CH77	Q8CH77	0.0114033	0.331494	-0.149109	21.4751	-2.78621
ACSS2	Acss2_A2AQN4	A2AQN4	0.0249313	0.331494	-0.149248	20.1313	-3.22751
PTPN5	Ptpn5_P54830	P54830	0.0332215	0.331494	-0.149488	19.7745	-3.39933
RGMA	Rgma_Q6PCX7	Q6PCX7	0.021767	0.331494	-0.149532	19.1112	-3.148
ZFR	Zfr_O88532	O88532	0.0361929	0.331494	-0.149688	20.9239	-3.4515
MAPRE3	Mapre3_D3Z6G3	D3Z6G3	0.0371887	0.331494	-0.149777	15.0394	-3.46811
NT5DC2	Nt5dc2_A0A2I3BR81	A0A2I3BR81	0.0351967	0.331494	-0.149791	19.305	-3.43446
RALGAPB	Ralgapb_F8WHN4	F8WHN4	0.018176	0.331494	-0.15	20.29	-3.04421
GLCE	Glce_Q9EPS3	Q9EPS3	0.0128429	0.331494	-0.150049	17.6238	-2.85053
PFAS	Pfas_Q5SUR0	Q5SUR0	0.039134	0.331494	-0.150094	20.75	-3.49941
CNPY3	Cnpy3_Q9DAU1	Q9DAU1	0.0138932	0.331494	-0.150207	20.0596	-2.89362
SMIM20	Smim20_D3Z7Q2	D3Z7Q2	0.0302126	0.331494	-0.150216	14.0357	-3.34198
SNRPD1	Snrpd1_P62315	P62315	0.0274967	0.331494	-0.150234	17.5993	-3.28559
HNRNPUL1	Hnrnpul1_Q8VDM6	Q8VDM6	0.0410113	0.331494	-0.150532	20.8135	-3.5283
DCAF6	Dcaf6_Q9DC22	Q9DC22	0.0328004	0.331494	-0.150563	18.1456	-3.3916
BMP1	Bmp1_P98063	P98063	0.0478428	0.331494	-0.150579	19.3828	-3.62399
RNF141	Rnf141_H3BJB4	H3BJB4	0.0170434	0.331494	-0.150834	18.9644	-3.0077
NACAD	Nacad_Q5SWP3	Q5SWP3	0.0145006	0.331494	-0.151042	19.2932	-2.91727
PLXNA4	Plxna4_Q80UG2	Q80UG2	0.0134283	0.331494	-0.151104	23.4244	-2.87491
SYNJ1	Synj1_D3Z656	D3Z656	0.0105561	0.331494	-0.151239	23.4047	-2.74499
UHRF1BP1	Uhrf1bp1_B2KF50	B2KF50	0.0467711	0.331494	-0.151284	18.9185	-3.60985
BRINP2	Brinp2_Q6DFY8	Q6DFY8	0.0310799	0.331494	-0.151417	18.5359	-3.35903
OPA1	Opa1_P58281	P58281	0.00791527	0.331494	-0.15144	23.0885	-2.59524
MRPL38	Mrpl38_Q8K2M0	Q8K2M0	0.0214745	0.331494	-0.15146	19.0118	-3.14014
UHRF1BP1L	Uhrf1bp1l_A2RSJ4	A2RSJ4	0.0178422	0.331494	-0.1518	20.2578	-3.03366
PACS1	Pacs1_Q8K212	Q8K212	0.020775	0.331494	-0.151845	21.2708	-3.12094
MYO9A	Myo9a_Q8C170	Q8C170	0.0359953	0.331494	-0.151889	18.5693	-3.44816
EXOC5	Exoc5_Q3TPX4	Q3TPX4	0.0403599	0.331494	-0.152079	20.9851	-3.51841
ACACA	Acaca_Q5SWU9	Q5SWU9	0.0457473	0.331494	-0.152318	22.7005	-3.59606
HDAC4	Hdac4_Q6NZM9	Q6NZM9	0.0341235	0.331494	-0.152406	20.0062	-3.4156
ARHGAP12	Arhgap12_B2RUJ8	B2RUJ8	0.0238628	0.331494	-0.152491	18.781	-3.20173
ARMT1	Armt1_A6H630	A6H630	0.0176602	0.331494	-0.152629	18.3839	-3.02784
LEMD3	Lemd3_E9QP59	E9QP59	0.0308349	0.331494	-0.152702	18.3529	-3.35426
DUS2	Dus2_Q9D7B1	Q9D7B1	0.0120245	0.331494	-0.152926	15.632	-2.81478
ACO2	Aco2_Q99KI0	Q99KI0	0.023516	0.331494	-0.152997	24.1384	-3.19313
JPH3	Jph3_Q9ET77	Q9ET77	0.0318006	0.331494	-0.153011	14.9277	-3.37287
0610011F06RIK	0610011F06Rik_Q9DCS2	Q9DCS2	0.02863	0.331494	-0.153021	18.079	-3.30971
USP24	Usp24_E9PV45	E9PV45	0.0216573	0.331494	-0.15315	21.6314	-3.14506
FLRT3	Flrt3_Q8BGT1	Q8BGT1	0.0106334	0.331494	-0.153189	18.7863	-2.74887
PMPCA	Pmpca_Q9DC61	Q9DC61	0.0321823	0.331494	-0.153301	21.3167	-3.38008
SRP72	Srp72_F8VQC1	F8VQC1	0.0317024	0.331494	-0.153377	21.7185	-3.371
CPSF6	Cpsf6_H3BJ30	H3BJ30	0.0160966	0.331494	-0.153411	20.5263	-2.9755
HDLBP	Hdlbp_Q8VDJ3	Q8VDJ3	0.0213204	0.331494	-0.153447	22.1858	-3.13596
SPTBN1	Sptbn1_Q62261	Q62261	0.0178921	0.331494	-0.153612	25.3343	-3.03525
NUMA1	Numa1_E9Q7G0	E9Q7G0	0.0480627	0.331494	-0.153833	19.1311	-3.62686
SNX15	Snx15_Q91WE1	Q91WE1	0.00787955	0.331494	-0.153872	19.0562	-2.59294
KLHL8	Klhl8_A2AH59	A2AH59	0.0170902	0.331494	-0.153888	14.0171	-3.00925
KCNA4	Kcna4_Q61423	Q61423	0.0286869	0.331494	-0.153948	19.9384	-3.3109
YARS	Yars_Q91WQ3	Q91WQ3	0.0274369	0.331494	-0.154201	22.7833	-3.2843
RGS6	Rgs6_A0A087WSJ9	A0A087WSJ9	0.0218105	0.331494	-0.154205	19.6234	-3.14916
DAAM1	Daam1_Q8BPM0	Q8BPM0	0.0192829	0.331494	-0.154237	21.4226	-3.07801
LMTK2	Lmtk2_Q3TYD6	Q3TYD6	0.0288215	0.331494	-0.15429	19.689	-3.3137
E130309D14RIK	E130309D14Rik_Q5SUE3	Q5SUE3	0.0193715	0.331494	-0.154562	16.7353	-3.08064
AP3S2	Ap3s2_Q8BSZ2	Q8BSZ2	0.0159807	0.331494	-0.154671	18.7573	-2.97145
DHX9	Dhx9_E9QNN1	E9QNN1	0.0361378	0.331494	-0.15471	22.6582	-3.45057
RASA3	Rasa3_Q60790	Q60790	0.0119213	0.331494	-0.154755	20.9796	-2.81012
ATP2A2	Atp2a2_O55143	O55143	0.032742	0.331494	-0.154782	23.6009	-3.39052
SF3B2	Sf3b2_Q3UJB0	Q3UJB0	0.0192585	0.331494	-0.154859	20.6316	-3.07728
DMXL2	Dmxl2_Q8BPN8	Q8BPN8	0.0182656	0.331494	-0.155115	23.7194	-3.04702
YWHAG	Ywhag_P61982	P61982	0.0198286	0.331494	-0.155218	21.799	-3.09404
CDC16	Cdc16_Q8R349	Q8R349	0.0212555	0.331494	-0.155343	19.8573	-3.13419
ALS2	Als2_Q920R0	Q920R0	0.0362731	0.331494	-0.155355	19.9846	-3.45286
CHKB	Chkb_O55229	O55229	0.0364535	0.331494	-0.15536	19.1739	-3.45589
ELMO1	Elmo1_Q8BPU7	Q8BPU7	0.0455312	0.331494	-0.155511	17.5633	-3.59311
LARS2	Lars2_Q8VDC0	Q8VDC0	0.0175955	0.331494	-0.15554	20.8767	-3.02576
PSMG1	Psmg1_Q9JK23	Q9JK23	0.049028	0.331494	-0.155566	17.8984	-3.63929
ADCK3	Adck3_Q60936	Q60936	0.0383283	0.331494	-0.155703	18.7594	-3.48663
PGAM5	Pgam5_Q8BX10	Q8BX10	0.0318097	0.331494	-0.155855	21.4039	-3.37304
ARHGEF12	Arhgef12_F8VQN6	F8VQN6	0.0333061	0.331494	-0.155923	21.3935	-3.40088
CRK	Crk_Q64010	Q64010	0.0277857	0.331494	-0.15593	20.8725	-3.29183
DNAJC6	Dnajc6_Q80TZ3	Q80TZ3	0.039986	0.331494	-0.15598	21.934	-3.51268
TCEA1	Tcea1_P10711	P10711	0.0282961	0.331494	-0.156057	20.1502	-3.30269
AGAP2	Agap2_Q3UHD9	Q3UHD9	0.0208818	0.331494	-0.156299	21.2807	-3.12391
PPP1R9B	Ppp1r9b_Q6R891	Q6R891	0.0120412	0.331494	-0.156302	21.0382	-2.81552
UBASH3B	Ubash3b_Q8BGG7	Q8BGG7	0.0425374	0.331494	-0.156475	20.1183	-3.55089
SF3B3	Sf3b3_Q921M3	Q921M3	0.0145922	0.331494	-0.156494	21.7471	-2.92076
LGALSL	Lgalsl_Q8VED9	Q8VED9	0.0236636	0.331494	-0.156749	18.2768	-3.1968
SMARCAL1	Smarcal1_Q8BJL0	Q8BJL0	0.0344531	0.331494	-0.156793	18.6885	-3.42145
CECR6	Cecr6_Q99MX7	Q99MX7	0.012116	0.331494	-0.156825	16.6557	-2.81887
MPDZ	Mpdz_D3YUX2	D3YUX2	0.0381047	0.331494	-0.15688	18.1821	-3.48303
	_Q3UZV7	Q3UZV7	0.0285071	0.331494	-0.15688	19.4952	-3.30714
TUBGCP4	Tubgcp4_Q8BKL6	Q8BKL6	0.040419	0.331494	-0.156987	18.4917	-3.51932
TXNDC16	Txndc16_Q7TN22	Q7TN22	0.0334776	0.331494	-0.157075	17.9167	-3.40399
KIF1B	Kif1b_Q60575	Q60575	0.0266224	0.331494	-0.157122	19.2602	-3.26637
PALM2	Palm2_Q8BR92	Q8BR92	0.0475218	0.331494	-0.157158	19.1821	-3.61979
PRKCG	Prkcg_P63318	P63318	0.0123812	0.331494	-0.157264	22.1635	-2.83061
CPOX	Cpox_P36552	P36552	0.01157	0.331494	-0.157457	20.2534	-2.794
NPLOC4	Nploc4_P60670	P60670	0.0383349	0.331494	-0.15757	21.5452	-3.48673
SIPA1L1	Sipa1l1_Q8C0T5	Q8C0T5	0.0449152	0.331494	-0.157706	21.753	-3.58464
MGLL	Mgll_E9Q3B9	E9Q3B9	0.0229671	0.331494	-0.157741	19.1573	-3.1793
USP25	Usp25_P57080	P57080	0.0299376	0.331494	-0.157946	16.2179	-3.33649
GBA2	Gba2_Q69ZF3	Q69ZF3	0.0238949	0.331494	-0.157962	20.1068	-3.20252
ACSS1	Acss1_Q99NB1	Q99NB1	0.0129741	0.331494	-0.157981	18.9429	-2.85608
PEAK1	Peak1_Q69Z38	Q69Z38	0.0150105	0.331494	-0.158044	18.7599	-2.93645
	_Q8CFE2	Q8CFE2	0.0139558	0.331494	-0.158071	18.6239	-2.8961
MORF4L2	Morf4l2_Q9R0Q4	Q9R0Q4	0.0212454	0.331494	-0.158179	15.2118	-3.13391
MAP6	Map6_Q7TSJ2	Q7TSJ2	0.0185855	0.331494	-0.158351	23.3313	-3.05692
PPFIA4	Ppfia4_B8QI36	B8QI36	0.0224015	0.331494	-0.158425	19.5659	-3.16473
ABCC8	Abcc8_B2RUS7	B2RUS7	0.0287953	0.331494	-0.158512	17.6489	-3.31316
PCDH10	Pcdh10_Q925I8	Q925I8	0.0226994	0.331494	-0.158712	17.6872	-3.17245
RAD50	Rad50_Q5SV02	Q5SV02	0.0304231	0.331494	-0.158743	18.2758	-3.34616
DLG2	Dlg2_Q91XM9	Q91XM9	0.00962813	0.331494	-0.158821	22.0536	-2.69645
RCBTB2	Rcbtb2_E9Q3B1	E9Q3B1	0.0368632	0.331494	-0.159025	16.3952	-3.46273
HNRNPK	Hnrnpk_B2M1R6	B2M1R6	0.0293511	0.331494	-0.159179	21.649	-3.32461
TARS2	Tars2_Q3UQ84	Q3UQ84	0.0258182	0.331494	-0.159187	20	-3.24817
TRIO	Trio_Q0KL02	Q0KL02	0.0473165	0.331494	-0.15932	22.4766	-3.61708
VAMP2	Vamp2_B0QZN5	B0QZN5	0.0105214	0.331494	-0.159353	22.3659	-2.74325
PCCA	Pcca_Q91ZA3	Q91ZA3	0.0413877	0.331494	-0.159415	22.0549	-3.53394
ADCY3	Adcy3_B8JK56	B8JK56	0.0387829	0.331494	-0.159517	19.6431	-3.49387
PTPRF	Ptprf_A2A8L5	A2A8L5	0.0486938	0.331494	-0.159785	21.8714	-3.63501
GM15800	Gm15800_E9Q2E4	E9Q2E4	0.0440778	0.331494	-0.160153	22.7797	-3.57295
PCX	Pcx_G5E8R3	G5E8R3	0.0163888	0.331494	-0.160358	22.6199	-2.98561
EPT1	Ept1_Q80TA1	Q80TA1	0.0287835	0.331494	-0.16043	18.2547	-3.31291
UPP1	Upp1_P52624	P52624	0.0136776	0.331494	-0.160612	16.3152	-2.88501
MARK2	Mark2_Q05512	Q05512	0.0377599	0.331494	-0.160751	19.6805	-3.47746
NUPL1	Nupl1_Q8R332	Q8R332	0.0292488	0.331494	-0.160795	17.0674	-3.32252
SNRK	Snrk_Q8VDU5	Q8VDU5	0.0151591	0.331494	-0.160997	19.8402	-2.94194
ECM29	Ecm29_Q6PDI5	Q6PDI5	0.019152	0.331494	-0.161152	22.0825	-3.0741
CNOT11	Cnot11_Q9CWN7	Q9CWN7	0.0140698	0.331494	-0.16127	16.6997	-2.90059
PPFIA2	Ppfia2_B8QI34	B8QI34	0.0218085	0.331494	-0.1615	22.2362	-3.14911
POLR3E	Polr3e_Q9CZT4	Q9CZT4	0.0145476	0.331494	-0.161519	13.2839	-2.91906
ATP2B4	Atp2b4_F7AAP4	F7AAP4	0.0100808	0.331494	-0.161579	21.861	-2.72061
LMNB2	Lmnb2_P21619	P21619	0.0109344	0.331494	-0.16178	20.6619	-2.76374
CMC1	Cmc1_Q9CPZ8	Q9CPZ8	0.0259275	0.331494	-0.161928	15.0277	-3.25068
TPR	Tpr_Q7M739	Q7M739	0.043053	0.331494	-0.162122	21.6906	-3.55835
HOOK1	Hook1_Q8BIL5	Q8BIL5	0.0233634	0.331494	-0.162157	19.3774	-3.18932
NPM3	Npm3_Q9CPP0	Q9CPP0	0.0395951	0.331494	-0.162868	16.7388	-3.50662
ZMYM4	Zmym4_F6VYE2	F6VYE2	0.0342274	0.331494	-0.162876	16.6895	-3.41745
PSMA7	Psma7_Q9Z2U0	Q9Z2U0	0.0380356	0.331494	-0.16309	21.8052	-3.48192
SRSF9	Srsf9_Q9D0B0	Q9D0B0	0.0484596	0.331494	-0.163351	16.8368	-3.632
GIPR	Gipr_Q0P543	Q0P543	0.00575039	0.331494	-0.163722	14.6579	-2.43651
PRMT5	Prmt5_A0A0R4J049	A0A0R4J049	0.0151085	0.331494	-0.163796	21.2593	-2.94008
STXBP5L	Stxbp5l_Q5DQR4	Q5DQR4	0.0297874	0.331494	-0.163815	20.885	-3.33347
PCDHGA10	Pcdhga10_Q91XY9	Q91XY9	0.0197431	0.331494	-0.163886	11.8467	-3.09156
VPS13C	Vps13c_Q8BX70	Q8BX70	0.0343354	0.331494	-0.164223	21.6112	-3.41937
H2AFY	H2afy_Q9QZQ8	Q9QZQ8	0.0151001	0.331494	-0.164344	21.5777	-2.93977
CUL4B	Cul4b_A2A432	A2A432	0.0223403	0.331494	-0.164683	20.3619	-3.16314
ASAP2	Asap2_E9PX52	E9PX52	0.0467596	0.331494	-0.164917	20.9013	-3.6097
NIPA1	Nipa1_Q8BHK1	Q8BHK1	0.00725631	0.331494	-0.164999	15.4594	-2.55127
STXBP5	Stxbp5_D3Z079	D3Z079	0.0226465	0.331494	-0.165042	21.3277	-3.17108
PRPF3	Prpf3_Q922U1	Q922U1	0.0134312	0.331494	-0.165049	18.254	-2.87503
SLC24A2	Slc24a2_Q14BI1	Q14BI1	0.0380267	0.331494	-0.165058	18.421	-3.48178
PLSCR3	Plscr3_Q9JIZ9	Q9JIZ9	0.0395148	0.331494	-0.165083	17.7664	-3.50537
WBP2	Wbp2_P97765	P97765	0.0221999	0.331494	-0.165128	20.2342	-3.15946
PITRM1	Pitrm1_Q8K411	Q8K411	0.0350395	0.331494	-0.165266	21.2909	-3.43173
	_A0A1W2P8C2	A0A1W2P8C2	0.0303431	0.331494	-0.16535	16.4991	-3.34458
HK1	Hk1_G3UVV4	G3UVV4	0.00852408	0.331494	-0.165436	24.0948	-2.63318
RAB9B	Rab9b_Q8BHH2	Q8BHH2	0.0273252	0.331494	-0.165502	20.2701	-3.28187
SNRNP200	Snrnp200_Q6P4T2	Q6P4T2	0.0273493	0.331494	-0.165707	22.834	-3.28239
MOCS3	Mocs3_A2BDX3	A2BDX3	0.0198663	0.331494	-0.165813	17.6156	-3.09514
PRPF8	Prpf8_Q99PV0	Q99PV0	0.0162373	0.331494	-0.165937	22.5521	-2.98039
SIPA1L3	Sipa1l3_G3X9J0	G3X9J0	0.0191338	0.331494	-0.166027	19.6297	-3.07356
AMPH	Amph_A0A0G2JEG8	A0A0G2JEG8	0.0094839	0.331494	-0.166055	22.4967	-2.68855
PNMA3	Pnma3_Q8JZW8	Q8JZW8	0.0199337	0.331494	-0.166078	18.22	-3.09708
NWD2	Nwd2_Q6P5U7	Q6P5U7	0.0430606	0.331494	-0.166194	20.9535	-3.55846
SPTB	Sptb_Q3UGX2	Q3UGX2	0.0304385	0.331494	-0.166957	20.9945	-3.34647
DYNC1H1	Dync1h1_Q9JHU4	Q9JHU4	0.0117541	0.331494	-0.166996	25.7029	-2.8025
SRSF1	Srsf1_H7BX95	H7BX95	0.0430289	0.331494	-0.167243	21.6307	-3.55801
2010300C02RIK	2010300C02Rik_E9Q3M9	E9Q3M9	0.0320874	0.331494	-0.167283	21.0525	-3.37829
ANK2	Ank2_S4R2F3	S4R2F3	0.0169894	0.331494	-0.167308	24.3499	-3.00591
SNX14	Snx14_G3UX33	G3UX33	0.0263094	0.331494	-0.167353	19.4219	-3.25934
MAST1	Mast1_Q9R1L5	Q9R1L5	0.0482693	0.331494	-0.167496	19.5411	-3.62954
	_A0A0R4J0B5	A0A0R4J0B5	0.0391396	0.331494	-0.16762	18.6344	-3.4995
PTPRN	Ptprn_A6MDD2	A6MDD2	0.0366779	0.331494	-0.167822	20.2341	-3.45964
CCAR2	Ccar2_Q8VDP4	Q8VDP4	0.0150042	0.331494	-0.167869	21.0807	-2.93622
STAG2	Stag2_A2AFF6	A2AFF6	0.0490481	0.331494	-0.167918	17.9333	-3.63954
PSEN1	Psen1_P49769	P49769	0.0398291	0.331494	-0.16815	16.9606	-3.51025
IQSEC1	Iqsec1_A0A1D5RM83	A0A1D5RM83	0.0173783	0.331494	-0.168192	22.0205	-3.01871
TBC1D22B	Tbc1d22b_Q80VE5	Q80VE5	0.0486537	0.331494	-0.168533	18.798	-3.63449
PHF5A	Phf5a_P83870	P83870	0.0326775	0.331494	-0.16869	16.981	-3.38932
FAM69B	Fam69b_Q99ML4	Q99ML4	0.0162496	0.331494	-0.169334	19.2866	-2.98082
SEC23IP	Sec23ip_G3X928	G3X928	0.0194064	0.331494	-0.169673	20.4921	-3.08167
TCEAL5	Tceal5_Q8CCT4	Q8CCT4	0.0246953	0.331494	-0.169685	18.8065	-3.2219
ACTR3B	Actr3b_Q641P0	Q641P0	0.0128725	0.331494	-0.169845	20.858	-2.85178
DAP3	Dap3_G3X9M0	G3X9M0	0.0137835	0.331494	-0.170043	20.2613	-2.88926
STMN4	Stmn4_G3X9Z6	G3X9Z6	0.0191373	0.331494	-0.170091	18.3157	-3.07366
PPFIA3	Ppfia3_P60469	P60469	0.0287652	0.331494	-0.170294	22.4952	-3.31253
DGKI	Dgki_D3Z2W1	D3Z2W1	0.0303929	0.331494	-0.170325	20.5854	-3.34556
TMEM209	Tmem209_Q8BRG8	Q8BRG8	0.0141714	0.331494	-0.170732	15.1829	-2.90456
STMN3	Stmn3_O70166	O70166	0.0147813	0.331494	-0.170752	19.4899	-2.9279
PITPNM1	Pitpnm1_O35954	O35954	0.0275474	0.331494	-0.170857	20.5492	-3.28669
RARS2	Rars2_Q3U186	Q3U186	0.0269791	0.331494	-0.170879	20.5511	-3.27428
CCDC22	Ccdc22_Q9JIG7	Q9JIG7	0.0213549	0.331494	-0.170965	20.7646	-3.1369
LRRC8A	Lrrc8a_Q80WG5	Q80WG5	0.0253328	0.331494	-0.171448	20.4354	-3.23695
GOLGB1	Golgb1_E9QAH1	E9QAH1	0.0172743	0.331494	-0.171491	21.0825	-3.01532
MPP2	Mpp2_Q9WV34	Q9WV34	0.0108838	0.331494	-0.171705	21.8376	-2.76126
SNPH	Snph_Q80U23	Q80U23	0.00826001	0.331494	-0.171728	20.5122	-2.61702
RPS12	Rps12_Q6ZWZ6	Q6ZWZ6	0.0248323	0.331494	-0.171842	21.8731	-3.22516
NAMPT	Nampt_Q99KQ4	Q99KQ4	0.00894058	0.331494	-0.171904	21.5152	-2.65783
GRIA2	Gria2_E9QKC0	E9QKC0	0.0113694	0.331494	-0.172061	22.7243	-2.78461
OCIAD2	Ociad2_Q9D8W7	Q9D8W7	0.025151	0.331494	-0.172152	18.781	-3.23269
AGPAT4	Agpat4_Q8K4X7	Q8K4X7	0.0104851	0.331494	-0.172191	20.0143	-2.74141
RAPGEF4	Rapgef4_Q9EQZ6	Q9EQZ6	0.0178636	0.331494	-0.172302	21.0915	-3.03435
STX18	Stx18_Q8VDS8	Q8VDS8	0.0237154	0.331494	-0.172352	18.02	-3.19809
WNT7B	Wnt7b_E9Q5E3	E9Q5E3	0.0468811	0.331494	-0.172354	17.3043	-3.61132
HUWE1	Huwe1_A2AFQ0	A2AFQ0	0.030818	0.331494	-0.172474	22.582	-3.35393
MYH14	Myh14_K3W4R2	K3W4R2	0.0421072	0.331494	-0.173247	20.5099	-3.5446
KLHDC3	Klhdc3_A0A0R4J0W0	A0A0R4J0W0	0.0126352	0.331494	-0.173265	15.9481	-2.84164
ASCC3	Ascc3_E9PZJ8	E9PZJ8	0.0276142	0.331494	-0.173549	17.7322	-3.28813
MRPS18B	Mrps18b_Q99N84	Q99N84	0.027562	0.331494	-0.17362	18.0341	-3.28701
TTC39C	Ttc39c_Q8VE09	Q8VE09	0.0233304	0.331494	-0.173725	19.1173	-3.18849
FBXO7	Fbxo7_Q3U7U3	Q3U7U3	0.0264611	0.331494	-0.17388	17.876	-3.26276
PPP5C	Ppp5c_Q60676	Q60676	0.0350251	0.331494	-0.173927	21.5218	-3.43148
AMER3	Amer3_Q6NS69	Q6NS69	0.0370449	0.331494	-0.174079	15.528	-3.46574
SLC12A2	Slc12a2_E9QM38	E9QM38	0.0211636	0.331494	-0.174156	20.3533	-3.13168
CCDC91	Ccdc91_Q9D8L5	Q9D8L5	0.0346561	0.331494	-0.174259	19.56	-3.42503
GFM1	Gfm1_Q8K0D5	Q8K0D5	0.0131607	0.331494	-0.17438	21.1243	-2.86388
GPR158	Gpr158_Q8C419	Q8C419	0.0130067	0.331494	-0.17505	20.7138	-2.85745
GNL1	Gnl1_P36916	P36916	0.0277585	0.331494	-0.175118	20.7023	-3.29124
YWHAZ	Ywhaz_P63101	P63101	0.0240634	0.331494	-0.175408	23.9604	-3.20664
TPM4	Tpm4_Q6IRU2	Q6IRU2	0.0457238	0.331494	-0.175594	20.7117	-3.59574
SYNE1	Syne1_A0A1L1STC6	A0A1L1STC6	0.0339936	0.331494	-0.175946	21.6788	-3.41329
RRP12	Rrp12_Q6P5B0	Q6P5B0	0.0451514	0.331494	-0.176482	19.691	-3.5879
CHMP5	Chmp5_Q9D7S9	Q9D7S9	0.0113931	0.331494	-0.176543	19.2914	-2.78572
DYM	Dym_Q8CHY3	Q8CHY3	0.0330425	0.331494	-0.176577	18.1402	-3.39606
SPTAN1	Sptan1_A3KGU7	A3KGU7	0.0168457	0.331494	-0.17661	25.7042	-3.00111
TRIM67	Trim67_Q505D9	Q505D9	0.0427318	0.331494	-0.176798	18.6947	-3.55371
HERC2	Herc2_Q4U2R1	Q4U2R1	0.0291268	0.331494	-0.176996	21.1061	-3.32001
LSAMP	Lsamp_Q3TYE5	Q3TYE5	0.0169165	0.331494	-0.177258	22.0007	-3.00348
FAM171A1	Fam171a1_A2ATL1	A2ATL1	0.00441573	0.331494	-0.177408	17.8792	-2.31137
NFASC	Nfasc_Q810U3	Q810U3	0.0208912	0.331494	-0.177503	21.8501	-3.12417
CLIP1	Clip1_D3Z2Z1	D3Z2Z1	0.0128825	0.331494	-0.177602	21.6441	-2.85221
	_A0A1L1SV25	A0A1L1SV25	0.00836632	0.331494	-0.17769	23.628	-2.62358
CRMP1	Crmp1_P97427	P97427	0.0429169	0.331494	-0.177835	16.3006	-3.55639
ARFGEF1	Arfgef1_G3X9K3	G3X9K3	0.0384511	0.331494	-0.178364	21.9575	-3.48859
PLEKHA6	Plekha6_A0A087WRB7	A0A087WRB7	0.029241	0.331494	-0.178453	18.2569	-3.32236
DHRS7	Dhrs7_Q9CXR1	Q9CXR1	0.040902	0.331494	-0.178493	19.1471	-3.52665
BIRC6	Birc6_S4R1L5	S4R1L5	0.0244376	0.331494	-0.178673	21.8096	-3.21572
QARS	Qars_Q8BML9	Q8BML9	0.0221145	0.331494	-0.178781	21.138	-3.15722
TUBA4A	Tuba4a_A0A0A0MQA5	A0A0A0MQA5	0.0377826	0.331494	-0.178835	21.2968	-3.47783
CLSTN3	Clstn3_Q99JH7	Q99JH7	0.015047	0.331494	-0.178879	19.4615	-2.93781
BEGAIN	Begain_F8WIG2	F8WIG2	0.038921	0.331494	-0.179056	19.0705	-3.49606
RFX3	Rfx3_P48381	P48381	0.0156497	0.331494	-0.17912	16.2536	-2.95972
ERMP1	Ermp1_Q3UVK0	Q3UVK0	0.0410133	0.331494	-0.179122	20.2543	-3.52832
SMC1A	Smc1a_Q9CU62	Q9CU62	0.04338	0.331494	-0.179267	20.641	-3.56304
LYPLAL1	Lyplal1_E9QLB2	E9QLB2	0.0497791	0.331494	-0.179288	19.3882	-3.6488
BSN	Bsn_O88737	O88737	0.0338566	0.331494	-0.179382	23.4525	-3.41083
LRFN1	Lrfn1_Q2WF71	Q2WF71	0.0383658	0.331494	-0.179565	19.4551	-3.48723
CAND1	Cand1_Q6ZQ38	Q6ZQ38	0.0129964	0.331494	-0.179574	23.3583	-2.85701
GM21992	Gm21992_F7BGR7	F7BGR7	0.0320809	0.331494	-0.179781	18.921	-3.37817
ARHGEF11	Arhgef11_Q68FM7	Q68FM7	0.0269867	0.331494	-0.179803	20.8949	-3.27444
ATG13	Atg13_Q91YI1	Q91YI1	0.00672006	0.331494	-0.179983	17.0185	-2.51293
ORAI1	Orai1_Q8BWG9	Q8BWG9	0.00336902	0.331494	-0.1801	17.6462	-2.1889
DENND4A	Dennd4a_E9Q8V6	E9Q8V6	0.0308243	0.331494	-0.180128	17.2214	-3.35405
ECEL1	Ecel1_Q9JMI0	Q9JMI0	0.0213701	0.331494	-0.180652	16.3326	-3.13731
ESYT1	Esyt1_Q3U7R1	Q3U7R1	0.028917	0.331494	-0.180875	18.9271	-3.31568
EPDR1	Epdr1_Q99M71	Q99M71	0.0241049	0.331494	-0.180928	18.9646	-3.20766
STRN	Strn_O55106	O55106	0.0305332	0.331494	-0.181153	21.8766	-3.34834
LACTB	Lactb_Q9EP89	Q9EP89	0.0296828	0.331494	-0.181313	20.1444	-3.33135
RPL31	Rpl31_P62900	P62900	0.0342891	0.331494	-0.181477	19.6326	-3.41855
HABP4	Habp4_Q9JKS5	Q9JKS5	0.0345388	0.331494	-0.181517	18.3336	-3.42297
CACNA1C	Cacna1c_A0A087WQT9	A0A087WQT9	0.00741057	0.331494	-0.181585	18.9128	-2.56186
SORBS2	Sorbs2_A0A0R4J1T1	A0A0R4J1T1	0.0118434	0.331494	-0.181618	17.1408	-2.80658
SMARCA5	Smarca5_Q91ZW3	Q91ZW3	0.0436158	0.331494	-0.181705	20.4558	-3.56641
NLGN4L	Nlgn4l_B0F2B4	B0F2B4	0.00826156	0.331494	-0.181809	17.1254	-2.61711
MAP1A	Map1a_A2ARP8	A2ARP8	0.0143032	0.331494	-0.182052	23.7569	-2.90968
RYR2	Ryr2_F6U7V1	F6U7V1	0.025055	0.331494	-0.182108	22.4425	-3.23043
ZRANB2	Zranb2_D3Z4U0	D3Z4U0	0.0313186	0.331494	-0.1822	18.3431	-3.36364
PALM	Palm_Q9Z0P4	Q9Z0P4	0.0459189	0.331494	-0.182874	21.5699	-3.59839
EIF6	Eif6_O55135	O55135	0.0186572	0.331494	-0.182915	19.1847	-3.05912
MLLT4	Mllt4_E9Q9C3	E9Q9C3	0.0491102	0.331494	-0.182987	22.3126	-3.64034
L2HGDH	L2hgdh_Q91YP0	Q91YP0	0.0324187	0.331494	-0.183062	20.0627	-3.38451
TRAPPC9	Trappc9_Q3U0M1	Q3U0M1	0.0398121	0.331494	-0.183625	21.1398	-3.50999
YBX1	Ybx1_P62960	P62960	0.00612496	0.331494	-0.183799	18.9822	-2.46723
SLC25A32	Slc25a32_Q8BMG8	Q8BMG8	0.031312	0.331494	-0.183893	19.1384	-3.36352
RB1CC1	Rb1cc1_Q9ESK9	Q9ESK9	0.0362903	0.331494	-0.184022	20.7701	-3.45314
CKAP5	Ckap5_Z4YL78	Z4YL78	0.0131622	0.331494	-0.184041	23.5264	-2.86394
OTUD7A	Otud7a_Q8R554	Q8R554	0.0342506	0.331494	-0.184128	18.0539	-3.41787
LZTFL1	Lztfl1_Q9JHQ5	Q9JHQ5	0.019806	0.331494	-0.184136	21.0181	-3.09339
FITM2	Fitm2_P59266	P59266	0.0332348	0.331494	-0.184193	16.6041	-3.39958
CSMD3	Csmd3_F6TRD7	F6TRD7	0.00710538	0.331494	-0.18421	15.0384	-2.54073
H2-K1	H2-K1_P01901	P01901	0.0421556	0.331494	-0.184223	18.2247	-3.54531
AQR	Aqr_A2AQA7	A2AQA7	0.0215317	0.331494	-0.184368	17.6393	-3.14168
NAV3	Nav3_Q80TN7	Q80TN7	0.0318747	0.331494	-0.184726	20.4714	-3.37427
IFT74	Ift74_Q8BKE9	Q8BKE9	0.0381515	0.331494	-0.184936	16.4986	-3.48379
CORO2A	Coro2a_B1AVH5	B1AVH5	0.0190601	0.331494	-0.184937	19.9323	-3.07135
IPO8	Ipo8_Q7TMY7	Q7TMY7	0.0323382	0.331494	-0.185631	15.4828	-3.383
CCDC88A	Ccdc88a_Q5SNZ0	Q5SNZ0	0.0255963	0.331494	-0.185943	21.9187	-3.24307
TARSL2	Tarsl2_Q8BLY2	Q8BLY2	0.0448115	0.331494	-0.185999	20.4918	-3.5832
SPRED2	Spred2_Q924S7	Q924S7	0.00633936	0.331494	-0.186159	14.8526	-2.48411
NIPBL	Nipbl_Q6KCD5	Q6KCD5	0.0134736	0.331494	-0.186182	15.9662	-2.87676
PCYOX1L	Pcyox1l_Q8C7K6	Q8C7K6	0.0119727	0.331494	-0.186502	20.5016	-2.81244
SLC29A1	Slc29a1_E9Q221	E9Q221	0.0153006	0.331494	-0.186938	16.4052	-2.94712
SEC16A	Sec16a_A2AIX1	A2AIX1	0.0469318	0.331494	-0.187024	20.2803	-3.61199
CCDC149	Ccdc149_F6V035	F6V035	0.0210652	0.331494	-0.18725	11.5533	-3.12898
OS9	Os9_Q8K2C7	Q8K2C7	0.0159903	0.331494	-0.187432	19.3475	-2.97178
NCBP1	Ncbp1_Q3UYV9	Q3UYV9	0.00685035	0.331494	-0.18781	19.1489	-2.52248
MOB1B	Mob1b_Q3UDM0	Q3UDM0	0.0388482	0.331494	-0.188026	18.5752	-3.49491
MRPL43	Mrpl43_Q5RL20	Q5RL20	0.0334412	0.331494	-0.18832	18.3186	-3.40333
ZDHHC21	Zdhhc21_Q9D270	Q9D270	0.0240614	0.331494	-0.188884	17.1657	-3.2066
AFAP1	Afap1_Q80YS6	Q80YS6	0.040247	0.331494	-0.188981	20.1335	-3.51669
PPP1R12C	Ppp1r12c_Q3UMT1	Q3UMT1	0.0392704	0.331494	-0.189411	18.9057	-3.50156
FZR1	Fzr1_F8WJ80	F8WJ80	0.0227995	0.331494	-0.18953	13.6919	-3.17502
HACD3	Hacd3_Q8K2C9	Q8K2C9	0.011605	0.331494	-0.190185	20.8224	-2.79563
SELENBP2	Selenbp2_Q63836	Q63836	0.0378894	0.331494	-0.190424	18.667	-3.47956
WIPF2	Wipf2_Q6PEV3	Q6PEV3	0.0366392	0.331494	-0.190483	19.0481	-3.459
EEA1	Eea1_Q8BL66	Q8BL66	0.0174779	0.331494	-0.190775	22.585	-3.02195
CADPS2	Cadps2_S4R1C6	S4R1C6	0.0150328	0.331494	-0.19082	18.6688	-2.93728
PI4KA	Pi4ka_E9Q3L2	E9Q3L2	0.0138836	0.331494	-0.190892	22.3013	-2.89324
NUP205	Nup205_A0A0J9YUD5	A0A0J9YUD5	0.0446603	0.331494	-0.191101	20.01	-3.5811
BIN1	Bin1_O08539	O08539	0.0287602	0.331494	-0.191456	21.928	-3.31242
MED4	Med4_Q9CQA5	Q9CQA5	0.023749	0.331494	-0.191619	17.2866	-3.19892
MYCBP2	Mycbp2_E9PUJ6	E9PUJ6	0.0365009	0.331494	-0.192011	22.3667	-3.45668
MTUS2	Mtus2_Q3UHD3	Q3UHD3	0.00523543	0.331494	-0.19204	18.0567	-2.39142
PPIL3	Ppil3_Q9D6L8	Q9D6L8	0.0440481	0.331494	-0.192595	17.6349	-3.57253
RPL4	Rpl4_Q9D8E6	Q9D8E6	0.0205291	0.331494	-0.192609	22.2766	-3.11406
TTC39B	Ttc39b_Q8BYY4	Q8BYY4	0.0460161	0.331494	-0.193166	17.8861	-3.59971
NKRF	Nkrf_Q8BY02	Q8BY02	0.0194157	0.331494	-0.193409	18.823	-3.08195
TJP1	Tjp1_B9EHJ3	B9EHJ3	0.0384296	0.331494	-0.193449	19.2146	-3.48825
TLK2	Tlk2_B1ASU9	B1ASU9	0.0416829	0.331494	-0.193594	17.2094	-3.53833
AKAP7	Akap7_O55074	O55074	0.0295935	0.331494	-0.19369	16.8066	-3.32955
GM11992	Gm11992_Q5SS90	Q5SS90	0.0159079	0.331494	-0.193743	12.109	-2.96889
NIT2	Nit2_Q9JHW2	Q9JHW2	0.0208475	0.331494	-0.193896	20.5448	-3.12296
CNNM1	Cnnm1_A0A286YDL2	A0A286YDL2	0.0375062	0.331494	-0.194037	17.6578	-3.47332
KLC2	Klc2_D3YXZ3	D3YXZ3	0.0261545	0.331494	-0.194129	20.8579	-3.25584
A830010M20RIK	A830010M20Rik_G3X9V7	G3X9V7	0.0171309	0.331494	-0.194219	20.1298	-3.0106
KCNQ5	Kcnq5_G3UYG5	G3UYG5	0.0254771	0.331494	-0.194381	18.0393	-3.2403
PAKAP	Pakap_F7AA26	F7AA26	0.0285691	0.331494	-0.194615	20.4333	-3.30844
GPRIN1	Gprin1_Q3UNH4	Q3UNH4	0.00803181	0.331494	-0.194682	22.2771	-2.60269
SRCIN1	Srcin1_B1AQX7	B1AQX7	0.0123253	0.331494	-0.194724	22.6954	-2.82815
UNC13A	Unc13a_H3BJZ7	H3BJZ7	0.0237287	0.331494	-0.194869	22.3847	-3.19842
GOLGA7B	GOLGA7B_Q9D428	Q9D428	0.0142624	0.331494	-0.195245	18.5491	-2.9081
FBXO42	Fbxo42_Q6PDJ6	Q6PDJ6	0.0125081	0.331494	-0.195388	14.8058	-2.83615
RMDN3	Rmdn3_Q3UJU9	Q3UJU9	0.0231883	0.331494	-0.195453	20.1688	-3.18491
CDKL5	Cdkl5_A0A0G2JGW6	A0A0G2JGW6	0.0460443	0.331494	-0.195742	20.2682	-3.60009
ARFGEF3	Arfgef3_Q3UGY8	Q3UGY8	0.0226134	0.331494	-0.195985	22.0743	-3.17023
FLNB	Flnb_Q80X90	Q80X90	0.0462913	0.331494	-0.196204	21.844	-3.60342
KIAA0196	Kiaa0196_Q8C2E7	Q8C2E7	0.0497376	0.331494	-0.196349	20.6105	-3.64828
AOX1	Aox1_G3X8P9	G3X8P9	0.0436037	0.331494	-0.19644	18.8333	-3.56624
ABHD10	Abhd10_Q6PE15	Q6PE15	0.0325996	0.331494	-0.196546	19.4099	-3.38788
DST	Dst_S4R1P5	S4R1P5	0.0345088	0.331494	-0.19687	23.1568	-3.42244
LRRC24	Lrrc24_Q8BHA1	Q8BHA1	0.0379318	0.331494	-0.196906	16.8838	-3.48024
ROCK2	Rock2_F8VPK5	F8VPK5	0.0113362	0.331494	-0.196976	22.7356	-2.78304
PTPRN2	Ptprn2_P80560	P80560	0.0499853	0.331494	-0.197254	20.7724	-3.65139
GOLGA4	Golga4_Q91VW5	Q91VW5	0.0200326	0.331494	-0.197578	19.667	-3.09994
TULP3	Tulp3_O88413	O88413	0.0331511	0.331494	-0.197904	16.2266	-3.39805
VPS53	Vps53_Q8CCB4	Q8CCB4	0.0314606	0.331494	-0.198563	21.5201	-3.36637
SOBP	Sobp_Q0P5V2	Q0P5V2	0.0444883	0.331494	-0.19863	13.7482	-3.5787
LINGO1	Lingo1_A9DA50	A9DA50	0.0226936	0.331494	-0.199419	20.5454	-3.1723
MACF1	Macf1_E9PVY8	E9PVY8	0.0239793	0.331494	-0.199813	24.5345	-3.20459
METTL3	Mettl3_Q8C3P7	Q8C3P7	0.0451058	0.331494	-0.199925	17.2838	-3.58727
HTT	Htt_G3X9H5	G3X9H5	0.0402973	0.331494	-0.199949	21.9448	-3.51746
NAT8L	Nat8l_A0A0R4J0R4	A0A0R4J0R4	0.0442954	0.331494	-0.200064	17.823	-3.576
NES	Nes_Q6P5H2	Q6P5H2	0.0473909	0.331494	-0.200113	21.3309	-3.61807
ZNF385A	Znf385a_Q8VD12	Q8VD12	0.0377845	0.331494	-0.200176	13.3148	-3.47786
SLC25A29	Slc25a29_Q8BL03	Q8BL03	0.0278241	0.331494	-0.201274	17.9305	-3.29265
RGS12	Rgs12_E9Q652	E9Q652	0.0168882	0.331494	-0.201854	17.3833	-3.00253
MPRIP	Mprip_Q5SWZ5	Q5SWZ5	0.0418103	0.331494	-0.202353	21.151	-3.54022
ATXN2L	Atxn2l_A0A0U1RPL0	A0A0U1RPL0	0.0146058	0.331494	-0.202482	20.8463	-2.92127
DOC2A	Doc2a_Q7TNF0	Q7TNF0	0.0185483	0.331494	-0.20254	18.444	-3.05578
MDN1	Mdn1_J3QMC5	J3QMC5	0.0477077	0.331494	-0.203107	15.9094	-3.62222
PCDH1	Pcdh1_Q8CFX3	Q8CFX3	0.00965604	0.331494	-0.203258	17.996	-2.69797
METTL21A	Mettl21A_Q9CQL0	Q9CQL0	0.0466554	0.331494	-0.20363	11.9902	-3.60831
FAM184A	Fam184a_F6TU77	F6TU77	0.00873055	0.331494	-0.203882	17.9898	-2.64552
TMEM109	Tmem109_Q3UBX0	Q3UBX0	0.0268141	0.331494	-0.204692	17.4167	-3.27063
TM9SF1	Tm9sf1_D6RGM8	D6RGM8	0.00224633	0.331494	-0.204787	15.8683	-2.01633
MAP9	Map9_Q3TRR0	Q3TRR0	0.0318788	0.331494	-0.204848	17.9264	-3.37435
RTN2	Rtn2_O70622	O70622	0.0177808	0.331494	-0.204893	17.4095	-3.03171
PCLO	Pclo_Q9QYX7	Q9QYX7	0.0141699	0.331494	-0.205023	23.1134	-2.9045
STXBP4	Stxbp4_Q9WV89	Q9WV89	0.0216454	0.331494	-0.205083	15.2572	-3.14474
NDFIP2	Ndfip2_M0QWK1	M0QWK1	0.0475757	0.331494	-0.205113	15.3768	-3.6205
MYH9	Myh9_Q8VDD5	Q8VDD5	0.0341436	0.331494	-0.205301	23.7515	-3.41596
MYPOP	Mypop_Q8R4U1	Q8R4U1	0.0458647	0.331494	-0.205422	11.7109	-3.59766
ARPC4	Arpc4_P59999	P59999	0.0153708	0.331494	-0.205483	21.0803	-2.94968
SNX12	Snx12_Q6ZWQ5	Q6ZWQ5	0.0383264	0.331494	-0.205607	20.0311	-3.4866
ZFP275	Zfp275_Q3UQ14	Q3UQ14	0.0255655	0.331494	-0.206041	13.168	-3.24235
RBM10	Rbm10_Q99KG3	Q99KG3	0.0331476	0.331494	-0.206085	18.3709	-3.39798
PDE1B	Pde1b_Q01065	Q01065	0.0299551	0.331494	-0.206253	19.9584	-3.33684
TMEM87A	Tmem87a_A2AQJ5	A2AQJ5	0.0149221	0.331494	-0.206497	18.8898	-2.93317
RPL18	Rpl18_A0A1B0GQU8	A0A1B0GQU8	0.0362327	0.331494	-0.206601	20.3181	-3.45217
ST3GAL3	St3gal3_Q9CZ48	Q9CZ48	0.0135821	0.331494	-0.206888	17.3852	-2.88116
SLC39A6	Slc39a6_Q8C145	Q8C145	0.0236096	0.331494	-0.207103	18.8391	-3.19546
PPP1R37	Ppp1r37_Q8BKR5	Q8BKR5	0.0370038	0.331494	-0.207111	17.9483	-3.46506
DNAJB4	Dnajb4_Q9D832	Q9D832	0.0473974	0.331494	-0.207284	20.2857	-3.61815
HRSP12	Hrsp12_P52760	P52760	0.0356155	0.331494	-0.208147	20.341	-3.44168
LIX1	Lix1_Q6P566	Q6P566	0.0191412	0.331494	-0.208233	15.3477	-3.07378
HCN4	Hcn4_B2RY58	B2RY58	0.0126835	0.331494	-0.208564	16.5735	-2.84372
ITGA5	Itga5_P11688	P11688	0.0301347	0.331494	-0.208868	18.3963	-3.34043
SNRPD3	Snrpd3_P62320	P62320	0.017212	0.331494	-0.208895	19.1241	-3.01327
MGAT4B	Mgat4b_Q812F8	Q812F8	0.00196249	0.331494	-0.209391	14.7033	-1.9617
CCDC23	Ccdc23_A2A7P9	A2A7P9	0.0144284	0.331494	-0.209632	14.3181	-2.9145
RBMX2	Rbmx2_Q8R0F5	Q8R0F5	0.0430166	0.331494	-0.209778	16.3196	-3.55783
NO66	No66_Q9JJF3	Q9JJF3	0.0359957	0.331494	-0.209965	16.9679	-3.44816
MPHOSPH8	Mphosph8_Q3TYA6	Q3TYA6	0.0489162	0.331494	-0.210481	12.8199	-3.63786
	_Q9D6W8	Q9D6W8	0.0264769	0.331494	-0.210569	18.9196	-3.26311
PPP4R4	Ppp4r4_Q8C0Y0	Q8C0Y0	0.020503	0.331494	-0.210638	19.9787	-3.11332
RMND1	Rmnd1_Q8CI78	Q8CI78	0.0463491	0.331494	-0.211294	18.5114	-3.6042
BAIAP2	Baiap2_B1AZ46	B1AZ46	0.0136851	0.331494	-0.211385	22.0419	-2.88531
POP1	Pop1_Q9D4G5	Q9D4G5	0.0334869	0.331494	-0.212136	15.4157	-3.40416
ZDBF2	Zdbf2_Q5SS00	Q5SS00	0.00712816	0.331494	-0.212286	16.7037	-2.54233
NF1	Nf1_Q04690	Q04690	0.0291213	0.331494	-0.213787	21.8695	-3.3199
CXXC1	Cxxc1_Q9CWW7	Q9CWW7	0.016955	0.331494	-0.213852	14.5126	-3.00476
SLC25A46	Slc25a46_Q9CQS4	Q9CQS4	0.0175058	0.331494	-0.214124	19.0924	-3.02286
CROCC	Crocc_Q8CJ40	Q8CJ40	0.0383806	0.331494	-0.214682	20.9025	-3.48746
CHTOP	Chtop_E9PW20	E9PW20	0.0118943	0.331494	-0.214772	18.0081	-2.80889
FBXL17	Fbxl17_Q9QZN1	Q9QZN1	0.0442315	0.331494	-0.214955	17.1592	-3.57511
SON	Son_H9KV01	H9KV01	0.0190586	0.331494	-0.215231	19.3209	-3.0713
FBXO25	Fbxo25_Q9D2Y6	Q9D2Y6	0.0415722	0.331494	-0.21536	15.1902	-3.53669
CNP	Cnp_P16330	P16330	0.0215027	0.331494	-0.215363	19.4119	-3.1409
F3	F3_A0A0G2JGS5	A0A0G2JGS5	0.0345224	0.331494	-0.216611	15.7755	-3.42268
KCNH1	Kcnh1_Q3UHC9	Q3UHC9	0.00927775	0.331494	-0.217843	14.4876	-2.67707
ARID1A	Arid1a_E9QAQ7	E9QAQ7	0.0283777	0.331494	-0.217986	20.3162	-3.30442
ANPEP	Anpep_P97449	P97449	0.0289194	0.331494	-0.218038	16.9241	-3.31573
	_P0DP60	P0DP60	0.0225914	0.331494	-0.21852	18.5586	-3.16966
C1QC	C1qc_Q02105	Q02105	0.0296381	0.331494	-0.218693	16.0117	-3.33045
ATRN	Atrn_Q9WU60	Q9WU60	0.0187666	0.331494	-0.219734	20.115	-3.06246
CPSF3L	Cpsf3l_Q9CWS4	Q9CWS4	0.0192311	0.331494	-0.22007	17.5621	-3.07646
BBC3	Bbc3_Q99ML1	Q99ML1	0.0317586	0.331494	-0.220657	13.2051	-3.37207
RADIL	Radil_D3YWJ9	D3YWJ9	0.0154594	0.331494	-0.221066	15.7053	-2.95288
LBR	Lbr_Q3U9G9	Q3U9G9	0.049411	0.331494	-0.221178	19.212	-3.64416
TMCC2	Tmcc2_Q80W04	Q80W04	0.0178558	0.331494	-0.221723	19.5692	-3.0341
TULP4	Tulp4_Q9JIL5	Q9JIL5	0.0185547	0.331494	-0.222274	15.2539	-3.05598
	_P0DP28	P0DP28	0.0255994	0.331494	-0.222348	23.6149	-3.24314
HGSNAT	Hgsnat_Q3UDW8	Q3UDW8	0.0336672	0.331494	-0.223286	15.6526	-3.40742
RCN1	Rcn1_Q05186	Q05186	0.0154083	0.331494	-0.223379	19.2973	-2.95104
ABCA3	Abca3_Q8R420	Q8R420	0.0238933	0.331494	-0.224163	20.4433	-3.20247
KIF21B	Kif21b_F8VQE2	F8VQE2	0.0215895	0.331494	-0.224272	14.9881	-3.14324
TRIM23	Trim23_Q8BGX0	Q8BGX0	0.00648982	0.331494	-0.224366	17.4954	-2.49567
PLEC	Plec_Q9QXS1	Q9QXS1	0.0201846	0.331494	-0.224469	23.9454	-3.10429
RTN3	Rtn3_Q9ES97	Q9ES97	0.00896593	0.331494	-0.22462	22.2228	-2.6593
SLC6A1	Slc6a1_P31648	P31648	0.0319815	0.331494	-0.225206	19.7547	-3.3763
CYB5R4	Cyb5r4_Q3TDX8	Q3TDX8	0.0131074	0.331494	-0.225518	18.0527	-2.86166
AHCTF1	Ahctf1_Q8CJF7	Q8CJF7	0.0317276	0.331494	-0.225563	18.2093	-3.37148
CCPG1	Ccpg1_D3Z7R9	D3Z7R9	0.0169561	0.331494	-0.226054	14.7532	-3.0048
GTF2E2	Gtf2e2_Q9D902	Q9D902	0.0470244	0.331494	-0.227342	17.8863	-3.61322
DPP6	Dpp6_Q80VM5	Q80VM5	0.0250621	0.331494	-0.227871	13.2279	-3.2306
BST2	Bst2_Q8R2Q8	Q8R2Q8	0.036731	0.331494	-0.22886	15.0914	-3.46053
PCYT2	Pcyt2_A2ABY3	A2ABY3	0.024414	0.331494	-0.228895	20.0448	-3.21515
CABIN1	Cabin1_G3X8Q1	G3X8Q1	0.0308774	0.331494	-0.229357	14.4399	-3.35509
PVRL1	Pvrl1_Q9JKF6	Q9JKF6	0.0273324	0.331494	-0.230057	19.3521	-3.28202
SLC35A5	Slc35a5_M0QWE5	M0QWE5	0.0491186	0.331494	-0.230447	10.9917	-3.64044
NOVA2	Nova2_A0A1W2P872	A0A1W2P872	0.00286528	0.331494	-0.23061	20.7951	-2.11838
CDK14	Cdk14_E9PVC7	E9PVC7	0.0430929	0.331494	-0.230702	18.4973	-3.55893
NSUN4	Nsun4_Q9CZ57	Q9CZ57	0.0152061	0.331494	-0.230848	18.2199	-2.94367
SUZ12	Suz12_E9PW15	E9PW15	0.0209281	0.331494	-0.230972	14.5995	-3.12519
BBS2	Bbs2_Q9CWF6	Q9CWF6	0.0387918	0.331494	-0.2313	14.7186	-3.49401
BCAT1	Bcat1_B2KFA8	B2KFA8	0.0170526	0.331494	-0.23224	11.5733	-3.00801
TPM3	Tpm3_D3Z6I8	D3Z6I8	0.0322614	0.331494	-0.233116	22.9426	-3.38156
ABCD1	Abcd1_P48410	P48410	0.0306412	0.331494	-0.23323	17.2058	-3.35046
PCDH1	Pcdh1_F7BJK1	F7BJK1	0.0183886	0.331494	-0.233519	21.3914	-3.05084
AP5M1	Ap5m1_A0A0R4J0K9	A0A0R4J0K9	0.0160537	0.331494	-0.233732	13.4119	-2.97401
MTSS1	Mtss1_G3X9H7	G3X9H7	0.0280232	0.331494	-0.233746	14.1183	-3.29691
SIRT5	Sirt5_Q8K2C6	Q8K2C6	0.00805694	0.331494	-0.235238	19.2069	-2.60429
PPP1R16B	Ppp1r16b_Q8VHQ3	Q8VHQ3	0.0263932	0.331494	-0.235425	15.7214	-3.26123
ISCU	Iscu_Q9D7P6	Q9D7P6	0.0309064	0.331494	-0.235609	20.0111	-3.35565
FAM98C	Fam98c_E9PYD1	E9PYD1	0.0357155	0.331494	-0.236423	18.6213	-3.44339
GZF1	Gzf1_Q4VBD9	Q4VBD9	0.00978636	0.331494	-0.237131	13.2364	-2.705
ORC1	Orc1_Q9Z1N2	Q9Z1N2	0.0148646	0.331494	-0.237192	13.298	-2.93102
	_A0A1L1STD6	A0A1L1STD6	0.0189061	0.331494	-0.237263	16.2621	-3.0667
NOP58	Nop58_Q6DFW4	Q6DFW4	0.0375815	0.331494	-0.237307	20.1203	-3.47455
CCDC177	Ccdc177_Q3UHB8	Q3UHB8	0.0275292	0.331494	-0.23774	18.195	-3.2863
ZBTB45	Zbtb45_Q52KG4	Q52KG4	0.0443168	0.331494	-0.238905	14.292	-3.57631
PODXL	Podxl_Q9R0M4	Q9R0M4	0.0413172	0.331494	-0.239558	19.2876	-3.53289
NRD1	Nrd1_A2A9Q2	A2A9Q2	0.00972165	0.331494	-0.24138	21.6299	-2.70152
GALNT10	Galnt10_Q6P9S7	Q6P9S7	0.0104636	0.331494	-0.242325	13.3421	-2.74032
CD320	Cd320_Q9Z1P5	Q9Z1P5	0.00622492	0.331494	-0.242949	10.8745	-2.47516
PPP2R2C	Ppp2r2c_Q8BG02	Q8BG02	0.0160369	0.331494	-0.242973	17.5129	-2.97342
MFSD1	Mfsd1_Q9DC37	Q9DC37	0.00104917	0.331494	-0.243107	12.9921	-1.72701
SLC35A4	Slc35a4_A0A087WQH8	A0A087WQH8	0.0257548	0.331494	-0.244573	17.939	-3.24672
LAMA5	Lama5_Q61001	Q61001	0.0268332	0.331494	-0.24793	18.5675	-3.27105
BID	Bid_P70444	P70444	0.0253147	0.331494	-0.248341	18.2588	-3.23652
6330403A02RIK	6330403A02Rik_A0A1B0GS08	A0A1B0GS08	0.0223429	0.331494	-0.248564	17.2302	-3.16321
ADAM19	Adam19_O35674	O35674	0.00342382	0.331494	-0.248724	12.7065	-2.19604
WDR81	Wdr81_Q5ND34	Q5ND34	0.0279274	0.331494	-0.248834	19.2442	-3.29486
KAT2A	Kat2a_Q6P3Z8	Q6P3Z8	0.0273451	0.331494	-0.249233	16.2656	-3.2823
2025-03-05	March5_Q3KNM2	Q3KNM2	0.0338659	0.331494	-0.249237	19.3511	-3.411
HMGN3	Hmgn3_A0A087WSB8	A0A087WSB8	0.0255571	0.331494	-0.251014	15.5827	-3.24216
ZFP414	Zfp414_E9Q4H9	E9Q4H9	0.0464561	0.331494	-0.251267	14.9816	-3.60564
TMEM261	Tmem261_Q9CQ00	Q9CQ00	0.00491308	0.331494	-0.251412	17.2198	-2.36128
STIM1	Stim1_A0A1B0GRA5	A0A1B0GRA5	0.00559965	0.331494	-0.251459	18.9187	-2.42367
FPGT	Fpgt_G5E8F4	G5E8F4	0.0458089	0.331494	-0.253376	12.4675	-3.5969
EEF1D	Eef1d_E9QN08	E9QN08	0.00934401	0.331494	-0.253916	16.0013	-2.68079
PPP1R18	Ppp1r18_Q8BQ30	Q8BQ30	0.0168778	0.331494	-0.254182	15.0154	-3.00218
ULK1	Ulk1_A0A0R4J0B3	A0A0R4J0B3	0.0330864	0.331494	-0.254795	18.1269	-3.39686
SEMA5A	Sema5a_Q3UPZ0	Q3UPZ0	0.0436418	0.331494	-0.255615	12.0895	-3.56678
SLC17A7	Slc17a7_Q3TXX4	Q3TXX4	0.0223839	0.331494	-0.255955	20.0158	-3.16428
CEP170B	Cep170b_Q80U49	Q80U49	0.0334792	0.331494	-0.255996	21.2086	-3.40402
L3HYPDH	L3hypdh_Q9CXA2	Q9CXA2	0.00662127	0.331494	-0.256768	16.9909	-2.50558
NAGLU	Naglu_O88325	O88325	0.0493259	0.331494	-0.257113	19.1681	-3.64308
MYADM	Myadm_O35682	O35682	0.0428702	0.331494	-0.257392	19.2158	-3.55572
SLC2A13	Slc2a13_Q3UHK1	Q3UHK1	0.036724	0.331494	-0.258332	19.1624	-3.46041
ERCC2	Ercc2_O08811	O08811	0.0160387	0.331494	-0.259009	17.0892	-2.97348
WSB2	Wsb2_E9Q8J9	E9Q8J9	0.0462887	0.331494	-0.259221	18.0794	-3.60339
PLEKHG4	Plekhg4_E9Q7C3	E9Q7C3	0.0178408	0.331494	-0.259498	18.3954	-3.03362
TAF6L	Taf6l_A0A087WQC4	A0A087WQC4	0.024377	0.331494	-0.260618	15.3568	-3.21426
ING4	Ing4_Q8C0D7	Q8C0D7	0.0259267	0.331494	-0.261313	13.1374	-3.25066
TRMT1L	Trmt1l_A2RSY6	A2RSY6	0.0159587	0.331494	-0.262079	13.5576	-2.97068
PLCB1	Plcb1_Q9Z1B3	Q9Z1B3	0.0366645	0.331494	-0.263623	22.8958	-3.45942
ST8SIA5	St8sia5_P70126	P70126	0.0348046	0.331494	-0.26406	13.527	-3.42764
BNIP3	Bnip3_A0A1B0GT26	A0A1B0GT26	0.0133305	0.331494	-0.266218	16.1381	-2.8709
TFIP11	Tfip11_Q9ERA6	Q9ERA6	0.0374067	0.331494	-0.266683	17.5163	-3.47169
THOC2	Thoc2_B1AZI6	B1AZI6	0.0494447	0.331494	-0.268089	19.2016	-3.64458
WNK2	Wnk2_E9QMI9	E9QMI9	0.0404127	0.331494	-0.26947	21.4252	-3.51922
RPS25	Rps25_A0A1L1SQA8	A0A1L1SQA8	0.0287556	0.331494	-0.270843	20.0903	-3.31233
PYURF	Pyurf_Q9D1C3	Q9D1C3	0.0441756	0.331494	-0.271197	15.4743	-3.57432
THYN1	Thyn1_Q91YJ3	Q91YJ3	0.0224556	0.331494	-0.271391	18.9687	-3.16614
ITPKA	Itpka_Q8R071	Q8R071	0.0289904	0.331494	-0.272213	19.8562	-3.3172
ZDHHC17	Zdhhc17_Q80TN5	Q80TN5	0.025464	0.331494	-0.272268	18.0107	-3.24
KALRN	Kalrn_B1B1A7	B1B1A7	0.043648	0.331494	-0.273738	13.9099	-3.56686
EPHX4	Ephx4_Q6IE26	Q6IE26	0.0303273	0.331494	-0.274435	14.2458	-3.34426
PLA2G6	Pla2g6_P97819	P97819	0.0288747	0.331494	-0.275273	16.0621	-3.3148
TENM4	Tenm4_D3YVP2	D3YVP2	0.0496293	0.331494	-0.275912	13.5648	-3.64692
RBL2	Rbl2_A0A1B0GRM0	A0A1B0GRM0	0.010799	0.331494	-0.275919	11.7934	-2.75709
MTDH	Mtdh_Q80WJ7	Q80WJ7	0.00706799	0.331494	-0.276136	19.4655	-2.53809
ANK2	Ank2_S4R2T7	S4R2T7	0.0224032	0.331494	-0.276641	13.0365	-3.16478
SLC17A5	Slc17a5_Q8BN82	Q8BN82	0.0321667	0.331494	-0.277281	11.648	-3.37979
SLC9A6	Slc9a6_A1L3P4	A1L3P4	0.00313719	0.331494	-0.277338	18.0126	-2.1576
ADAT2	Adat2_Q6P6J0	Q6P6J0	0.0379073	0.331494	-0.278623	14.2841	-3.47985
TPM3-RS7	Tpm3-rs7_D3Z2H9	D3Z2H9	0.0203853	0.331494	-0.280011	19.8888	-3.11
GNPTG	Gnptg_A0A140T8R4	A0A140T8R4	0.00182063	0.331494	-0.281678	14.2653	-1.93198
CRISPLD2	Crispld2_Q8BZQ2	Q8BZQ2	0.0255013	0.331494	-0.281915	12.0346	-3.24086
CDH8	Cdh8_E9Q451	E9Q451	0.0202386	0.331494	-0.283921	17.4064	-3.10583
ACE	Ace_P09470	P09470	0.0286223	0.331494	-0.284667	17.047	-3.30955
GTPBP8	Gtpbp8_Q9CY28	Q9CY28	0.0250292	0.331494	-0.285204	18.8089	-3.22983
DENND6A	Dennd6a_Q8BH65	Q8BH65	0.026809	0.331494	-0.285739	14.7299	-3.27052
SLC9A8	Slc9a8_A2A464	A2A464	0.0086702	0.331494	-0.286526	12.1559	-2.64194
KIAA0319	Kiaa0319_Q5SZV5	Q5SZV5	0.035805	0.331494	-0.288257	17.5407	-3.44492
PIK3R2	Pik3r2_O08908	O08908	0.0231341	0.331494	-0.288901	18.9042	-3.18354
LYAR	Lyar_Q08288	Q08288	0.0492725	0.331494	-0.291015	15.4568	-3.6424
NDNL2	Ndnl2_Q9CPR8	Q9CPR8	0.022958	0.331494	-0.291329	14.5634	-3.17907
GTF2H2	Gtf2h2_Q91YN8	Q91YN8	0.046325	0.331494	-0.291343	15.8368	-3.60388
NRADD	Nradd_Q8CJ26	Q8CJ26	0.0151404	0.331494	-0.292528	14.2077	-2.94125
IGDCC4	Igdcc4_Q9EQS9	Q9EQS9	0.0215588	0.331494	-0.294207	17.3696	-3.14241
SLC9A3R2	Slc9a3r2_A0A0R4IZX2	A0A0R4IZX2	0.0499053	0.331494	-0.295551	17.1794	-3.65039
PPP1R13L	Ppp1r13l_Q5I1X5	Q5I1X5	0.0208911	0.331494	-0.295958	14.5234	-3.12417
OBSCN	Obscn_H7BX05	H7BX05	0.0472802	0.331494	-0.298991	16.0148	-3.61661
SLC25A35	Slc25a35_A0A0A0MQ70	A0A0A0MQ70	0.0489989	0.331494	-0.29969	16.7937	-3.63892
DGAT1	Dgat1_Q9Z2A7	Q9Z2A7	0.00995767	0.331494	-0.30294	13.7638	-2.71413
SLC38A1	Slc38a1_Q8K2P7	Q8K2P7	0.0287388	0.331494	-0.306231	16.3436	-3.31198
TBL3	Tbl3_Q8C4J7	Q8C4J7	0.019887	0.331494	-0.30784	16.0957	-3.09573
E030010N08RIK	E030010N08Rik_F6XLV1	F6XLV1	0.0449403	0.331494	-0.309145	16.5857	-3.58499
SLC29A2	Slc29a2_Q61672	Q61672	0.0210061	0.331494	-0.311431	17.6327	-3.12735
EIF2S2	Eif2s2_Q99L45	Q99L45	0.0310083	0.331494	-0.312978	21.1796	-3.35764
CD2BP2	Cd2bp2_Q9CWK3	Q9CWK3	0.0391252	0.331494	-0.314237	17.5737	-3.49928
PHLDB1	Phldb1_E9PWW4	E9PWW4	0.0350653	0.331494	-0.316008	13.0951	-3.43218
MINA	Mina_Q8CCK9	Q8CCK9	0.0135731	0.331494	-0.321666	12.3734	-2.8808
ZBTB16	Zbtb16_Q3UQ17	Q3UQ17	0.0446019	0.331494	-0.325045	15.0993	-3.58029
NAP1L3	Nap1l3_Q794H2	Q794H2	0.03283	0.331494	-0.32535	14.2442	-3.39215
ANKZF1	Ankzf1_J3QM81	J3QM81	0.0162645	0.331494	-0.325639	10.5779	-2.98133
SCHIP1	Schip1_P0DPB4	P0DPB4	0.0315917	0.331494	-0.326104	17.2208	-3.36888
ITGA2	Itga2_Q62469	Q62469	0.0332234	0.331494	-0.326211	15.6563	-3.39937
ZCCHC7	Zcchc7_B1AX39	B1AX39	0.0124288	0.331494	-0.326415	11.3317	-2.83269
RYR3	Ryr3_A0A140LJF7	A0A140LJF7	0.00605057	0.331494	-0.327352	15.037	-2.46125
PRRC2B	Prrc2b_F8WHT3	F8WHT3	0.00993316	0.331494	-0.327859	18.8017	-2.71283
KIAA1522	Kiaa1522_A2A7S8	A2A7S8	0.00445823	0.331494	-0.328484	16.0417	-2.31581
TBC1D5	Tbc1d5_A0A286YDB3	A0A286YDB3	0.0189025	0.331494	-0.334146	18.2862	-3.06659
ADCK5	Adck5_E0CXW2	E0CXW2	0.0439757	0.331494	-0.338429	15.7051	-3.57151
2410004B18RIK	2410004B18Rik_Q9CWU4	Q9CWU4	0.00932069	0.331494	-0.339366	12.3573	-2.67948
PPP4R2	Ppp4r2_A0A0R4J0U2	A0A0R4J0U2	0.0400294	0.331494	-0.341003	17.5672	-3.51334
USP12	Usp12_Q9D9M2	Q9D9M2	0.0397261	0.331494	-0.341477	16.1234	-3.50866
ZFYVE21	Zfyve21_A0A1Y7VIQ0	A0A1Y7VIQ0	0.0130613	0.331494	-0.343988	12.0357	-2.85974
AP3S1	Ap3s1_Q9DCR2	Q9DCR2	0.0143277	0.331494	-0.345203	20.413	-2.91063
MT-CO3	mt-Co3_P00416	P00416	0.0136059	0.331494	-0.349618	14.0341	-2.88212
OGFOD3	Ogfod3_Q9D136	Q9D136	0.0307878	0.331494	-0.35203	14.2949	-3.35334
PNPO	Pnpo_Q91XF0	Q91XF0	0.0155429	0.331494	-0.353751	18.2548	-2.9559
MBNL1	Mbnl1_A0A0A6YWB0	A0A0A6YWB0	0.0276322	0.331494	-0.355883	17.1895	-3.28852
ZFP219	Zfp219_Q4VA98	Q4VA98	0.00628645	0.331494	-0.35821	12.6708	-2.47999
HBB-B1	Hbb-b1_P02088	P02088	0.0417698	0.331494	-0.361986	12.6749	-3.53962
EP300	Ep300_B2RWS6	B2RWS6	0.0183675	0.331494	-0.363459	10.6816	-3.05019
SCAMP3	Scamp3_Q3UXS0	Q3UXS0	0.0321016	0.331494	-0.368137	19.2849	-3.37856
SMAD1	Smad1_P70340	P70340	0.0218601	0.331494	-0.374872	11.64	-3.15048
SSR1	Ssr1_A0A286YCT4	A0A286YCT4	0.0320555	0.331494	-0.375855	18.6982	-3.37769
	_Q9D735	Q9D735	0.0404409	0.331494	-0.37984	14.1441	-3.51965
DYNC2LI1	Dync2li1_Q8K0T2	Q8K0T2	0.00621263	0.331494	-0.384363	13.8646	-2.47419
ZMYND11	Zmynd11_A0A1Y7VJ93	A0A1Y7VJ93	0.0387675	0.331494	-0.389868	14.6783	-3.49363
AZI2	Azi2_Q9QYP6	Q9QYP6	0.00700705	0.331494	-0.390811	12.5668	-2.53376
DAGLA	Dagla_Q6WQJ1	Q6WQJ1	0.0437431	0.331494	-0.394397	18.787	-3.56822
GLB1L	Glb1l_A0A087WRY5	A0A087WRY5	0.0499077	0.331494	-0.403766	11.2579	-3.65042
ENTPD4	Entpd4_Q9DBT4	Q9DBT4	0.0318159	0.331494	-0.405926	16.7528	-3.37316
RNF139	Rnf139_Q7TMV1	Q7TMV1	0.0487016	0.331494	-0.419998	12.7123	-3.63511
TRIM47	Trim47_Q8C0E3	Q8C0E3	0.0355828	0.331494	-0.432875	13.3215	-3.44112
	_A0A286YDU2	A0A286YDU2	0.0353196	0.331494	-0.438761	12.4928	-3.43659
	_A0A1C7ZMY3	A0A1C7ZMY3	0.0390617	0.331494	-0.445147	16.7769	-3.49828
B3GAT2	B3gat2_P59270	P59270	0.0352009	0.331494	-0.465877	14.6818	-3.43454
IKBKG	Ikbkg_Q8VC91	Q8VC91	0.046321	0.331494	-0.467308	18.8016	-3.60382
CILP	Cilp_A0A0R4J0F8	A0A0R4J0F8	0.0428502	0.331494	-0.479279	15.4474	-3.55543
GABBR1	Gabbr1_G3UZ52	G3UZ52	0.020025	0.331494	-0.479917	10.5279	-3.09972
	_A0A1B0GS68	A0A1B0GS68	0.0420077	0.331494	-0.490637	10.4922	-3.54313
MFHAS1	Mfhas1_A0A1B0GSG4	A0A1B0GSG4	0.00119074	0.331494	-0.492778	13.0615	-1.77203
ALKBH6	Alkbh6_Q8K2U2	Q8K2U2	0.0314646	0.331494	-0.517732	18.1031	-3.36645
NME7	Nme7_Q8BUH2	Q8BUH2	0.0357631	0.331494	-0.519389	13.1762	-3.4442
	_A0A1W2P6G5	A0A1W2P6G5	0.0197755	0.331494	-0.555044	13.16	-3.0925
HUNK	Hunk_O88866	O88866	0.0265062	0.331494	-0.579075	9.26697	-3.26377
ZNF518A	Znf518a_B2RRF6	B2RRF6	0.0149731	0.331494	-0.582376	13.6761	-2.93507
SIGMAR1	Sigmar1_O55242	O55242	0.0321864	0.331494	-0.587552	16.4014	-3.38016
MCM3AP	Mcm3ap_Q9WUU9	Q9WUU9	0.0265751	0.331494	-0.587672	13.1989	-3.26531
CHCHD7	Chchd7_Q3TFT3	Q3TFT3	0.0375065	0.331494	-0.596546	15.3202	-3.47333
GPR3	Gpr3_P35413	P35413	0.0493926	0.331494	-0.623306	11.903	-3.64392
EMSY	Emsy_Q8BMB0	Q8BMB0	0.011318	0.331494	-0.626066	15.0748	-2.78218
TTC17	Ttc17_E9PVB5	E9PVB5	0.0267221	0.331494	-0.655855	16.0189	-3.26859
SMAP	Smap_Q9R0P4	Q9R0P4	0.0289164	0.331494	-0.690447	16.5052	-3.31567
JCAD	Jcad_Q5DTX6	Q5DTX6	0.044144	0.331494	-0.693885	16.2857	-3.57388
SHB	Shb_Q6PD21	Q6PD21	0.00990073	0.331494	-0.721139	16.8198	-2.71111
TMA7	Tma7_Q8K003	Q8K003	0.0160638	0.331494	-0.776434	17.5836	-2.97436
NUPR1	Nupr1_Q9WTK0	Q9WTK0	0.0227937	0.331494	-0.839561	8.68158	-3.17487
ABTB2	Abtb2_Q7TQI7	Q7TQI7	0.0346057	0.331494	-0.868953	14.8438	-3.42414
VPS13B	Vps13b_Q80TY5	Q80TY5	0.00115641	0.331494	-0.95661	13.8296	-1.76151
MYO6	Myo6_Q64331	Q64331	0.024133	0.331494	-1.29559	15.42	-3.20834
PCDHA10	Pcdha10_Q91Y20	Q91Y20	0.00942649	0.331494	-1.42006	14.9344	-2.68537
ARHGEF10	Arhgef10_Q8C033	Q8C033	0.00251998	0.331494	-1.73658	16.0199	-2.06395
FGB	Fgb_Q8K0E8	Q8K0E8	0.000240008	0.331494	-2.08973	11.9999	-1.28704
WAS	Was_P70315	P70315	0.0010377	0.331494	-2.48913	12.2459	-1.72316
HCLS1	Hcls1_E9Q4E5	E9Q4E5	0.001049	0.331494	-2.72909	11.5321	-1.72696
CEP250	Cep250_A3KGJ7	A3KGJ7	0.018685	0.331494	-4.63906	5.20983	-3.05997
	_A0A1W2P882	A0A1W2P882	0.0142256	0.331494	-5.98381	6.59159	-2.90667
