# Supplementary material for: Chemo-omic pipeline enables discovery of prion synaptotoxic pathways and inhibitory drugs
Source: PLoS Pathog. 2026 Jun 18;22(6):e1014314. doi: 10.1371/journal.ppat.1014314 (PMC13278431; doi:10.1371/journal.ppat.1014314)
Supplement: S2 Table — (XLSX) [file ppat.1014314.s002.xlsx]

## Sheet: DE_matrix_Phosphoproteomics
Gene	feature_identifier	Protein	P.Value	adj.P.Val	logFC	AveExpr	B
MYO1F	Myo1f_G3V011_S734	G3V011	3.36195e-08	0.000250566	-13.1542	6.55444	0.55008
SRSF3	Srsf3_P84104_S138	P84104	4.79776e-05	0.171831	-2.79095	11.7322	-0.28998
HMGA1	Hmga1_P17095_S44	P17095	6.91659e-05	0.171831	-2.19808	14.6265	-0.385423
HNRNPUL2	Hnrnpul2_Q00PI9_S191	Q00PI9	0.00011094	0.206708	-3.20785	12.9212	-0.520538
RSRC1	Rsrc1_E0CX50_S6	E0CX50	0.000150093	0.223728	-1.09039	10.6565	-0.614329
ARHGEF1	Arhgef1_F6ZN61_S87	F6ZN61	0.000549143	0.609343	-3.47988	11.9038	-1.08696
ARGLU1	Arglu1_A0A140LIS5_S73	A0A140LIS5	0.000611156	0.609343	-1.86416	14.5447	-1.13127
ANP32B	Anp32b_Q9EST5_T265	Q9EST5	0.000714611	0.609343	-1.39502	14.9563	-1.19753
HCFC1	Hcfc1_Q61191_S685.2	Q61191	0.000794942	0.609343	-2.6235	15.7153	-1.2437
SSR3	Ssr3_Q9DCF9_S105	Q9DCF9	0.000923272	0.609343	-2.25074	13.6134	-1.30997
GFPT1	Gfpt1_P47856_S259	P47856	0.000938301	0.609343	-2.55559	13.1396	-1.31722
TMPO	Tmpo_Q61029_S384	Q61029	0.00120742	0.609343	-2.39399	13.9038	-1.43293
PTMA	Ptma_A0A087WP98_S2	A0A087WP98	0.00131438	0.609343	-0.587141	13.4139	-1.47294
PRPF31	Prpf31_Q8CCF0_T455.1	Q8CCF0	0.00131448	0.609343	-2.51405	13.7612	-1.47298
BNIP1	Bnip1_B8JJI4_T158.1	B8JJI4	0.00140958	0.609343	-2.92669	12.7284	-1.5063
BNIP1	Bnip1_B8JJI4_Y160.1	B8JJI4	0.00140958	0.609343	-2.92669	12.7284	-1.5063
SRRM2	Srrm2_Q8BTI8_T877.2	Q8BTI8	0.00201536	0.609343	-1.37058	14.1306	-1.68252
SRRM2	Srrm2_Q8BTI8_S231.1	Q8BTI8	0.00207741	0.609343	-2.10824	13.5669	-1.69789
SRRM2	Srrm2_Q8BTI8_T233.1	Q8BTI8	0.00207741	0.609343	-2.10824	13.5669	-1.69789
PRKAR1A	Prkar1a_A2AI69_S83	A2AI69	0.00234385	0.609343	-0.558401	18.765	-1.75977
YBX1	Ybx1_P62960_S311	P62960	0.00262104	0.609343	-0.875143	14.0276	-1.81803
SRRM1	Srrm1_E9QKA4_S427.1	E9QKA4	0.00263142	0.609343	-1.58569	15.4442	-1.8201
HIST1H1D	Hist1h1d_P43277_S37	P43277	0.00381767	0.609343	-1.87477	16.9905	-2.02065
DSP	Dsp_E9PZW0_S2233.1	E9PZW0	0.00440259	0.609343	0.625403	9.17658	-2.10009
HNRNPA1	Hnrnpa1_Q5EBP8_S6	Q5EBP8	0.0050319	0.609343	-1.38196	16.8396	-2.17582
ABI3	Abi3_Q8BYZ1_S343	Q8BYZ1	0.00506017	0.609343	-1.14711	13.4321	-2.17902
SLAIN2	Slain2_Q8CI08_S428.2	Q8CI08	0.00572322	0.609343	-0.627271	11.6772	-2.24994
SLAIN2	Slain2_Q8CI08_S431.2	Q8CI08	0.00572322	0.609343	-0.627271	11.6772	-2.24994
SLAIN2	Slain2_Q8CI08_S432.2	Q8CI08	0.00572322	0.609343	-0.627271	11.6772	-2.24994
DLGAP2	Dlgap2_Q0VF59_S812	Q0VF59	0.0058459	0.609343	-1.11412	13.6946	-2.26226
SRRM1	Srrm1_E9QKA4_S424.1	E9QKA4	0.00610839	0.609343	-1.37285	15.8587	-2.28788
BSN	Bsn_O88737_S839	O88737	0.0068234	0.609343	-0.631977	16.3556	-2.35299
PRPF31	Prpf31_Q8CCF0_S450.1	Q8CCF0	0.00718549	0.609343	-1.86202	12.0091	-2.38368
FLG	Flg_A0A0A6YVU7_S106.1	A0A0A6YVU7	0.00741503	0.609343	0.687323	12.3983	-2.40243
GBF1	Gbf1_Q6A099_S1244	Q6A099	0.00745469	0.609343	-0.46077	16.9821	-2.40562
CDK7	Cdk7_A0A286YDC0_T138.1	A0A286YDC0	0.00746397	0.609343	-0.969177	14.6059	-2.40636
TMPO	Tmpo_Q61033_S155	Q61033	0.008139	0.609343	-2.19691	12.3372	-2.45836
PPP1CA	Ppp1ca_P62137_T320	P62137	0.00864012	0.609343	-1.06386	14.5285	-2.49452
RIN1	Rin1_A0A2C9F2A2_S601	A0A2C9F2A2	0.00890525	0.609343	-0.583915	8.78137	-2.51289
BRSK1	Brsk1_D3Z5P0_S676	D3Z5P0	0.00935149	0.609343	-0.543719	14.4796	-2.54274
RNF20	Rnf20_A2AIR0_S138	A2AIR0	0.0094035	0.609343	-0.534884	14.3084	-2.54614
RASGRP2	Rasgrp2_Q9QUG9_S554	Q9QUG9	0.00963375	0.609343	-0.771569	13.3895	-2.56097
CFL1	Cfl1_F8WGL3_S3	F8WGL3	0.0101222	0.609343	-0.481843	17.3123	-2.59141
CAMLG	Camlg_P49070_T16	P49070	0.0103608	0.609343	-0.441762	12.4381	-2.6058
PDPK1	Pdpk1_F2Z3Z9_S117	F2Z3Z9	0.0104025	0.609343	-0.565213	16.4888	-2.60828
PCLO	Pclo_Q9QYX7_S625	Q9QYX7	0.0106079	0.609343	-1.05338	14.3704	-2.62039
TANC1	Tanc1_E9QAF9_T274	E9QAF9	0.0106286	0.609343	-0.400397	16.6073	-2.6216
ANKRD50	Ankrd50_F7BE84_S1313	F7BE84	0.0108629	0.609343	-0.412472	14.3531	-2.63512
TANC2	Tanc2_A2A690_S1828.1	A2A690	0.0110613	0.609343	-0.454579	17.9393	-2.64638
TANC2	Tanc2_A2A690_S1831.1	A2A690	0.0110613	0.609343	-0.454579	17.9393	-2.64638
MAP4K4	Map4k4_B7ZNR9_S811	B7ZNR9	0.0113149	0.609343	0.344136	11.9964	-2.66049
PPFIA3	Ppfia3_P60469_T792	P60469	0.0114093	0.609343	-0.406363	13.9886	-2.66568
ULK1	Ulk1_A0A0R4J0B3_S450	A0A0R4J0B3	0.0118987	0.609343	-0.623954	14.1679	-2.69194
	_Q3TQI7_S261	Q3TQI7	0.0119182	0.609343	-1.37281	17.178	-2.69297
SMAP	Smap_Q9R0P4_S17	Q9R0P4	0.0128722	0.609343	-0.779259	19.0466	-2.74139
CDK7	Cdk7_A0A286YDC0_S127.1	A0A286YDC0	0.0129368	0.609343	-0.588797	15.6658	-2.74455
CBX3	Cbx3_D3Z313_S93	D3Z313	0.013609	0.609343	-1.53746	16.6892	-2.77661
FRMD4A	Frmd4a_Q3TB04_S343.2	Q3TB04	0.0136316	0.609343	-0.442067	14.6718	-2.77766
FRMD4A	Frmd4a_Q3TB04_S348.2	Q3TB04	0.0136316	0.609343	-0.442067	14.6718	-2.77766
HCFC1	Hcfc1_Q61191_T490.1	Q61191	0.0146053	0.609343	-0.360007	16.5499	-2.82156
HCFC1	Hcfc1_Q61191_T495.1	Q61191	0.0146053	0.609343	-0.360007	16.5499	-2.82156
FAM122A	Fam122a_Q9DB52_S140.1	Q9DB52	0.014682	0.609343	-0.442417	15.001	-2.8249
FAM122A	Fam122a_Q9DB52_S144.1	Q9DB52	0.014682	0.609343	-0.442417	15.001	-2.8249
RANBP10	Ranbp10_Q6VN19_S29	Q6VN19	0.0151762	0.609343	-0.338072	12.511	-2.84607
GLB1L	Glb1l_A0A087WRY5_S144.2	A0A087WRY5	0.015224	0.609343	0.33224	20.1957	-2.84808
GLB1L	Glb1l_A0A087WRY5_S154.2	A0A087WRY5	0.015224	0.609343	0.33224	20.1957	-2.84808
GLB1L	Glb1l_A0A087WRY5_T143.2	A0A087WRY5	0.015224	0.609343	0.33224	20.1957	-2.84808
TRA2A	Tra2a_A0A0N4SVC2_S16.1	A0A0N4SVC2	0.0153826	0.609343	-0.344285	15.4413	-2.85472
TRA2A	Tra2a_A0A0N4SVC2_S18.1	A0A0N4SVC2	0.0153826	0.609343	-0.344285	15.4413	-2.85472
PPP1CA	Ppp1ca_P62137_S2	P62137	0.0154155	0.609343	-0.773527	11.027	-2.85609
SRRM2	Srrm2_Q8BTI8_S2360.1	Q8BTI8	0.0157753	0.609343	-1.06759	14.8664	-2.8709
SRRM2	Srrm2_Q8BTI8_T2362.1	Q8BTI8	0.0157753	0.609343	-1.06759	14.8664	-2.8709
DNAJC6	Dnajc6_Q80TZ3_S595	Q80TZ3	0.0158284	0.609343	-0.366255	15.3489	-2.87306
TPR	Tpr_Q7M739_S2149	Q7M739	0.0158637	0.609343	-0.370494	13.6619	-2.87449
SRRM2	Srrm2_Q8BTI8_T1654.1	Q8BTI8	0.0162697	0.609343	-0.584482	12.2002	-2.89075
AKAP1	Akap1_O08715_S55	O08715	0.0164922	0.609343	-0.509158	15.6199	-2.8995
RALY	Raly_A2AU62_S270.1	A2AU62	0.0168338	0.609343	-0.454092	14.5028	-2.91273
RALY	Raly_A2AU62_T274.1	A2AU62	0.0168338	0.609343	-0.454092	14.5028	-2.91273
GIGYF2	Gigyf2_Q6Y7W8_S161	Q6Y7W8	0.0168657	0.609343	-0.497024	13.6031	-2.91396
YBX1	Ybx1_P62960_S163	P62960	0.016915	0.609343	-1.00841	17.5186	-2.91584
ADD3	Add3_Q9QYB5_S683.1	Q9QYB5	0.0172854	0.609343	-0.523297	15.5304	-2.92985
FXR2	Fxr2_Q6P5B5_S603	Q6P5B5	0.0173071	0.609343	-0.295446	14.9882	-2.93066
TRA2A	Tra2a_A0A0N4SVC2_S2	A0A0N4SVC2	0.0175968	0.609343	-0.426318	13.7559	-2.94141
RNMT	Rnmt_Q9D0L8_S15	Q9D0L8	0.0178481	0.609343	-0.47131	16.6255	-2.95061
FLG	Flg_A0A0A6YWE2_S123	A0A0A6YWE2	0.0181222	0.609343	-0.855927	13.7837	-2.9605
DNAJC6	Dnajc6_Q80TZ3_S595.1	Q80TZ3	0.0182206	0.609343	-0.322746	16.694	-2.96402
DIP2C	Dip2c_B7ZMZ7_S125	B7ZMZ7	0.0184105	0.609343	-0.765793	13.5079	-2.97076
LARP1	Larp1_Z4YJT3_S604.1	Z4YJT3	0.0187638	0.609343	-0.343404	15.8808	-2.98314
LARP1	Larp1_Z4YJT3_S608.1	Z4YJT3	0.0187638	0.609343	-0.343404	15.8808	-2.98314
CBX3	Cbx3_D3Z313_S95	D3Z313	0.0190433	0.609343	-0.444322	17.1528	-2.99277
CSNK1G3	Csnk1g3_Q8C4X2_S346	Q8C4X2	0.0193466	0.609343	-0.327876	13.4611	-3.00308
ATRX	Atrx_Q61687_S92	Q61687	0.019403	0.609343	-0.540653	18.1936	-3.00498
DTNA	Dtna_Q8CFR5_S500.1	Q8CFR5	0.0206471	0.609343	-0.467815	16.4486	-3.04567
CHRM1	Chrm1_P12657_T455	P12657	0.0211581	0.609343	-0.992901	9.28865	-3.06173
ERC2	Erc2_Q3UHT7_S14	Q3UHT7	0.0213949	0.609343	-0.341522	14.9918	-3.06904
TKT	Tkt_P40142_T287	P40142	0.0214704	0.609343	-0.443177	12.4719	-3.07136
NCOA5	Ncoa5_Q91W39_S126	Q91W39	0.0214786	0.609343	-1.18276	11.522	-3.07161
OSTF1	Ostf1_Q62422_S214	Q62422	0.0216089	0.609343	-0.400791	12.7382	-3.0756
TCF20	Tcf20_Q9EPQ8_S588	Q9EPQ8	0.0216555	0.609343	-0.629364	12.6767	-3.07701
WDR60	Wdr60_Q8C761_S148.1	Q8C761	0.0218051	0.609343	-0.748031	11.0858	-3.08155
CAMKV	Camkv_A0A0A6YW88_S384.1	A0A0A6YW88	0.0219274	0.609343	-0.46384	14.171	-3.08523
CAMKV	Camkv_A0A0A6YW88_T386.1	A0A0A6YW88	0.0219274	0.609343	-0.46384	14.171	-3.08523
IGSF9B	Igsf9b_E9PZ19_S1258	E9PZ19	0.0219691	0.609343	0.385268	11.5619	-3.08649
SF1	Sf1_E9Q4Q2_S82.1	E9Q4Q2	0.0220323	0.609343	-0.515248	19.5366	-3.08838
MAST1	Mast1_Q9R1L5_S139	Q9R1L5	0.0220972	0.609343	-0.35337	15.5962	-3.09032
VIM	Vim_P20152_S459	P20152	0.022161	0.609343	-0.516993	15.2447	-3.09222
POLR2A	Polr2a_A0A0R4J0V5_S1875.1	A0A0R4J0V5	0.0224336	0.609343	-0.567941	15.143	-3.10028
DSP	Dsp_E9PZW0_Y2230.1	E9PZW0	0.0229392	0.609343	-0.417522	10.0342	-3.11501
ABLIM3	Ablim3_Q69ZX8_S404.1	Q69ZX8	0.0230393	0.609343	-0.548076	15.8125	-3.11789
ABLIM3	Ablim3_Q69ZX8_S408.1	Q69ZX8	0.0230393	0.609343	-0.548076	15.8125	-3.11789
SLC16A1	Slc16a1_P53986_T487.1	P53986	0.0232054	0.609343	-0.373363	16.1891	-3.12264
BCLAF1	Bclaf1_A0A087WQA0_S646	A0A087WQA0	0.0233597	0.609343	-0.561189	15.7579	-3.12703
SLC23A2	Slc23a2_Q9EPR4_S78.1	Q9EPR4	0.0234193	0.609343	-0.368178	14.2307	-3.12871
SLC23A2	Slc23a2_Q9EPR4_S81.1	Q9EPR4	0.0234193	0.609343	-0.368178	14.2307	-3.12871
SYNPO	Synpo_Q8CC35_S744.1	Q8CC35	0.023753	0.609343	0.413476	13.6975	-3.13809
SRCIN1	Srcin1_B1AQX9_S548.1	B1AQX9	0.0237537	0.609343	-0.571666	17.1097	-3.1381
BMPR2	Bmpr2_O35607_S863	O35607	0.023801	0.609343	-0.410728	13.7337	-3.13942
SMARCC2	Smarcc2_Q3UID0_S306.1	Q3UID0	0.0238043	0.609343	-0.76263	18.1886	-3.13951
ATXN2L	Atxn2l_A0A0U1RPL0_S333.1	A0A0U1RPL0	0.0238967	0.609343	-0.58095	15.0956	-3.14208
ATXN2L	Atxn2l_A0A0U1RPL0_S337.1	A0A0U1RPL0	0.0238967	0.609343	-0.58095	15.0956	-3.14208
GMPS	Gmps_Q3THK7_S332	Q3THK7	0.0240037	0.609343	-0.334907	10.5973	-3.14505
BRD2	Brd2_I7HPW1_S297.1	I7HPW1	0.0243197	0.609343	-0.843908	14.9481	-3.15372
BRD2	Brd2_I7HPW1_S300.1	I7HPW1	0.0243197	0.609343	-0.843908	14.9481	-3.15372
DTNA	Dtna_Q8CFR5_S533.1	Q8CFR5	0.0244495	0.609343	-0.356878	15.8779	-3.15726
DTNA	Dtna_Q8CFR5_T525.1	Q8CFR5	0.0244495	0.609343	-0.356878	15.8779	-3.15726
SRRM2	Srrm2_Q8BTI8_S773.1	Q8BTI8	0.0247687	0.609343	-0.493711	16.3581	-3.16587
SARM1	Sarm1_Q6PDS3_S711	Q6PDS3	0.0249306	0.609343	0.446111	14.0298	-3.1702
DLG3	Dlg3_P70175_S513	P70175	0.0249864	0.609343	-0.511751	12.6228	-3.17169
PRPSAP2	Prpsap2_Q8R574_S219	Q8R574	0.0251112	0.609343	-0.49425	13.6437	-3.17501
CAMK2A	Camk2a_P11798_T337.2	P11798	0.0251297	0.609343	-0.375049	18.5276	-3.17549
SMARCC2	Smarcc2_Q3UID0_S302.1	Q3UID0	0.0253146	0.609343	-0.730569	18.5093	-3.18037
MAP7D1	Map7d1_A8Y5P4_S512.1	A8Y5P4	0.0253523	0.609343	-0.341543	15.1205	-3.18136
MAP7D1	Map7d1_A8Y5P4_S516.1	A8Y5P4	0.0253523	0.609343	-0.341543	15.1205	-3.18136
STIM1	Stim1_P70302_S521	P70302	0.0253952	0.609343	-0.566697	14.7306	-3.18249
C2CD4CC2CD4 FAMILY	C2cd4cC2CD4 family_Q5HZI2_S270	Q5HZI2	0.0259156	0.609343	-0.627785	16.0324	-3.196
CHRM1	Chrm1_P12657_S451	P12657	0.0260177	0.609343	0.653632	10.0328	-3.19862
FXR2	Fxr2_Q6P5B5_S603.1	Q6P5B5	0.0260693	0.609343	-0.330205	18.7476	-3.19994
FXR2	Fxr2_Q6P5B5_S605.1	Q6P5B5	0.0260693	0.609343	-0.330205	18.7476	-3.19994
AGFG1	Agfg1_A0A087WNV1_S181	A0A087WNV1	0.0264478	0.609343	-0.697755	15.9023	-3.20956
DGKH	Dgkh_D3YXJ0_S1153	D3YXJ0	0.0265316	0.609343	-0.452624	12.1472	-3.21167
1110037F02RIK	1110037F02Rik_E9PZY8_S173	E9PZY8	0.0266777	0.609343	-0.429407	15.1876	-3.21534
ABI1	Abi1_B7ZCU3_S222	B7ZCU3	0.0268328	0.609343	0.310186	10.7549	-3.21921
APPL2	Appl2_Q8K3G9_S651	Q8K3G9	0.0269775	0.609343	-0.310513	14.6893	-3.2228
AKAP13	Akap13_E9Q394_S1892	E9Q394	0.0271294	0.609343	-0.561958	13.746	-3.22656
MARK1	Mark1_Q8VHJ5_S590	Q8VHJ5	0.0273144	0.609343	-0.733089	15.4507	-3.2311
SRRM4	Srrm4_Q8BKA3_S231	Q8BKA3	0.0273345	0.609343	-0.310884	13.5555	-3.23159
TMEM45A	Tmem45a_Q8BFU6_S269	Q8BFU6	0.0274833	0.609343	-0.748555	12.3067	-3.23523
PDE4D	Pde4d_E9PVU7_S14	E9PVU7	0.0280393	0.609343	0.275994	11.7922	-3.24863
ATG9A	Atg9a_Q3ZAQ4_S828	Q3ZAQ4	0.0283653	0.609343	-0.309139	17.2534	-3.25638
PRKAA1	Prkaa1_Q3TUQ7_S477.1	Q3TUQ7	0.0286792	0.609343	-0.260899	16.4022	-3.26376
TMEFF2	Tmeff2_Q9QYM9_T358	Q9QYM9	0.028706	0.609343	0.486017	13.6337	-3.26439
TMEM151A	Tmem151a_Q6GQT5_S323	Q6GQT5	0.0288685	0.609343	-0.395146	12.5468	-3.26818
C2	C2_B8JJN2_S177.1	B8JJN2	0.0290216	0.609343	0.415894	15.7402	-3.27173
C2	C2_B8JJN2_T174.1	B8JJN2	0.0290216	0.609343	0.415894	15.7402	-3.27173
PACS1	Pacs1_Q8K212_S493	Q8K212	0.0293216	0.609343	-0.38577	15.1762	-3.27863
CAMK2A	Camk2a_P11798_T336.2	P11798	0.0293278	0.609343	-0.361823	17.9474	-3.27877
NONO	Nono_Q99K48_T430	Q99K48	0.029351	0.609343	0.392184	11.4726	-3.2793
LIMD2	Limd2_Q8BGB5_S30	Q8BGB5	0.0293521	0.609343	0.600936	12.587	-3.27933
PRKAR1A	Prkar1a_A2AI69_S77.1	A2AI69	0.0293947	0.609343	-0.342279	18.4387	-3.2803
PRKAR1A	Prkar1a_A2AI69_S83.1	A2AI69	0.0293947	0.609343	-0.342279	18.4387	-3.2803
TVP23B	Tvp23b_Q9D8T4_S6	Q9D8T4	0.0294944	0.609343	-0.587072	10.8953	-3.28258
MTSS1L	Mtss1l_D3YWC9_S357	D3YWC9	0.029537	0.609343	0.274953	11.6331	-3.28355
SRRM2	Srrm2_Q8BTI8_S1638.1	Q8BTI8	0.0295886	0.609343	0.258916	14.6618	-3.28472
SRRM2	Srrm2_Q8BTI8_T1640.1	Q8BTI8	0.0295886	0.609343	0.258916	14.6618	-3.28472
SNX29	Snx29_Q9D3S3_S815	Q9D3S3	0.0296939	0.609343	-0.35989	14.1109	-3.28711
HMGA1	Hmga1_P17095_S102.1	P17095	0.0298797	0.609343	-0.605208	17.9569	-3.2913
HMGA1	Hmga1_P17095_S103.1	P17095	0.0298797	0.609343	-0.605208	17.9569	-3.2913
PLXNA2	Plxna2_Q80UG2_S1629.1	Q80UG2	0.0299302	0.609343	-0.43008	15.1314	-3.29244
SF1	Sf1_E9Q4Q2_S80.1	E9Q4Q2	0.0301138	0.609343	-0.421625	19.322	-3.29655
MAP1B	Map1b_P14873_S1073	P14873	0.0301469	0.609343	-0.518961	14.3574	-3.29729
PRKCB	Prkcb_P68404_S11	P68404	0.0306956	0.609343	-0.328589	13.5629	-3.30943
SCN2A1	Scn2a1_B1AWN6_S558.1	B1AWN6	0.0309041	0.609343	-0.548706	14.5688	-3.31399
AGAP2	Agap2_Q3UHD9_S168	Q3UHD9	0.0309448	0.609343	-0.527805	13.3962	-3.31488
C2CD2L	C2cd2l_Q80X80_T417	Q80X80	0.0313949	0.609343	-0.376949	14.8962	-3.32462
SRCIN1	Srcin1_B1AQX9_S332.1	B1AQX9	0.031516	0.609343	-0.366617	14.9175	-3.32721
ABLIM1	Ablim1_E9Q9C7_S382.1	E9Q9C7	0.0316084	0.609343	-0.324182	17.1999	-3.32919
MAP1A	Map1a_A2ARP8_S1397	A2ARP8	0.0317468	0.609343	-0.5458	16.0093	-3.33214
CHD3	Chd3_F7C528_S672	F7C528	0.0319501	0.609343	-0.38582	15.7392	-3.33644
HCN1	Hcn1_O88704_S69	O88704	0.0321705	0.609343	-0.456482	12.5584	-3.34109
ZFP644	Zfp644_E9Q624_S631.2	E9Q624	0.0322324	0.609343	-4.27831	5.54991	-3.34238
MECP2	Mecp2_Q9Z2D6_S80	Q9Z2D6	0.0324241	0.609343	-0.343564	16.9629	-3.34639
EIF4G3	Eif4g3_A2AMI2_S267	A2AMI2	0.0325004	0.609343	-0.498482	15.1954	-3.34798
ARHGAP23	Arhgap23_F8VQ11_S145	F8VQ11	0.0325571	0.609343	-0.424224	15.5503	-3.34916
FAM219A	Fam219a_A2ANP2_S36.1	A2ANP2	0.0327016	0.609343	0.53531	15.4933	-3.35215
FAM219A	Fam219a_A2ANP2_S44.1	A2ANP2	0.0327016	0.609343	0.53531	15.4933	-3.35215
DISP2	Disp2_Q8CIP5_S1345	Q8CIP5	0.0327288	0.609343	-0.4343	15.3779	-3.35271
SHANK3	Shank3_Q4ACU6_S482	Q4ACU6	0.0328395	0.609343	-0.453428	14.4994	-3.35499
SLC9A6	Slc9a6_B0QZV3_S661	B0QZV3	0.0329863	0.609343	-0.417499	14.8911	-3.35801
CASKIN1	Caskin1_Q6P9K8_S1363	Q6P9K8	0.0331147	0.609343	0.302069	18.3374	-3.36064
RAVER1	Raver1_Q9CW46_S626	Q9CW46	0.0333745	0.609343	0.346609	14.4198	-3.36592
SF1	Sf1_E9Q4Q2_T67.1	E9Q4Q2	0.0336796	0.609343	-0.460885	18.4419	-3.37208
PALM2	Palm2_Q8BR92_S210	Q8BR92	0.0337041	0.609343	0.344532	11.3589	-3.37258
PDHA1	Pdha1_P35486_S295.1	P35486	0.0338154	0.609343	-0.489278	14.6401	-3.37481
DOCK7	Dock7_A2A9M5_S945	A2A9M5	0.0338403	0.609343	-0.490087	15.177	-3.37531
ANK2	Ank2_S4R2R5_S3791	S4R2R5	0.0338502	0.609343	0.611674	16.6539	-3.3755
AGAP2	Agap2_Q3UHD9_S349.1	Q3UHD9	0.0338661	0.609343	0.5506	13.9196	-3.37582
AHNAK	Ahnak_E9Q616_S5522.1	E9Q616	0.0339259	0.609343	0.708791	15.5859	-3.37702
AHNAK	Ahnak_E9Q616_S5536.1	E9Q616	0.0339259	0.609343	0.708791	15.5859	-3.37702
MATR3	Matr3_Q8K310_S188	Q8K310	0.0339809	0.609343	-0.452511	16.1375	-3.37811
GNL1	Gnl1_P36916_S36.1	P36916	0.0339872	0.609343	-0.333229	14.3515	-3.37824
SYNGAP1	Syngap1_A0A0A6YVS6_S1090.1	A0A0A6YVS6	0.0341439	0.609343	0.365286	16.7699	-3.38136
SCAF1	Scaf1_Q5U4C3_S240	Q5U4C3	0.0343428	0.609343	-0.610561	16.1939	-3.38529
RFTN1	Rftn1_Q6A0D4_S241	Q6A0D4	0.0344308	0.609343	-0.338143	13.472	-3.38703
SRRM3	Srrm3_Q80WV7_S466.1	Q80WV7	0.0344873	0.609343	-0.417411	13.8161	-3.38814
SRRM3	Srrm3_Q80WV7_T465.1	Q80WV7	0.0344873	0.609343	-0.417411	13.8161	-3.38814
SRRM1	Srrm1_E9QKA4_S743.1	E9QKA4	0.0346759	0.609343	-0.721239	14.9774	-3.39184
SRRM1	Srrm1_E9QKA4_T745.1	E9QKA4	0.0346759	0.609343	-0.721239	14.9774	-3.39184
NUFIP2	Nufip2_Q5F2E7_S652	Q5F2E7	0.0348188	0.609343	-0.27445	13.9837	-3.39462
MAP7D2	Map7d2_A2AG50_S357	A2AG50	0.0348296	0.609343	-0.377326	15.987	-3.39483
KRT1	Krt1_P04104_S29.1	P04104	0.0348944	0.609343	1.25861	14.7915	-3.3961
SEC23IP	Sec23ip_G3X928_S735	G3X928	0.034909	0.609343	0.64808	13.7938	-3.39638
COPA	Copa_F8WHL2_S173	F8WHL2	0.034936	0.609343	-0.359495	16.0094	-3.3969
FGF12	Fgf12_P61329_S227	P61329	0.0352315	0.609343	0.657071	13.242	-3.40262
CDV3	Cdv3_A0A087WNP6_S51	A0A087WNP6	0.0353627	0.609343	0.439547	13.3378	-3.40514
ADD3	Add3_Q9QYB5_S673.1	Q9QYB5	0.0355075	0.609343	-0.336292	18.9956	-3.40791
PDHA1	Pdha1_P35486_S293.1	P35486	0.0355445	0.609343	-0.469602	17.5054	-3.40862
PALMD	Palmd_Q3UVT7_S278	Q3UVT7	0.0355917	0.609343	-0.325287	15.8955	-3.40952
ADD2	Add2_Q9QYB8_S11	Q9QYB8	0.0356236	0.609343	-0.301602	16.5846	-3.41013
	_A0A2I3BQT2_T1415	A0A2I3BQT2	0.0357309	0.609343	-0.327766	13.9127	-3.41217
SRRM1	Srrm1_E9QKA4_S602.1	E9QKA4	0.0357788	0.609343	-0.554618	15.7416	-3.41308
SRRM1	Srrm1_E9QKA4_T600.1	E9QKA4	0.0357788	0.609343	-0.554618	15.7416	-3.41308
VPS13C	Vps13c_Q8BX70_S1891	Q8BX70	0.035921	0.609343	0.4937	12.0423	-3.41578
HERC1	Herc1_E9PZP8_S2721	E9PZP8	0.0359811	0.609343	-0.346504	14.8199	-3.41691
SRCIN1	Srcin1_B1AQX9_S555.1	B1AQX9	0.0360065	0.609343	-0.483906	18.1263	-3.41739
GJA1	Gja1_P23242_S306	P23242	0.0361394	0.609343	-0.324456	15.158	-3.4199
UBR5	Ubr5_A0A2I3BQS6_S1549	A0A2I3BQS6	0.036159	0.609343	-0.346119	13.4229	-3.42026
CAMK2B	Camk2b_P28652_T401.1	P28652	0.0362776	0.609343	-0.455307	14.5477	-3.42249
SRRM2	Srrm2_Q8BTI8_S775.1	Q8BTI8	0.0362937	0.609343	-0.476521	15.2962	-3.42279
PDHA1	Pdha1_P35486_S300.1	P35486	0.0363445	0.609343	-0.479901	17.6917	-3.42374
EML4	Eml4_F8WJ93_S146	F8WJ93	0.036348	0.609343	-0.758105	13.2362	-3.42381
GIGYF1	Gigyf1_A0A0G2JGR7_S157	A0A0G2JGR7	0.036372	0.609343	-0.593547	14.0594	-3.42426
GRM7	Grm7_Q68ED2_S900	Q68ED2	0.0364307	0.609343	-0.312012	15.5262	-3.42535
RIMS1	Rims1_Q99NE5_S211	Q99NE5	0.0365442	0.609343	0.262636	11.5371	-3.42747
KRT1	Krt1_P04104_S603.1	P04104	0.0365717	0.609343	1.57198	16.4917	-3.42798
CTNND1	Ctnnd1_P30999_S349.1	P30999	0.0366494	0.609343	0.560498	14.4342	-3.42942
CTNND1	Ctnnd1_P30999_S352.1	P30999	0.0366494	0.609343	0.560498	14.4342	-3.42942
EIF3C	Eif3c_Q8R1B4_S39	Q8R1B4	0.0366807	0.609343	-0.549885	16.9814	-3.43
THRAP3	Thrap3_Q569Z6_S253.1	Q569Z6	0.0368608	0.609343	-0.54233	16.6658	-3.43333
SLC4A4	Slc4a4_E9Q8N8_S257.1	E9Q8N8	0.036914	0.609343	0.333024	15.8813	-3.43431
SLC4A4	Slc4a4_E9Q8N8_T254.1	E9Q8N8	0.036914	0.609343	0.333024	15.8813	-3.43431
KRT1	Krt1_P04104_S58.1	P04104	0.0370482	0.609343	0.649082	12.2819	-3.43678
DDX4	Ddx4_Q3V086_T542.1	Q3V086	0.0371082	0.609343	-0.498495	16.7281	-3.43788
DDX4	Ddx4_Q3V086_T548.1	Q3V086	0.0371082	0.609343	-0.498495	16.7281	-3.43788
PALM	Palm_Q9Z0P4_T141.1	Q9Z0P4	0.0371199	0.609343	-0.264731	17.8703	-3.4381
PALM	Palm_Q9Z0P4_T145.1	Q9Z0P4	0.0371199	0.609343	-0.264731	17.8703	-3.4381
KRT1	Krt1_P04104_S588.1	P04104	0.0373931	0.609343	1.92802	16.2172	-3.44309
PPFIA4	Ppfia4_B8QI36_S701.1	B8QI36	0.0374222	0.609343	-0.6891	15.9728	-3.44362
MARK2	Mark2_Q05512_S453	Q05512	0.0375764	0.609343	-0.777716	12.2159	-3.44642
THRAP3	Thrap3_Q569Z6_S248.1	Q569Z6	0.0377777	0.609343	-0.538256	16.9562	-3.45005
TBC1D5	Tbc1d5_A0A286YDB3_S600.1	A0A286YDB3	0.038096	0.609343	-0.298895	15.3004	-3.45577
TBC1D5	Tbc1d5_A0A286YDB3_S604.1	A0A286YDB3	0.038096	0.609343	-0.298895	15.3004	-3.45577
SRRM1	Srrm1_E9QKA4_S761.1	E9QKA4	0.038196	0.609343	-0.656504	15.5555	-3.45756
SMARCC2	Smarcc2_Q3UID0_S304.1	Q3UID0	0.0383188	0.609343	-0.527655	16.1745	-3.45974
ARHGAP32	Arhgap32_Q811P8_S892	Q811P8	0.0383665	0.609343	-0.299307	13.9894	-3.46059
BEGAIN	Begain_A0A1B0GT88_S581	A0A1B0GT88	0.0384628	0.609343	-0.398296	12.3089	-3.4623
SMARCC2	Smarcc2_Q3UID0_S586	Q3UID0	0.0385168	0.609343	0.268109	15.3289	-3.46325
SFR1	Sfr1_Q8BP27_T70.1	Q8BP27	0.0388003	0.609343	-0.322154	18.1622	-3.46825
KRT1	Krt1_P04104_S21.1	P04104	0.0390917	0.609343	1.12846	15.7345	-3.47336
CTNND2	Ctnnd2_B7ZNF6_S515.1	B7ZNF6	0.0391071	0.609343	-0.45802	13.8193	-3.47363
KSR2	Ksr2_M0QW59_S348.1	M0QW59	0.0392092	0.609343	-0.562042	13.8248	-3.4754
SHANK1	Shank1_D3YZU5_S889	D3YZU5	0.0392518	0.609343	0.343731	14.9301	-3.47614
PSMF1	Psmf1_Q8BHL8_S153	Q8BHL8	0.0393265	0.609343	-0.347331	15.9515	-3.47744
APPL1	Appl1_Q8K3H0_S401	Q8K3H0	0.0396659	0.609343	-0.400766	13.733	-3.4833
PLXNA2	Plxna2_Q80UG2_S1632.1	Q80UG2	0.0396745	0.609343	-0.399357	15.6154	-3.48345
SPEG	Speg_A0A087WSE3_S85	A0A087WSE3	0.0397356	0.609343	-0.268842	12.2233	-3.4845
CAMK2A	Camk2a_P11798_T334.2	P11798	0.0398475	0.609343	-0.377974	18.4918	-3.48642
EDC4	Edc4_A0A0R4J1Q0_S3	A0A0R4J1Q0	0.0399051	0.609343	-0.978344	15.6859	-3.48741
RB1CC1	Rb1cc1_E9PX56_S629.1	E9PX56	0.0399203	0.609343	-0.347274	14.1027	-3.48767
RB1CC1	Rb1cc1_E9PX56_S635.1	E9PX56	0.0399203	0.609343	-0.347274	14.1027	-3.48767
ADRB1	Adrb1_P34971_S301	P34971	0.0401225	0.609343	-0.47145	11.6628	-3.49112
HECW1	Hecw1_Q8K4P8_S917	Q8K4P8	0.0402361	0.609343	-0.898943	11.3502	-3.49305
CACNG8	Cacng8_F7CZ64_S237	F7CZ64	0.0402755	0.609343	-0.69882	14.0348	-3.49372
QTRT1	Qtrt1_A0A1L1SQ28_S5	A0A1L1SQ28	0.0404576	0.609343	-0.520769	12.3087	-3.4968
SFR1	Sfr1_Q8BP27_S67.1	Q8BP27	0.0404595	0.609343	-0.34665	18.3203	-3.49683
MAP1B	Map1b_P14873_S1204	P14873	0.0405764	0.609343	-0.907953	15.7754	-3.4988
CPSF4	Cpsf4_E0CXT7_S202	E0CXT7	0.0405956	0.609343	-0.324001	14.6692	-3.49913
EHD3	Ehd3_Q9QXY6_S456	Q9QXY6	0.0407555	0.609343	0.484873	14.496	-3.50181
CASKIN1	Caskin1_Q6P9K8_S791	Q6P9K8	0.040855	0.609343	-0.322834	16.1035	-3.50348
MVB12B	Mvb12b_Q6KAU4_S199.1	Q6KAU4	0.0409397	0.609343	-0.582441	16.6787	-3.50489
MVB12B	Mvb12b_Q6KAU4_T203.1	Q6KAU4	0.0409397	0.609343	-0.582441	16.6787	-3.50489
ANKRD34A	Ankrd34a_B2RW11_S448.1	B2RW11	0.0411355	0.609343	-0.293465	13.2697	-3.50816
ANKRD34A	Ankrd34a_B2RW11_S460.1	B2RW11	0.0411355	0.609343	-0.293465	13.2697	-3.50816
C530008M17RIK	C530008M17Rik_E9Q5L4_S810	E9Q5L4	0.0411406	0.609343	-0.940062	17.3274	-3.50824
SRRM1	Srrm1_E9QKA4_S645.1	E9QKA4	0.0412614	0.609343	-0.483729	16.334	-3.51025
SRRM1	Srrm1_E9QKA4_S647.1	E9QKA4	0.0412614	0.609343	-0.483729	16.334	-3.51025
SRRM1	Srrm1_E9QKA4_S714	E9QKA4	0.0412722	0.609343	-0.288678	14.8056	-3.51042
C78339	C78339_Q3URQ4_S27.1	Q3URQ4	0.0414143	0.609343	-0.465086	15.9309	-3.51278
C78339	C78339_Q3URQ4_S31.1	Q3URQ4	0.0414143	0.609343	-0.465086	15.9309	-3.51278
PTPN13	Ptpn13_G5E8B1_T626	G5E8B1	0.0415113	0.609343	-1.18202	14.264	-3.51437
KRT1	Krt1_P04104_S61.1	P04104	0.0416569	0.609343	0.911703	14.4911	-3.51677
PFKFB2	Pfkfb2_B2Z892_S447	B2Z892	0.0417544	0.609343	-0.368298	15.373	-3.51837
RTN4	Rtn4_Q99P72_T348	Q99P72	0.0418299	0.609343	0.833101	17.7772	-3.5196
RAB12	Rab12_A2CG35_S63.1	A2CG35	0.0419541	0.609343	-0.559217	14.1937	-3.52163
RAB12	Rab12_A2CG35_S72.1	A2CG35	0.0419541	0.609343	-0.559217	14.1937	-3.52163
GNL1	Gnl1_P36916_S32.1	P36916	0.0419846	0.609343	-0.365038	14.9507	-3.52213
MICAL3	Mical3_Q8CJ19_S685	Q8CJ19	0.0420294	0.609343	0.275609	16.5036	-3.52286
PEX5L	Pex5l_F8SLP9_S202	F8SLP9	0.0422616	0.609343	-0.628089	11.87	-3.52663
ABLIM1	Ablim1_E9Q9C7_S350	E9Q9C7	0.0422929	0.609343	-0.310698	14.8466	-3.52714
PPP1R12A	Ppp1r12a_Q9DBR7_S299	Q9DBR7	0.042493	0.609343	0.370787	15.0063	-3.53037
CASKIN1	Caskin1_Q6P9K8_S358	Q6P9K8	0.0425016	0.609343	-0.241196	14.635	-3.53051
TEX2	Tex2_Q6ZPJ0_S733	Q6ZPJ0	0.0427177	0.609343	-0.549415	11.0567	-3.53398
RNMT	Rnmt_Q9D0L8_S11.1	Q9D0L8	0.0427958	0.609343	-0.28818	18.0087	-3.53523
RNMT	Rnmt_Q9D0L8_S15.1	Q9D0L8	0.0427958	0.609343	-0.28818	18.0087	-3.53523
RIMS4	Rims4_P60191_S254.1	P60191	0.0427974	0.609343	-0.259636	13.0263	-3.53526
RIMS4	Rims4_P60191_S257.1	P60191	0.0427974	0.609343	-0.259636	13.0263	-3.53526
SHANK2	Shank2_D3Z5K8_T1556	D3Z5K8	0.0428084	0.609343	0.42128	12.2597	-3.53543
ZDHHC5	Zdhhc5_Q8VDZ4_S684.1	Q8VDZ4	0.0428942	0.609343	-0.253666	13.5036	-3.5368
KRT1	Krt1_P04104_S24.1	P04104	0.042935	0.609343	0.901759	15.1314	-3.53745
RAP1GAP	Rap1gap_A2ALS5_S495	A2ALS5	0.0429422	0.609343	-0.459248	12.0257	-3.53757
POLR2A	Polr2a_A0A0R4J0V5_S1861.1	A0A0R4J0V5	0.042952	0.609343	-0.365767	14.0049	-3.53773
SRGAP3	Srgap3_E9QN14_S834	E9QN14	0.0431723	0.609343	-0.399263	14.9457	-3.54123
SYNGAP1	Syngap1_A0A0A6YVS6_S374.1	A0A0A6YVS6	0.0432762	0.609343	0.334707	14.7686	-3.54288
SPIRE1	Spire1_D3YTL8_S292.2	D3YTL8	0.0432908	0.609343	-0.279658	15.1798	-3.54311
SPIRE1	Spire1_D3YTL8_S293.2	D3YTL8	0.0432908	0.609343	-0.279658	15.1798	-3.54311
SPIRE1	Spire1_D3YTL8_S295.2	D3YTL8	0.0432908	0.609343	-0.279658	15.1798	-3.54311
SYNGAP1	Syngap1_A0A0A6YVS6_S1096.1	A0A0A6YVS6	0.0434119	0.609343	0.603843	16.2001	-3.54502
GM10767	Gm10767_Q3TQP0_S36	Q3TQP0	0.0435066	0.609343	-0.287519	15.2544	-3.54652
PRPF4B	Prpf4b_Q61136_S431.1	Q61136	0.0438041	0.609343	-0.300272	16.7232	-3.55119
MAP1A	Map1a_A2ARP8_S1886	A2ARP8	0.0438119	0.609343	-0.561827	15.189	-3.55131
PSD3	Psd3_E9PUC5_S45.1	E9PUC5	0.0438597	0.609343	0.57405	16.5817	-3.55206
BCLAF1	Bclaf1_A0A087WQA0_S261.1	A0A087WQA0	0.0439503	0.609343	-0.612105	12.89	-3.55347
BCLAF1	Bclaf1_A0A087WQA0_S267.1	A0A087WQA0	0.0439503	0.609343	-0.612105	12.89	-3.55347
CPNE6	Cpne6_Q3UYN2_S330	Q3UYN2	0.0440647	0.609343	-0.383779	15.5638	-3.55525
SRRM1	Srrm1_E9QKA4_S655.1	E9QKA4	0.0441907	0.609343	-0.450302	16.211	-3.55721
ZFAND2B	Zfand2b_E0CY18_S173	E0CY18	0.0442248	0.609343	-0.239587	15.0517	-3.55774
CAMK2A	Camk2a_P11798_S333.2	P11798	0.044236	0.609343	-0.355715	18.8184	-3.55791
HNRNPA1	Hnrnpa1_Q5EBP8_S2	Q5EBP8	0.0442408	0.609343	-0.454956	16.5764	-3.55799
KIAA1671	Kiaa1671_A0A1B0GR85_S1761	A0A1B0GR85	0.0445406	0.609343	-0.560762	15.9849	-3.56262
BSN	Bsn_O88737_S3022	O88737	0.0446862	0.609343	-0.275298	15.4995	-3.56486
NDRG3	Ndrg3_Q9QYF9_S352	Q9QYF9	0.0450947	0.609343	-0.229822	16.6062	-3.5711
ASAP1	Asap1_E9QMJ1_S819	E9QMJ1	0.0453343	0.609343	-0.284122	14.6508	-3.57474
MPP3	Mpp3_Q6XE40_S307	Q6XE40	0.0454744	0.609343	-0.531076	13.2068	-3.57686
SHROOM2	Shroom2_A7TU71_S1095	A7TU71	0.0456045	0.609343	-0.265564	14.3675	-3.57882
TANC2	Tanc2_A2A690_T434	A2A690	0.0456559	0.609343	0.483569	14.1041	-3.57959
MAP7D1	Map7d1_A8Y5P4_S115	A8Y5P4	0.0457004	0.609343	0.397714	15.221	-3.58026
KLC2	Klc2_D3YXZ3_S605	D3YXZ3	0.0458973	0.609343	-0.315164	15.9574	-3.58321
IGF2R	Igf2r_Q07113_S2476	Q07113	0.0459388	0.609343	-0.303924	12.4519	-3.58383
RIMS1	Rims1_Q99NE5_S563	Q99NE5	0.0459608	0.609343	0.324605	13.6536	-3.58416
MACF1	Macf1_A0A0A0MQA6_S2429	A0A0A0MQA6	0.046256	0.609343	0.488792	15.7359	-3.58856
EPN1	Epn1_Q80VP1_S453.1	Q80VP1	0.0463219	0.609343	-0.248542	12.0388	-3.58954
EPN1	Epn1_Q80VP1_T463.1	Q80VP1	0.0463219	0.609343	-0.248542	12.0388	-3.58954
RIMS2	Rims2_E9PWP6_S379	E9PWP6	0.0463729	0.609343	-0.255863	14.4311	-3.59029
CDKL5	Cdkl5_A0A0G2JFE2_S543	A0A0G2JFE2	0.0463904	0.609343	-0.368333	13.5161	-3.59055
DTNA	Dtna_Q8CFR5_S306	Q8CFR5	0.0465529	0.609343	-0.385889	14.6672	-3.59296
BRSK2	Brsk2_G3UWV4_S446.1	G3UWV4	0.0466532	0.609343	-0.246177	16.5023	-3.59443
C2CD2L	C2cd2l_Q80X80_S411.1	Q80X80	0.0467196	0.609343	0.840291	17.5419	-3.59541
SPTB	Sptb_Q3UGX2_S2114	Q3UGX2	0.0467798	0.609343	-0.570082	12.6567	-3.5963
LRFN1	Lrfn1_Q2WF71_S669	Q2WF71	0.0468239	0.609343	-0.409815	13.7898	-3.59694
SIPA1L1	Sipa1l1_Q8C0T5_S1544	Q8C0T5	0.0468367	0.609343	-0.236522	14.6039	-3.59713
RUSC2	Rusc2_G8JL85_S785.1	G8JL85	0.0471395	0.609343	-0.236988	16.0338	-3.60156
SRRM2	Srrm2_Q8BTI8_S1380	Q8BTI8	0.047175	0.609343	-0.368999	14.8257	-3.60208
WNK2	Wnk2_E9Q6Q2_S49	E9Q6Q2	0.0472675	0.609343	-0.290391	15.1528	-3.60343
SLC16A1	Slc16a1_P53986_S477.1	P53986	0.0473105	0.609343	0.266428	18.9758	-3.60405
RNMT	Rnmt_Q9D0L8_T34	Q9D0L8	0.047316	0.609343	-0.508046	14.2457	-3.60413
RAD23A	Rad23a_Q3TN85_S92	Q3TN85	0.0473164	0.609343	-0.387902	13.9546	-3.60414
PSD3	Psd3_E9PUC5_S48.1	E9PUC5	0.0474311	0.609343	0.563338	16.7659	-3.6058
TARBP2	Tarbp2_D3Z282_S130	D3Z282	0.0475049	0.609343	0.456156	13.7753	-3.60687
BUD13	Bud13_Q8R149_S272	Q8R149	0.0475548	0.609343	3.27771	6.19842	-3.60759
GDA	Gda_D3YU09_S379	D3YU09	0.0475972	0.609343	-0.316236	11.5318	-3.6082
CCDC6	Ccdc6_D3YZP9_S352.2	D3YZP9	0.0476122	0.609343	-0.256536	13.1715	-3.60842
RALGAPB	Ralgapb_A2ACC7_T67	A2ACC7	0.0477368	0.609343	-0.479117	14.8986	-3.61022
SRCIN1	Srcin1_B1AQX9_S341.1	B1AQX9	0.0477745	0.609343	-0.245567	15.1073	-3.61076
APC	Apc_E9QLQ9_T1403	E9QLQ9	0.0480755	0.609343	-0.296392	15.6807	-3.61508
TMEM25	Tmem25_A0A1N9MYB8_S253	A0A1N9MYB8	0.0481362	0.609343	-0.343052	12.6373	-3.61595
CTNND1	Ctnnd1_P30999_S252	P30999	0.0482335	0.609343	-0.495041	14.1739	-3.61734
DTNA	Dtna_Q8CFR5_T508.1	Q8CFR5	0.0483068	0.609343	-0.373154	14.3979	-3.61838
A830010M20RIK	A830010M20Rik_G3X9V7_S722	G3X9V7	0.0483367	0.609343	-0.385855	14.1995	-3.61881
SPARCL1	Sparcl1_P70663_S411	P70663	0.0484624	0.609343	0.504468	15.1715	-3.6206
SRRM1	Srrm1_E9QKA4_S657.1	E9QKA4	0.0485169	0.609343	-0.456338	16.4887	-3.62137
BIN1	Bin1_Q6P1B9_S265	Q6P1B9	0.0486009	0.609343	0.34348	15.8844	-3.62256
MKL1	Mkl1_D3YUG5_S457.1	D3YUG5	0.0486887	0.609343	-0.267189	15.8886	-3.6238
KCNQ2	Kcnq2_F6UC55_S394	F6UC55	0.0488607	0.609343	-0.509794	15.6636	-3.62623
OXR1	Oxr1_Q4KMM3_S90	Q4KMM3	0.048886	0.609343	0.647045	14.4997	-3.62659
ATXN2L	Atxn2l_A0A0U1RPL0_S337	A0A0U1RPL0	0.0493676	0.609343	-0.354894	14.1046	-3.63334
NUCKS1	Nucks1_A0A087WRY3_S54.1	A0A087WRY3	0.0494749	0.609343	-0.427308	16.1587	-3.63483
RBSN	Rbsn_Q80Y56_S218.1	Q80Y56	0.049504	0.609343	-0.384937	13.4442	-3.63524
RBSN	Rbsn_Q80Y56_T213.1	Q80Y56	0.049504	0.609343	-0.384937	13.4442	-3.63524
SAMD14	Samd14_Q8K070_S165.1	Q8K070	0.049539	0.609343	0.28048	17.0559	-3.63572
SAMD14	Samd14_Q8K070_S173.1	Q8K070	0.049539	0.609343	0.28048	17.0559	-3.63572
LURAP1	Lurap1_Q9D6I9_S118	Q9D6I9	0.0496048	0.609343	0.329292	14.9354	-3.63664
BRSK2	Brsk2_G3UWV4_S450.1	G3UWV4	0.0496146	0.609343	-0.245576	16.3959	-3.63677
CAMSAP3	Camsap3_Q80VC9_S368	Q80VC9	0.0496435	0.609343	-0.557383	12.9462	-3.63717
KCTD16	Kctd16_Q5DTY9_S372	Q5DTY9	0.0496517	0.609343	-0.228122	15.7965	-3.63729
NF1	Nf1_Q04690_S866	Q04690	0.0496537	0.609343	-0.39503	14.6274	-3.63731
PRRC2C	Prrc2c_S4R294_S1516	S4R294	0.0496932	0.609343	-0.305807	13.8094	-3.63786
RASGRF1	Rasgrf1_P27671_S737	P27671	0.049694	0.609343	-0.361614	11.396	-3.63787
FAM160A2	Fam160a2_F8WHJ1_T839	F8WHJ1	0.0498068	0.609343	-0.260374	11.8593	-3.63943
DNM3	Dnm3_E9QLL2_S767.1	E9QLL2	0.0502687	0.609343	-0.501034	16.8961	-3.64579
CAMK2A	Camk2a_P11798_S331.1	P11798	0.0503084	0.609343	-0.290711	17.943	-3.64634
BRSK1	Brsk1_D3Z5P0_S424	D3Z5P0	0.0503113	0.609343	-0.433846	14.944	-3.64638
EML2	Eml2_E9QK48_S151	E9QK48	0.0504233	0.609343	0.29298	14.1314	-3.64791
USP9X	Usp9x_Q4FE56_S2547	Q4FE56	0.0507291	0.609343	-0.422414	18.3175	-3.65208
DPYSL5	Dpysl5_Q9EQF6_T514	Q9EQF6	0.0507514	0.609343	-0.458034	17.2162	-3.65238
PCLO	Pclo_Q9QYX7_S4325	Q9QYX7	0.0510222	0.609343	-0.399977	14.9288	-3.65605
UHRF1BP1L	Uhrf1bp1l_A2RSJ4_S934	A2RSJ4	0.0510732	0.609343	0.586497	14.1544	-3.65674
GJA1	Gja1_P23242_S325.1	P23242	0.0511666	0.609343	0.412902	17.3821	-3.658
NEFH	Nefh_P19246_S61	P19246	0.0512732	0.609343	-0.315101	15.5093	-3.65943
SRRM2	Srrm2_Q8BTI8_S1557	Q8BTI8	0.0513278	0.609343	0.7003	15.5682	-3.66016
CLINT1	Clint1_Q5SUH6_S457	Q5SUH6	0.051403	0.609343	0.604972	16.5047	-3.66117
SRSF7	Srsf7_Q8BL97_S262.1	Q8BL97	0.0514535	0.609343	1.02295	12.8384	-3.66185
SRSF7	Srsf7_Q8BL97_S256.1	Q8BL97	0.0514535	0.609343	1.02295	12.8384	-3.66185
SYN1	Syn1_O88935_S502	O88935	0.0514984	0.609343	-0.312528	13.3974	-3.66245
BCLAF1	Bclaf1_A0A087WQA0_S529	A0A087WQA0	0.0515187	0.609343	-0.326793	15.945	-3.66272
PDHA1	Pdha1_P35486_S295	P35486	0.0515416	0.609343	-0.403946	15.3025	-3.66303
ANK2	Ank2_S4R2R5_T2175	S4R2R5	0.0515673	0.609343	-0.560841	15.9629	-3.66337
CYLD	Cyld_A0A1B0GSE5_S341	A0A1B0GSE5	0.0516317	0.609343	-0.552426	15.3093	-3.66424
ZC3H18	Zc3h18_H3BIW0_S554	H3BIW0	0.051638	0.609343	-0.363046	14.3307	-3.66432
UEVLD	Uevld_Q3U1V6_S365	Q3U1V6	0.0516777	0.609343	-0.226289	16.4168	-3.66485
ARVCF	Arvcf_P98203_S345	P98203	0.0517055	0.609343	-0.666205	12.0384	-3.66522
SNAP91	Snap91_Q61548_T317.1	Q61548	0.0517928	0.609343	-0.314044	16.1227	-3.66638
SORBS2	Sorbs2_B9EKP8_S416	B9EKP8	0.0519791	0.609343	-0.243372	15.5169	-3.66886
CAMK2A	Camk2a_P11798_T336.1	P11798	0.0522938	0.609343	-0.281393	17.5818	-3.67302
BRSK1	Brsk1_D3Z5P0_S683	D3Z5P0	0.0523084	0.609343	-0.241537	13.9062	-3.67322
HDAC6	Hdac6_Q9Z2V5_S21	Q9Z2V5	0.052323	0.609343	-0.270301	16.1951	-3.67341
ZDBF2	Zdbf2_Q5SS00_S1005	Q5SS00	0.0523632	0.609343	-0.267049	15.8208	-3.67394
HNRNPA1	Hnrnpa1_Q5EBP8_S4	Q5EBP8	0.0523652	0.609343	-0.378834	16.6593	-3.67396
PRKCG	Prkcg_P63318_S690	P63318	0.0523803	0.609343	-0.226334	14.9681	-3.67416
WDR11	Wdr11_Q8K1X1_S205.1	Q8K1X1	0.0524037	0.609343	-0.345419	14.7395	-3.67447
KRT1	Krt1_P04104_S598.1	P04104	0.05245	0.609343	0.691103	17.7467	-3.67508
PSD3	Psd3_E9PUC5_S38.1	E9PUC5	0.0524904	0.609343	0.540526	18.4555	-3.67561
GJA1	Gja1_P23242_S330.1	P23242	0.0526843	0.609343	0.505736	15.5927	-3.67816
THRAP3	Thrap3_Q569Z6_S257.1	Q569Z6	0.0528861	0.609343	-0.504102	14.5003	-3.68079
NEDD4L	Nedd4l_A0A286YCM8_T198	A0A286YCM8	0.0529702	0.609343	-0.372932	13.1964	-3.68189
CEP170B	Cep170b_Q80U49_S819	Q80U49	0.0530289	0.609343	-0.403759	12.5551	-3.68266
MATR3	Matr3_Q8K310_S14	Q8K310	0.0531954	0.609343	0.276042	13.2374	-3.68482
TMSB4X	Tmsb4x_P20065_S50	P20065	0.0533282	0.609343	-0.534238	15.7194	-3.68654
CEP41	Cep41_H9KUZ8_S286	H9KUZ8	0.0535325	0.609343	-0.347737	13.4145	-3.68918
ANK2	Ank2_S4R2R5_S1765.1	S4R2R5	0.0536583	0.609343	-0.309127	18.2282	-3.6908
HSPA12A	Hspa12a_Q8K0U4_S23.1	Q8K0U4	0.0537074	0.609343	-0.467247	13.0271	-3.69143
HSPA12A	Hspa12a_Q8K0U4_S24.1	Q8K0U4	0.0537074	0.609343	-0.467247	13.0271	-3.69143
SYN1	Syn1_O88935_S510	O88935	0.0537313	0.609343	-0.335743	15.735	-3.69174
TRIM9	Trim9_E9Q524_T41	E9Q524	0.0537651	0.609343	-0.439178	13.1879	-3.69217
MAP1S	Map1s_A0A1D5RLY6_S786	A0A1D5RLY6	0.0538692	0.609343	-0.252395	14.1042	-3.69351
KIF21A	Kif21a_Q9QXL2_S1273.1	Q9QXL2	0.0539614	0.609343	-0.344892	14.9557	-3.69469
KIF21A	Kif21a_Q9QXL2_S1277.1	Q9QXL2	0.0539614	0.609343	-0.344892	14.9557	-3.69469
6430548M08RIK	6430548M08Rik_Q3TA40_S275	Q3TA40	0.0539703	0.609343	0.220419	19.7265	-3.6948
LMNA	Lmna_P48678_S395.1	P48678	0.0539842	0.609343	-0.329771	13.5939	-3.69498
SGOL2B	Sgol2b_J3QMK1_S1045.2	J3QMK1	0.0541125	0.609343	-0.323102	11.984	-3.69662
SGOL2B	Sgol2b_J3QMK1_S1046.2	J3QMK1	0.0541125	0.609343	-0.323102	11.984	-3.69662
SGOL2B	Sgol2b_J3QMK1_T1043.2	J3QMK1	0.0541125	0.609343	-0.323102	11.984	-3.69662
RASA3	Rasa3_Q60790_S833	Q60790	0.0541269	0.609343	-0.322103	15.9192	-3.6968
RALGPS2	Ralgps2_A0A087WQ61_S336.1	A0A087WQ61	0.0542922	0.609343	-0.279009	13.2474	-3.69891
RALGPS2	Ralgps2_A0A087WQ61_T333.1	A0A087WQ61	0.0542922	0.609343	-0.279009	13.2474	-3.69891
PJA2	Pja2_Q80U04_S320	Q80U04	0.0542964	0.609343	-0.384245	12.4647	-3.69896
FZD3	Fzd3_Q61086_S665	Q61086	0.0543254	0.609343	-0.25299	13.1641	-3.69933
MTCH1	Mtch1_Q791T5_S381	Q791T5	0.0543626	0.609343	-0.228716	15.4377	-3.6998
SAMD14	Samd14_Q8K070_S256	Q8K070	0.0544112	0.609343	-0.397716	14.9603	-3.70042
MAP7D1	Map7d1_A8Y5P4_S28.1	A8Y5P4	0.0544776	0.609343	0.503255	13.426	-3.70126
PSD3	Psd3_E9PUC5_S44.1	E9PUC5	0.05456	0.609343	0.490847	17.3526	-3.70231
GAP43	Gap43_P06837_S193	P06837	0.0546451	0.609343	-0.355895	16.448	-3.70339
	_A0A286YCB8_S127	A0A286YCB8	0.0548775	0.609343	-0.221301	15.0594	-3.70632
ATP2B2	Atp2b2_S4R1C4_S1116.1	S4R1C4	0.0551033	0.609343	-0.316751	16.5363	-3.70915
MLIP	Mlip_V9GXK2_S85	V9GXK2	0.055104	0.609343	-0.483401	14.7711	-3.70916
NDRG3	Ndrg3_Q9QYF9_S335.1	Q9QYF9	0.0551232	0.609343	-0.271245	14.4547	-3.7094
DYNC1I1	Dync1i1_O88485_S180	O88485	0.0551784	0.609343	-0.347922	15.098	-3.71009
SHISA7	Shisa7_F6T9T6_S67	F6T9T6	0.055185	0.609343	-0.257039	16.0869	-3.71018
SRPK2	Srpk2_A0A0R4J124_T486.1	A0A0R4J124	0.0552824	0.609343	-0.258332	17.4209	-3.7114
CTNND1	Ctnnd1_P30999_S864	P30999	0.0553243	0.609343	-0.238664	15.223	-3.71192
GABBR1	Gabbr1_Q9WV18_S877.1	Q9WV18	0.0553789	0.609343	0.544781	16.8008	-3.7126
GABBR1	Gabbr1_Q9WV18_S878.1	Q9WV18	0.0553789	0.609343	0.544781	16.8008	-3.7126
CMTM4	Cmtm4_Q8CJ61_S194	Q8CJ61	0.055479	0.609343	-1.0391	17.2053	-3.71385
SYN1	Syn1_O88935_S427	O88935	0.0557103	0.609343	-0.414173	18.2379	-3.71672
JPH1	Jph1_Q9ET80_S490	Q9ET80	0.0557402	0.609343	-0.486858	14.2904	-3.7171
EVL	Evl_P70429_S347.1	P70429	0.0557929	0.609343	-0.411288	16.109	-3.71775
EVL	Evl_P70429_T341.1	P70429	0.0557929	0.609343	-0.411288	16.109	-3.71775
VPS37D	Vps37d_Q810I0_S15	Q810I0	0.0559207	0.609343	-0.320453	15.7374	-3.71933
FAM57B	Fam57b_Q7TNV1_S269.1	Q7TNV1	0.0561254	0.609343	-0.272561	11.097	-3.72186
WFS1	Wfs1_P56695_S3.1	P56695	0.0561313	0.609343	-0.347218	13.3576	-3.72193
WFS1	Wfs1_P56695_T5.1	P56695	0.0561313	0.609343	-0.347218	13.3576	-3.72193
SCN2A1	Scn2a1_B1AWN6_S554.1	B1AWN6	0.0561736	0.609343	-0.471504	15.179	-3.72245
USP6NL	Usp6nl_Q80XC3_S394	Q80XC3	0.0562159	0.609343	-0.540633	14.444	-3.72297
COTL1	Cotl1_Q9CQI6_S141	Q9CQI6	0.0562827	0.609343	-0.491824	16.8357	-3.72379
CCDC92	Ccdc92_Q8VDN4_T257	Q8VDN4	0.0563153	0.609343	0.425052	13.8842	-3.72419
HNRNPD	Hnrnpd_Q60668_S82	Q60668	0.0563402	0.609343	-0.667761	17.2633	-3.7245
TRIP12	Trip12_A0A087WNZ7_S1016	A0A087WNZ7	0.056376	0.609343	-0.548836	14.7962	-3.72494
VPS13C	Vps13c_Q8BX70_T1397	Q8BX70	0.0566918	0.609343	-0.339484	15.973	-3.7288
CDK12	Cdk12_Q14AX6_S381.1	Q14AX6	0.0567038	0.609343	-0.595169	14.7075	-3.72894
CDK12	Cdk12_Q14AX6_S384.1	Q14AX6	0.0567038	0.609343	-0.595169	14.7075	-3.72894
SHANK2	Shank2_D3Z5K8_S475	D3Z5K8	0.0567096	0.609343	-0.257826	12.6048	-3.72902
DMTN	Dmtn_Q9WV69_S372	Q9WV69	0.0567622	0.609343	-0.248781	16.1369	-3.72966
VIM	Vim_P20152_T327	P20152	0.0568267	0.609343	-0.436153	16.6358	-3.73044
GOLGA3	Golga3_A0A0R4J1H6_S1439	A0A0R4J1H6	0.0568323	0.609343	-0.562928	13.8428	-3.73051
CCDC132	Ccdc132_Q8CI71_S585	Q8CI71	0.0568563	0.609343	-0.559902	15.8227	-3.7308
PRKAR2A	Prkar2a_A0A0A6YX73_S97	A0A0A6YX73	0.0569039	0.609343	-0.37084	18.2948	-3.73138
ARHGEF11	Arhgef11_Q68FM7_S35	Q68FM7	0.0570161	0.609343	-0.441875	14.733	-3.73274
POLR2A	Polr2a_A0A0R4J0V5_T1867.1	A0A0R4J0V5	0.0570883	0.609343	-0.502809	14.46	-3.73362
R3HDM2	R3hdm2_F6Z9T5_S95	F6Z9T5	0.0571476	0.609343	-0.302688	15.0602	-3.73434
ANKIB1	Ankib1_A0A0G2JEA0_S738	A0A0G2JEA0	0.0573113	0.609343	-0.252424	16.3467	-3.73631
ADD1	Add1_E9Q1K3_S634.1	E9Q1K3	0.0573784	0.609343	-0.42981	14.1171	-3.73712
GIT1	Git1_Q5F258_S596	Q5F258	0.0575363	0.609343	-0.539696	16.0612	-3.73902
GM15800	Gm15800_E9Q2E4_S1498	E9Q2E4	0.0575476	0.609343	-0.255536	14.4105	-3.73916
CLASP2	Clasp2_F7DCH5_S459.1	F7DCH5	0.0576105	0.609343	-0.289713	15.6683	-3.73992
XKR7	Xkr7_Q5GH64_T496.1	Q5GH64	0.0576267	0.609343	-0.223764	12.7644	-3.74011
XKR7	Xkr7_Q5GH64_T511.1	Q5GH64	0.0576267	0.609343	-0.223764	12.7644	-3.74011
BASP1	Basp1_Q91XV3_S169.1	Q91XV3	0.0576624	0.609343	-0.232598	16.8323	-3.74054
PPFIA4	Ppfia4_B8QI36_S701	B8QI36	0.0576985	0.609343	-0.351312	15.3596	-3.74097
DGKH	Dgkh_D3YXJ0_S677	D3YXJ0	0.0577315	0.609343	0.26243	13.8135	-3.74137
SMPD3	Smpd3_Q9JJY3_S292	Q9JJY3	0.0579361	0.609343	-0.33664	16.3813	-3.74381
SRGAP2	Srgap2_Q91Z67_S994	Q91Z67	0.0580179	0.609343	-0.388904	15.1688	-3.74479
DNM3	Dnm3_E9QLL2_S763.1	E9QLL2	0.0580758	0.609343	-0.438849	17.1941	-3.74548
SRRM1	Srrm1_E9QKA4_S387.1	E9QKA4	0.0581311	0.609343	-0.366588	17.6422	-3.74614
NLGN2	Nlgn2_Q69ZK9_S714	Q69ZK9	0.0582303	0.609343	-0.225244	16.2726	-3.74732
ARPP19	Arpp19_P60840_S67	P60840	0.0585989	0.609343	-0.431254	14.3492	-3.75169
GNG12	Gng12_A0A0N4SVT3_S10	A0A0N4SVT3	0.0586941	0.609343	-0.381172	14.6659	-3.75281
TSPYL2	Tspyl2_Q7TQI8_S330.1	Q7TQI8	0.0587527	0.609343	-1.39991	10.0384	-3.7535
TSPYL2	Tspyl2_Q7TQI8_S332.1	Q7TQI8	0.0587527	0.609343	-1.39991	10.0384	-3.7535
DMTN	Dmtn_Q9WV69_S96.1	Q9WV69	0.0588991	0.609343	-0.279011	18.4522	-3.75522
SGIP1	Sgip1_Q8VD37_T182	Q8VD37	0.0589729	0.609343	-0.293789	15.9065	-3.75609
RALGAPB	Ralgapb_A2ACC7_S45.1	A2ACC7	0.0589797	0.609343	-0.52341	17.0693	-3.75617
RALGAPB	Ralgapb_A2ACC7_T51.1	A2ACC7	0.0589797	0.609343	-0.52341	17.0693	-3.75617
ADD3	Add3_Q9QYB5_S681.1	Q9QYB5	0.0590472	0.609343	-0.381103	17.9652	-3.75696
SYNPO	Synpo_E9Q3E2_S1002	E9Q3E2	0.0590474	0.609343	0.343324	10.8628	-3.75696
SRRM1	Srrm1_E9QKA4_S391.1	E9QKA4	0.0594583	0.609343	-0.371646	17.7196	-3.76176
WDR20	Wdr20_Q3UWE6_S357.1	Q3UWE6	0.0595438	0.609343	-0.48842	14.2281	-3.76276
WDR20	Wdr20_Q3UWE6_S360.1	Q3UWE6	0.0595438	0.609343	-0.48842	14.2281	-3.76276
GAP43	Gap43_P06837_S86.1	P06837	0.0595809	0.609343	-0.427573	15.5327	-3.76319
CCDC6	Ccdc6_D3YZP9_S345.1	D3YZP9	0.0596435	0.609343	0.305247	16.0999	-3.76392
FAM57B	Fam57b_Q7TNV1_S265.1	Q7TNV1	0.0596588	0.609343	-0.341781	14.114	-3.76409
DMWD	Dmwd_Q08274_S659	Q08274	0.059755	0.609343	-0.417508	12.3463	-3.76521
ABLIM3	Ablim3_Q69ZX8_S282	Q69ZX8	0.0598495	0.609343	-0.483337	13.6422	-3.7663
SYNJ1	Synj1_E9Q7S0_S1175	E9Q7S0	0.0598584	0.609343	-0.449388	15.2885	-3.76641
RIMS2	Rims2_A0A2I3BRM1_S1282.1	A0A2I3BRM1	0.0599803	0.609343	-0.340899	16.3615	-3.76782
RIMS2	Rims2_A0A2I3BRM1_S1285.1	A0A2I3BRM1	0.0599803	0.609343	-0.340899	16.3615	-3.76782
TPD52L2	Tpd52l2_A2AUD5_S215	A2AUD5	0.0599823	0.609343	-0.263575	14.9781	-3.76784
RIMS1	Rims1_Q99NE5_T1025.1	Q99NE5	0.06001	0.609343	-0.423277	15.1168	-3.76816
SRRM2	Srrm2_Q8BTI8_S1878.1	Q8BTI8	0.0600735	0.609343	-0.443699	13.84	-3.76889
SRRM2	Srrm2_Q8BTI8_T1880.1	Q8BTI8	0.0600735	0.609343	-0.443699	13.84	-3.76889
DENND6A	Dennd6a_Q8BH65_S16	Q8BH65	0.0601433	0.609343	-0.261063	14.1252	-3.76969
ARHGEF11	Arhgef11_Q68FM7_S665	Q68FM7	0.0601771	0.609343	-0.430881	16.159	-3.77008
APBB1	Apbb1_A0A1B0GT76_T229	A0A1B0GT76	0.0602102	0.609343	-0.524864	14.0841	-3.77046
MAST1	Mast1_Q9R1L5_S1112	Q9R1L5	0.0604349	0.609343	-0.276263	13.7067	-3.77304
FN1	Fn1_B7ZNJ1_S2174	B7ZNJ1	0.0604446	0.609343	0.267116	15.6078	-3.77316
ANK2	Ank2_S4R2R5_S1723	S4R2R5	0.0604978	0.609343	-0.237226	15.2248	-3.77376
ABLIM1	Ablim1_E9Q9C7_S291.1	E9Q9C7	0.0606752	0.609343	-0.517619	14.4612	-3.77579
FLG	Flg_A0A0A6YWE2_S123.2	A0A0A6YWE2	0.0607153	0.609343	-0.505834	13.2386	-3.77625
NUDT11	Nudt11_P0C028_S148.1	P0C028	0.0608659	0.609343	3.66397	7.37327	-3.77797
NUDT11	Nudt11_P0C028_S158.1	P0C028	0.0608659	0.609343	3.66397	7.37327	-3.77797
MEF2D	Mef2d_E9QKT0_S429	E9QKT0	0.0609522	0.609343	-0.283039	13.1377	-3.77895
TANC2	Tanc2_A2A690_S1534.1	A2A690	0.0609917	0.609343	-0.339634	13.5591	-3.7794
TANC2	Tanc2_A2A690_S1538.1	A2A690	0.0609917	0.609343	-0.339634	13.5591	-3.7794
RAB12	Rab12_A2CG35_S68	A2CG35	0.0612357	0.609343	-0.322265	14.6736	-3.78216
SF3B2	Sf3b2_Q3UJB0_S327	Q3UJB0	0.0614535	0.609343	0.4873	14.3808	-3.78462
GPRIN1	Gprin1_Q3UNH4_S764	Q3UNH4	0.0615201	0.609343	-0.499671	12.4356	-3.78537
LMO7	Lmo7_F6VG99_S898	F6VG99	0.0615838	0.609343	-0.252224	13.9434	-3.78609
TRIM2	Trim2_Q9ESN6_S10	Q9ESN6	0.0616218	0.609343	-0.377308	13.1591	-3.78652
EIF4B	Eif4b_Q8BGD9_S497.1	Q8BGD9	0.0618222	0.609343	-0.276909	18.0036	-3.78877
SMARCC2	Smarcc2_Q3UID0_S283	Q3UID0	0.0619049	0.609343	-0.434546	14.3909	-3.78969
PRRC2B	Prrc2b_F8WHT3_S924	F8WHT3	0.0621905	0.609343	-0.259127	14.7393	-3.79288
BTBD10	Btbd10_D6RDQ7_S92	D6RDQ7	0.0621979	0.609343	-0.525072	13.961	-3.79296
PDCD4	Pdcd4_Q61823_S457	Q61823	0.0624337	0.609343	-0.779514	16.3247	-3.79559
DLG2	Dlg2_Q91XM9_S530	Q91XM9	0.0624366	0.609343	0.598875	13.6053	-3.79562
MAP7D1	Map7d1_A8Y5P4_S282.1	A8Y5P4	0.0625878	0.609343	-0.286362	15.8331	-3.7973
EPB4.1L3	Epb4.1l3_A7YY80_S589	A7YY80	0.0626079	0.609343	-0.300443	14.5278	-3.79752
PPIG	Ppig_A2AR02_S411	A2AR02	0.0626693	0.609343	0.416266	13.735	-3.7982
CASKIN1	Caskin1_Q6P9K8_T779.1	Q6P9K8	0.0628213	0.609343	-0.227663	14.9137	-3.79988
CASKIN1	Caskin1_Q6P9K8_T783.1	Q6P9K8	0.0628213	0.609343	-0.227663	14.9137	-3.79988
RPLP1	Rplp1_P47955_S101.1	P47955	0.0629277	0.609343	0.721284	17.6228	-3.80105
RPLP1	Rplp1_P47955_S104.1	P47955	0.0629277	0.609343	0.721284	17.6228	-3.80105
NPDC1	Npdc1_Q64322_S236.1	Q64322	0.0632904	0.609343	-0.362405	14.419	-3.80503
NPDC1	Npdc1_Q64322_T239.1	Q64322	0.0632904	0.609343	-0.362405	14.419	-3.80503
LYSMD1	Lysmd1_Q9D0E3_S3	Q9D0E3	0.0634714	0.609343	-0.422112	13.6321	-3.80701
ARHGEF12	Arhgef12_F8VQN6_S638	F8VQN6	0.0635114	0.609343	-0.448999	15.0021	-3.80745
PRPF4B	Prpf4b_Q61136_S437.1	Q61136	0.0635188	0.609343	-0.208576	15.8188	-3.80753
SHISA6	Shisa6_F6VQZ6_S191.1	F6VQZ6	0.0636022	0.609343	-0.348271	16.1896	-3.80844
RBM15B	Rbm15b_Q6PHZ5_S107	Q6PHZ5	0.0636394	0.609343	-0.293854	15.7463	-3.80885
MAP4K4	Map4k4_B7ZNR9_S603.1	B7ZNR9	0.0636923	0.609343	-0.331768	15.2537	-3.80942
TPPP	Tppp_Q7TQD2_S159	Q7TQD2	0.0637472	0.609343	-0.349873	14.9496	-3.81002
CIAPIN1	Ciapin1_E0CYY1_S63	E0CYY1	0.0637625	0.609343	-0.310055	16.4657	-3.81018
CCDC25	Ccdc25_Q78PG9_S204	Q78PG9	0.0637973	0.609343	-0.30629	17.5326	-3.81056
NDRG3	Ndrg3_Q9QYF9_S331	Q9QYF9	0.0638393	0.609343	-0.36787	14.2418	-3.81102
	_A0A1Y7VN40_S443	A0A1Y7VN40	0.0638622	0.609343	0.459554	14.0333	-3.81127
FXR2	Fxr2_Q6P5B5_S477	Q6P5B5	0.0639868	0.609343	-0.475369	12.993	-3.81262
ABLIM1	Ablim1_E9Q9C7_S355	E9Q9C7	0.0640364	0.609343	-0.278962	16.7913	-3.81316
PAFAH1B2	Pafah1b2_A0A1L1SVK0_S64	A0A1L1SVK0	0.064041	0.609343	0.228467	12.632	-3.81321
DNAJC5	Dnajc5_P60904_S10	P60904	0.0642263	0.609343	0.42301	19.7246	-3.81521
SHANK2	Shank2_D3Z5K8_S1699	D3Z5K8	0.0642281	0.609343	-0.243241	14.2474	-3.81523
KBTBD11	Kbtbd11_Q8BNW9_S107.1	Q8BNW9	0.064705	0.609343	-0.307711	14.7363	-3.82036
TRIO	Trio_Q0KL02_S1785	Q0KL02	0.0648205	0.609343	0.268778	12.6779	-3.8216
MAPT	Mapt_A0A0A0MQC7_S477.1	A0A0A0MQC7	0.0648296	0.609343	-0.392986	15.2842	-3.82169
ARHGAP21	Arhgap21_B7ZCJ0_S472.1	B7ZCJ0	0.0648892	0.609343	-0.514841	15.198	-3.82233
ARHGAP21	Arhgap21_B7ZCJ0_S478.1	B7ZCJ0	0.0648892	0.609343	-0.514841	15.198	-3.82233
DST	Dst_S4R1P5_S1559	S4R1P5	0.0649672	0.609343	0.379244	14.0864	-3.82316
SPECC1L	Specc1l_A0A0R4J0J8_S402.1	A0A0R4J0J8	0.0650462	0.609343	-0.289087	15.059	-3.82401
SPECC1L	Specc1l_A0A0R4J0J8_S407.1	A0A0R4J0J8	0.0650462	0.609343	-0.289087	15.059	-3.82401
IL12RB2	Il12rb2_P97378_S118	P97378	0.0652582	0.609343	-0.655355	13.3282	-3.82626
AGAP1	Agap1_E9Q3K3_S334	E9Q3K3	0.0653434	0.609343	-0.383741	13.1821	-3.82717
METTL22	Mettl22_D3Z0D7_S83	D3Z0D7	0.06539	0.609343	-0.381974	14.8719	-3.82766
PDE4B	Pde4b_Q8VBU5_S54.1	Q8VBU5	0.0653957	0.609343	-0.469735	12.1382	-3.82772
PSD3	Psd3_E9PUC5_S44	E9PUC5	0.065416	0.609343	-0.860979	15.355	-3.82794
PI4KA	Pi4ka_A0A140T8I9_S207	A0A140T8I9	0.0656102	0.609343	-0.485573	15.0307	-3.83
SYNGAP1	Syngap1_A0A0A6YVS6_S1168	A0A0A6YVS6	0.0656262	0.609343	0.292394	14.3071	-3.83017
EPB4.1L3	Epb4.1l3_A7YY80_S428	A7YY80	0.0657126	0.609343	-0.291922	14.1624	-3.83108
CAMK2A	Camk2a_P11798_S331.2	P11798	0.0657146	0.609343	-0.335402	18.3629	-3.8311
NUMBL	Numbl_O08919_S48	O08919	0.0658236	0.609343	-0.249021	12.5346	-3.83225
TCF4	Tcf4_Q60722_S371	Q60722	0.0658467	0.609343	-0.493154	14.6133	-3.83249
SIPA1L3	Sipa1l3_G3X9J0_T1536	G3X9J0	0.0659937	0.609343	-0.271637	16.9742	-3.83404
CAMSAP3	Camsap3_Q80VC9_S767	Q80VC9	0.0664192	0.609343	-0.53999	12.6625	-3.8385
RNF130	Rnf130_Q5SVR5_S363.1	Q5SVR5	0.0666301	0.609343	-0.221535	15.5291	-3.8407
RNF130	Rnf130_Q5SVR5_T372.1	Q5SVR5	0.0666301	0.609343	-0.221535	15.5291	-3.8407
HMGCS1	Hmgcs1_Q8JZK9_S495	Q8JZK9	0.0666928	0.609343	-0.273929	14.8349	-3.84135
TTC9B	Ttc9b_Q9D6E4_S7.1	Q9D6E4	0.0667147	0.609343	0.332433	14.2874	-3.84158
TTC9B	Ttc9b_Q9D6E4_S27.1	Q9D6E4	0.0667147	0.609343	0.332433	14.2874	-3.84158
KIAA1045	Kiaa1045_Q80TL4_S43	Q80TL4	0.0667538	0.609343	-0.326314	11.4392	-3.84198
MCTP1	Mctp1_E9PV86_S94	E9PV86	0.0668309	0.609343	-0.23484	14.8079	-3.84279
RUNDC3A	Rundc3a_O08576_S436.1	O08576	0.0669223	0.609343	-0.500907	10.2672	-3.84373
SRRM2	Srrm2_Q8BTI8_S1778	Q8BTI8	0.0669606	0.609343	0.511703	12.1807	-3.84413
REPS1	Reps1_O54916_S539.1	O54916	0.0669732	0.609343	-0.247416	14.04	-3.84426
CDK17	Cdk17_Q04735_S119	Q04735	0.0670614	0.609343	-0.435949	10.6787	-3.84517
ANK2	Ank2_S4R2R5_S1762.1	S4R2R5	0.0671374	0.609343	-0.247651	18.6192	-3.84596
DBN1	Dbn1_Q9QXS6_S344.1	Q9QXS6	0.0673257	0.609343	-0.313036	13.8981	-3.8479
DOPEY2	Dopey2_A0A2I3BRZ2_S601.1	A0A2I3BRZ2	0.0678562	0.609343	-0.205184	15.4255	-3.85335
SIPA1L1	Sipa1l1_Q8C0T5_S1384	Q8C0T5	0.0679283	0.609343	-0.369874	14.8116	-3.85409
DNM1	Dnm1_A0A0J9YUE9_S749.1	A0A0J9YUE9	0.0679421	0.609343	-0.422839	16.6849	-3.85423
STXBP5	Stxbp5_D3Z079_S747.1	D3Z079	0.0679639	0.609343	-0.294877	17.6905	-3.85445
TCEA1	Tcea1_E9PYD5_S111.1	E9PYD5	0.0679796	0.609343	-0.321378	14.5609	-3.85461
SRPK2	Srpk2_A0A0R4J124_S491.1	A0A0R4J124	0.0680207	0.609343	-0.276751	16.9177	-3.85503
WDR59	Wdr59_A0A1D5RLJ8_S603	A0A1D5RLJ8	0.0680736	0.609343	-0.37949	14.1304	-3.85557
CTNND2	Ctnnd2_B7ZNF6_S311	B7ZNF6	0.0680932	0.609343	-0.245391	11.2685	-3.85577
DYNC1LI2	Dync1li2_Q6PDL0_S391.1	Q6PDL0	0.0680981	0.609343	-0.602337	14.7268	-3.85582
SHISA6	Shisa6_F6VQZ6_S426.1	F6VQZ6	0.0681704	0.609343	-0.249164	14.77	-3.85656
TENM4	Tenm4_Q3UHK6_T89	Q3UHK6	0.0681991	0.609343	-0.349932	14.5814	-3.85685
PKP4	Pkp4_Q68FH0_S1133	Q68FH0	0.0682105	0.609343	-0.412484	13.5897	-3.85697
HNRNPH1	Hnrnph1_Q8C2Q7_S104	Q8C2Q7	0.0682548	0.609343	-0.348629	14.9907	-3.85742
ANKRD34A	Ankrd34a_B2RW11_S472	B2RW11	0.0683058	0.609343	0.546958	14.2717	-3.85794
PFKP	Pfkp_F6YL81_S7.1	F6YL81	0.0684116	0.609343	0.325176	13.7008	-3.85901
PFKP	Pfkp_F6YL81_T6.1	F6YL81	0.0684116	0.609343	0.325176	13.7008	-3.85901
NBEA	Nbea_Q9EPN1_S1311	Q9EPN1	0.0684307	0.609343	-0.344532	15.4835	-3.8592
STXBP5	Stxbp5_D3Z079_S750.1	D3Z079	0.0685079	0.609343	-0.294745	17.8575	-3.85999
WASF3	Wasf3_Q8VHI6_S235	Q8VHI6	0.0685123	0.609343	-0.324043	15.2581	-3.86003
SRPK2	Srpk2_A0A0R4J124_T492.1	A0A0R4J124	0.0685939	0.609343	-0.252846	16.3438	-3.86086
APC	Apc_E9QLQ9_S2795	E9QLQ9	0.0686306	0.609343	-0.546406	16.6934	-3.86123
	_Q99M08_S19	Q99M08	0.0686495	0.609343	-0.338718	14.9973	-3.86142
MPRIP	Mprip_Q5SWZ5_S690	Q5SWZ5	0.0686496	0.609343	-0.326293	13.884	-3.86142
FAM57B	Fam57b_Q7TNV1_T273.1	Q7TNV1	0.0687836	0.609343	-0.343082	13.9211	-3.86277
2025-09-04	Sept4_P28661_S68	P28661	0.0689719	0.609343	-0.237822	15.2018	-3.86467
ARFGAP1	Arfgap1_V9GWV1_S330.1	V9GWV1	0.0689762	0.609343	-0.328539	16.3686	-3.86472
ARFGAP1	Arfgap1_V9GWV1_S335.1	V9GWV1	0.0689762	0.609343	-0.328539	16.3686	-3.86472
TEX2	Tex2_Q6ZPJ0_S265.1	Q6ZPJ0	0.0691743	0.609343	-0.323399	17.165	-3.86671
PCLO	Pclo_Q9QYX7_S3506.1	Q9QYX7	0.0694502	0.609343	0.284794	13.5385	-3.86947
PCDH8	Pcdh8_Q7TSK3_S798.1	Q7TSK3	0.0695755	0.609343	-0.430574	16.7078	-3.87072
HCN2	Hcn2_O88703_S834	O88703	0.0696322	0.609343	-0.200714	13.0171	-3.87129
CAMK2B	Camk2b__SNA		0.0697051	0.609343	-0.533213	16.4831	-3.87201
PPP1R1B	Ppp1r1b_Q60829_S192	Q60829	0.0697659	0.609343	-0.240686	17.299	-3.87262
DDX42	Ddx42_Q810A7_S185	Q810A7	0.0698309	0.609343	0.66029	17.0961	-3.87327
SRRM1	Srrm1_E9QKA4_S756.1	E9QKA4	0.069882	0.609343	-0.801033	16.7907	-3.87377
CCDC177	Ccdc177_Q3UHB8_S211.1	Q3UHB8	0.0699819	0.609343	-0.409148	15.609	-3.87477
AMPH	Amph_A0A0G2JEG8_T274.1	A0A0G2JEG8	0.0700343	0.609343	-0.320216	13.3408	-3.87529
ADD1	Add1_F8WGR0_S366.1	F8WGR0	0.0701952	0.609343	0.526908	15.4915	-3.87688
U2AF2	U2af2_Q80XR5_S2	Q80XR5	0.0701965	0.609343	-1.33345	11.121	-3.87689
DNM3	Dnm3_E9QLL2_S763	E9QLL2	0.0702464	0.609343	-0.533468	13.5114	-3.87738
CDKL5	Cdkl5_A0A0G2JFE2_S306	A0A0G2JFE2	0.0703853	0.609343	-0.216185	13.7205	-3.87876
PRRC2A	Prrc2a_G3UX48_S1162	G3UX48	0.0703975	0.609343	-0.341323	15.2996	-3.87888
ZDHHC5	Zdhhc5_Q8VDZ4_S432.1	Q8VDZ4	0.0704667	0.609343	-0.238017	15.7863	-3.87956
BCLAF1	Bclaf1_A0A087WQA0_S177	A0A087WQA0	0.0705047	0.609343	-0.416843	17.9131	-3.87993
DHX29	Dhx29_Q6PGC1_S198	Q6PGC1	0.0706706	0.609343	-0.23834	14.2924	-3.88157
SRGAP3	Srgap3_E9QN14_S844.1	E9QN14	0.0706935	0.609343	-0.415307	16.6231	-3.88179
AP1S1	Ap1s1_P61967_S147	P61967	0.0707189	0.609343	-0.324805	14.8171	-3.88204
DNM1	Dnm1_A0A0J9YUE9_S745.1	A0A0J9YUE9	0.0707333	0.609343	-0.29285	18.7516	-3.88218
PPFIA3	Ppfia3_P60469_S17	P60469	0.0707453	0.609343	-0.472703	15.2771	-3.8823
FSD1	Fsd1_Q7TPM6_T311.1	Q7TPM6	0.0707575	0.609343	-0.542507	16.1578	-3.88242
HSPH1	Hsph1_E9Q0U7_S240	E9Q0U7	0.0707677	0.609343	0.504266	16.017	-3.88252
DLG2	Dlg2_Q91XM9_S360	Q91XM9	0.070879	0.609343	-0.274173	14.5882	-3.88361
APBA1	Apba1_B2RUJ5_S246.1	B2RUJ5	0.0709363	0.609343	-0.276923	17.5476	-3.88417
APBA1	Apba1_B2RUJ5_S250.1	B2RUJ5	0.0709363	0.609343	-0.276923	17.5476	-3.88417
BCLAF1	Bclaf1_A0A087WQA0_S289.1	A0A087WQA0	0.0711033	0.609343	-0.966122	13.0867	-3.88581
PCSK1N	Pcsk1n_Q9QXV0_S33.1	Q9QXV0	0.0711282	0.609343	-0.760564	9.45335	-3.88605
PCSK1N	Pcsk1n_Q9QXV0_T31.1	Q9QXV0	0.0711282	0.609343	-0.760564	9.45335	-3.88605
ZC3H14	Zc3h14_Q8BJ05_S515	Q8BJ05	0.0717927	0.609343	-0.213302	15.1212	-3.89251
ATP2B2	Atp2b2_S4R1C4_S1117.1	S4R1C4	0.0717936	0.609343	-0.288916	17.0748	-3.89252
FAM13C	Fam13c_G3X9S1_S48	G3X9S1	0.0719241	0.609343	-0.594868	13.7314	-3.89378
ALMS1	Alms1_A0A1D5RMI8_S1630	A0A1D5RMI8	0.0721174	0.609343	-1.28129	14.6275	-3.89564
DDX42	Ddx42_Q810A7_S96	Q810A7	0.0721757	0.609343	-0.304596	14.4511	-3.8962
SRPK2	Srpk2_A0A0R4J124_S488.1	A0A0R4J124	0.0721909	0.609343	-0.49829	11.2101	-3.89635
BIN1	Bin1_Q6P1B9_S267	Q6P1B9	0.0722132	0.609343	0.322564	15.31	-3.89656
PLXNA2	Plxna2_Q80UG2_T1627.1	Q80UG2	0.072372	0.609343	-0.283183	13.7975	-3.89809
CANX	Canx_P35564_T53	P35564	0.072411	0.609343	-0.293333	14.7707	-3.89846
GAB2	Gab2_Q3ZB57_S613	Q3ZB57	0.0725416	0.609343	-0.378537	14.0069	-3.89972
RAB3GAP2	Rab3gap2_E9QKE4_S449	E9QKE4	0.0725458	0.609343	-0.25989	16.003	-3.89976
EFNB3	Efnb3_O35393_S274	O35393	0.0725846	0.609343	-0.35608	15.6116	-3.90013
ZC3H18	Zc3h18_H3BIW0_S849	H3BIW0	0.0727075	0.609343	-0.210028	15.0482	-3.9013
ENAM	Enam_A0A0G2JEP7_S655	A0A0G2JEP7	0.0727118	0.609343	-1.03144	16.5978	-3.90134
ATE1	Ate1_Q4FCQ7_S159	Q4FCQ7	0.0727229	0.609343	-0.284747	16.3853	-3.90145
AP3D1	Ap3d1_O54774_S760	O54774	0.0728111	0.609343	-0.592651	17.5855	-3.90229
WDR20	Wdr20_Q3UWE6_S357	Q3UWE6	0.0730033	0.609343	-0.44056	14.9974	-3.90412
KSR2	Ksr2_M0QW59_T273.1	M0QW59	0.0730624	0.609343	-0.302583	13.0619	-3.90468
KSR2	Ksr2_M0QW59_T277.1	M0QW59	0.0730624	0.609343	-0.302583	13.0619	-3.90468
MAPK10	Mapk10_Q80W82_S415	Q80W82	0.073102	0.609343	-0.422315	15.2356	-3.90506
ANK3	Ank3_A0A087WNU5_S1186	A0A087WNU5	0.0731775	0.609343	-0.413598	15.7694	-3.90578
PELP1	Pelp1_Q9DBD5_T751	Q9DBD5	0.0732022	0.609343	-0.253331	14.9008	-3.90601
GMIP	Gmip_Q6PGG2_S238	Q6PGG2	0.0733524	0.609343	-0.309521	15.7186	-3.90744
SRSF7	Srsf7_Q8BL97_S216.1	Q8BL97	0.0733655	0.609343	-0.467232	13.484	-3.90756
MAST3	Mast3_A0A1D5RM97_S927	A0A1D5RM97	0.0734908	0.609343	-0.530452	14.7767	-3.90875
MAST1	Mast1_Q9R1L5_S946	Q9R1L5	0.0734908	0.609343	-0.530452	14.7767	-3.90875
OSBP	Osbp_Q3B7Z2_S191	Q3B7Z2	0.073561	0.609343	0.527336	16.7419	-3.90941
CAMSAP1	Camsap1_A2AHC3_S572.1	A2AHC3	0.07366	0.609343	-0.315839	14.2067	-3.91034
SRSF7	Srsf7_Q8BL97_S210.1	Q8BL97	0.073674	0.609343	-0.421206	17.1051	-3.91048
OXR1	Oxr1_Q4KMM3_S15	Q4KMM3	0.0737807	0.609343	0.253583	17.9783	-3.91148
PKP4	Pkp4_Q68FH0_S421.1	Q68FH0	0.0739799	0.609343	-0.208849	15.6904	-3.91335
TRIP12	Trip12_A0A087WNZ7_S77	A0A087WNZ7	0.0739916	0.609343	-0.765827	15.2935	-3.91346
GPM6A	Gpm6a_P35802_T268	P35802	0.0741411	0.609343	-0.359007	15.1722	-3.91487
SHISA9	Shisa9_E9QN38_S321	E9QN38	0.0742017	0.609343	-0.361914	14.5522	-3.91543
KIF1A	Kif1a_Q6TA13_S1345	Q6TA13	0.074209	0.609343	-0.267765	16.4876	-3.9155
TSC22D3	Tsc22d3_B1AVF2_T104	B1AVF2	0.0742655	0.609343	0.331861	12.8713	-3.91603
SMPD3	Smpd3_Q9JJY3_S292.1	Q9JJY3	0.0743234	0.609343	-0.333493	16.0671	-3.91657
SMPD3	Smpd3_Q9JJY3_S296.1	Q9JJY3	0.0743234	0.609343	-0.333493	16.0671	-3.91657
ATP2B1	Atp2b1_G5E829_S1177	G5E829	0.0743488	0.609343	0.483167	15.0875	-3.91681
CASKIN1	Caskin1_Q6P9K8_S1300	Q6P9K8	0.0743726	0.609343	-0.455695	13.4379	-3.91703
USP10	Usp10_P52479_Y785	P52479	0.0744105	0.609343	-0.375136	15.4935	-3.91739
ADD2	Add2_Q9QYB8_S528	Q9QYB8	0.0744488	0.609343	-0.338587	14.7382	-3.91775
SRCIN1	Srcin1_B1AQX9_S1021	B1AQX9	0.074603	0.609343	-0.727031	16.1967	-3.91918
TPD52	Tpd52_E9PUA7_S145	E9PUA7	0.0746731	0.609343	-0.392009	14.6256	-3.91983
LMNB2	Lmnb2_P14733_S394	P14733	0.0746952	0.609343	-0.402197	14.4125	-3.92004
RTN4	Rtn4_Q99P72_S16	Q99P72	0.0747029	0.609343	-0.379219	18.7089	-3.92011
PRKAA1	Prkaa1_Q3TUQ7_T481.1	Q3TUQ7	0.0747262	0.609343	-0.220039	17.5912	-3.92033
PACS2	Pacs2_A0A1Y7VLZ7_T711.1	A0A1Y7VLZ7	0.0749596	0.609343	0.303514	13.0319	-3.9225
PRRC2B	Prrc2b_F8WHT3_S120	F8WHT3	0.0749952	0.609343	0.450783	13.0836	-3.92283
SRRM2	Srrm2_Q8BTI8_T1782.2	Q8BTI8	0.0750061	0.609343	0.600535	11.3145	-3.92293
ZDHHC5	Zdhhc5_Q8VDZ4_S372	Q8VDZ4	0.0751327	0.609343	0.346169	12.7732	-3.9241
MATR3	Matr3_Q8K310_S598	Q8K310	0.0752382	0.609343	-0.302314	19.113	-3.92507
MB21D2	Mb21d2_D3Z742_S433	D3Z742	0.0752986	0.609343	-0.392743	15.2069	-3.92563
CTNND2	Ctnnd2_B7ZNF6_S457.1	B7ZNF6	0.0753922	0.609343	-0.332197	12.8967	-3.92649
CTNND2	Ctnnd2_B7ZNF6_T453.1	B7ZNF6	0.0753922	0.609343	-0.332197	12.8967	-3.92649
FOXK1	Foxk1_P42128_S402.1	P42128	0.0754247	0.609343	-0.725341	15.7676	-3.92679
FOXK1	Foxk1_P42128_S406.1	P42128	0.0754247	0.609343	-0.725341	15.7676	-3.92679
SHANK3	Shank3_Q4ACU6_S1134.1	Q4ACU6	0.0756389	0.609343	-0.226433	14.2939	-3.92876
PCLO	Pclo_Q9QYX7_S4592.1	Q9QYX7	0.075674	0.609343	-0.321705	14.9364	-3.92909
PCLO	Pclo_Q9QYX7_S4598.1	Q9QYX7	0.075674	0.609343	-0.321705	14.9364	-3.92909
LDB1	Ldb1_D3Z1C5_S266	D3Z1C5	0.0756951	0.609343	0.965395	12.661	-3.92928
TNIK	Tnik_E9PUL9_S611	E9PUL9	0.0758067	0.609343	-0.222987	18.2294	-3.9303
CEP170	Cep170_H7BX26_S1155	H7BX26	0.0758069	0.609343	-0.261247	15.9227	-3.93031
SYNE1	Syne1_A0A1L1STC6_S8231	A0A1L1STC6	0.0758817	0.609343	0.60354	10.6524	-3.93099
AGAP2	Agap2_Q3UHD9_T641	Q3UHD9	0.0758838	0.609343	-0.311947	14.4749	-3.93101
TMEM169	Tmem169_D3YUR6_S15	D3YUR6	0.0759826	0.609343	-0.601591	12.1866	-3.93192
MICAL3	Mical3_Q8CJ19_S1153.1	Q8CJ19	0.0760723	0.609343	-0.338322	15.1427	-3.93274
MAPRE2	Mapre2_Q8R001_S9	Q8R001	0.076181	0.609343	0.331073	15.5954	-3.93373
ACAP2	Acap2_Q6ZQK5_S384	Q6ZQK5	0.0761833	0.609343	-0.231771	16.1308	-3.93375
GPR158	Gpr158_Q8C419_S944	Q8C419	0.0763217	0.609343	-0.263913	15.314	-3.93501
NRIP2	Nrip2_Q9JHR9_S242.2	Q9JHR9	0.0763508	0.609343	-0.995939	15.5919	-3.93528
NRIP2	Nrip2_Q9JHR9_T240.2	Q9JHR9	0.0763508	0.609343	-0.995939	15.5919	-3.93528
NRIP2	Nrip2_Q9JHR9_T244.2	Q9JHR9	0.0763508	0.609343	-0.995939	15.5919	-3.93528
ABI2	Abi2_A0A087WPP8_S237	A0A087WPP8	0.0763777	0.609343	-0.346281	12.0215	-3.93552
FABP7	Fabp7_E9Q0H6_S14	E9Q0H6	0.0764025	0.609343	0.243246	13.719	-3.93574
SRRM1	Srrm1_E9QKA4_S550	E9QKA4	0.0764797	0.609343	-0.215183	15.8462	-3.93645
PPP2R5A	Ppp2r5a_Q6PD03_S42	Q6PD03	0.0767257	0.609343	-0.376535	16.1469	-3.93868
BNIP3	Bnip3_A0A1B0GT26_T66	A0A1B0GT26	0.076751	0.609343	-0.397246	13.1022	-3.93891
GABBR1	Gabbr1_Q9WV18_S949	Q9WV18	0.0767885	0.609343	-0.301558	15.0211	-3.93925
PRR36	Prr36_E9PV26_S197	E9PV26	0.0768941	0.609343	-0.242728	14.5185	-3.9402
HNRNPD	Hnrnpd_Q60668_S82.1	Q60668	0.0769832	0.609343	-0.465142	16.5156	-3.94101
SRRM2	Srrm2_Q8BTI8_S1972.1	Q8BTI8	0.0770609	0.609343	-0.506	12.8916	-3.94171
SRRM2	Srrm2_Q8BTI8_T1974.1	Q8BTI8	0.0770609	0.609343	-0.506	12.8916	-3.94171
ARHGAP35	Arhgap35_Q91YM2_S975.1	Q91YM2	0.0770935	0.609343	-0.219952	15.576	-3.942
ARHGAP35	Arhgap35_Q91YM2_S985.1	Q91YM2	0.0770935	0.609343	-0.219952	15.576	-3.942
MYO18A	Myo18a_K3W4L0_S74	K3W4L0	0.0771648	0.609343	-0.511317	15.0975	-3.94265
PAK2	Pak2_Q8CIN4_S141	Q8CIN4	0.0771887	0.609343	0.399234	16.1529	-3.94286
SYN1	Syn1_O88935_S432	O88935	0.0773297	0.609343	-0.287107	14.7878	-3.94413
PI4KB	Pi4kb_Q8BKC8_S428	Q8BKC8	0.0775596	0.609343	-0.337161	15.2643	-3.94619
ARHGAP39	Arhgap39_H7BX46_S249.1	H7BX46	0.0777043	0.609343	-0.262099	12.8892	-3.94749
AAK1	Aak1_Q3UHJ0_S676.1	Q3UHJ0	0.0779919	0.609343	-0.30192	18.2757	-3.95006
ANKRD17	Ankrd17_E9QKG6_S1792.1	E9QKG6	0.0780862	0.609343	-0.435334	16.4134	-3.95089
TRIM9	Trim9_E9Q524_S46.1	E9Q524	0.0781285	0.609343	-0.237151	15.1015	-3.95127
TRIM9	Trim9_E9Q524_T41.1	E9Q524	0.0781285	0.609343	-0.237151	15.1015	-3.95127
RIMS1	Rims1_Q99NE5_S1023	Q99NE5	0.0781644	0.609343	-0.396033	16.9409	-3.95159
MPRIP	Mprip_Q5SWZ5_S466	Q5SWZ5	0.0782998	0.609343	-0.424378	15.6887	-3.95279
EI24	Ei24_V9GXU0_S67	V9GXU0	0.0783116	0.609343	-0.626579	14.3852	-3.9529
FRMD4A	Frmd4a_Q3TB04_T337.1	Q3TB04	0.0783191	0.609343	-0.22988	14.4271	-3.95297
PLXDC2	Plxdc2_B1AY86_S456	B1AY86	0.0783705	0.609343	-0.395242	16.0298	-3.95342
APC	Apc_E9QLQ9_S2415	E9QLQ9	0.0784905	0.609343	-0.270913	13.0935	-3.95448
ARFGEF2	Arfgef2_A2A5R2_S621	A2A5R2	0.0785721	0.609343	-0.208328	14.2688	-3.95521
RAPGEF1	Rapgef1_E0CXV1_S291	E0CXV1	0.0785736	0.609343	-0.278206	11.3483	-3.95522
CRMP1	Crmp1_P97427_S8	P97427	0.0786284	0.609343	-0.360957	14.5246	-3.9557
NCKAP5L	Nckap5l_Q6GQX2_S436	Q6GQX2	0.0788148	0.609343	-0.254261	12.6635	-3.95735
DYNC1I2	Dync1i2_A2BFF8_S73	A2BFF8	0.0788407	0.609343	0.428779	14.589	-3.95758
GAPVD1	Gapvd1_F7ADS7_S737	F7ADS7	0.0790792	0.609343	-0.410786	12.8575	-3.95968
GSK3B	Gsk3b_E9QAQ5_S9.1	E9QAQ5	0.0791594	0.609343	0.398832	14.1273	-3.96038
GSK3B	Gsk3b_E9QAQ5_S25.1	E9QAQ5	0.0791594	0.609343	0.398832	14.1273	-3.96038
POLR2A	Polr2a_A0A0R4J0V5_S1928	A0A0R4J0V5	0.0792842	0.609343	-0.369039	14.6286	-3.96148
TACC2	Tacc2_A0A140LIQ6_S527	A0A140LIQ6	0.0793033	0.609343	0.476619	14.6221	-3.96164
SYN3	Syn3_Q8JZP2_S469	Q8JZP2	0.0793034	0.609343	-0.381271	14.126	-3.96165
UBXN2B	Ubxn2b_Q0KL01_S216	Q0KL01	0.079308	0.609343	-0.572971	16.5964	-3.96169
SUDS3	Suds3_A0A0R4J243_S236.1	A0A0R4J243	0.0793298	0.609343	-0.302874	17.177	-3.96188
SUDS3	Suds3_A0A0R4J243_S237.1	A0A0R4J243	0.0793298	0.609343	-0.302874	17.177	-3.96188
CCDC110	Ccdc110_Q3V125_S196.2	Q3V125	0.0793583	0.609343	3.27964	7.34195	-3.96213
CCDC110	Ccdc110_Q3V125_T195.2	Q3V125	0.0793583	0.609343	3.27964	7.34195	-3.96213
CCDC110	Ccdc110_Q3V125_T202.2	Q3V125	0.0793583	0.609343	3.27964	7.34195	-3.96213
KCTD12	Kctd12_A0A0R4J2B2_S187	A0A0R4J2B2	0.0793888	0.609343	-0.316622	16.41	-3.96239
	_A0A0J9YUE9_S828	A0A0J9YUE9	0.0793925	0.609343	0.218316	17.1752	-3.96243
DAB2IP	Dab2ip_A2AUX3_S921	A2AUX3	0.079505	0.609343	-0.239375	16.1069	-3.96341
RTKN	Rtkn_D3Z7S7_S170	D3Z7S7	0.079507	0.609343	-0.245196	13.2421	-3.96343
G3BP1	G3bp1_P97855_S231	P97855	0.0795135	0.609343	-0.336331	18.4921	-3.96348
RGS20	Rgs20_D3Z4Z8_S119	D3Z4Z8	0.079602	0.609343	-0.491582	13.2165	-3.96426
GPHN	Gphn_A0JNY3_T302.1	A0JNY3	0.0796094	0.609343	-0.273165	13.7399	-3.96432
HNRNPD	Hnrnpd_Q60668_S80.1	Q60668	0.079691	0.609343	-0.396036	17.0208	-3.96503
PLEC	Plec_E9Q3W4_S4088	E9Q3W4	0.0797929	0.609343	-0.289305	16.9307	-3.96592
FYN	Fyn_D3YVZ0_S21	D3YVZ0	0.0798362	0.609343	-0.550146	16.5173	-3.9663
NRBP2	Nrbp2_A0A0R4J002_T176.1	A0A0R4J002	0.0798808	0.609343	-0.302149	15.0704	-3.96669
PPP2R5B	Ppp2r5b_Q6PD28_S44.1	Q6PD28	0.0800124	0.609343	-0.371971	12.3707	-3.96783
PPP2R5B	Ppp2r5b_Q6PD28_S48.1	Q6PD28	0.0800124	0.609343	-0.371971	12.3707	-3.96783
CCDC177	Ccdc177_Q3UHB8_S209.1	Q3UHB8	0.0800371	0.609343	-0.397168	15.5082	-3.96805
LINGO1	Lingo1_A9DA50_S602	A9DA50	0.0801002	0.609343	-0.457815	15.6235	-3.9686
PTPRN2	Ptprn2_P80560_S690	P80560	0.0803365	0.609343	-0.310489	13.5518	-3.97064
RABGAP1	Rabgap1_A2AWA9_S486	A2AWA9	0.0803617	0.609343	-0.370354	14.9466	-3.97086
SFR1	Sfr1_Q8BP27_S71.1	Q8BP27	0.0804559	0.609343	-0.280076	15.8152	-3.97168
GNAS	Gnas_Z4YKV1_S337	Z4YKV1	0.0805449	0.609343	-0.323556	16.5643	-3.97244
SRSF10	Srsf10_Q3TFP0_S106	Q3TFP0	0.0806587	0.609343	-0.37328	14.3296	-3.97343
PUM2	Pum2_E9PW51_S181.1	E9PW51	0.0806962	0.609343	-0.5419	15.9106	-3.97375
PUM2	Pum2_E9PW51_T174.1	E9PW51	0.0806962	0.609343	-0.5419	15.9106	-3.97375
NUCKS1	Nucks1_A0A087WRY3_S58.1	A0A087WRY3	0.0807672	0.609343	-0.270765	18.6575	-3.97436
SLC6A17	Slc6a17_A0A0R4J087_S679.1	A0A0R4J087	0.0809999	0.609343	-0.377668	16.1493	-3.97636
SLC6A17	Slc6a17_A0A0R4J087_S683.1	A0A0R4J087	0.0809999	0.609343	-0.377668	16.1493	-3.97636
SLC7A8	Slc7a8_Q9QXW9_S18.1	Q9QXW9	0.0810608	0.609343	-0.225953	15.9501	-3.97688
ARHGAP32	Arhgap32_Q811P8_S1799	Q811P8	0.0810775	0.609343	-0.263233	14.4743	-3.97702
PCLO	Pclo_Q9QYX7_S1341.1	Q9QYX7	0.0810804	0.609343	-0.258059	15.3605	-3.97705
ERC2	Erc2_Q3UHT7_S14.1	Q3UHT7	0.081084	0.609343	-0.523197	13.9227	-3.97708
ERC2	Erc2_Q3UHT7_S18.1	Q3UHT7	0.081084	0.609343	-0.523197	13.9227	-3.97708
MICAL3	Mical3_Q8CJ19_S1154	Q8CJ19	0.0810844	0.609343	-0.619607	14.7679	-3.97708
ACIN1	Acin1_F6RJ39_S937	F6RJ39	0.0813835	0.609343	-0.390407	15.4386	-3.97964
CCDC6	Ccdc6_D3YZP9_S360.1	D3YZP9	0.0814022	0.609343	0.225886	16.3863	-3.9798
GNL1	Gnl1_P36916_S51	P36916	0.0814064	0.609343	-0.564031	12.9958	-3.97984
LPPR3	Lppr3_Q7TPB0_T374	Q7TPB0	0.0814139	0.609343	-0.718188	9.77976	-3.9799
SNPH	Snph_Z4YN82_T19	Z4YN82	0.0818701	0.609343	-0.431129	14.9001	-3.98379
ADRBK1	Adrbk1_Q7TS64_S628	Q7TS64	0.0818931	0.609343	-0.239396	15.231	-3.98398
PRKCE	Prkce_P16054_S729	P16054	0.0819051	0.609343	0.778224	14.1599	-3.98409
PALM	Palm_Q9Z0P4_S157	Q9Z0P4	0.0819555	0.609343	0.416894	15.5518	-3.98451
TRA2A	Tra2a_A0A0N4SVC2_S236	A0A0N4SVC2	0.0820097	0.609343	-0.812566	13.0335	-3.98497
EFHD2	Efhd2_Q8C845_S74	Q8C845	0.0820368	0.609343	-0.249725	16.794	-3.9852
ABLIM1	Ablim1_E9Q9C7_S545	E9Q9C7	0.0821055	0.609343	-0.254909	15.2692	-3.98578
KCNMA1	Kcnma1_E9Q9P4_S582.1	E9Q9P4	0.0821303	0.609343	-0.299905	16.5345	-3.98599
KCNMA1	Kcnma1_E9Q9P4_T580.1	E9Q9P4	0.0821303	0.609343	-0.299905	16.5345	-3.98599
DYNC1I1	Dync1i1_O88485_T88	O88485	0.0822356	0.609343	-0.360444	15.5131	-3.98688
RPL14	Rpl14_Q9CR57_S139	Q9CR57	0.0822645	0.609343	0.292295	14.5683	-3.98713
RSPH1	Rsph1_Q8VIG3_S278	Q8VIG3	0.0823064	0.609343	0.29577	11.4977	-3.98748
RFWD2	Rfwd2_Q9R1A8_S674.2	Q9R1A8	0.0825323	0.609343	-1.06997	15.2865	-3.98939
RFWD2	Rfwd2_Q9R1A8_T676.2	Q9R1A8	0.0825323	0.609343	-1.06997	15.2865	-3.98939
RFWD2	Rfwd2_Q9R1A8_T679.2	Q9R1A8	0.0825323	0.609343	-1.06997	15.2865	-3.98939
EIF4G1	Eif4g1_E9PVC6_S1140	E9PVC6	0.0826441	0.609343	-0.305539	15.0365	-3.99033
PAK7	Pak7_Q8C015_S341	Q8C015	0.0826491	0.609343	-0.24658	11.6056	-3.99037
DMTN	Dmtn_Q9WV69_S22.1	Q9WV69	0.0826694	0.609343	-0.199608	16.5052	-3.99054
DPY19L1	Dpy19l1_A6X919_S46	A6X919	0.0826712	0.609343	0.338009	10.8222	-3.99056
UBXN2B	Ubxn2b_Q0KL01_T59	Q0KL01	0.0827764	0.609343	0.21349	11.8616	-3.99144
BSN	Bsn_O88737_S2805.1	O88737	0.0829104	0.609343	-0.603871	16.2794	-3.99257
CLASP1	Clasp1_A0A0A6YXZ1_S461	A0A0A6YXZ1	0.0829206	0.609343	-0.344958	14.2904	-3.99265
CCDC85C	Ccdc85c_A0A217FL83_S180	A0A217FL83	0.0830829	0.609343	-0.296362	13.1249	-3.99401
SRRM2	Srrm2_Q8BTI8_S1984.1	Q8BTI8	0.0832935	0.609343	-0.489626	12.094	-3.99577
SRRM2	Srrm2_Q8BTI8_T1986.1	Q8BTI8	0.0832935	0.609343	-0.489626	12.094	-3.99577
LARP1	Larp1_Z4YJT3_S81	Z4YJT3	0.0833558	0.609343	-0.275376	15.894	-3.99629
NOLC1	Nolc1_A0A286YDA2_S624	A0A286YDA2	0.0834385	0.609343	-0.299897	12.6571	-3.99698
MAP1A	Map1a_A2ARP8_S1872	A2ARP8	0.0836362	0.609343	-0.260658	18.8126	-3.99862
AAK1	Aak1_Q3UHJ0_S650	Q3UHJ0	0.0836555	0.609343	-0.256642	12.2335	-3.99878
SZRD1	Szrd1_A2AA85_S101	A2AA85	0.0836665	0.609343	-0.31236	14.5332	-3.99888
CLASP1	Clasp1_A0A0A6YXZ1_S501.1	A0A0A6YXZ1	0.0836729	0.609343	-0.288941	14.4979	-3.99893
CLASP1	Clasp1_A0A0A6YXZ1_S505.1	A0A0A6YXZ1	0.0836729	0.609343	-0.288941	14.4979	-3.99893
GAP43	Gap43_P06837_S142.1	P06837	0.0837226	0.609343	-0.208977	18.8645	-3.99934
SIPA1L1	Sipa1l1_Q8C0T5_S1184	Q8C0T5	0.0837292	0.609343	0.272377	16.3705	-3.9994
AKAP1	Akap1_O08715_S395	O08715	0.0838092	0.609343	-0.317055	13.0435	-4.00006
EXOC1	Exoc1_Q5PPR2_S458	Q5PPR2	0.0838382	0.609343	-0.331869	16.1796	-4.0003
ARHGAP33	Arhgap33_A0A140LHW2_S925	A0A140LHW2	0.0838449	0.609343	-0.370257	13.6794	-4.00036
PDE1A	Pde1a_A2ASF9_Y382.1	A2ASF9	0.0840513	0.609343	0.32037	14.1573	-4.00207
RELL2	Rell2_E9Q812_S96	E9Q812	0.0841083	0.609343	-0.676727	12.8101	-4.00254
RAB3D	Rab3d_D3YWL1_S10	D3YWL1	0.0841314	0.609343	-0.494742	11.921	-4.00273
MAPKBP1	Mapkbp1_A0A0A0MQA2_S756	A0A0A0MQA2	0.0841601	0.609343	-0.294003	14.9492	-4.00297
ATP2B1	Atp2b1_G5E829_S1139	G5E829	0.0842009	0.609343	-0.402486	13.2361	-4.0033
ATG2B	Atg2b_Q80XK6_S1015.1	Q80XK6	0.0843437	0.609343	-0.227624	14.8831	-4.00448
ATG2B	Atg2b_Q80XK6_T1021.1	Q80XK6	0.0843437	0.609343	-0.227624	14.8831	-4.00448
CACNA1B	Cacna1b_A2AIR9_S2242	A2AIR9	0.0845764	0.609343	-0.2812	15.0085	-4.0064
SYN1	Syn1_O88935_S434.2	O88935	0.0845817	0.609343	0.213527	17.4406	-4.00644
BSN	Bsn_O88737_T3254	O88737	0.0846042	0.609343	-0.758863	12.6564	-4.00662
SRRM2	Srrm2_Q8BTI8_S882.1	Q8BTI8	0.0846617	0.609343	-0.413035	12.904	-4.0071
TMEM163	Tmem163_Q8C996_S11	Q8C996	0.0846742	0.609343	-0.420281	13.5074	-4.0072
CLMN	Clmn_Q8C5W0_S317	Q8C5W0	0.0847295	0.609343	-0.412103	13.9304	-4.00765
TOM1L1	Tom1l1_Q8BZR6_S93	Q8BZR6	0.0850157	0.609343	0.524496	16.2174	-4.01
PPFIA2	Ppfia2_Q8BSS9_T728	Q8BSS9	0.08504	0.609343	-0.375158	12.3518	-4.0102
PTPRZ1	Ptprz1_B2RXS8_S831.1	B2RXS8	0.0850811	0.609343	0.556988	16.3748	-4.01053
PTPRZ1	Ptprz1_B2RXS8_T835.1	B2RXS8	0.0850811	0.609343	0.556988	16.3748	-4.01053
DLGAP3	Dlgap3_B1AS06_S787	B1AS06	0.0850993	0.609343	-0.391509	13.5115	-4.01068
SRRM2	Srrm2_Q8BTI8_S533	Q8BTI8	0.0851548	0.609343	0.24229	12.7857	-4.01113
PSD	Psd_Q5DTT2_S156	Q5DTT2	0.085405	0.609343	-0.209694	15.5547	-4.01317
MARK1	Mark1_Q8VHJ5_S403.1	Q8VHJ5	0.085498	0.609343	0.226735	16.218	-4.01393
SUMO1	Sumo1_A0A087WRQ4_S2	A0A087WRQ4	0.0855283	0.609343	-0.565686	17.9287	-4.01418
CAPZB	Capzb_P47757_S263	P47757	0.0855285	0.609343	0.265177	10.9271	-4.01418
JCAD	Jcad_Q5DTX6_S693	Q5DTX6	0.0856689	0.609343	-0.303187	15.7626	-4.01532
YARS	Yars_A2A7S7_S28	A2A7S7	0.0857015	0.609343	0.217576	12.7886	-4.01558
TACC2	Tacc2_A0A140LIQ6_S527.1	A0A140LIQ6	0.0860141	0.609343	0.42763	15.8281	-4.01811
FLG	Flg_A0A0A6YVU7_S81.1	A0A0A6YVU7	0.0860342	0.609343	4.56077	9.71245	-4.01828
PUM2	Pum2_E9PW51_T183	E9PW51	0.0861137	0.609343	-0.324168	13.8285	-4.01892
WNK1	Wnk1_P83741_S2265	P83741	0.0862093	0.609343	0.3131	11.7547	-4.01969
LZTS1	Lzts1_P60853_S233	P60853	0.086376	0.609343	-0.229093	15.5662	-4.02103
MAP1A	Map1a_A2ARP8_T742.1	A2ARP8	0.0864416	0.609343	-0.566741	14.3809	-4.02156
TARS	Tars_A0A2I3BPK8_S7	A0A2I3BPK8	0.0865014	0.609343	0.664441	15.459	-4.02204
GYS1	Gys1_A0A1B0GT92_S577.1	A0A1B0GT92	0.0866108	0.609343	-0.723869	12.9584	-4.02292
BAIAP2	Baiap2_B1AZ46_S324.1	B1AZ46	0.0867743	0.609343	-0.428727	15.7845	-4.02423
BAIAP2	Baiap2_B1AZ46_S326.1	B1AZ46	0.0867743	0.609343	-0.428727	15.7845	-4.02423
SLC30A1	Slc30a1_Q60738_S502	Q60738	0.0869516	0.609343	-0.388803	13.0254	-4.02565
PCLO	Pclo_Q9QYX7_S2924	Q9QYX7	0.0869536	0.609343	0.752957	16.1555	-4.02566
FLG	Flg_A0A0A6YVU7_S79.1	A0A0A6YVU7	0.0870643	0.609343	4.92418	10.5307	-4.02655
FSD1	Fsd1_Q7TPM6_S317.1	Q7TPM6	0.0870908	0.609343	-0.496644	16.7786	-4.02676
DLGAP4	Dlgap4_B7ZNS2_S377	B7ZNS2	0.0870917	0.609343	0.741506	15.2007	-4.02677
ELFN2	Elfn2_Q68FM6_S622	Q68FM6	0.0871364	0.609343	-0.238945	16.358	-4.02712
GAP43	Gap43_P06837_S144.1	P06837	0.0872003	0.609343	-0.207733	18.6253	-4.02763
PKP4	Pkp4_Q68FH0_S222.1	Q68FH0	0.0872739	0.609343	-0.493053	13.6042	-4.02822
DCLK1	Dclk1_Q9JLM8_S330	Q9JLM8	0.0876249	0.609343	-0.557857	14.9504	-4.03101
CLASP2	Clasp2_F7DCH5_S465.1	F7DCH5	0.0876369	0.609343	-0.274715	16.4636	-4.0311
MYO6	Myo6_Q64331_S1126	Q64331	0.0877924	0.609343	0.187778	13.0698	-4.03234
MAP1B	Map1b_P14873_S336	P14873	0.0880007	0.609343	0.337165	16.3912	-4.03398
DLGAP3	Dlgap3_B1AS06_S779.1	B1AS06	0.0880169	0.609343	-0.382739	13.8517	-4.03411
DLGAP3	Dlgap3_B1AS06_S787.1	B1AS06	0.0880169	0.609343	-0.382739	13.8517	-4.03411
ABLIM1	Ablim1_E9Q9C7_S376.1	E9Q9C7	0.0881411	0.609343	-0.244482	18.0622	-4.03509
AGRN	Agrn_Z4YJS5_S571	Z4YJS5	0.0882167	0.609343	0.240833	13.3516	-4.03569
2010300C02RIK	2010300C02Rik_E9Q3M9_S153.1	E9Q3M9	0.0882364	0.609343	0.404559	16.0641	-4.03584
2010300C02RIK	2010300C02Rik_E9Q3M9_S154.1	E9Q3M9	0.0882364	0.609343	0.404559	16.0641	-4.03584
2010300C02RIK	2010300C02Rik_E9Q3M9_S162.1	E9Q3M9	0.0882364	0.609343	0.404559	16.0641	-4.03584
CHMP6	Chmp6_P0C0A3_S119	P0C0A3	0.0882575	0.609343	-0.5358	13.9106	-4.03601
YBX1	Ybx1_P62960_S312	P62960	0.0883845	0.609343	-0.488313	13.637	-4.03701
DPYSL3	Dpysl3_E9PWE8_S635	E9PWE8	0.0885954	0.609343	-0.381092	16.8816	-4.03867
CTNND2	Ctnnd2_B7ZNF6_S263.1	B7ZNF6	0.0886502	0.609343	-0.31304	15.5378	-4.0391
CTNND2	Ctnnd2_B7ZNF6_S272.1	B7ZNF6	0.0886502	0.609343	-0.31304	15.5378	-4.0391
SRSF7	Srsf7_Q8BL97_S208.1	Q8BL97	0.0886634	0.609343	-0.408653	16.4426	-4.0392
SENP3	Senp3_Q9EP97_S163.1	Q9EP97	0.0888414	0.609343	-0.532879	16.5586	-4.04059
SENP3	Senp3_Q9EP97_S175.1	Q9EP97	0.0888414	0.609343	-0.532879	16.5586	-4.04059
PPP1R16A	Ppp1r16a_Q923M0_S353	Q923M0	0.0888619	0.609343	0.199886	12.7238	-4.04075
TRA2B	Tra2b_P62996_S14	P62996	0.0888657	0.609343	-0.539198	10.0531	-4.04078
MAP1A	Map1a_A2ARP8_S2006.1	A2ARP8	0.0889584	0.609343	0.568297	15.7176	-4.04151
MAP1A	Map1a_A2ARP8_S2010.1	A2ARP8	0.0889584	0.609343	0.568297	15.7176	-4.04151
AAK1	Aak1_Q3UHJ0_T672.1	Q3UHJ0	0.0891169	0.609343	-0.301565	17.9088	-4.04274
DENND5B	Dennd5b_A2RSQ0_T1062.1	A2RSQ0	0.0891442	0.609343	-0.277927	14.3917	-4.04296
ANK2	Ank2_S4R2R5_S1871	S4R2R5	0.0891713	0.609343	-0.275134	16.658	-4.04317
NUMA1	Numa1_E9Q7G0_S1739	E9Q7G0	0.0891744	0.609343	-0.185108	15.6542	-4.04319
RNF6	Rnf6_F6VG71_S152	F6VG71	0.0892929	0.609343	-0.44231	11.6737	-4.04412
MAP4	Map4_P27546_T847	P27546	0.0894337	0.609343	-0.255159	16.1576	-4.04521
TTC7B	Ttc7b_A0A1Y7VLT4_S159.2	A0A1Y7VLT4	0.0895259	0.609343	0.322064	11.2739	-4.04593
TTC7B	Ttc7b_A0A1Y7VLT4_S163.2	A0A1Y7VLT4	0.0895259	0.609343	0.322064	11.2739	-4.04593
TTC7B	Ttc7b_A0A1Y7VLT4_S164.2	A0A1Y7VLT4	0.0895259	0.609343	0.322064	11.2739	-4.04593
APC2	Apc2_D3YTR0_S914	D3YTR0	0.0895879	0.609343	0.245836	12.4134	-4.04641
SRSF12	Srsf12_A3KG57_S105	A3KG57	0.0895915	0.609343	-0.353795	12.2203	-4.04644
PRPF4B	Prpf4b_Q61136_T439.1	Q61136	0.089751	0.609343	-0.308991	16.3929	-4.04767
KCNQ2	Kcnq2_F6UC55_S731.1	F6UC55	0.0897842	0.609343	-0.272135	12.1568	-4.04793
TNKS1BP1	Tnks1bp1_P58871_S1131	P58871	0.0899126	0.609343	-0.280773	15.0147	-4.04892
TRIM28	Trim28_Q62318_S752	Q62318	0.0899328	0.609343	0.223958	13.6072	-4.04908
1700037H04RIK	1700037H04Rik_H7BXB9_T83	H7BXB9	0.0899413	0.609343	-0.592812	12.6216	-4.04915
CACNB3	Cacnb3_D3Z3Z3_S151	D3Z3Z3	0.0899621	0.609343	-0.405238	14.6316	-4.04931
CDC23	Cdc23_A0A0R4J1W7_T567.1	A0A0R4J1W7	0.0899626	0.609343	-0.230313	12.5427	-4.04931
GAPVD1	Gapvd1_F7ADS7_S739	F7ADS7	0.0899627	0.609343	-0.379104	14.8933	-4.04931
PAXBP1	Paxbp1_P58501_S559.1	P58501	0.0900359	0.609343	0.382424	17.8846	-4.04988
PAXBP1	Paxbp1_P58501_S560.1	P58501	0.0900359	0.609343	0.382424	17.8846	-4.04988
MINK1	Mink1_Q9JM52_T647	Q9JM52	0.0902519	0.609343	-0.290078	15.7268	-4.05154
SHANK3	Shank3_Q4ACU6_S1134	Q4ACU6	0.0903088	0.609343	-0.217988	13.9729	-4.05198
SYNGAP1	Syngap1_A0A0A6YVS6_S1090	A0A0A6YVS6	0.0903681	0.609343	0.28559	15.9897	-4.05244
SRRM2	Srrm2_Q8BTI8_S2648.1	Q8BTI8	0.0904688	0.609343	-0.338432	17.1229	-4.05321
SHISA6	Shisa6_F6VQZ6_T434.1	F6VQZ6	0.0905807	0.609343	-0.215825	15.7805	-4.05407
CAMK2B	Camk2b_P28652_S397	P28652	0.0907013	0.609343	-0.287177	19.0972	-4.05499
MARK1	Mark1_Q8VHJ5_S390.1	Q8VHJ5	0.0907622	0.609343	-0.293009	13.9507	-4.05546
MARK1	Mark1_Q8VHJ5_S394.1	Q8VHJ5	0.0907622	0.609343	-0.293009	13.9507	-4.05546
CASK	Cask_O70589_S582	O70589	0.0909664	0.609343	-0.190479	13.6235	-4.05702
SNRNP70	Snrnp70_Q62376_S226	Q62376	0.0910039	0.609343	-0.416489	14.8914	-4.05731
PCLO	Pclo_Q9QYX7_S3610.1	Q9QYX7	0.0911305	0.609343	0.243761	16.9793	-4.05827
PCLO	Pclo_Q9QYX7_S3616.1	Q9QYX7	0.0911305	0.609343	0.243761	16.9793	-4.05827
ATP2B2	Atp2b2_S4R1C4_S1117	S4R1C4	0.0911375	0.609343	-0.289916	15.8571	-4.05833
PUM2	Pum2_E9PW51_S181	E9PW51	0.0911395	0.609343	-0.271573	14.3847	-4.05834
DYNC1I2	Dync1i2_A2BFF8_S81	A2BFF8	0.0912513	0.609343	0.24302	13.8003	-4.05919
AP3B2	Ap3b2_Q9JME5_T910	Q9JME5	0.0912803	0.609343	-0.354617	12.5558	-4.05941
LYSMD1	Lysmd1_Q9D0E3_S193	Q9D0E3	0.09135	0.609343	-0.694361	17.0437	-4.05995
TEX2	Tex2_Q6ZPJ0_T268.1	Q6ZPJ0	0.0915754	0.609343	-0.326069	16.759	-4.06166
ANK2	Ank2_S4R2R5_S3352.1	S4R2R5	0.0915962	0.609343	-0.204848	12.7861	-4.06182
GABBR1	Gabbr1_Q9WV18_T929	Q9WV18	0.0916025	0.609343	-0.344136	15.2892	-4.06186
TRA2A	Tra2a_P62996_S264.1	P62996	0.0916664	0.609343	-0.404507	17.8095	-4.06235
TCEB3	Tceb3_Q8CB77_S125	Q8CB77	0.0916918	0.609343	-0.330888	12.3579	-4.06254
	_Q8K207_S95	Q8K207	0.0917874	0.609343	-0.404617	15.7363	-4.06326
CORO1A	Coro1a_O89053_T418	O89053	0.0919015	0.609343	-0.275411	13.9343	-4.06413
DLGAP4	Dlgap4_B7ZNS2_S405	B7ZNS2	0.0919702	0.609343	-0.357881	14.0517	-4.06465
AGAP2	Agap2_Q3UHD9_S99	Q3UHD9	0.0920201	0.609343	-0.275961	13.9871	-4.06502
2010300C02RIK	2010300C02Rik_E9Q3M9_S153.2	E9Q3M9	0.0920843	0.609343	0.713646	17.4916	-4.06551
2010300C02RIK	2010300C02Rik_E9Q3M9_S154.2	E9Q3M9	0.0920843	0.609343	0.713646	17.4916	-4.06551
KCND3	Kcnd3_Q9Z0V1_S569	Q9Z0V1	0.0921206	0.609343	-0.34492	14.6848	-4.06578
BRSK1	Brsk1_D3Z5P0_S424.1	D3Z5P0	0.0923324	0.609343	-0.292877	15.4959	-4.06738
BRSK1	Brsk1_D3Z5P0_S433.1	D3Z5P0	0.0923324	0.609343	-0.292877	15.4959	-4.06738
AGAP2	Agap2_Q3UHD9_S147	Q3UHD9	0.0923352	0.609343	-0.306582	14.463	-4.0674
ARFGEF3	Arfgef3_Q3UGY8_S1646	Q3UGY8	0.0923865	0.609343	-0.376947	12.7532	-4.06779
SLC4A10	Slc4a10_Q5DTL9_S251	Q5DTL9	0.0926045	0.609343	0.347973	15.0864	-4.06942
DNM1	Dnm1_A0A0J9YUE9_S745	A0A0J9YUE9	0.0926165	0.609343	-0.419125	16.3596	-4.06951
	_A0A0J9YUE9_S822.1	A0A0J9YUE9	0.0929062	0.609343	-0.194562	17.4481	-4.07168
GRAMD1A	Gramd1a_F8WJ74_S15.1	F8WJ74	0.0932241	0.609343	-0.294546	15.4903	-4.07406
CAMK2A	Camk2a_P11798_S314	P11798	0.093334	0.609343	-0.431625	15.1078	-4.07488
NANS	Nans_Q99J77_S275	Q99J77	0.0934049	0.609343	0.398996	17.6043	-4.0754
TPRGL	Tprgl_B1AX95_S10.1	B1AX95	0.0934582	0.609343	-0.283706	12.8755	-4.0758
DOCK4	Dock4_A0A1Y7VLY2_S1629	A0A1Y7VLY2	0.0935617	0.609343	-0.380672	16.1366	-4.07657
SRRM1	Srrm1_E9QKA4_S758.1	E9QKA4	0.0935775	0.609343	-0.827568	15.9686	-4.07669
ARHGAP21	Arhgap21_B7ZCJ0_S472	B7ZCJ0	0.0937236	0.609343	-0.379539	13.4479	-4.07777
CACNA1E	Cacna1e_A0A087WS83_S2054	A0A087WS83	0.0937661	0.609343	-0.349187	14.544	-4.07808
NGEF	Ngef_Q8CHT1_S696	Q8CHT1	0.0938231	0.609343	0.893142	14.8109	-4.07851
ZFHX4	Zfhx4_H3BLK8_S1199.1	H3BLK8	0.0938261	0.609343	-0.894763	13.0559	-4.07853
ZFHX4	Zfhx4_H3BLK8_T1202.1	H3BLK8	0.0938261	0.609343	-0.894763	13.0559	-4.07853
CANX	Canx_P35564_S582	P35564	0.0941894	0.609343	-0.382402	14.0049	-4.08121
PCLO	Pclo_Q9QYX7_S4820	Q9QYX7	0.0941899	0.609343	-0.252645	11.0394	-4.08122
PRICKLE2	Prickle2_A7YQ68_S600.1	A7YQ68	0.0943135	0.609343	0.570041	15.6662	-4.08213
PRICKLE2	Prickle2_A7YQ68_T596.1	A7YQ68	0.0943135	0.609343	0.570041	15.6662	-4.08213
NCOA7	Ncoa7_A0A1L1SQY8_S19	A0A1L1SQY8	0.0943647	0.609343	0.221968	13.9078	-4.08251
RAP1GAP2	Rap1gap2_A0A171EBK8_S654.1	A0A171EBK8	0.094741	0.609343	-0.235506	17.8381	-4.08527
VPS26B	Vps26b_Q8C0E2_S304	Q8C0E2	0.0947687	0.609343	0.426629	16.7249	-4.08547
AFAP1	Afap1_Q80YS6_S259	Q80YS6	0.0947894	0.609343	-0.320173	16.2902	-4.08563
RIMS1	Rims1_Q99NE5_S866	Q99NE5	0.0947964	0.609343	-0.269963	16.7439	-4.08568
PPIG	Ppig_A2AR02_S395	A2AR02	0.094824	0.609343	-0.356784	15.4855	-4.08588
MAP3K10	Map3k10_D3YXM8_S502.1	D3YXM8	0.0950663	0.609343	-0.415752	10.9131	-4.08765
MAP3K10	Map3k10_D3YXM8_S508.1	D3YXM8	0.0950663	0.609343	-0.415752	10.9131	-4.08765
AHNAK	Ahnak_E9Q616_S213.1	E9Q616	0.0950997	0.609343	-0.1855	13.6177	-4.0879
MAP1B	Map1b_P14873_S1781	P14873	0.0951668	0.609343	-0.231711	13.9627	-4.08839
SLC16A2	Slc16a2_O70324_S518	O70324	0.0952924	0.609343	0.956642	12.4443	-4.0893
NOL12	Nol12_Q8BG17_S135	Q8BG17	0.0954704	0.609343	-0.379516	13.3463	-4.0906
SRRM1	Srrm1_E9QKA4_S624.1	E9QKA4	0.0955975	0.609343	-0.331656	17.1304	-4.09152
SRRM1	Srrm1_E9QKA4_S626.1	E9QKA4	0.0955975	0.609343	-0.331656	17.1304	-4.09152
ATP2B3	Atp2b3_A2ALL9_S1126	A2ALL9	0.0956186	0.609343	-0.246529	15.269	-4.09168
EPN2	Epn2_Q5NCM6_S192.1	Q5NCM6	0.0956191	0.609343	-0.420362	15.0026	-4.09168
PAK7	Pak7_Q8C015_S226	Q8C015	0.0956237	0.609343	-0.390654	12.6826	-4.09171
YAP1	Yap1_G3UYA6_T95	G3UYA6	0.0956456	0.609343	-0.445208	14.4198	-4.09187
RBM26	Rbm26_E9PUF4_S127	E9PUF4	0.0958029	0.609343	-0.386639	13.5005	-4.09301
SETD3	Setd3_F2Z420_S12	F2Z420	0.0958229	0.609343	0.245615	14.3925	-4.09316
2010300C02RIK	2010300C02Rik_E9Q3M9_S162.2	E9Q3M9	0.095832	0.609343	0.698195	17.777	-4.09322
KIAA1045	Kiaa1045_Q80TL4_T47	Q80TL4	0.0959145	0.609343	-0.30687	15.8304	-4.09382
VCPIP1	Vcpip1_A0A0R4J0M9_S993.1	A0A0R4J0M9	0.0960082	0.609343	-0.245301	14.5	-4.0945
PRKCG	Prkcg_P63318_T655	P63318	0.0960528	0.609343	-0.32055	16.3064	-4.09482
IRF2BPL	Irf2bpl_Q8K3X4_S638.1	Q8K3X4	0.0960696	0.609343	-0.873619	15.0819	-4.09494
CTNND1	Ctnnd1_P30999_T310	P30999	0.0960872	0.609343	-0.425843	11.8187	-4.09507
DYNC1LI1	Dync1li1_Q8R1Q8_T513.1	Q8R1Q8	0.0961077	0.609343	-0.202819	15.4473	-4.09522
CACNA1A	Cacna1a_A0A1L1SQZ2_S2153	A0A1L1SQZ2	0.0961886	0.609343	-0.469871	12.8804	-4.0958
HERC1	Herc1_E9PZP8_S2708.1	E9PZP8	0.0962712	0.609343	-0.33488	14.9852	-4.0964
HERC1	Herc1_E9PZP8_T2699.1	E9PZP8	0.0962712	0.609343	-0.33488	14.9852	-4.0964
VMP1	Vmp1_Q5SXR2_S23	Q5SXR2	0.0963026	0.609343	-0.225921	15.0916	-4.09663
PSMD2	Psmd2_Q8VDM4_S363	Q8VDM4	0.0963326	0.609343	-0.408266	14.8985	-4.09684
LMTK3	Lmtk3_A0A1B0GSR5_S258	A0A1B0GSR5	0.0963563	0.609343	-0.264187	14.4593	-4.09701
ATXN10	Atxn10_P28658_S12	P28658	0.0963997	0.609343	0.213931	13.8372	-4.09733
DISP2	Disp2_Q8CIP5_S6	Q8CIP5	0.096468	0.609343	-0.470927	14.413	-4.09782
PACS1	Pacs1_Q8K212_S532.1	Q8K212	0.0967368	0.609343	-0.29868	17.4061	-4.09975
DENND4B	Dennd4b_Q3U1Y4_S736.1	Q3U1Y4	0.0967675	0.609343	-0.227388	14.0164	-4.09997
ANAPC4	Anapc4_Q91W96_S757.1	Q91W96	0.0967761	0.609343	0.68181	15.4385	-4.10003
ANAPC4	Anapc4_Q91W96_S758.1	Q91W96	0.0967761	0.609343	0.68181	15.4385	-4.10003
SPATS2	Spats2_Q8K1N4_S472	Q8K1N4	0.0967906	0.609343	-0.243653	13.0405	-4.10014
RANBP3	Ranbp3_Q9CT10_S33.1	Q9CT10	0.096793	0.609343	-0.489917	15.0818	-4.10015
RANBP3	Ranbp3_Q9CT10_S40.1	Q9CT10	0.096793	0.609343	-0.489917	15.0818	-4.10015
HDAC4	Hdac4_Q6NZM9_S630	Q6NZM9	0.0968634	0.609343	0.471577	15.0501	-4.10066
KIF5C	Kif5c_P28738_S933	P28738	0.0970365	0.609343	-0.698715	12.4189	-4.1019
ANK3	Ank3_A0A087WNU5_S964	A0A087WNU5	0.0972815	0.609343	-0.229389	13.9543	-4.10365
MARK1	Mark1_Q8VHJ5_S403	Q8VHJ5	0.0973303	0.609343	-0.245164	15.794	-4.104
SRRM2	Srrm2_Q8BTI8_S2644.1	Q8BTI8	0.097458	0.609343	-0.328248	16.9543	-4.10491
TRIM28	Trim28_Q62318_S51	Q62318	0.097529	0.609343	-0.241833	14.8286	-4.10541
GPM6A	Gpm6a_P35802_S267.1	P35802	0.0975451	0.609343	-0.335984	14.5498	-4.10553
GPM6A	Gpm6a_P35802_S270.1	P35802	0.0975451	0.609343	-0.335984	14.5498	-4.10553
ARHGAP32	Arhgap32_Q811P8_S856	Q811P8	0.0976072	0.609343	-0.321274	15.449	-4.10597
GPI	Gpi_P06745_T109	P06745	0.0976568	0.609343	0.486591	16.8029	-4.10632
RAPGEF2	Rapgef2_E9QNQ4_S556	E9QNQ4	0.0977685	0.609343	0.203884	12.7958	-4.10712
RIC1	Ric1_F7DEJ0_S193	F7DEJ0	0.0978208	0.609343	-0.298936	12.0738	-4.10749
OTUD7A	Otud7a_Q8R554_S771	Q8R554	0.0978842	0.609343	-0.329964	14.085	-4.10794
SLC2A8	Slc2a8_A0A0A6YXF7_S2	A0A0A6YXF7	0.0979183	0.609343	-0.402959	14.004	-4.10818
GAS7	Gas7_B1ATI9_S24	B1ATI9	0.0979422	0.609343	-0.309334	12.576	-4.10835
DBF4	Dbf4_E9PW04_S10.1	E9PW04	0.0980123	0.609343	-2.00811	13.6736	-4.10885
DBF4	Dbf4_E9PW04_T5.1	E9PW04	0.0980123	0.609343	-2.00811	13.6736	-4.10885
SCN1A	Scn1a_A2APX8_S620	A2APX8	0.0980765	0.609343	0.278371	12.9909	-4.1093
NAV1	Nav1_Q8CH77_S675	Q8CH77	0.0981024	0.609343	-0.270642	14.5195	-4.10949
PKP4	Pkp4_Q68FH0_S511.1	Q68FH0	0.0981145	0.609343	-0.353227	16.8526	-4.10957
FAM122A	Fam122a_Q9DB52_S59	Q9DB52	0.0981322	0.609343	-0.457946	14.1647	-4.1097
PHACTR1	Phactr1_B1B1B8_T12	B1B1B8	0.098143	0.609343	-0.36901	13.0048	-4.10977
ITPR1	Itpr1_P11881_S1755	P11881	0.0981877	0.609343	0.357465	15.4652	-4.11009
BSN	Bsn_O88737_S3509.1	O88737	0.0982833	0.609343	-0.259657	15.6121	-4.11076
PAM	Pam_E9Q704_S846.1	E9Q704	0.098305	0.609343	0.253971	12.3946	-4.11092
SHISA7	Shisa7_F6T9T6_S255	F6T9T6	0.0984673	0.609343	-0.250298	12.5352	-4.11206
SPECC1L	Specc1l_A0A0R4J0J8_S188	A0A0R4J0J8	0.0984952	0.609343	0.374678	15.7292	-4.11226
MAP2	Map2_P20357_T1617.1	P20357	0.0985331	0.609343	-0.276448	17.7643	-4.11253
PCDHGC5	Pcdhgc5_Q91XW9_S746	Q91XW9	0.0985411	0.609343	-0.75633	15.0028	-4.11258
LMBRD2	Lmbrd2_Q8C561_S610	Q8C561	0.0986016	0.609343	0.335446	12.9069	-4.11301
CAMSAP2	Camsap2_A0A0A6YY67_T849.1	A0A0A6YY67	0.0987032	0.609343	-0.45688	12.7	-4.11373
CAMSAP2	Camsap2_A0A0A6YY67_T850.1	A0A0A6YY67	0.0987032	0.609343	-0.45688	12.7	-4.11373
FAM53C	Fam53c_Q8BXQ8_S232.1	Q8BXQ8	0.0987616	0.609343	-0.374791	13.4015	-4.11414
FAM53C	Fam53c_Q8BXQ8_S234.1	Q8BXQ8	0.0987616	0.609343	-0.374791	13.4015	-4.11414
TRA2A	Tra2a_P62996_S266.1	P62996	0.0988073	0.609343	-0.419386	17.2983	-4.11446
JUND	Jund_P15066_S249.1	P15066	0.0988403	0.609343	0.514777	13.4906	-4.11469
JUND	Jund_P15066_S253.1	P15066	0.0988403	0.609343	0.514777	13.4906	-4.11469
AGAP2	Agap2_Q3UHD9_S632	Q3UHD9	0.098846	0.609343	-0.335425	13.1664	-4.11473
TANC1	Tanc1_E9QAF9_S434.1	E9QAF9	0.0988556	0.609343	-0.218101	12.5237	-4.1148
SYN1	Syn1_O88935_S434.1	O88935	0.0988974	0.609343	-0.256873	16.5606	-4.11509
ZC3H13	Zc3h13_E9Q784_S704	E9Q784	0.0989137	0.609343	-0.52013	12.7142	-4.1152
FBXO41	Fbxo41_Q6NS60_S526	Q6NS60	0.098962	0.609343	-0.407907	13.7992	-4.11554
RAPH1	Raph1_F2Z3U3_S850.2	F2Z3U3	0.0990112	0.609343	0.314888	12.2524	-4.11589
RAPH1	Raph1_F2Z3U3_S858.2	F2Z3U3	0.0990112	0.609343	0.314888	12.2524	-4.11589
RAPH1	Raph1_F2Z3U3_S861.2	F2Z3U3	0.0990112	0.609343	0.314888	12.2524	-4.11589
GRAMD1A	Gramd1a_F8WJ74_S11.1	F8WJ74	0.0991811	0.609343	-0.282195	15.7942	-4.11708
BCL9	Bcl9_Q9D219_S686	Q9D219	0.0992877	0.609343	-0.215858	14.0177	-4.11782
UBXN2B	Ubxn2b_Q0KL01_S56.1	Q0KL01	0.0992958	0.609343	-0.338557	14.8593	-4.11788
UBXN2B	Ubxn2b_Q0KL01_T59.1	Q0KL01	0.0992958	0.609343	-0.338557	14.8593	-4.11788
NAV3	Nav3_E9QMF5_S1140	E9QMF5	0.0993153	0.609343	-0.540925	12.8516	-4.11802
2010300C02RIK	2010300C02Rik_E9Q3M9_S194	E9Q3M9	0.0993942	0.609343	0.588178	14.8758	-4.11857
PRKCE	Prkce_P16054_S368	P16054	0.0995973	0.609343	-0.277675	16.1287	-4.11999
SMN1	Smn1_P97801_S28	P97801	0.0996246	0.609343	-0.238108	15.3278	-4.12018
GM13889	Gm13889_A0A087WSH6_S73.1	A0A087WSH6	0.0996393	0.609343	0.624067	15.6168	-4.12028
GM13889	Gm13889_A0A087WSH6_T56.1	A0A087WSH6	0.0996393	0.609343	0.624067	15.6168	-4.12028
A830010M20RIK	A830010M20Rik_G3X9V7_T1072	G3X9V7	0.099823	0.609343	-0.194652	14.4055	-4.12156
SIPA1L1	Sipa1l1_Q8C0T5_S1116	Q8C0T5	0.0999899	0.609343	-0.490036	16.4801	-4.12272
MAPT	Mapt_A0A0A0MQC7_T523.1	A0A0A0MQC7	0.100069	0.609343	-0.340704	18.554	-4.12326
MAP3K2	Map3k2_G5E8L8_S331	G5E8L8	0.100112	0.609343	-0.789246	16.6163	-4.12356
RUNDC3A	Rundc3a_O08576_S428.1	O08576	0.100126	0.609343	0.193688	12.545	-4.12366
NOP56	Nop56_A2APD7_S252	A2APD7	0.1003	0.609343	-0.242192	16.7815	-4.12487
ZKSCAN16	Zkscan16_A2ALW2_S304	A2ALW2	0.100451	0.609343	0.372971	13.7536	-4.12591
PKP4	Pkp4_Q68FH0_S235.1	Q68FH0	0.10059	0.609343	-0.325481	15.9087	-4.12687
ZNF318	Znf318_Q99PP2_S79.1	Q99PP2	0.100618	0.609343	-0.497629	13.8057	-4.12706
ZNF318	Znf318_Q99PP2_S81.1	Q99PP2	0.100618	0.609343	-0.497629	13.8057	-4.12706
RIMS1	Rims1_E9PWP6_S443.1	E9PWP6	0.100704	0.609343	-0.497953	17.1327	-4.12765
RIMS1	Rims1_E9PWP6_S447.1	E9PWP6	0.100704	0.609343	-0.497953	17.1327	-4.12765
GNG4	Gng4_P50153_S6	P50153	0.100859	0.609343	0.448574	13.3787	-4.12873
SH3PXD2A	Sh3pxd2a_O89032_S812	O89032	0.100981	0.609343	-0.436557	14.0687	-4.12956
GM14139	Gm14139_F6ZS36_S87	F6ZS36	0.101156	0.609343	0.435982	9.6005	-4.13076
KIF5B	Kif5b_Q61768_S933	Q61768	0.101261	0.609343	-0.516244	11.878	-4.13149
PPIG	Ppig_A2AR02_S413	A2AR02	0.101282	0.609343	0.199958	13.7054	-4.13163
PCDH17	Pcdh17_E9PXF0_S1078	E9PXF0	0.101348	0.609343	0.272496	14.9868	-4.13208
ANK2	Ank2_S4R2R5_S3344.1	S4R2R5	0.101423	0.609343	-0.213756	13.7145	-4.13259
MACF1	Macf1_A0A0A0MQA6_T2427	A0A0A0MQA6	0.101549	0.609343	0.583796	15.3486	-4.13346
FAM63A	Fam63a_Q76LS9_S103	Q76LS9	0.101563	0.609343	-0.354741	17.2041	-4.13355
HCN1	Hcn1_O88704_T39	O88704	0.101618	0.609343	-0.220844	16.144	-4.13393
SNW1	Snw1_A0A0B4J1E2_S224.1	A0A0B4J1E2	0.101693	0.609343	-0.424302	17.2299	-4.13444
SNW1	Snw1_A0A0B4J1E2_S232.1	A0A0B4J1E2	0.101693	0.609343	-0.424302	17.2299	-4.13444
PCLO	Pclo_Q9QYX7_S3555.1	Q9QYX7	0.101701	0.609343	0.367039	14.0045	-4.1345
PCLO	Pclo_Q9QYX7_S3558.1	Q9QYX7	0.101701	0.609343	0.367039	14.0045	-4.1345
NDRG1	Ndrg1_Q62433_S342	Q62433	0.101796	0.609343	-0.562268	14.0799	-4.13514
PRKAR1B	Prkar1b_D3Z4A5_S71.1	D3Z4A5	0.101821	0.609343	-0.231635	15.3786	-4.13531
PRKAR1B	Prkar1b_D3Z4A5_S73.1	D3Z4A5	0.101821	0.609343	-0.231635	15.3786	-4.13531
SRRM2	Srrm2_Q8BTI8_S454.1	Q8BTI8	0.10205	0.609343	-0.23223	17.8047	-4.13687
SORT1	Sort1_Q6PHU5_S819	Q6PHU5	0.102182	0.609343	-0.236106	17.0701	-4.13777
UBA1	Uba1_Q02053_S13.1	Q02053	0.102201	0.609343	0.295373	14.376	-4.1379
UBA1	Uba1_Q02053_S24.1	Q02053	0.102201	0.609343	0.295373	14.376	-4.1379
MYO18A	Myo18a_K3W4L0_T2027.1	K3W4L0	0.10238	0.609343	-0.189157	16.9843	-4.13911
CASKIN1	Caskin1_Q6P9K8_S824.1	Q6P9K8	0.102527	0.609343	-0.470672	11.1782	-4.14011
CASKIN1	Caskin1_Q6P9K8_S828.1	Q6P9K8	0.102527	0.609343	-0.470672	11.1782	-4.14011
PPP1R12A	Ppp1r12a_Q9DBR7_S542	Q9DBR7	0.10257	0.609343	-0.470831	13.002	-4.1404
ITPR1	Itpr1_P11881_S1588	P11881	0.102622	0.609343	-0.409669	11.541	-4.14075
MAP2	Map2_P20357_T1623.1	P20357	0.102778	0.609343	-0.26888	17.8223	-4.14181
PEX1	Pex1_Q5BL07_S1212	Q5BL07	0.102809	0.609343	-0.177335	15.0435	-4.14201
MON1A	Mon1a_A0A0R4J2D4_S91	A0A0R4J2D4	0.102962	0.609343	-0.288586	11.126	-4.14305
NFIX	Nfix_E9PUH7_S333	E9PUH7	0.103076	0.609343	-0.360239	12.3911	-4.14381
	_A0A2C9F2C1_S151	A0A2C9F2C1	0.103261	0.609343	-0.306017	16.5491	-4.14505
ARHGAP5	Arhgap5_E9PYT0_S1174	E9PYT0	0.103623	0.609343	-0.224593	15.341	-4.14749
SLC20A1	Slc20a1_Q61609_S420	Q61609	0.103692	0.609343	-0.324647	13.6607	-4.14795
BCKDHA	Bckdha_Q3U3J1_S338	Q3U3J1	0.103756	0.609343	-0.29627	14.4376	-4.14837
ADD2	Add2_Q9QYB8_S614	Q9QYB8	0.103773	0.609343	-0.395201	15.1087	-4.14849
SPTBN1	Sptbn1_Q62261_S2160	Q62261	0.103924	0.609343	-0.247186	15.1157	-4.1495
TMEM131	Tmem131_O70472_S1601.1	O70472	0.104011	0.609343	-0.193834	12.637	-4.15008
NHSL2	Nhsl2_E9Q0V6_S535	E9Q0V6	0.104115	0.609343	0.206327	13.8361	-4.15077
NAV1	Nav1_Q8CH77_S762	Q8CH77	0.104221	0.609343	-0.175732	16.1617	-4.15148
SUDS3	Suds3_A0A0R4J243_S234.1	A0A0R4J243	0.104246	0.609343	-0.392282	15.2874	-4.15164
LPPR4	Lppr4_A0A0G2JGY9_T365	A0A0G2JGY9	0.104301	0.609343	-0.249899	14.0594	-4.15201
KCND2	Kcnd2_Q9Z0V2_S546.1	Q9Z0V2	0.104432	0.609343	-0.225089	14.9413	-4.15288
KCND2	Kcnd2_Q9Z0V2_S557.1	Q9Z0V2	0.104432	0.609343	-0.225089	14.9413	-4.15288
FLG	Flg_A0A0A6YWE2_S127.1	A0A0A6YWE2	0.10446	0.609343	0.203465	15.2552	-4.15306
MAP2	Map2_P20357_S739	P20357	0.104634	0.609343	0.653865	15.9648	-4.15422
PPP1CC	Ppp1cc_A0A0G2JGC1_S129	A0A0G2JGC1	0.104663	0.609343	-0.314973	11.8904	-4.15441
CASKIN1	Caskin1_Q6P9K8_S1036	Q6P9K8	0.104732	0.609343	-0.559874	13.7133	-4.15487
SRSF2	Srsf2_Q62093_S189.1	Q62093	0.104734	0.609343	-0.666334	14.47	-4.15488
SRSF2	Srsf2_Q62093_S191.1	Q62093	0.104734	0.609343	-0.666334	14.47	-4.15488
DCX	Dcx_O88809_S310	O88809	0.104769	0.609343	0.325156	14.6535	-4.15511
SGTA	Sgta_Q8BJU0_S309	Q8BJU0	0.10485	0.609343	-0.192853	16.0938	-4.15565
SRRM1	Srrm1_E9QKA4_S412.1	E9QKA4	0.104851	0.609343	-0.53418	11.3868	-4.15565
SRRM1	Srrm1_E9QKA4_T414.1	E9QKA4	0.104851	0.609343	-0.53418	11.3868	-4.15565
SRSF1	Srsf1_H7BX95_S238.1	H7BX95	0.104964	0.609343	-0.348948	17.314	-4.1564
TRIM28	Trim28_Q62318_S438	Q62318	0.105016	0.609343	-0.896463	16.1255	-4.15675
TRA2A	Tra2a_P62996_S270.1	P62996	0.105297	0.609343	-0.324046	16.0512	-4.1586
	_Q8K039_S50	Q8K039	0.105454	0.609343	0.282057	15.8319	-4.15964
TRIOBP	Triobp_Q99KW3_S1101	Q99KW3	0.105459	0.609343	-0.304658	14.0012	-4.15967
CEP170B	Cep170b_Q80U49_S337	Q80U49	0.105487	0.609343	-0.200621	13.0502	-4.15985
CYB561	Cyb561_Q60720_S248	Q60720	0.105602	0.609343	-0.198434	15.2943	-4.16061
TYRO3	Tyro3_P55144_S808	P55144	0.105652	0.609343	-0.481525	13.4532	-4.16093
LBR	Lbr_A0A0A6YXT6_S71	A0A0A6YXT6	0.105932	0.609343	-0.427371	13.9026	-4.16277
2025-09-05	Sept5_Q9Z2Q6_S225	Q9Z2Q6	0.105939	0.609343	-0.37299	17.4965	-4.16282
2010300C02RIK	2010300C02Rik_F7B0R9_S601	F7B0R9	0.10608	0.609343	-0.272617	13.7857	-4.16374
MAP1A	Map1a_A2ARP8_S355.2	A2ARP8	0.106097	0.609343	0.236746	12.5796	-4.16385
CEP170	Cep170_H7BX26_S1157.1	H7BX26	0.106244	0.609343	-0.268514	16.4823	-4.16481
TJP1	Tjp1_A0A0U1RPW2_S971	A0A0U1RPW2	0.106314	0.609343	-0.514801	14.621	-4.16526
MCTP1	Mctp1_E9PV86_S16	E9PV86	0.106485	0.609343	-0.447736	13.9426	-4.16638
RIMS1	Rims1_Q99NE5_S1257.1	Q99NE5	0.106519	0.609343	0.383813	15.5805	-4.1666
RIMS1	Rims1_Q99NE5_T1261.1	Q99NE5	0.106519	0.609343	0.383813	15.5805	-4.1666
TRIOBP	Triobp_Q99KW3_S893.1	Q99KW3	0.106629	0.609343	-0.175113	14.9521	-4.16732
TRIOBP	Triobp_Q99KW3_S908.1	Q99KW3	0.106629	0.609343	-0.175113	14.9521	-4.16732
SYNGAP1	Syngap1_A0A0A6YVS6_S356	A0A0A6YVS6	0.106739	0.609343	0.377539	12.672	-4.16803
ARHGAP1	Arhgap1_A2AH25_S90.1	A2AH25	0.106874	0.609343	-0.425476	17.0664	-4.16891
ARHGAP1	Arhgap1_A2AH25_S91.1	A2AH25	0.106874	0.609343	-0.425476	17.0664	-4.16891
TRA2B	Tra2b_P62996_S99	P62996	0.107185	0.609343	1.50072	12.6812	-4.17092
FAM160A2	Fam160a2_F8WHJ1_S510	F8WHJ1	0.107188	0.609343	-0.33107	13.4524	-4.17095
SCAF1	Scaf1_Q5U4C3_S676.1	Q5U4C3	0.107236	0.609343	-0.394662	16.5219	-4.17125
SCAF1	Scaf1_Q5U4C3_S682.1	Q5U4C3	0.107236	0.609343	-0.394662	16.5219	-4.17125
SCG2	Scg2_Q4W8U9_S516.1	Q4W8U9	0.107387	0.609343	0.943359	17.1192	-4.17223
AAK1	Aak1_Q3UHJ0_S622.1	Q3UHJ0	0.107462	0.609343	-0.352418	17.8559	-4.17271
STIM2	Stim2_F6WBP9_S278.1	F6WBP9	0.107648	0.609343	-0.226584	15.1264	-4.17391
STIM2	Stim2_F6WBP9_S288.1	F6WBP9	0.107648	0.609343	-0.226584	15.1264	-4.17391
GPRIN1	Gprin1_Q3UNH4_S369	Q3UNH4	0.107648	0.609343	-0.174344	15.3561	-4.17392
HID1	Hid1_Q8R1F6_S655	Q8R1F6	0.10768	0.609343	-0.190882	15.858	-4.17412
DYNC1LI1	Dync1li1_Q8R1Q8_S405.1	Q8R1Q8	0.107685	0.609343	-0.367088	15.9589	-4.17415
DYNC1LI1	Dync1li1_Q8R1Q8_T408.1	Q8R1Q8	0.107685	0.609343	-0.367088	15.9589	-4.17415
FAM126B	Fam126b_Q8C729_S430	Q8C729	0.107699	0.609343	0.183422	13.9314	-4.17424
EIF3A	Eif3a_P23116_S1149	P23116	0.107849	0.609343	-0.396829	12.9723	-4.1752
KLHL22	Klhl22_H9KV05_T605	H9KV05	0.10791	0.609343	-0.37965	14.3312	-4.1756
SRRM1	Srrm1_E9QKA4_S429.1	E9QKA4	0.107936	0.609343	-0.616225	13.7203	-4.17576
MAPT	Mapt_A0A0A0MQC7_S527.1	A0A0A0MQC7	0.108115	0.609343	-0.395023	17.8381	-4.17691
MAP1A	Map1a_A2ARP8_S2027.1	A2ARP8	0.108156	0.609343	-0.23696	17.8639	-4.17718
SRCIN1	Srcin1_B1AQX9_S546.1	B1AQX9	0.108263	0.609343	-0.368039	17.1234	-4.17786
SLC4A4	Slc4a4_E9Q8N8_S65.1	E9Q8N8	0.108306	0.609343	0.278353	16.4441	-4.17813
SLC4A4	Slc4a4_E9Q8N8_S68.1	E9Q8N8	0.108306	0.609343	0.278353	16.4441	-4.17813
MAP1A	Map1a_A2ARP8_T1950	A2ARP8	0.108312	0.609343	-0.353732	15.9566	-4.17817
GSK3A	Gsk3a_D3Z7E5_S2	D3Z7E5	0.108321	0.609343	-0.360726	12.1628	-4.17823
SLC4A7	Slc4a7_F8VQC9_S89	F8VQC9	0.108373	0.609343	-0.286993	15.4724	-4.17857
SRRM2	Srrm2_Q8BTI8_S1556.1	Q8BTI8	0.108552	0.609343	0.385015	16.8409	-4.17971
SRRM2	Srrm2_Q8BTI8_S1557.1	Q8BTI8	0.108552	0.609343	0.385015	16.8409	-4.17971
2310035C23RIK	2310035C23Rik_A0A087WSS1_S193	A0A087WSS1	0.108579	0.609343	-0.191064	14.0124	-4.17988
AAK1	Aak1_Q3UHJ0_S935.1	Q3UHJ0	0.108701	0.609343	-0.38679	14.2985	-4.18066
AAK1	Aak1_Q3UHJ0_S936.1	Q3UHJ0	0.108701	0.609343	-0.38679	14.2985	-4.18066
SORBS1	Sorbs1_A0A286YCI8_S204	A0A286YCI8	0.108912	0.609343	-0.246348	15.4584	-4.182
LARP1	Larp1_Z4YJT3_T762.1	Z4YJT3	0.108993	0.609343	-0.361603	14.4509	-4.18252
CCDC22	Ccdc22_Q9JIG7_S237	Q9JIG7	0.109004	0.609343	-0.396117	13.3878	-4.18259
SRSF1	Srsf1_H7BX95_S234.1	H7BX95	0.109032	0.609343	-0.363248	16.8245	-4.18277
	_A0A140LJD2_S105	A0A140LJD2	0.109324	0.609343	-0.615357	11.5085	-4.18462
DGKB	Dgkb_Q6NS52_S95	Q6NS52	0.109339	0.609343	-0.528968	13.4529	-4.18472
SRCIN1	Srcin1_B1AQX9_S373.1	B1AQX9	0.109367	0.609343	-0.38323	15.1091	-4.1849
SRCIN1	Srcin1_B1AQX9_S377.1	B1AQX9	0.109367	0.609343	-0.38323	15.1091	-4.1849
PCNXL3	Pcnxl3_Q8VI59_S402	Q8VI59	0.109455	0.609343	0.51226	11.5303	-4.18545
DCAF11	Dcaf11_D3Z4U8_S507	D3Z4U8	0.109715	0.609343	-0.306748	11.8088	-4.18709
FLG	Flg_A0A0A6YXI5_S259.1	A0A0A6YXI5	0.10972	0.609343	0.970489	13.2541	-4.18713
PLEC	Plec_E9Q3W4_S4091	E9Q3W4	0.109731	0.609343	-0.208205	16.174	-4.18719
AMPH	Amph_A0A0G2JEG8_S262.1	A0A0G2JEG8	0.109735	0.609343	-0.205285	17.4848	-4.18722
ANK2	Ank2_S4R2R5_S1835	S4R2R5	0.109749	0.609343	-0.361721	16.4457	-4.18731
RYR2	Ryr2_E9Q401_S2693	E9Q401	0.109765	0.609343	0.495167	13.606	-4.18741
MAST3	Mast3_A0A1D5RM97_S734	A0A1D5RM97	0.109793	0.609343	-0.224463	15.1566	-4.18759
KSR1	Ksr1_A0A2I3BR95_T174.1	A0A2I3BR95	0.109806	0.609343	-0.281952	12.5041	-4.18767
NF1	Nf1_Q04690_S2525	Q04690	0.109922	0.609343	0.324934	15.3636	-4.1884
ABCC3	Abcc3_A0A0R4J015_S589.1	A0A0R4J015	0.110067	0.609343	0.220438	15.6331	-4.18932
ABCC3	Abcc3_A0A0R4J015_T592.1	A0A0R4J015	0.110067	0.609343	0.220438	15.6331	-4.18932
DBN1	Dbn1_Q9QXS6_S142	Q9QXS6	0.110085	0.609343	-0.214446	15.0315	-4.18943
RAPH1	Raph1_F2Z3U3_S850.1	F2Z3U3	0.110095	0.609343	0.294253	15.1746	-4.18949
HNRNPD	Hnrnpd_Q60668_S83	Q60668	0.110128	0.609343	-0.346473	18.4274	-4.1897
EIF4B	Eif4b_Q8BGD9_S498.1	Q8BGD9	0.110136	0.609343	-0.229891	19.4587	-4.18975
EIF4B	Eif4b_Q8BGD9_S422	Q8BGD9	0.110255	0.609343	-0.41515	13.7642	-4.1905
TMEM57	Tmem57_Q7TQE6_S332	Q7TQE6	0.110328	0.609343	-0.208484	14.5588	-4.19096
TSC2	Tsc2_A0A2I3BPP1_S664.1	A0A2I3BPP1	0.110586	0.609343	0.315947	14.0013	-4.19258
TSC2	Tsc2_A0A2I3BPP1_S671.1	A0A2I3BPP1	0.110586	0.609343	0.315947	14.0013	-4.19258
EIF4G1	Eif4g1_E9PVC6_S1184	E9PVC6	0.110588	0.609343	0.241267	15.3687	-4.19258
RMDN3	Rmdn3_Q3UJU9_S83	Q3UJU9	0.110657	0.609343	0.444905	14.5708	-4.19302
L1CAM	L1cam_Q6PGJ3_S1183	Q6PGJ3	0.11073	0.609343	-0.493026	17.7888	-4.19347
GRAMD1B	Gramd1b_A0A1L1SQ42_S550	A0A1L1SQ42	0.110731	0.609343	-0.607692	15.0253	-4.19348
TBC1D1	Tbc1d1_Q60949_S231	Q60949	0.110774	0.609343	-0.20514	14.1883	-4.19375
PIM1	Pim1_P06803_T78.1	P06803	0.110799	0.609343	-0.442011	12.9034	-4.19391
PIM1	Pim1_P06803_T80.1	P06803	0.110799	0.609343	-0.442011	12.9034	-4.19391
JMY	Jmy_Q9QXM1_S108	Q9QXM1	0.11084	0.609343	-0.301485	15.8137	-4.19416
2025-09-02	Sept2_P42208_S218	P42208	0.110933	0.609343	-0.233889	18.0833	-4.19474
PI4KB	Pi4kb_Q8BKC8_S511	Q8BKC8	0.111033	0.609343	-0.639821	14.286	-4.19537
FAM195B	Fam195b_Q3UGS4_S21	Q3UGS4	0.111151	0.609343	-0.348777	17.3391	-4.1961
USP20	Usp20_Q8C6M1_S374	Q8C6M1	0.111198	0.609343	-0.268485	12.6298	-4.1964
NCAM1	Ncam1_P13595_S770.1	P13595	0.111203	0.609343	-0.186659	19.3759	-4.19642
NCAM1	Ncam1_P13595_S774.1	P13595	0.111203	0.609343	-0.186659	19.3759	-4.19642
MAP1B	Map1b_P14873_S1814	P14873	0.111287	0.609343	-0.170474	17.0389	-4.19695
FLG2	Flg2_E9QPZ3_S1412.1	E9QPZ3	0.111441	0.609343	-0.43341	16.5958	-4.19791
FLG2	Flg2_E9QPZ3_S1413.1	E9QPZ3	0.111441	0.609343	-0.43341	16.5958	-4.19791
VIM	Vim_P20152_S73	P20152	0.111725	0.609343	-0.352263	13.1254	-4.19967
CASKIN1	Caskin1_Q6P9K8_S1300.1	Q6P9K8	0.111732	0.609343	-0.209641	13.2113	-4.19971
KRT1	Krt1_P04104_S595.2	P04104	0.111865	0.609343	0.314416	15.0043	-4.20054
KRT1	Krt1_P04104_S598.2	P04104	0.111865	0.609343	0.314416	15.0043	-4.20054
KRT1	Krt1_P04104_S602.2	P04104	0.111865	0.609343	0.314416	15.0043	-4.20054
	_A0A1W2P772_S207.1	A0A1W2P772	0.112006	0.609343	-0.507618	15.8768	-4.20141
	_A0A1W2P772_S210.1	A0A1W2P772	0.112006	0.609343	-0.507618	15.8768	-4.20141
PLCL2	Plcl2_Q8K394_T585	Q8K394	0.112033	0.609343	0.283357	15.934	-4.20158
RAP1GAP2	Rap1gap2_A0A171EBK8_S650.1	A0A171EBK8	0.112052	0.609343	-0.216449	18.0256	-4.2017
CHM	Chm_Q3UR39_T218	Q3UR39	0.112058	0.609343	-0.310364	14.1157	-4.20173
ARHGEF2	Arhgef2_H3BJU7_S147	H3BJU7	0.112282	0.609343	-0.321894	13.2104	-4.20311
EPB4.1L1	Epb4.1l1_A2AUK5_S378	A2AUK5	0.11232	0.609343	0.327992	18.4642	-4.20335
ADGRL1	Adgrl1_H7BX15_T1469	H7BX15	0.112346	0.609343	-0.176704	15.7906	-4.20351
UBAP2L	Ubap2l_Q80X50_S314	Q80X50	0.11237	0.609343	0.488031	15.1867	-4.20366
FMN2	Fmn2_Q9JL04_S724	Q9JL04	0.112467	0.609343	-0.224843	16.2863	-4.20426
SRGAP1	Srgap1_D3YZW1_T1001.1	D3YZW1	0.112577	0.609343	-0.212647	14.8702	-4.20493
TGFBRAP1	Tgfbrap1_Q3UR70_S853	Q3UR70	0.112625	0.609343	-0.295627	12.9227	-4.20522
CPNE6	Cpne6_Q3UYN2_T547.1	Q3UYN2	0.112716	0.609343	0.459835	15.3288	-4.20579
SIPA1L1	Sipa1l1_Q8C0T5_S1547.1	Q8C0T5	0.112858	0.609343	-0.249929	16.1896	-4.20666
RUFY3	Rufy3_Q9D394_S34	Q9D394	0.112953	0.609343	0.404285	14.599	-4.20724
SLC9A3R1	Slc9a3r1_P70441_S297	P70441	0.112998	0.609343	-0.361628	15.8261	-4.20752
CNKSR2	Cnksr2_Q80YA9_S505	Q80YA9	0.113066	0.609343	-0.316472	15.7467	-4.20793
KLHL9	Klhl9_Q6ZPT1_S603	Q6ZPT1	0.113066	0.609343	-0.193753	13.3775	-4.20793
SLC9A1	Slc9a1_Q61165_S790.1	Q61165	0.113088	0.609343	-0.185042	15.8781	-4.20807
DNAJC5	Dnajc5_P60904_T11.1	P60904	0.113144	0.609343	0.413007	15.3603	-4.20841
UBR4	Ubr4_A2AN08_S2716	A2AN08	0.113171	0.609343	-0.343271	12.8697	-4.20858
BSN	Bsn_O88737_S235	O88737	0.113209	0.609343	-0.292186	15.5181	-4.20881
ARHGEF2	Arhgef2_H3BJU7_S856	H3BJU7	0.113235	0.609343	-0.189894	12.1033	-4.20897
CEP170B	Cep170b_Q80U49_S1341	Q80U49	0.113313	0.609343	-0.327561	15.358	-4.20944
HNRNPD	Hnrnpd_Q60668_S80	Q60668	0.113329	0.609343	-0.404367	13.2596	-4.20954
EPN2	Epn2_J3QNT7_S199.1	J3QNT7	0.113517	0.609343	-0.553317	15.998	-4.21069
PRRC2A	Prrc2a_G3UX48_S706	G3UX48	0.113566	0.609343	0.182621	14.2693	-4.21099
FAM110B	Fam110b_Q8C739_S172	Q8C739	0.113745	0.609343	-0.185359	14.3877	-4.21208
2010300C02RIK	2010300C02Rik_E9Q3M9_S167.2	E9Q3M9	0.113864	0.609343	0.661903	15.2966	-4.2128
RGS12	Rgs12_D3YXA5_S49	D3YXA5	0.113972	0.609343	-0.982585	10.6206	-4.21345
GSK3B	Gsk3b_E9QAQ5_S402	E9QAQ5	0.114043	0.609343	0.256146	18.7066	-4.21389
PACS1	Pacs1_Q8K212_S409	Q8K212	0.114155	0.609343	0.663853	17.8072	-4.21457
WDR77	Wdr77_Q99J09_T5	Q99J09	0.114504	0.609343	-0.559808	14.098	-4.21668
TUBGCP2	Tubgcp2_A0A1B0GR08_T245	A0A1B0GR08	0.114572	0.609343	0.608146	12.6051	-4.21709
EIF4G1	Eif4g1_E9PVC6_S1034	E9PVC6	0.114588	0.609343	0.289776	18.8589	-4.21719
TMEM245	Tmem245_D3YWD3_S12	D3YWD3	0.114648	0.609343	-0.401126	14.7474	-4.21755
EIF3C	Eif3c_Q8R1B4_S907	Q8R1B4	0.114825	0.609343	-0.324507	14.9668	-4.21862
KLC2	Klc2_D3YXZ3_S175.1	D3YXZ3	0.114847	0.609343	-0.232233	13.8544	-4.21875
KLC2	Klc2_D3YXZ3_S179.1	D3YXZ3	0.114847	0.609343	-0.232233	13.8544	-4.21875
NDEL1	Ndel1_Q9ERR1_S215.1	Q9ERR1	0.114883	0.609343	-0.273618	14.7007	-4.21897
NDEL1	Ndel1_Q9ERR1_T219.1	Q9ERR1	0.114883	0.609343	-0.273618	14.7007	-4.21897
MAPT	Mapt_A0A0A0MQC7_S490.2	A0A0A0MQC7	0.114911	0.609343	0.221026	15.6244	-4.21914
MAPT	Mapt_A0A0A0MQC7_S491.2	A0A0A0MQC7	0.114911	0.609343	0.221026	15.6244	-4.21914
MAPT	Mapt_A0A0A0MQC7_S494.2	A0A0A0MQC7	0.114911	0.609343	0.221026	15.6244	-4.21914
MAPT	Mapt_B1AQW2_S147.2	B1AQW2	0.114911	0.609343	0.221026	15.6244	-4.21914
MAPT	Mapt_B1AQW2_S148.2	B1AQW2	0.114911	0.609343	0.221026	15.6244	-4.21914
MAPT	Mapt_B1AQW2_S151.2	B1AQW2	0.114911	0.609343	0.221026	15.6244	-4.21914
CEP170	Cep170_H7BX26_S1512.1	H7BX26	0.11495	0.609343	-0.208956	17.4206	-4.21937
URB2	Urb2_G3UX45_T704	G3UX45	0.114994	0.609343	-0.415942	12.8894	-4.21964
LRRC7	Lrrc7_A0A0G2JDT9_S952.1	A0A0G2JDT9	0.115032	0.609343	-0.238298	12.4909	-4.21986
LRRC7	Lrrc7_A0A0G2JDT9_S954.1	A0A0G2JDT9	0.115032	0.609343	-0.238298	12.4909	-4.21986
ARR3	Arr3_E9PXD3_Y77	E9PXD3	0.115062	0.609343	0.327477	12.3309	-4.22005
ADD1	Add1_E9Q1K3_T639	E9Q1K3	0.115132	0.609343	-0.255293	14.8227	-4.22047
KIAA1109	Kiaa1109_A0A1D5RMC4_S1305.1	A0A1D5RMC4	0.115221	0.609343	-0.238659	15.3409	-4.221
MAPT	Mapt_A0A0A0MQC7_S470.1	A0A0A0MQC7	0.115319	0.609343	-0.216384	19.0944	-4.22159
PRKCE	Prkce_P16054_S337	P16054	0.115431	0.609343	-0.392369	18.0757	-4.22226
ACO2	Aco2_Q99KI0_S559	Q99KI0	0.115583	0.609343	-0.343376	15.3366	-4.22317
LMO7	Lmo7_F6VG99_S1103	F6VG99	0.115609	0.609343	0.438773	10.7869	-4.22333
MAGED2	Maged2_A2AG47_S122	A2AG47	0.115669	0.609343	-0.249335	14.6032	-4.22369
ACOT1	Acot1_O55137_S416	O55137	0.11591	0.609343	-0.369083	13.7067	-4.22512
1700003M02RIK	1700003M02Rik_Z4YM47_T192	Z4YM47	0.115922	0.609343	-0.421648	13.2328	-4.2252
SRRM1	Srrm1_E9QKA4_S733	E9QKA4	0.115961	0.609343	-0.327957	12.9826	-4.22543
PIP5K1C	Pip5k1c_O70161_S655	O70161	0.116021	0.609343	-0.618695	17.6081	-4.22579
	_A0A0J9YUE9_S828.1	A0A0J9YUE9	0.116038	0.609343	-0.187546	18.2835	-4.22589
NAV3	Nav3_E9QMF5_S1535	E9QMF5	0.116039	0.609343	-0.471848	13.5996	-4.2259
DPYSL3	Dpysl3_E9PWE8_S649	E9PWE8	0.116151	0.609343	-0.313401	14.5713	-4.22656
HNRNPA1	Hnrnpa1_Q5EBP8_S6.1	Q5EBP8	0.116152	0.609343	-0.240418	18.5997	-4.22657
UNC13A	Unc13a_Q4KUS2_S255.1	Q4KUS2	0.116162	0.609343	-0.430604	15.0844	-4.22663
UNC13A	Unc13a_Q4KUS2_S260.1	Q4KUS2	0.116162	0.609343	-0.430604	15.0844	-4.22663
GM10093	Gm10093_D3YYI8_S393	D3YYI8	0.116235	0.609343	0.232174	15.4203	-4.22706
ELFN2	Elfn2_Q68FM6_S761	Q68FM6	0.116311	0.609343	-0.32058	15.6132	-4.22752
	_A0A286YDY4_S251	A0A286YDY4	0.116539	0.609343	-0.178456	16.3055	-4.22887
NAV1	Nav1_Q8CH77_S21	Q8CH77	0.116545	0.609343	-0.186923	15.877	-4.22891
CKB	Ckb_Q04447_T322	Q04447	0.11662	0.609343	-0.206775	14.3615	-4.22935
TPH1	Tph1_E9Q060_Y150.1	E9Q060	0.116651	0.609343	-0.451303	14.54	-4.22953
TPH1	Tph1_E9Q060_Y158.1	E9Q060	0.116651	0.609343	-0.451303	14.54	-4.22953
MTSS1L	Mtss1l_D3YWC9_S502	D3YWC9	0.116675	0.609343	-0.456155	15.3183	-4.22968
CHERP	Cherp_G5E8I8_S839.1	G5E8I8	0.116723	0.609343	-0.238045	15.6484	-4.22996
CHERP	Cherp_G5E8I8_T841.1	G5E8I8	0.116723	0.609343	-0.238045	15.6484	-4.22996
2010300C02RIK	2010300C02Rik_E9Q3M9_S75	E9Q3M9	0.116802	0.609343	-0.180153	16.6595	-4.23043
LRRFIP2	Lrrfip2_A0A0G2JEF6_S109	A0A0G2JEF6	0.116864	0.609343	-0.313827	14.6418	-4.2308
ATXN2L	Atxn2l_A0A0U1RPL0_S27.1	A0A0U1RPL0	0.11718	0.609343	-0.288564	10.5335	-4.23266
YAP1	Yap1_G3UYA6_S94.1	G3UYA6	0.117229	0.609343	-0.228379	13.8497	-4.23295
RANBP3	Ranbp3_Q9CT10_S257	Q9CT10	0.117259	0.609343	-0.238697	14.2054	-4.23313
ANKRD50	Ankrd50_F7BE84_S506	F7BE84	0.117335	0.609343	-0.242961	10.1308	-4.23358
DLGAP1	Dlgap1_Q9D415_S362	Q9D415	0.117505	0.609343	0.521214	15.9234	-4.23458
MAP3K10	Map3k10_D3YXM8_S502	D3YXM8	0.117583	0.609343	-0.338835	15.0641	-4.23504
GAP43	Gap43_P06837_S96.1	P06837	0.117595	0.609343	-0.425806	17.1146	-4.23511
HCN2	Hcn2_O88703_S743.1	O88703	0.117707	0.609343	-0.182051	13.3833	-4.23577
SYNPO	Synpo_Q8CC35_S833.1	Q8CC35	0.117733	0.609343	0.31636	16.1849	-4.23592
SYNPO	Synpo_Q8CC35_S839.1	Q8CC35	0.117733	0.609343	0.31636	16.1849	-4.23592
EPB4.1L1	Epb4.1l1_A2AUK5_S868	A2AUK5	0.117739	0.609343	-0.593354	17.6835	-4.23596
ZFML	Zfml_A0A0N4SVM8_S560.1	A0A0N4SVM8	0.117948	0.609343	-0.333116	14.443	-4.23718
ZFML	Zfml_A0A0N4SVM8_S562.1	A0A0N4SVM8	0.117948	0.609343	-0.333116	14.443	-4.23718
C2CD2L	C2cd2l_Q80X80_S411	Q80X80	0.117991	0.609343	-0.640222	14.6455	-4.23743
TRIOBP	Triobp_Q99KW3_S1604	Q99KW3	0.118015	0.609343	-0.301522	15.0928	-4.23758
CRTC2	Crtc2_V9GXK6_S372.1	V9GXK6	0.118025	0.609343	0.424279	13.2742	-4.23763
CRTC2	Crtc2_V9GXK6_S376.1	V9GXK6	0.118025	0.609343	0.424279	13.2742	-4.23763
RIMS1	Rims1_Q99NE5_S1448	Q99NE5	0.118029	0.609343	-0.438997	14.4947	-4.23766
MAPT	Mapt_B1AQW2_S144.1	B1AQW2	0.118062	0.609343	-0.235634	19.1427	-4.23785
BCL2L13	Bcl2l13_P59017_T389	P59017	0.118174	0.609343	0.530863	13.3397	-4.23851
NCKIPSD	Nckipsd_Q9ESJ4_S147	Q9ESJ4	0.118324	0.609343	-0.362258	14.1299	-4.23938
SLC4A7	Slc4a7_F8VQC9_S260	F8VQC9	0.118496	0.609343	-0.457632	14.4149	-4.24039
SHISA6	Shisa6_F6VQZ6_T196.1	F6VQZ6	0.118575	0.609343	-0.202301	18.237	-4.24085
THOC5	Thoc5_Q5SVF8_S187.1	Q5SVF8	0.118597	0.609343	0.180395	15.3381	-4.24097
THOC5	Thoc5_Q5SVF8_S189.1	Q5SVF8	0.118597	0.609343	0.180395	15.3381	-4.24097
PCLO	Pclo_Q9QYX7_S3616	Q9QYX7	0.118627	0.609343	-0.227736	16.7477	-4.24115
PCDH8	Pcdh8_Q7TSK3_S802.1	Q7TSK3	0.118651	0.609343	-0.392625	15.8054	-4.24129
WDR81	Wdr81_F6XD87_S452	F6XD87	0.118655	0.609343	-0.212219	15.153	-4.24131
HNRNPA1	Hnrnpa1_Q5EBP8_S2.1	Q5EBP8	0.118797	0.609343	-0.248931	18.7001	-4.24214
ARAF	Araf_Q99N57_S621	Q99N57	0.118822	0.609343	0.1982	11.8131	-4.24228
GMPR2	Gmpr2_Q99L27_S347	Q99L27	0.118982	0.609343	-0.177905	13.0418	-4.24321
EXOC1	Exoc1_Q5PPR2_S455	Q5PPR2	0.119011	0.609343	-0.236372	11.8612	-4.24339
MARCKSL1	Marcksl1_P28667_S120	P28667	0.119051	0.609343	0.415079	19.9642	-4.24362
BCLAF1	Bclaf1_A0A087WQA0_S221	A0A087WQA0	0.119103	0.609343	-0.297072	13.3738	-4.24392
PURB	Purb_O35295_S113	O35295	0.119245	0.609343	-0.192692	12.8066	-4.24474
RABGEF1	Rabgef1_Q9JM13_S390	Q9JM13	0.119325	0.609343	0.36545	16.3725	-4.2452
DYNC1I2	Dync1i2_A2BFF8_S98	A2BFF8	0.119327	0.609343	-0.386663	16.9349	-4.24522
CC2D1A	Cc2d1a_Q8K1A6_S435	Q8K1A6	0.119451	0.609343	0.296701	14.9384	-4.24594
RLTPR	Rltpr_S0DHL8_S1277	S0DHL8	0.119544	0.609343	-0.361186	14.4928	-4.24647
RPH3A	Rph3a_P47708_S679	P47708	0.119721	0.609343	-0.433284	16.2873	-4.2475
ABL2	Abl2_Q4JIM5_S621	Q4JIM5	0.119723	0.609343	-0.324754	15.5818	-4.24751
TOM1	Tom1_Q3UDC3_S486	Q3UDC3	0.119995	0.609343	-0.229039	15.546	-4.24907
PRKAR2B	Prkar2b_P31324_S83.1	P31324	0.120098	0.609343	0.603132	18.9027	-4.24967
PRKAR2B	Prkar2b_P31324_S85.1	P31324	0.120098	0.609343	0.603132	18.9027	-4.24967
BSN	Bsn_O88737_S1772	O88737	0.12018	0.609343	0.224069	13.9878	-4.25014
SRRM2	Srrm2_Q8BTI8_S1343.1	Q8BTI8	0.120218	0.609343	-0.33589	15.127	-4.25036
EEF1D	Eef1d_D3YZT9_S181	D3YZT9	0.120349	0.609343	0.299109	20.6125	-4.25111
GIT1	Git1_Q5F258_S571	Q5F258	0.120373	0.609343	-0.207211	13.0814	-4.25125
SRRM2	Srrm2_Q8BTI8_T973	Q8BTI8	0.120374	0.609343	-0.355816	13.8318	-4.25126
SRRM2	Srrm2_Q8BTI8_S1774.2	Q8BTI8	0.120456	0.609343	0.408306	12.6866	-4.25173
CAMK2B	Camk2b_Q5SVJ0_S397	Q5SVJ0	0.120519	0.609343	-0.473642	17.4489	-4.25209
C2CD2L	C2cd2l_Q80X80_S464.1	Q80X80	0.120538	0.609343	-0.271017	16.8959	-4.2522
GIT2	Git2_F7BIK4_S360	F7BIK4	0.120568	0.609343	-0.229311	14.844	-4.25237
KNDC1	Kndc1_Q0KK55_S843	Q0KK55	0.120711	0.609343	-0.299015	14.3167	-4.25318
MAGEE1	Magee1_Q6PCZ4_S8	Q6PCZ4	0.120733	0.609343	-0.624725	12.0526	-4.25331
SNAP91	Snap91_Q61548_S313.1	Q61548	0.120793	0.609343	-0.202322	17.8733	-4.25366
EXOC8	Exoc8_Q6PGF7_S28	Q6PGF7	0.120814	0.609343	-0.276238	15.0183	-4.25378
MADD	Madd_A2AGQ6_S155	A2AGQ6	0.120839	0.609343	-0.276382	16.0866	-4.25392
EPN1	Epn1_Q80VP1_S450	Q80VP1	0.121007	0.609343	-0.343732	14.7722	-4.25488
MAP4	Map4_P27546_S506.1	P27546	0.121057	0.609343	0.559683	17.807	-4.25517
DPYSL3	Dpysl3_E9PWE8_T637.1	E9PWE8	0.121241	0.609343	-0.466468	13.0425	-4.25621
TAB3	Tab3_Q571K4_S126	Q571K4	0.121351	0.609343	0.326269	13.6782	-4.25684
TACC2	Tacc2_A0A140LIQ6_S294	A0A140LIQ6	0.121447	0.609343	0.596007	15.3293	-4.25739
C2CD2	C2cd2_E9Q3C1_S436.1	E9Q3C1	0.121549	0.609343	-0.1788	14.8445	-4.25797
C2CD2	C2cd2_E9Q3C1_T430.1	E9Q3C1	0.121549	0.609343	-0.1788	14.8445	-4.25797
BRD8	Brd8_D3YZC7_S547	D3YZC7	0.121576	0.609343	-0.298318	12.7929	-4.25812
ITM2C	Itm2c_A0A087WRM2_T39	A0A087WRM2	0.12168	0.609343	-0.284487	16.3903	-4.25871
NAV1	Nav1_Q8CH77_S477	Q8CH77	0.12175	0.609343	0.253291	15.3038	-4.25911
NEDD4L	Nedd4l_A0A286YCM8_S335	A0A286YCM8	0.121764	0.609343	0.345756	13.6769	-4.25918
PKP4	Pkp4_Q68FH0_S509.1	Q68FH0	0.121788	0.609343	-0.292943	17.4341	-4.25932
PKP4	Pkp4_Q68FH0_S514.1	Q68FH0	0.121788	0.609343	-0.292943	17.4341	-4.25932
CNNM1	Cnnm1_A0A286YDL2_S871	A0A286YDL2	0.121801	0.609343	-0.250212	13.1771	-4.2594
NAP1L4	Nap1l4_B7ZNL2_S125	B7ZNL2	0.12196	0.609343	0.645621	19.2151	-4.2603
BRSK2	Brsk2_G3UWV4_S446	G3UWV4	0.12197	0.609343	-0.273357	14.1428	-4.26035
NCOA5	Ncoa5_B7ZC24_S378	B7ZC24	0.122007	0.609343	-0.211039	12.9046	-4.26057
CEP170	Cep170_H7BX26_S1150.1	H7BX26	0.122165	0.609343	-0.234937	15.5494	-4.26146
MAP4	Map4_P27546_S517.1	P27546	0.122262	0.609343	0.54161	17.9184	-4.26201
ARHGAP21	Arhgap21_B7ZCJ0_S851	B7ZCJ0	0.122269	0.609343	-0.392329	16.3895	-4.26205
R3HDM1	R3hdm1_F6Z9T5_S34	F6Z9T5	0.122272	0.609343	-0.206397	16.605	-4.26206
AAK1	Aak1_Q3UHJ0_T618.1	Q3UHJ0	0.122279	0.609343	-0.343114	18.1492	-4.2621
CLCC1	Clcc1_Q99LI2_S58	Q99LI2	0.122355	0.609343	-0.266113	12.9257	-4.26253
GAS2L1	Gas2l1_Q8JZP9_S306	Q8JZP9	0.122376	0.609343	-0.269863	13.8988	-4.26265
MARCKS	Marcks_P26645_S138.1	P26645	0.122436	0.609343	-0.184564	18.9239	-4.26299
G3BP2	G3bp2_P97379_T227	P97379	0.122448	0.609343	-0.218644	17.5182	-4.26306
SYN1	Syn1_O88935_S427.2	O88935	0.122466	0.609343	-0.22377	17.4323	-4.26316
ELFN2	Elfn2_Q68FM6_S750	Q68FM6	0.122473	0.609343	-0.290859	16.3119	-4.26319
PSIP1	Psip1_A2BI12_S272.1	A2BI12	0.122482	0.609343	-0.256371	16.2044	-4.26325
PSIP1	Psip1_A2BI12_S274.1	A2BI12	0.122482	0.609343	-0.256371	16.2044	-4.26325
BSN	Bsn_O88737_S2808.1	O88737	0.122492	0.609343	-0.658784	14.2924	-4.2633
PRKCG	Prkcg_P63318_S326	P63318	0.122582	0.609343	0.428436	14.3925	-4.26381
RPH3A	Rph3a_P47708_S680	P47708	0.122608	0.609343	-0.327676	15.7822	-4.26396
DPYSL5	Dpysl5_Q9EQF6_T516.1	Q9EQF6	0.12264	0.609343	0.497428	13.9238	-4.26414
MAP4	Map4_P27546_S475	P27546	0.122674	0.609343	0.586162	16.2053	-4.26433
DLG2	Dlg2_Q91XM9_S65	Q91XM9	0.122878	0.609343	-0.356702	14.7376	-4.26548
CCDC177	Ccdc177_Q3UHB8_S231	Q3UHB8	0.122888	0.609343	-0.352262	11.8957	-4.26553
CSNK1D	Csnk1d_F6VU53_Y49.1	F6VU53	0.122975	0.609343	-0.822901	13.0554	-4.26602
CSNK1D	Csnk1d_F6VU53_Y57.1	F6VU53	0.122975	0.609343	-0.822901	13.0554	-4.26602
	_Q922M7_S189.1	Q922M7	0.12299	0.609343	-0.21797	15.6681	-4.26611
NEFH	Nefh_P19246_S595	P19246	0.123006	0.609343	0.360674	15.6377	-4.26619
SRSF7	Srsf7_Q8BL97_S212.1	Q8BL97	0.123013	0.609343	-0.341494	15.6429	-4.26623
SLC6A11	Slc6a11_P31650_S598	P31650	0.12306	0.609343	0.569444	14.2884	-4.2665
CHGB	Chgb_P16014_S493	P16014	0.123109	0.609343	-0.249058	14.1558	-4.26678
CCAR2	Ccar2_Q8VDP4_S626	Q8VDP4	0.123128	0.609343	-0.418902	13.0788	-4.26688
PRICKLE1	Prickle1_Q3U5C7_S684	Q3U5C7	0.123196	0.609343	-0.442751	15.0882	-4.26726
SLC1A2	Slc1a2_P43006_S532	P43006	0.12322	0.609343	-0.354801	17.9827	-4.26739
SIK3	Sik3_E9PU87_S917	E9PU87	0.12344	0.609343	-0.364244	15.3714	-4.26863
CLASP2	Clasp2_Q08EB5_S466	Q08EB5	0.123462	0.609343	-0.523981	16.8804	-4.26875
RIMS1	Rims1_Q99NE5_S287	Q99NE5	0.123463	0.609343	-0.633836	10.7265	-4.26876
TENM4	Tenm4_Q3UHK6_S113.1	Q3UHK6	0.123548	0.609343	-0.200591	14.9318	-4.26923
TENM4	Tenm4_Q3UHK6_S124.1	Q3UHK6	0.123548	0.609343	-0.200591	14.9318	-4.26923
MDH1	Mdh1_P14152_S189	P14152	0.123573	0.609343	-0.611009	13.7715	-4.26937
INA	Ina_P46660_S37	P46660	0.12377	0.609343	-0.203182	15.1224	-4.27047
MIEF1	Mief1_Q8BGV8_S55.1	Q8BGV8	0.123819	0.609343	-0.234158	16.8458	-4.27074
MIEF1	Mief1_Q8BGV8_S59.1	Q8BGV8	0.123819	0.609343	-0.234158	16.8458	-4.27074
SOWAHC	Sowahc_Q8C0J6_S82	Q8C0J6	0.123935	0.609343	0.212183	12.6918	-4.27139
ERC2	Erc2_Q3UHT7_S45	Q3UHT7	0.123993	0.609343	0.382567	15.0313	-4.27172
SLAIN1	Slain1_F7B673_S270	F7B673	0.124004	0.609343	-0.634798	14.7767	-4.27178
SCG2	Scg2_Q4W8U9_S515	Q4W8U9	0.124271	0.609343	0.427444	16.2399	-4.27326
HCN2	Hcn2_O88703_S750.1	O88703	0.124306	0.609343	-0.306444	14.8694	-4.27346
TBC1D10B	Tbc1d10b_Q8BHL3_S22	Q8BHL3	0.124351	0.609343	-0.49375	13.0537	-4.27371
BRINP3	Brinp3_Q499E0_S390	Q499E0	0.124389	0.609343	0.24506	15.0497	-4.27391
TRAPPC12	Trappc12_Q8C0C3_S309	Q8C0C3	0.124537	0.609343	-0.227363	16.6752	-4.27474
RALBP1	Ralbp1_Q62172_S48.1	Q62172	0.124609	0.609343	-0.211879	16.1189	-4.27513
RALBP1	Ralbp1_Q62172_S62.1	Q62172	0.124609	0.609343	-0.211879	16.1189	-4.27513
SHANK2	Shank2_D3Z5K8_S422	D3Z5K8	0.124625	0.609343	-0.21823	14.0353	-4.27522
ACIN1	Acin1_F6RJ39_S425	F6RJ39	0.124684	0.609343	0.262325	15.1095	-4.27555
	_C0HKD9_S52.1	C0HKD9	0.124815	0.609343	0.317075	16.3697	-4.27627
	_C0HKD9_S53.1	C0HKD9	0.124815	0.609343	0.317075	16.3697	-4.27627
SPTBN4	Sptbn4_E9PX29_S2268	E9PX29	0.124889	0.609343	-0.364476	14.7791	-4.27668
EPB4.1L3	Epb4.1l3_A7YY80_T492	A7YY80	0.12515	0.609343	-0.343002	13.8586	-4.27812
BSN	Bsn_O88737_S245.2	O88737	0.125151	0.609343	-0.167317	15.244	-4.27813
TTC7B	Ttc7b_A0A1Y7VLT4_S45	A0A1Y7VLT4	0.125177	0.609343	-0.285295	13.2423	-4.27827
GPRIN1	Gprin1_Q3UNH4_S691	Q3UNH4	0.125319	0.609343	-0.19206	17.0421	-4.27905
PRICKLE2	Prickle2_A7YQ68_S752	A7YQ68	0.125512	0.609343	-0.327312	12.6473	-4.28012
ARHGAP39	Arhgap39_H7BX46_S249	H7BX46	0.125564	0.609343	-0.275475	13.0904	-4.2804
DMTN	Dmtn_Q9WV69_S26.1	Q9WV69	0.125666	0.609343	-0.19455	15.0283	-4.28096
	_A0A140LHX7_S94	A0A140LHX7	0.125824	0.609343	-0.307304	14.9083	-4.28183
AGAP2	Agap2_Q3UHD9_S175	Q3UHD9	0.125848	0.609343	0.349267	12.1535	-4.28196
STK32C	Stk32c_Q8QZV4_S18	Q8QZV4	0.125881	0.609343	-0.410182	14.4299	-4.28214
TRIM32	Trim32_Q8CH72_S330	Q8CH72	0.126034	0.609343	-0.184819	13.142	-4.28298
LMO7	Lmo7_F6VG99_S1507	F6VG99	0.126055	0.609343	-0.479877	14.5216	-4.28309
RHBDF1	Rhbdf1_A2AVE4_S61	A2AVE4	0.126069	0.609343	-0.351486	12.9585	-4.28317
DLG2	Dlg2_Q91XM9_S406	Q91XM9	0.126267	0.609343	-0.374733	14.7081	-4.28425
GAS2L1	Gas2l1_Q8JZP9_S482	Q8JZP9	0.126357	0.609343	-0.440887	13.0683	-4.28474
ARFGAP1	Arfgap1_V9GWV1_S333	V9GWV1	0.126362	0.609343	-0.251999	17.4154	-4.28477
AMPH	Amph_A0A0G2JEG8_S268	A0A0G2JEG8	0.126439	0.609343	0.585401	13.7159	-4.28519
BSN	Bsn_O88737_S3519.1	O88737	0.126616	0.609343	-0.200106	16.6267	-4.28616
EIF4G1	Eif4g1_E9PVC6_S1184.1	E9PVC6	0.126692	0.609343	0.275066	13.8221	-4.28657
EIF4G1	Eif4g1_E9PVC6_T1179.1	E9PVC6	0.126692	0.609343	0.275066	13.8221	-4.28657
DENND1A	Dennd1a_A2ALU3_S86	A2ALU3	0.127022	0.609343	-0.34904	14.9629	-4.28837
NEDD4L	Nedd4l_A0A286YCM8_S339	A0A286YCM8	0.127048	0.609343	-0.225069	12.7025	-4.2885
GPRIN1	Gprin1_Q3UNH4_S219	Q3UNH4	0.127161	0.609343	-0.330008	15.7988	-4.28912
CNBP	Cnbp_P53996_S47	P53996	0.127224	0.609343	-0.298821	12.5361	-4.28946
SLC4A8	Slc4a8_Q8JZR6_S1046	Q8JZR6	0.127247	0.609343	-0.246409	12.3976	-4.28958
SLX4	Slx4_Q6P1D7_S926.1	Q6P1D7	0.127266	0.609343	0.28459	14.8136	-4.28969
SLX4	Slx4_Q6P1D7_S940.1	Q6P1D7	0.127266	0.609343	0.28459	14.8136	-4.28969
ZRANB2	Zranb2_E9PUD0_S253.1	E9PUD0	0.127277	0.609343	-0.290253	13.4502	-4.28975
ZRANB2	Zranb2_E9PUD0_S257.1	E9PUD0	0.127277	0.609343	-0.290253	13.4502	-4.28975
PI4K2A	Pi4k2a_Q2TBE6_S47.1	Q2TBE6	0.127386	0.609343	-0.3541	17.9937	-4.29034
HSP90AA1	Hsp90aa1_P07901_S454	P07901	0.127477	0.609343	-0.29488	12.48	-4.29083
HRNR	Hrnr_F8WJ23_S1145.1	F8WJ23	0.127569	0.609343	0.556138	16.098	-4.29133
ARHGEF7	Arhgef7_Q9ES28_S673	Q9ES28	0.12778	0.609343	-0.657902	15.5396	-4.29247
DPYSL3	Dpysl3_E9PWE8_S635.1	E9PWE8	0.127864	0.609343	-0.183793	16.8983	-4.29292
HECTD2	Hectd2_D6REW0_S76	D6REW0	0.127871	0.609343	-0.271732	14.2883	-4.29296
TEX2	Tex2_Q6ZPJ0_T196	Q6ZPJ0	0.128142	0.609343	-0.194067	15.102	-4.29442
LRRC7	Lrrc7_A0A0G2JDT9_S1238	A0A0G2JDT9	0.128244	0.609343	-0.176724	14.7544	-4.29497
CSNK1D	Csnk1d_Q9DC28_S331	Q9DC28	0.12833	0.609343	-0.361573	14.283	-4.29543
CRTC3	Crtc3_Q91X84_S62	Q91X84	0.128409	0.609343	-0.409543	13.7044	-4.29585
BSN	Bsn_O88737_S2811.1	O88737	0.128474	0.609343	-0.435457	16.2294	-4.2962
PRKAA1	Prkaa1_Q3TUQ7_S487	Q3TUQ7	0.128597	0.609343	-0.286818	16.1589	-4.29686
MAP1B	Map1b_P14873_S1778.1	P14873	0.128728	0.609343	-0.296254	16.9811	-4.29756
SPP1	Spp1_P10923_T41.1	P10923	0.128759	0.609343	0.345465	13.079	-4.29773
MARK2	Mark2_Q05512_S568	Q05512	0.128767	0.609343	-0.394148	11.1663	-4.29777
PSD	Psd_Q5DTT2_T1013	Q5DTT2	0.128876	0.609343	0.267732	13.0669	-4.29835
EML2	Eml2_E9QK48_S151.1	E9QK48	0.128931	0.609343	0.194738	13.8746	-4.29865
EML2	Eml2_E9QK48_S154.1	E9QK48	0.128931	0.609343	0.194738	13.8746	-4.29865
PITPNM2	Pitpnm2_Q6ZPQ6_S334.1	Q6ZPQ6	0.128975	0.609343	0.55409	18.542	-4.29888
PITPNM2	Pitpnm2_Q6ZPQ6_S338.1	Q6ZPQ6	0.128975	0.609343	0.55409	18.542	-4.29888
EIF4ENIF1	Eif4enif1_A8Y5K6_S774	A8Y5K6	0.128982	0.609343	-0.1872	15.0481	-4.29892
NUCKS1	Nucks1_A0A087WRY3_S61.1	A0A087WRY3	0.128988	0.609343	-0.207747	18.3678	-4.29896
NSRP1	Nsrp1_Q5NCR9_S306.1	Q5NCR9	0.129	0.609343	-0.271429	12.9294	-4.29902
NSRP1	Nsrp1_Q5NCR9_S308.1	Q5NCR9	0.129	0.609343	-0.271429	12.9294	-4.29902
MARCKS	Marcks_P26645_T143	P26645	0.129015	0.609343	-0.228071	17.8861	-4.2991
CACNA1A	Cacna1a_A0A1L1SQZ2_S2271	A0A1L1SQZ2	0.129081	0.609343	0.189857	15.6058	-4.29945
MAP4	Map4_P27546_S914	P27546	0.129132	0.609343	-0.33405	16.3013	-4.29972
MYL12A	Myl12a_Q6ZWQ9_S20	Q6ZWQ9	0.129273	0.609343	-0.322979	17.0926	-4.30047
SGIP1	Sgip1_Q8VD37_S319.1	Q8VD37	0.129353	0.609343	-0.15762	17.2415	-4.3009
GBF1	Gbf1_Q6A099_S1264	Q6A099	0.129421	0.609343	-0.426484	16.5902	-4.30126
ELAVL4	Elavl4_A2A9S3_S36	A2A9S3	0.129684	0.609343	-0.299124	15.7622	-4.30266
SLC38A3	Slc38a3_A0A0A6YWH4_S53	A0A0A6YWH4	0.129755	0.609343	-0.715437	13.5552	-4.30304
BSN	Bsn_O88737_S3512	O88737	0.12984	0.609343	-0.274072	15.4862	-4.30349
TMEM132E	Tmem132e_A0A0A0MQ93_S1006	A0A0A0MQ93	0.130038	0.609343	-0.336387	14.7947	-4.30454
FBXO41	Fbxo41_Q6NS60_S188.1	Q6NS60	0.13004	0.609343	-0.221851	14.2056	-4.30455
FBXO41	Fbxo41_Q6NS60_T168.1	Q6NS60	0.13004	0.609343	-0.221851	14.2056	-4.30455
SRRM2	Srrm2_Q8BTI8_S1576	Q8BTI8	0.13011	0.609343	0.196687	14.3756	-4.30492
SRRM2	Srrm2_Q8BTI8_S1577	Q8BTI8	0.13011	0.609343	0.196687	14.3756	-4.30492
SIK3	Sik3_E9PU87_S1026	E9PU87	0.130144	0.609343	-0.397425	13.08	-4.3051
MARCKSL1	Marcksl1_P28667_T122	P28667	0.130159	0.609343	0.805293	16.1549	-4.30518
SRSF6	Srsf6_Q3TWW8_S303	Q3TWW8	0.130418	0.609343	-0.251346	13.3181	-4.30655
PPP2R5E	Ppp2r5e_A0A1W2P7D8_S33	A0A1W2P7D8	0.1305	0.609343	-0.329333	15.5138	-4.30698
NCAM1	Ncam1_A0A0A6YY47_T803	A0A0A6YY47	0.130545	0.609343	-0.396466	16.923	-4.30722
NEFH	Nefh_P19246_S637.1	P19246	0.13062	0.609343	-0.245177	14.4045	-4.30761
NEFH	Nefh_P19246_S643.1	P19246	0.13062	0.609343	-0.245177	14.4045	-4.30761
DNER	Dner_Q8JZM4_S722	Q8JZM4	0.130666	0.609343	0.42335	16.3021	-4.30786
SLC7A8	Slc7a8_Q9QXW9_S21.1	Q9QXW9	0.130705	0.609343	-0.197092	16.8036	-4.30807
JPH3	Jph3_Q9ET77_S420	Q9ET77	0.130771	0.609343	-0.390005	11.7654	-4.30841
DPYSL2	Dpysl2_O08553_S540	O08553	0.130811	0.609343	-0.365128	12.619	-4.30862
CARS	Cars_Q9ER72_S102	Q9ER72	0.130874	0.609343	-0.325352	9.82136	-4.30896
TSC2	Tsc2_A0A2I3BPP1_S1433	A0A2I3BPP1	0.131043	0.609343	-0.378967	12.508	-4.30984
EPN2	Epn2_J3QNT7_S192.1	J3QNT7	0.131069	0.609343	-0.504126	16.8318	-4.30998
PRDM8	Prdm8_B2RU90_S372	B2RU90	0.131111	0.609343	-0.593155	14.7079	-4.3102
PHLDB1	Phldb1_F6RUK9_S311	F6RUK9	0.131137	0.609343	-0.296415	13.8985	-4.31034
MYRIP	Myrip_A0A1L1SQQ9_S313	A0A1L1SQQ9	0.131173	0.609343	-0.252008	13.918	-4.31053
SRRM2	Srrm2_Q8BTI8_S452.1	Q8BTI8	0.131238	0.609343	-0.231202	18.0515	-4.31087
WDR7	Wdr7_Q920I9_T926	Q920I9	0.131296	0.609343	-0.325817	14.2038	-4.31117
STK24	Stk24_Q99KH8_S4	Q99KH8	0.131298	0.609343	0.349846	16.1447	-4.31118
MFSD8	Mfsd8_A0A0N4SWC1_S18	A0A0N4SWC1	0.131336	0.609343	-0.403926	12.9563	-4.31138
MARCKSL1	Marcksl1_P28667_S132	P28667	0.131435	0.609343	0.676639	14.8983	-4.3119
ANK2	Ank2_S4R2R5_S3627	S4R2R5	0.131518	0.609343	-0.211824	16.4464	-4.31234
AKAP5	Akap5_H3BIV5_S258	H3BIV5	0.131544	0.609343	-0.28134	14.8759	-4.31247
SIRT2	Sirt2_Q8VDQ8_S364.1	Q8VDQ8	0.13158	0.609343	-0.40442	16.5881	-4.31266
SNTA1	Snta1_A2AKD7_S195	A2AKD7	0.131596	0.609343	-0.235218	16.4951	-4.31274
CEP170	Cep170_H7BX26_S1152.1	H7BX26	0.131638	0.609343	-0.25148	15.4034	-4.31296
SRRM1	Srrm1_E9QKA4_S572.1	E9QKA4	0.131781	0.609343	-0.223593	17.1531	-4.31371
SRRM1	Srrm1_E9QKA4_S574.1	E9QKA4	0.131781	0.609343	-0.223593	17.1531	-4.31371
PLEKHA6	Plekha6_A0A087WP13_S295.1	A0A087WP13	0.131892	0.609343	-0.194606	12.9168	-4.31429
PLEKHA6	Plekha6_A0A087WP13_S299.1	A0A087WP13	0.131892	0.609343	-0.194606	12.9168	-4.31429
RAB11FIP5	Rab11fip5_A0A0N4SW73_S278	A0A0N4SW73	0.132075	0.609343	-0.357769	14.0463	-4.31524
PI4K2A	Pi4k2a_Q2TBE6_T4.1	Q2TBE6	0.13222	0.609343	-0.177836	16.2692	-4.316
EIF4G1	Eif4g1_E9PVC6_T167	E9PVC6	0.132292	0.609343	-0.228058	14.382	-4.31638
SRRM1	Srrm1_E9QKA4_S448.1	E9QKA4	0.132368	0.609343	-0.30059	14.4215	-4.31677
SRRM1	Srrm1_E9QKA4_S450.1	E9QKA4	0.132368	0.609343	-0.30059	14.4215	-4.31677
AAK1	Aak1_Q3UHJ0_S674.1	Q3UHJ0	0.132405	0.609343	-0.398354	13.4145	-4.31696
WNK2	Wnk2_E9Q6Q2_S1687	E9Q6Q2	0.132427	0.609343	-0.205021	15.877	-4.31708
KBTBD11	Kbtbd11_Q8BNW9_S320.1	Q8BNW9	0.13244	0.609343	-0.204143	14.7218	-4.31714
LYST	Lyst_G5E8Q0_S2559.1	G5E8Q0	0.132542	0.609343	-0.240028	13.4081	-4.31767
LYST	Lyst_G5E8Q0_S2563.1	G5E8Q0	0.132542	0.609343	-0.240028	13.4081	-4.31767
DLGAP1	Dlgap1_Q9D415_S428.1	Q9D415	0.132547	0.609343	0.230995	13.3662	-4.3177
SLTM	Sltm_Q8CH25_S289	Q8CH25	0.132589	0.609343	-0.373666	15.5799	-4.31792
NRCAM	Nrcam_Q810U4_S1242.2	Q810U4	0.132631	0.609343	0.421043	13.2118	-4.31814
FAM110B	Fam110b_Q8C739_S95	Q8C739	0.13271	0.609343	-0.229638	15.093	-4.31855
SIRT2	Sirt2_Q8VDQ8_S372.1	Q8VDQ8	0.13277	0.609343	-0.378017	16.9327	-4.31886
PPP1R18	Ppp1r18_Q8BQ30_S224.1	Q8BQ30	0.132835	0.609343	-0.198407	13.8554	-4.3192
PPP1R18	Ppp1r18_Q8BQ30_S234.1	Q8BQ30	0.132835	0.609343	-0.198407	13.8554	-4.3192
MARCKSL1	Marcksl1_P28667_S151	P28667	0.132951	0.609343	-0.187507	16.7891	-4.31979
IRF2BPL	Irf2bpl_Q8K3X4_S195	Q8K3X4	0.133105	0.609343	0.269803	14.3983	-4.32059
CCDC6	Ccdc6_D3YZP9_S237	D3YZP9	0.133125	0.609343	-0.245148	15.3878	-4.32069
	_A0A286YDR0_S228.1	A0A286YDR0	0.13317	0.609343	0.337879	15.2457	-4.32093
MYO5A	Myo5a_D3YZ62_S600	D3YZ62	0.133225	0.609343	0.486276	19.1896	-4.32121
PPP1R9B	Ppp1r9b_Q6R891_S100	Q6R891	0.133373	0.609343	0.429847	15.2433	-4.32197
ANK2	Ank2_S4R2R5_T3354.1	S4R2R5	0.133478	0.609343	-0.315674	13.5098	-4.32252
FAM134A	Fam134a_Q6NS82_S276.1	Q6NS82	0.133499	0.609343	0.256325	14.894	-4.32263
FAM134A	Fam134a_Q6NS82_T274.1	Q6NS82	0.133499	0.609343	0.256325	14.894	-4.32263
FOXK2	Foxk2_Q3UCQ1_S8	Q3UCQ1	0.133651	0.609343	-0.293811	11.6363	-4.32341
WDR47	Wdr47_Q8CGF6_S339	Q8CGF6	0.133924	0.609343	0.166293	16.395	-4.32481
KIF1B	Kif1b_Q60575_S1075	Q60575	0.133978	0.609343	-0.177482	15.3512	-4.32509
SYN1	Syn1_O88935_S551.1	O88935	0.134219	0.609343	-0.326668	16.0691	-4.32633
SYN1	Syn1_O88935_S553.1	O88935	0.134219	0.609343	-0.326668	16.0691	-4.32633
RABL6	Rabl6_Q5U3K5_S482.1	Q5U3K5	0.134244	0.609343	-0.232375	14.3506	-4.32646
RABL6	Rabl6_Q5U3K5_S483.1	Q5U3K5	0.134244	0.609343	-0.232375	14.3506	-4.32646
BRSK2	Brsk2_G3UWV4_S295	G3UWV4	0.134348	0.609343	0.279348	14.2529	-4.32699
MAP2	Map2_P20357_S726.1	P20357	0.134357	0.609343	0.530141	18.1311	-4.32704
RAB3IP	Rab3ip_Q68EF0_S218.1	Q68EF0	0.134362	0.609343	0.267636	13.6977	-4.32706
RAB3IP	Rab3ip_Q68EF0_T217.1	Q68EF0	0.134362	0.609343	0.267636	13.6977	-4.32706
DST	Dst_S4R1P5_S77	S4R1P5	0.134388	0.609343	-0.18446	12.722	-4.32719
C2CD2L	C2cd2l_Q80X80_S468	Q80X80	0.134601	0.609343	-0.650705	15.0473	-4.32828
CNKSR2	Cnksr2_Q80YA9_S467	Q80YA9	0.134723	0.609343	-0.341946	14.4152	-4.32891
KIAA1671	Kiaa1671_A0A1B0GR85_S1664	A0A1B0GR85	0.13477	0.609343	-0.31606	15.5056	-4.32914
TNS1	Tns1_A0A087WRU0_S1286	A0A087WRU0	0.134815	0.609343	-0.194326	10.2167	-4.32937
PCYT1A	Pcyt1a_P49586_S331	P49586	0.13499	0.609343	-0.252492	13.7332	-4.33027
PI4K2A	Pi4k2a_Q2TBE6_S51.1	Q2TBE6	0.135364	0.609343	-0.361041	18.1984	-4.33217
BSN	Bsn_O88737_S1173.1	O88737	0.135437	0.609343	0.632625	15.6171	-4.33254
BSN	Bsn_O88737_T55	O88737	0.135448	0.609343	-0.278039	15.2947	-4.3326
CDC42BPB	Cdc42bpb_Q7TT50_S363	Q7TT50	0.135604	0.609343	-0.381863	15.9825	-4.33339
EP400	Ep400_Q8CHI8_S923	Q8CHI8	0.135664	0.609343	-0.205313	14.509	-4.33369
MTDH	Mtdh_Q80WJ7_S565	Q80WJ7	0.135737	0.609343	-0.224032	17.9045	-4.33406
SRRM2	Srrm2_Q8BTI8_Y1776.1	Q8BTI8	0.135792	0.609343	0.345573	15.1257	-4.33434
SRGAP1	Srgap1_D3YZW1_S906	D3YZW1	0.135904	0.609343	-0.385845	14.9639	-4.3349
TAB1	Tab1_Q8CF89_S16	Q8CF89	0.135908	0.609343	-0.326089	12.6512	-4.33492
RB1CC1	Rb1cc1_E9PX56_S629	E9PX56	0.135917	0.609343	-0.472401	16.1073	-4.33497
	_A0A286YDZ5_S541.1	A0A286YDZ5	0.135935	0.609343	-0.296914	15.1396	-4.33506
MARK3	Mark3_A0A1Y7VNZ6_S400	A0A1Y7VNZ6	0.13597	0.609343	-0.215184	13.692	-4.33524
CAMSAP3	Camsap3_Q80VC9_S683	Q80VC9	0.135979	0.609343	-0.243779	14.3729	-4.33529
SNTB2	Sntb2_B7ZNU9_S75.1	B7ZNU9	0.136073	0.609343	-0.253498	13.7315	-4.33576
SNTB2	Sntb2_B7ZNU9_S90.1	B7ZNU9	0.136073	0.609343	-0.253498	13.7315	-4.33576
OSBP	Osbp_Q3B7Z2_S196.1	Q3B7Z2	0.136161	0.609343	0.56906	17.9066	-4.33621
SCG2	Scg2_Q4W8U9_S176	Q4W8U9	0.136332	0.609343	0.315586	15.4135	-4.33707
WRAP53	Wrap53_I7HJ86_S4.1	I7HJ86	0.136342	0.609343	-0.414485	11.2223	-4.33712
WRAP53	Wrap53_I7HJ86_T3.1	I7HJ86	0.136342	0.609343	-0.414485	11.2223	-4.33712
	_A0A1B0GS20_T904	A0A1B0GS20	0.136347	0.609343	-0.409517	14.9191	-4.33714
SYN1	Syn1_O88935_S438.1	O88935	0.136374	0.609343	-0.355662	17.6598	-4.33728
GLS	Gls_D3Z7P3_S657	D3Z7P3	0.136487	0.609343	0.222384	13.8206	-4.33785
CACNB2	Cacnb2_Q8CC27_S203	Q8CC27	0.136624	0.609343	-0.211567	15.3163	-4.33854
PPFIA4	Ppfia4_B8QI36_S613	B8QI36	0.136672	0.609343	-0.211096	14.8825	-4.33878
LPPR1	Lppr1_Q8BFZ2_S307	Q8BFZ2	0.136698	0.609343	-0.20506	14.5721	-4.33891
FAM160A2	Fam160a2_F8WHJ1_S529.1	F8WHJ1	0.136818	0.609343	-0.175591	15.3828	-4.33951
HERC1	Herc1_E9PZP8_S1333	E9PZP8	0.136962	0.609343	-0.171192	15.1061	-4.34024
XPO6	Xpo6_Q924Z6_T204.1	Q924Z6	0.137034	0.609343	-0.465978	14.3314	-4.3406
MICAL3	Mical3_Q8CJ19_S1392.1	Q8CJ19	0.137041	0.609343	-0.757253	15.2329	-4.34063
MICAL3	Mical3_Q8CJ19_S1404.1	Q8CJ19	0.137041	0.609343	-0.757253	15.2329	-4.34063
RIMS1	Rims1_Q99NE5_S1448.1	Q99NE5	0.137076	0.609343	-0.361881	17.5458	-4.34081
RIMS1	Rims1_Q99NE5_S1451.1	Q99NE5	0.137076	0.609343	-0.361881	17.5458	-4.34081
2025-03-07	March7_Q9WV66_S302	Q9WV66	0.137121	0.609343	-0.447708	12.3	-4.34103
DLGAP1	Dlgap1_Q9D415_S421.1	Q9D415	0.137212	0.609343	0.2419	13.8585	-4.34149
SRRM1	Srrm1_E9QKA4_S227	E9QKA4	0.137319	0.609343	-0.195016	14.0262	-4.34203
PALMD	Palmd_Q3UVT7_S385	Q3UVT7	0.137555	0.609343	-0.242246	13.9266	-4.3432
KCTD12	Kctd12_A0A0R4J2B2_T198	A0A0R4J2B2	0.137619	0.609343	-0.260465	13.5059	-4.34352
ACIN1	Acin1_F6RJ39_S656	F6RJ39	0.13769	0.609343	-0.272863	13.0678	-4.34388
MAPT	Mapt_A0A0A0MQC7_S692	A0A0A0MQC7	0.137743	0.609343	0.271845	14.0179	-4.34415
FAM195B	Fam195b_Q3UGS4_S18.1	Q3UGS4	0.137749	0.609343	-0.421494	15.9544	-4.34417
FAM195B	Fam195b_Q3UGS4_T23.1	Q3UGS4	0.137749	0.609343	-0.421494	15.9544	-4.34417
NDRG3	Ndrg3_Q9QYF9_S335	Q9QYF9	0.137911	0.609343	-0.253259	14.0983	-4.34498
TPD52	Tpd52_E9PUA7_S193	E9PUA7	0.13805	0.609343	0.383872	15.3754	-4.34567
MAPT	Mapt_A0A0A0MQC7_T473.1	A0A0A0MQC7	0.138059	0.609343	-0.222109	19.4927	-4.34572
HCN3	Hcn3_O88705_S720	O88705	0.138078	0.609343	-0.21792	14.0673	-4.34581
NAV3	Nav3_E9QMF5_S1466.1	E9QMF5	0.138166	0.609343	0.309868	14.5949	-4.34625
SYNJ1	Synj1_E9Q7S0_T1055.1	E9Q7S0	0.138219	0.609343	-0.215349	15.1523	-4.34652
ATRX	Atrx_Q61687_S717.1	Q61687	0.138242	0.609343	0.258631	14.9029	-4.34663
ATRX	Atrx_Q61687_S719.1	Q61687	0.138242	0.609343	0.258631	14.9029	-4.34663
MARK1	Mark1_Q8VHJ5_S394	Q8VHJ5	0.138384	0.609343	0.172855	12.852	-4.34734
SON	Son_H9KV01_S1977	H9KV01	0.138389	0.609343	-0.294441	14.003	-4.34736
TNKS1BP1	Tnks1bp1_P58871_S1611.1	P58871	0.138458	0.609343	-0.517591	10.5328	-4.3477
TNKS1BP1	Tnks1bp1_P58871_S1612.1	P58871	0.138458	0.609343	-0.517591	10.5328	-4.3477
HECW2	Hecw2_Q6I6G8_S1056.1	Q6I6G8	0.138483	0.609343	0.176081	11.9671	-4.34783
SHC3	Shc3_Q61120_S204	Q61120	0.13865	0.609343	0.333062	16.1644	-4.34866
EDC3	Edc3_Q8K2D3_S161	Q8K2D3	0.138782	0.609343	-0.168992	15.0383	-4.34931
SMN1	Smn1_P97801_S10	P97801	0.138847	0.609343	-0.234299	12.3396	-4.34963
NDRG2	Ndrg2_Q9QYG0_S328.1	Q9QYG0	0.13899	0.609343	-0.385513	16.7663	-4.35034
MAPT	Mapt_B1AQW2_T107.1	B1AQW2	0.139011	0.609343	-0.36721	15.3752	-4.35044
PSMC3	Psmc3_A2AGN7_S12.1	A2AGN7	0.139051	0.609343	0.221802	14.9043	-4.35064
PSMC3	Psmc3_A2AGN7_T9.1	A2AGN7	0.139051	0.609343	0.221802	14.9043	-4.35064
MAPT	Mapt_A0A0A0MQC7_T468.1	A0A0A0MQC7	0.139057	0.609343	-0.318839	16.2588	-4.35066
PEAK1	Peak1_Q69Z38_S282	Q69Z38	0.139202	0.609343	-0.371049	14.3844	-4.35138
LPPR3	Lppr3_Q7TPB0_S505	Q7TPB0	0.139268	0.609343	0.303265	15.7588	-4.35171
SRRM2	Srrm2_Q8BTI8_S435	Q8BTI8	0.139286	0.609343	0.309023	15.6702	-4.3518
GNAO1	Gnao1_P18872_S207	P18872	0.139292	0.609343	-0.157588	13.4332	-4.35182
SRSF1	Srsf1_H7BX95_S201.1	H7BX95	0.139343	0.609343	-0.184661	15.3738	-4.35208
CEP170	Cep170_H7BX26_S1519.1	H7BX26	0.139422	0.609343	-0.21199	14.105	-4.35247
PNPO	Pnpo_Q91XF0_S241	Q91XF0	0.139449	0.609343	-0.164243	16.4439	-4.3526
DOS	Dos_E9PW07_S527	E9PW07	0.139456	0.609343	-0.461735	13.8441	-4.35264
ANK3	Ank3_A0A087WNU5_S819.1	A0A087WNU5	0.139559	0.609343	0.329705	13.0594	-4.35314
PCDH8	Pcdh8_Q7TSK3_S802	Q7TSK3	0.139683	0.609343	-0.297935	15.3918	-4.35375
ARFGEF2	Arfgef2_A2A5R2_T224.1	A2A5R2	0.139778	0.609343	0.290399	14.7444	-4.35422
NEDD4	Nedd4_P46935_S309	P46935	0.139789	0.609343	-0.402932	14.1054	-4.35427
SIPA1L1	Sipa1l1_Q8C0T5_S1544.1	Q8C0T5	0.139861	0.609343	-0.228472	16.5673	-4.35462
SRRM1	Srrm1_E9QKA4_S591	E9QKA4	0.14015	0.609343	0.222922	12.2715	-4.35604
AGAP2	Agap2_Q3UHD9_S105.1	Q3UHD9	0.14033	0.609343	-0.233391	14.5299	-4.35692
KCNQ5	Kcnq5_Q9JK45_S79	Q9JK45	0.140438	0.609343	-0.478315	14.0717	-4.35745
RAF1	Raf1_Q99N57_S43	Q99N57	0.140503	0.609343	0.228628	13.9888	-4.35777
CRMP1	Crmp1_P97427_S521	P97427	0.140569	0.609343	0.240352	15.3822	-4.35809
DDX21	Ddx21_Q9JIK5_S243.1	Q9JIK5	0.140958	0.609343	-0.25414	16.3922	-4.35999
LRRC7	Lrrc7_A0A0G2JDT9_S1307	A0A0G2JDT9	0.141039	0.609343	-0.190501	13.9206	-4.36038
RBM15	Rbm15_Q0VBL3_S291	Q0VBL3	0.141084	0.609343	-0.329762	15.3806	-4.3606
VCPIP1	Vcpip1_A0A0R4J0M9_S1196	A0A0R4J0M9	0.14115	0.609343	3.54319	13.273	-4.36092
DZANK1	Dzank1_E9Q4Z6_S201	E9Q4Z6	0.14119	0.609343	-0.201915	13.4203	-4.36112
PURG	Purg_Q8R4E6_S159	Q8R4E6	0.141201	0.609343	-0.189998	14.5161	-4.36117
AAK1	Aak1_Q3UHJ0_S676	Q3UHJ0	0.141307	0.609343	-0.623433	14.8442	-4.36168
PCDH9	Pcdh9_A0A0A6YY37_S1032	A0A0A6YY37	0.141309	0.609343	-0.59072	15.8603	-4.36169
USP20	Usp20_Q8C6M1_T378.1	Q8C6M1	0.141358	0.609343	-0.344292	13.44	-4.36193
PDXDC1	Pdxdc1_A0A0R4J034_T687	A0A0R4J034	0.141422	0.609343	-0.201882	15.1927	-4.36224
	_Q922M7_S193.1	Q922M7	0.141432	0.609343	-0.188858	15.2943	-4.36229
KBTBD11	Kbtbd11_Q8BNW9_S70	Q8BNW9	0.14146	0.609343	-0.22346	16.871	-4.36243
HDAC2	Hdac2_P70288_S394	P70288	0.141505	0.609343	-0.407052	17.4052	-4.36264
AKAP5	Akap5_H3BIV5_T227	H3BIV5	0.141674	0.609343	0.309133	15.486	-4.36346
TSC2	Tsc2_A0A2I3BPP1_S1132	A0A2I3BPP1	0.142169	0.609343	0.329196	13.2181	-4.36585
STXBP5L	Stxbp5l_Q5DQR4_S822.1	Q5DQR4	0.142225	0.609343	-0.269695	15.5421	-4.36613
SOGA3	Soga3_Q6NZL0_S41	Q6NZL0	0.14237	0.609343	-0.386752	11.6783	-4.36683
VPS9D1	Vps9d1_D6RGB6_S116	D6RGB6	0.142419	0.609343	0.186075	15.2771	-4.36706
PPP1R2	Ppp1r2_D3Z3A0_S88	D3Z3A0	0.142473	0.609343	0.793693	18.5894	-4.36732
CACNB1	Cacnb1_A2A543_S186	A2A543	0.142476	0.609343	0.215316	15.6644	-4.36734
NEFH	Nefh_P19246_S727.1	P19246	0.142504	0.609343	-0.296076	16.3157	-4.36747
NEFH	Nefh_P19246_S733.1	P19246	0.142504	0.609343	-0.296076	16.3157	-4.36747
SLC9A3R1	Slc9a3r1_P70441_S285.1	P70441	0.142533	0.609343	-0.238973	16.5772	-4.36761
SLC9A3R1	Slc9a3r1_P70441_S297.1	P70441	0.142533	0.609343	-0.238973	16.5772	-4.36761
FSD1	Fsd1_Q7TPM6_S313.1	Q7TPM6	0.142684	0.609343	-0.373616	15.2589	-4.36834
TANC2	Tanc2_A0A140LJD2_S61.1	A0A140LJD2	0.142696	0.609343	-0.19485	15.3669	-4.36839
OSBP	Osbp_Q3B7Z2_S188.1	Q3B7Z2	0.142734	0.609343	0.528943	19.5619	-4.36858
LMNB1	Lmnb1_P14733_S405	P14733	0.142765	0.609343	-0.305006	12.5734	-4.36873
EPB4.1L1	Epb4.1l1_A2AUK5_S510	A2AUK5	0.142822	0.609343	0.228625	12.1795	-4.369
IGSF11	Igsf11_D3Z6S7_S319	D3Z6S7	0.142829	0.609343	-0.38742	14.5677	-4.36903
BRSK1	Brsk1_D3Z5P0_S444.1	D3Z5P0	0.142865	0.609343	-0.443002	15.0388	-4.36921
BRSK1	Brsk1_D3Z5P0_T440.1	D3Z5P0	0.142865	0.609343	-0.443002	15.0388	-4.36921
MAP4	Map4_P27546_S517	P27546	0.142882	0.609343	0.392277	18.8016	-4.36929
DGKB	Dgkb_Q6NS52_S418	Q6NS52	0.142884	0.609343	0.352341	17.6092	-4.3693
MAP7D2	Map7d2_A2AG50_S248	A2AG50	0.142928	0.609343	-0.334336	13.4627	-4.36951
HERC1	Herc1_E9PZP8_S1428	E9PZP8	0.142999	0.609343	-0.231583	15.1285	-4.36985
ZWINT	Zwint_Q9CQU5_S216	Q9CQU5	0.143217	0.609343	0.283723	15.1751	-4.37089
OSBP	Osbp_Q3B7Z2_S191.1	Q3B7Z2	0.143248	0.609343	0.545108	19.0107	-4.37104
CHGB	Chgb_P16014_S428	P16014	0.143443	0.609343	-0.486022	12.7521	-4.37197
KCNAB2	Kcnab2_E0CYS2_S20	E0CYS2	0.143543	0.609343	-0.389693	15.1201	-4.37245
MYH10	Myh10_Q5SV64_S2006.2	Q5SV64	0.143752	0.609343	0.273126	14.8043	-4.37345
FLG2	Flg2_E9QPZ3_S1101	E9QPZ3	0.143783	0.609343	-0.367872	16.4631	-4.3736
PRKCE	Prkce_P16054_S346.1	P16054	0.143876	0.609343	-0.388784	16.2669	-4.37404
MAP7D1	Map7d1_A8Y5P4_S428	A8Y5P4	0.144198	0.609343	-0.198307	14.755	-4.37557
LMNA	Lmna_P48678_T394.1	P48678	0.144337	0.609343	-0.181345	13.4207	-4.37623
SRGAP2	Srgap2_Q91Z67_S206	Q91Z67	0.144729	0.609343	-0.295963	15.5459	-4.37809
GAB2	Gab2_Q3ZB57_T388	Q3ZB57	0.144818	0.609343	-0.496575	12.9581	-4.37851
SHISA6	Shisa6_F6VQZ6_T190.1	F6VQZ6	0.144893	0.609343	-0.191536	18.0109	-4.37887
HEPACAM	Hepacam_Q640R3_T335.1	Q640R3	0.144909	0.609343	0.170103	13.8139	-4.37894
PRRT3	Prrt3_Q6PE13_S845	Q6PE13	0.144937	0.609343	-0.217083	15.5516	-4.37908
LARP4B	Larp4b_Q6A0A2_S500	Q6A0A2	0.14515	0.609343	0.215977	14.3008	-4.38008
MARK4	Mark4_Q8CIP4_S438	Q8CIP4	0.145283	0.609343	-0.176586	16.6731	-4.38071
DIP2C	Dip2c_B7ZMZ7_S145	B7ZMZ7	0.145313	0.609343	-0.336384	12.331	-4.38085
GPSM1	Gpsm1_Q6IR34_S469	Q6IR34	0.1454	0.609343	-0.198177	12.2025	-4.38126
MAP1B	Map1b_P14873_T527	P14873	0.145463	0.609343	-0.249832	15.5619	-4.38155
NRXN1	Nrxn1_E9PUM9_S1671.1	E9PUM9	0.145464	0.609343	-0.170992	14.2667	-4.38156
NRXN1	Nrxn1_E9PUM9_S1674.1	E9PUM9	0.145464	0.609343	-0.170992	14.2667	-4.38156
FRMD4A	Frmd4a_Q3TB04_S491	Q3TB04	0.145538	0.609343	-0.320522	15.8494	-4.38191
SHANK2	Shank2_D3Z5K8_S1699.1	D3Z5K8	0.145603	0.609343	-0.239316	17.5846	-4.38222
BCR	Bcr_Q6PAJ1_S461	Q6PAJ1	0.145744	0.609343	-0.200648	15.2706	-4.38288
SGIP1	Sgip1_Q8VD37_S149.1	Q8VD37	0.145757	0.609343	-0.182353	14.854	-4.38294
GRIA2	Gria2_G5E8H1_S860	G5E8H1	0.145838	0.609343	-0.191186	13.6053	-4.38332
MAPT	Mapt_A0A0A0MQC7_S506.1	A0A0A0MQC7	0.145988	0.609343	-0.246259	17.3387	-4.38402
PLCH2	Plch2_H3BIW6_S889	H3BIW6	0.146088	0.609343	0.394386	14.6622	-4.3845
DENND1A	Dennd1a_A2ALU3_S198	A2ALU3	0.14609	0.609343	-0.240972	13.3367	-4.3845
VPS26A	Vps26a_P40336_S318	P40336	0.146308	0.609343	-0.281164	14.5637	-4.38552
SLC43A2	Slc43a2_Q8CGA3_S552	Q8CGA3	0.146405	0.609343	-0.195403	15.2125	-4.38598
ARHGEF7	Arhgef7_Q9ES28_S155	Q9ES28	0.14654	0.609343	-0.289041	13.2326	-4.38661
NUFIP2	Nufip2_Q5F2E7_S213	Q5F2E7	0.146765	0.609343	-0.194238	16.1449	-4.38766
SRSF2	Srsf2_Q62093_T25	Q62093	0.14678	0.609343	-0.366747	15.5911	-4.38773
ANK2	Ank2_S4R2R5_T2483	S4R2R5	0.146848	0.609343	-0.524374	13.5504	-4.38805
ERC2	Erc2_Q3UHT7_S45.1	Q3UHT7	0.146912	0.609343	0.503647	14.5832	-4.38834
ERC2	Erc2_Q3UHT7_S65.1	Q3UHT7	0.146912	0.609343	0.503647	14.5832	-4.38834
TSC22D4	Tsc22d4_Q9EQN3_S362	Q9EQN3	0.14702	0.609343	-0.269969	11.1031	-4.38885
REM2	Rem2_Q8VEL9_S296	Q8VEL9	0.147034	0.609343	0.170111	15.8727	-4.38891
ACSL4	Acsl4_Q9QUJ7_S57	Q9QUJ7	0.147038	0.609343	0.245449	15.7039	-4.38893
MAP7D1	Map7d1_A8Y5P4_S95.1	A8Y5P4	0.147115	0.609343	-0.409171	13.3861	-4.38929
MAP7D1	Map7d1_A8Y5P4_T99.1	A8Y5P4	0.147115	0.609343	-0.409171	13.3861	-4.38929
LSM14A	Lsm14a_Q8K2F8_S216	Q8K2F8	0.147117	0.609343	-0.269006	14.4343	-4.3893
CCDC177	Ccdc177_Q3UHB8_S303.1	Q3UHB8	0.147184	0.609343	-0.189149	18.0695	-4.38961
MACF1	Macf1_A0A0A0MQA6_S57	A0A0A0MQA6	0.14736	0.609343	-0.162799	15.0393	-4.39043
PI4K2A	Pi4k2a_Q2TBE6_S5.1	Q2TBE6	0.147436	0.609343	-0.177062	16.4363	-4.39078
DLGAP3	Dlgap3_B1AS06_S919	B1AS06	0.147445	0.609343	-0.226764	13.7721	-4.39083
APC	Apc_E9QLQ9_S1325	E9QLQ9	0.147462	0.609343	-0.356171	12.7557	-4.3909
MYEF2	Myef2_A2ATP5_S405	A2ATP5	0.147535	0.609343	0.16581	13.6037	-4.39124
DCLK1	Dclk1_Q80VB6_S352	Q80VB6	0.147589	0.609343	-0.167328	12.4945	-4.39149
MTFR1L	Mtfr1l_Q9CWE0_S100	Q9CWE0	0.147648	0.609343	-0.207501	14.8831	-4.39176
MARK2	Mark2_Q05512_S483	Q05512	0.14766	0.609343	-0.413437	13.6463	-4.39182
FRY	Fry_E9Q8I9_S1940	E9Q8I9	0.147672	0.609343	-0.321811	16.8553	-4.39188
ASPH	Asph_A2AL83_S27	A2AL83	0.147684	0.609343	0.369619	14.128	-4.39193
BSN	Bsn_O88737_S1105.2	O88737	0.147808	0.609343	0.654385	15.0321	-4.39251
BSN	Bsn_O88737_S1108.2	O88737	0.147808	0.609343	0.654385	15.0321	-4.39251
BSN	Bsn_O88737_S1114.2	O88737	0.147808	0.609343	0.654385	15.0321	-4.39251
BSN	Bsn_O88737_T1102.2	O88737	0.147808	0.609343	0.654385	15.0321	-4.39251
THRAP3	Thrap3_Q569Z6_S55	Q569Z6	0.147955	0.609343	-0.333813	14.0792	-4.39319
HNRNPK	Hnrnpk_B2M1R6_S260	B2M1R6	0.148111	0.609343	-0.321041	17.3038	-4.39391
DCLK1	Dclk1_Q9JLM8_S32	Q9JLM8	0.148145	0.609343	-0.189196	15.5172	-4.39406
ATXN2L	Atxn2l_A0A0U1RPL0_S681	A0A0U1RPL0	0.148432	0.609343	-0.204705	15.0763	-4.39539
PCDHGC5	Pcdhgc5_Q91XW9_S736.1	Q91XW9	0.148503	0.609343	0.364116	16.9597	-4.39572
PCDHGC5	Pcdhgc5_Q91XW9_S746.1	Q91XW9	0.148503	0.609343	0.364116	16.9597	-4.39572
TOP2B	Top2b_Q64511_S1539.1	Q64511	0.148633	0.609343	-0.243755	17.577	-4.39632
TOP2B	Top2b_Q64511_Y1545.1	Q64511	0.148633	0.609343	-0.243755	17.577	-4.39632
MTA1	Mta1_F8WHY8_S432	F8WHY8	0.148653	0.609343	-0.410542	14.5825	-4.39641
	_A0A140LIW3_S124.1	A0A140LIW3	0.14869	0.609343	-0.171377	16.3889	-4.39658
	_A0A140LIW3_T128.1	A0A140LIW3	0.14869	0.609343	-0.171377	16.3889	-4.39658
EIF4H	Eif4h_Q9WUK2_S21	Q9WUK2	0.148808	0.609343	-0.410428	14.6351	-4.39712
PGK1	Pgk1_P09411_S203	P09411	0.148866	0.609343	0.241738	17.1521	-4.39739
CSDC2	Csdc2_Q91YQ3_S19.1	Q91YQ3	0.148878	0.609343	0.271564	15.2896	-4.39744
PRR36	Prr36_E9PV26_S265	E9PV26	0.148899	0.609343	-0.293154	13.8407	-4.39754
ARHGEF7	Arhgef7_Q9ES28_S497	Q9ES28	0.149033	0.609343	1.34278	12.9223	-4.39815
MAP2	Map2_P20357_S313	P20357	0.149111	0.609343	0.310042	17.6255	-4.39851
NHEJ1	Nhej1_F7BTP0_S115	F7BTP0	0.149265	0.609343	0.242748	11.6821	-4.39922
BCL2L13	Bcl2l13_P59017_S387	P59017	0.149316	0.609343	0.491956	12.9323	-4.39945
RYR2	Ryr2_E9Q401_S2807.1	E9Q401	0.149371	0.609343	-0.291411	15.9613	-4.39971
RYR2	Ryr2_E9Q401_S2813.1	E9Q401	0.149371	0.609343	-0.291411	15.9613	-4.39971
PRICKLE2	Prickle2_A7YQ68_S519	A7YQ68	0.149394	0.609343	-0.342914	13.2942	-4.39981
PGAM1	Pgam1_Q9DBJ1_S14	Q9DBJ1	0.149522	0.609343	-0.344762	12.9048	-4.40039
USP31	Usp31_E9Q6Y8_S1127	E9Q6Y8	0.149523	0.609343	-0.34136	12.7163	-4.4004
ANK2	Ank2_S4R2R5_S3303	S4R2R5	0.149693	0.609343	-0.298517	16.9667	-4.40118
SRRM2	Srrm2_Q8BTI8_T1782.1	Q8BTI8	0.149695	0.609343	0.445352	14.9553	-4.40119
ARHGEF11	Arhgef11_Q68FM7_S1125	Q68FM7	0.14982	0.609343	-0.396188	14.246	-4.40176
ACTR3	Actr3_Q99JY9_S418	Q99JY9	0.149897	0.609343	-0.183558	15.1283	-4.40211
ENSA	Ensa_P60840_S109	P60840	0.149904	0.609343	0.372162	13.3165	-4.40214
LMNA	Lmna_P48678_S390.1	P48678	0.149914	0.609343	-0.329146	14.3749	-4.40218
MACF1	Macf1_A0A0A0MQA6_S3525	A0A0A0MQA6	0.149997	0.609343	-0.165474	17.2699	-4.40257
CNKSR2	Cnksr2_Q80YA9_S906	Q80YA9	0.150023	0.609343	-0.342659	15.9455	-4.40268
PACS2	Pacs2_A0A1Y7VLZ7_S697.1	A0A1Y7VLZ7	0.150061	0.609343	0.237771	13.9645	-4.40286
PHACTR3	Phactr3_A2AHM4_S225	A2AHM4	0.150086	0.609343	-0.156237	13.1559	-4.40297
MAPT	Mapt_A0A0A0MQC7_T504.1	A0A0A0MQC7	0.15017	0.609343	-0.255138	17.3345	-4.40335
2010300C02RIK	2010300C02Rik_E9Q3M9_S162	E9Q3M9	0.15022	0.609343	0.379928	17.7946	-4.40358
PPFIA3	Ppfia3_P60469_S1127	P60469	0.150222	0.609343	-0.31339	12.5247	-4.40359
PCLO	Pclo_Q9QYX7_S1772.1	Q9QYX7	0.150263	0.609343	-0.157386	14.5772	-4.40377
SAMD14	Samd14_Q8K070_S77	Q8K070	0.150308	0.609343	-0.387572	13.0914	-4.40398
SFR1	Sfr1_Q8BP27_S115	Q8BP27	0.150427	0.609343	0.277066	14.65	-4.40452
ANKRD34A	Ankrd34a_B2RW11_S486	B2RW11	0.150518	0.609343	0.236821	14.4174	-4.40493
SRCIN1	Srcin1_B1AQX9_S39	B1AQX9	0.150534	0.609343	-0.233986	15.4089	-4.40501
CCDC177	Ccdc177_Q3UHB8_S234	Q3UHB8	0.150572	0.609343	-0.249189	14.9893	-4.40518
DLGAP4	Dlgap4_B7ZNS2_S956	B7ZNS2	0.150613	0.609343	-0.244184	15.4251	-4.40537
PSIP1	Psip1_A2BI12_S176	A2BI12	0.150932	0.609343	-0.26551	15.9794	-4.40681
SMARCA2	Smarca2_A0A140LHJ8_S51	A0A140LHJ8	0.151024	0.609343	-0.309495	13.8863	-4.40723
NUMBL	Numbl_O08919_S317	O08919	0.151054	0.609343	-0.16645	13.7281	-4.40736
PLXNA1	Plxna1_P70206_S1630	P70206	0.151071	0.609343	-0.264837	15.2582	-4.40744
VAC14	Vac14_Q80WQ2_S517.1	Q80WQ2	0.151149	0.609343	0.654771	14.8364	-4.40779
DLGAP1	Dlgap1_Q9D415_S425.1	Q9D415	0.151181	0.609343	0.252102	12.0616	-4.40794
NEO1	Neo1_E9QK04_T1229	E9QK04	0.151204	0.609343	-0.188698	16.6688	-4.40804
DPYSL4	Dpysl4_Q3TMU8_S572	Q3TMU8	0.151232	0.609343	-0.180025	12.4405	-4.40817
DPYSL3	Dpysl3_E9PWE8_S683	E9PWE8	0.151232	0.609343	-0.180025	12.4405	-4.40817
DLGAP4	Dlgap4_B7ZNS2_S746	B7ZNS2	0.151466	0.609343	-0.205274	15.0575	-4.40923
STMN1	Stmn1_P54227_S63	P54227	0.151474	0.609343	-0.221323	15.2341	-4.40926
PTPRA	Ptpra_Q91V35_S176.1	Q91V35	0.151593	0.609343	-0.66862	13.1686	-4.4098
PTPRA	Ptpra_Q91V35_S180.1	Q91V35	0.151593	0.609343	-0.66862	13.1686	-4.4098
KIF21A	Kif21a_Q9QXL2_S1241	Q9QXL2	0.151609	0.609343	-0.183331	14.0313	-4.40987
CAMK2B	Camk2b_Q5SVJ0_S367	Q5SVJ0	0.151722	0.609343	-0.191658	17.538	-4.41038
CACNA1B	Cacna1b_A2AIR9_S915	A2AIR9	0.151816	0.609343	-0.424257	15.3668	-4.4108
MAP1A	Map1a_A2ARP8_S2010	A2ARP8	0.151975	0.609343	-0.191477	14.5701	-4.41152
CCDC6	Ccdc6_D3YZP9_T373.2	D3YZP9	0.151976	0.609343	0.242355	12.5262	-4.41152
ASPH	Asph_A2AL83_S38	A2AL83	0.152148	0.609343	0.294329	16.7044	-4.4123
CLASP2	Clasp2_F7DCH5_S461	F7DCH5	0.152196	0.609343	0.298591	13.8335	-4.41251
KIAA1109	Kiaa1109_A0A1D5RMC4_S1355	A0A1D5RMC4	0.152221	0.609343	-0.189477	15.7355	-4.41262
TNKS1BP1	Tnks1bp1_P58871_S1022	P58871	0.152233	0.609343	-0.330196	18.861	-4.41268
2010300C02RIK	2010300C02Rik_E9Q3M9_S47.1	E9Q3M9	0.152277	0.609343	-0.267557	14.3703	-4.41288
NDRG2	Ndrg2_Q9QYG0_S353	Q9QYG0	0.152341	0.609343	-0.286325	15.571	-4.41316
SGIP1	Sgip1_Q8VD37_S316.2	Q8VD37	0.152423	0.609343	0.430887	15.4179	-4.41353
SGIP1	Sgip1_Q8VD37_S319.2	Q8VD37	0.152423	0.609343	0.430887	15.4179	-4.41353
SGIP1	Sgip1_Q8VD37_T324.2	Q8VD37	0.152423	0.609343	0.430887	15.4179	-4.41353
CHKB	Chkb_O55229_S391	O55229	0.152515	0.609343	-0.207198	13.3298	-4.41394
	_A0A1Y7VNF8_S1161	A0A1Y7VNF8	0.152516	0.609343	-0.231604	14.7936	-4.41395
CLEC2L	Clec2l_P0C7M9_S29	P0C7M9	0.15252	0.609343	-0.303505	14.7877	-4.41396
	_A0A140LIW3_S1178	A0A140LIW3	0.152534	0.609343	-0.657765	13.5841	-4.41403
TJP1	Tjp1_A0A0U1RPW2_S617	A0A0U1RPW2	0.152603	0.609343	-0.563859	15.4037	-4.41434
IRF2BPL	Irf2bpl_Q8K3X4_S526	Q8K3X4	0.152752	0.609343	-0.290245	11.2439	-4.415
DNM1	Dnm1_A0A0J9YUE9_S748.1	A0A0J9YUE9	0.15281	0.609343	-0.180642	17.8955	-4.41526
PPP1R2	Ppp1r2_D3Z3A0_S88.1	D3Z3A0	0.152925	0.609343	0.722288	16.5624	-4.41577
PPP1R2	Ppp1r2_D3Z3A0_S90.1	D3Z3A0	0.152925	0.609343	0.722288	16.5624	-4.41577
DCLK1	Dclk1_Q9JLM8_S352	Q9JLM8	0.15295	0.609343	0.272398	14.5663	-4.41589
WNK1	Wnk1_P83741_S2024.1	P83741	0.152965	0.609343	-0.215019	15.8249	-4.41595
WNK1	Wnk1_P83741_S2027.1	P83741	0.152965	0.609343	-0.215019	15.8249	-4.41595
GPR162	Gpr162_Q3UN16_S539.1	Q3UN16	0.153032	0.609343	-0.297639	15.8686	-4.41625
MAPT	Mapt_A0A0A0MQC7_T509	A0A0A0MQC7	0.153077	0.609343	-0.195505	17.3356	-4.41645
MTMR1	Mtmr1_I7HJQ9_S659.1	I7HJQ9	0.153086	0.609343	-0.172969	13.5545	-4.41649
PLEKHA1	Plekha1_F6YLP9_S70	F6YLP9	0.153293	0.609343	-0.335368	12.9187	-4.41742
ACLY	Acly_Q3V117_S455	Q3V117	0.153401	0.609343	-0.231612	16.8426	-4.41789
TRA2A	Tra2a_A0A0N4SVC2_T200	A0A0N4SVC2	0.153633	0.609343	0.237029	13.235	-4.41893
NCKIPSD	Nckipsd_Q9ESJ4_S122	Q9ESJ4	0.15369	0.609343	-0.382944	14.6045	-4.41918
DMTN	Dmtn_Q9WV69_S28.1	Q9WV69	0.153709	0.609343	-0.155456	15.8584	-4.41927
NTRK3	Ntrk3_A0A0A6YWL7_S561	A0A0A6YWL7	0.153846	0.609343	0.35931	16.3389	-4.41987
GPR162	Gpr162_Q3UN16_S545.1	Q3UN16	0.154386	0.609343	-0.295376	15.8348	-4.42227
AP3D1	Ap3d1_O54774_S755.1	O54774	0.154388	0.609343	-0.317743	18.2635	-4.42227
AP3D1	Ap3d1_O54774_S760.1	O54774	0.154388	0.609343	-0.317743	18.2635	-4.42227
SLC25A46	Slc25a46_Q9CQS4_T45	Q9CQS4	0.154465	0.609343	0.299868	15.2064	-4.42262
CTNND2	Ctnnd2_B7ZNF6_S530.1	B7ZNF6	0.15452	0.609343	-0.197938	17.4524	-4.42286
PCDH17	Pcdh17_E9PXF0_S1024.1	E9PXF0	0.154588	0.609343	0.200316	15.335	-4.42316
PCDH17	Pcdh17_E9PXF0_S1036.1	E9PXF0	0.154588	0.609343	0.200316	15.335	-4.42316
ADD1	Add1_F8WGR0_S436.1	F8WGR0	0.154611	0.609343	0.310253	16.7138	-4.42326
ASB3	Asb3_D6RDR7_S35	D6RDR7	0.154775	0.609343	-0.290095	14.2156	-4.42399
SHANK2	Shank2_D3Z5K8_S1703.1	D3Z5K8	0.154789	0.609343	-0.233374	17.3569	-4.42405
ANK2	Ank2_S4R2R5_S1765	S4R2R5	0.154866	0.609343	-0.232195	15.3009	-4.42438
MAP2	Map2_P20357_S626.1	P20357	0.154989	0.609343	0.246341	19.364	-4.42493
ANK2	Ank2_S4R2R5_S1846	S4R2R5	0.155327	0.609343	-0.207791	14.773	-4.42641
PRDM11	Prdm11_A0A0A0MQD9_S128.1	A0A0A0MQD9	0.155395	0.609343	-0.175319	13.4757	-4.42671
PRDM11	Prdm11_A0A0A0MQD9_T131.1	A0A0A0MQD9	0.155395	0.609343	-0.175319	13.4757	-4.42671
TSC1	Tsc1_Q9EP53_S1139	Q9EP53	0.15549	0.609343	-0.184507	15.0777	-4.42713
PAK4	Pak4_Q8BTW9_S104	Q8BTW9	0.155523	0.609343	-0.378052	12.2409	-4.42727
RAPGEF2	Rapgef2_E9QNQ4_S1220	E9QNQ4	0.155644	0.609343	-0.155487	15.4435	-4.4278
DNAJC5	Dnajc5_P60904_S15	P60904	0.155734	0.609343	0.408216	14.7635	-4.4282
KCTD16	Kctd16_Q5DTY9_S130	Q5DTY9	0.155753	0.609343	0.342415	18.8364	-4.42828
EPN1	Epn1_Q80VP1_S5	Q80VP1	0.155846	0.609343	-0.481148	9.26366	-4.42869
LRRC7	Lrrc7_A0A0G2JDT9_S1397	A0A0G2JDT9	0.156067	0.609343	-0.418037	15.1815	-4.42965
MAP1A	Map1a_A2ARP8_S1818	A2ARP8	0.156274	0.609343	0.2524	18.1967	-4.43056
HSP90AB1	Hsp90ab1_P11499_S445	P11499	0.156332	0.609343	-0.202032	12.5304	-4.43081
CDC37L1	Cdc37l1_A0A286YCB4_S88	A0A286YCB4	0.156357	0.609343	-0.2604	13.4546	-4.43092
A830010M20RIK	A830010M20Rik_G3X9V7_S1051	G3X9V7	0.156465	0.609343	0.162747	17.1848	-4.43139
EIF3B	Eif3b_Q8JZQ9_S75	Q8JZQ9	0.15693	0.609343	0.333464	15.067	-4.43341
SRSF1	Srsf1_H7BX95_S2	H7BX95	0.156952	0.609343	-0.39689	11.4159	-4.43351
FAM65A	Fam65a_Q68FE6_S347	Q68FE6	0.157103	0.609343	-0.542133	16.4904	-4.43416
ASTN1	Astn1_A0A0A6YWE6_S376	A0A0A6YWE6	0.157148	0.609343	-0.288999	14.5227	-4.43436
BSN	Bsn_O88737_S263	O88737	0.157394	0.609343	-0.437699	13.7871	-4.43543
PFKP	Pfkp_Q8C605_S2	Q8C605	0.157399	0.609343	-0.177926	15.2822	-4.43545
ELAVL4	Elavl4_A2A9S3_S129	A2A9S3	0.15742	0.609343	-0.377307	13.913	-4.43554
DBN1	Dbn1_Q9QXS6_S385.1	Q9QXS6	0.157467	0.609343	0.23455	17.8858	-4.43574
DCK	Dck_P43346_S11	P43346	0.157543	0.609343	-0.166151	15.5742	-4.43607
MAP2	Map2_P20357_S737	P20357	0.157677	0.609343	0.690008	17.3748	-4.43665
TMF1	Tmf1_D6RJK7_S23	D6RJK7	0.157731	0.609343	-0.330551	14.3441	-4.43689
JPH1	Jph1_Q9ET80_S448	Q9ET80	0.158046	0.609343	-0.414202	13.3296	-4.43825
RASAL2	Rasal2_D3YUS5_S1050	D3YUS5	0.158326	0.609343	-0.157038	15.2686	-4.43945
RPTOR	Rptor_F7CN67_S172	F7CN67	0.158359	0.609343	0.198577	15.2271	-4.43959
VAPA	Vapa_Q9WV55_S164	Q9WV55	0.158551	0.609343	-0.371781	15.5531	-4.44042
SERBP1	Serbp1_Q3UMP4_S197	Q3UMP4	0.158636	0.609343	-0.184102	13.5346	-4.44079
NRCAM	Nrcam_Q810U4_S1254.1	Q810U4	0.158743	0.609343	0.232783	13.9014	-4.44124
SRRM2	Srrm2_Q8BTI8_S1778.2	Q8BTI8	0.158863	0.609343	0.293538	11.974	-4.44176
SRRM2	Srrm2_Q8BTI8_S1780.2	Q8BTI8	0.158863	0.609343	0.293538	11.974	-4.44176
RAP1GAP	Rap1gap_A2ALS5_S499	A2ALS5	0.159028	0.609343	-0.18515	15.9055	-4.44246
CMTM4	Cmtm4_Q8CJ61_T208	Q8CJ61	0.159039	0.609343	-0.195504	14.7173	-4.44251
BRAF	Braf_P28028_S135	P28028	0.159109	0.609343	-0.165849	16.3288	-4.44281
NAV1	Nav1_Q8CH77_S1380	Q8CH77	0.159111	0.609343	-0.150132	15.1792	-4.44282
ABI2	Abi2_A0A087WPP8_S177	A0A087WPP8	0.159298	0.609343	-0.219227	17.8996	-4.44362
TCP1	Tcp1_P11983_S544	P11983	0.159303	0.609343	-0.262402	16.3319	-4.44364
TTC7B	Ttc7b_A0A1Y7VLT4_S163.1	A0A1Y7VLT4	0.15946	0.609343	-0.156926	15.0365	-4.44431
CAMSAP3	Camsap3_Q80VC9_S362.1	Q80VC9	0.159572	0.609343	-0.383385	15.9056	-4.44479
CAMSAP3	Camsap3_Q80VC9_S368.1	Q80VC9	0.159572	0.609343	-0.383385	15.9056	-4.44479
KPRP	Kprp_B2RUR4_S439	B2RUR4	0.159597	0.609343	0.935535	15.6163	-4.4449
ADD2	Add2_Q9QYB8_S692.1	Q9QYB8	0.159662	0.609343	-0.331087	15.0835	-4.44517
HCN4	Hcn4_B2RY58_S936	B2RY58	0.15971	0.609343	0.302522	13.7465	-4.44538
CRMP1	Crmp1_P97427_S566.1	P97427	0.159896	0.609343	0.374499	11.8536	-4.44617
PCDH1	Pcdh1_F7BJK1_S979	F7BJK1	0.159934	0.609343	-0.203338	18.0282	-4.44633
RTN4	Rtn4_Q99P72_S344	Q99P72	0.159956	0.609343	0.240718	18.5546	-4.44643
FBXL20	Fbxl20_Q9CZV8_T417.1	Q9CZV8	0.160053	0.609343	-0.232316	12.8202	-4.44684
DLGAP1	Dlgap1_Q9D415_S509	Q9D415	0.160229	0.609343	0.250221	17.1048	-4.44759
KIF1B	Kif1b_Q60575_S1454	Q60575	0.160335	0.609343	0.243303	13.9208	-4.44804
NAV1	Nav1_Q8CH77_S759.1	Q8CH77	0.160437	0.609343	0.229122	14.8962	-4.44847
ARHGEF7	Arhgef7_Q9ES28_S132	Q9ES28	0.160503	0.609343	0.183994	14.7535	-4.44875
MPP2	Mpp2_Q9WV34_T117	Q9WV34	0.160578	0.609343	-0.195541	15.5728	-4.44907
HDGF	Hdgf_E0CXA0_S133	E0CXA0	0.160624	0.609343	-0.302797	15.6525	-4.44926
MAP3K10	Map3k10_D3YXM8_S590.1	D3YXM8	0.160695	0.609343	-0.173614	16.6791	-4.44957
MAGI1	Magi1_A0A0N4SWH0_S509	A0A0N4SWH0	0.160734	0.609343	0.715914	14.0412	-4.44973
ADCY5	Adcy5_P84309_S8	P84309	0.160738	0.609343	-0.347993	13.2955	-4.44975
MAP1A	Map1a_A2ARP8_S1229.1	A2ARP8	0.160877	0.609343	-0.217124	18.0484	-4.45034
MAP1A	Map1a_A2ARP8_S1246.1	A2ARP8	0.160877	0.609343	-0.217124	18.0484	-4.45034
CASKIN1	Caskin1_Q6P9K8_S708	Q6P9K8	0.160892	0.609343	-0.200194	15.1323	-4.4504
KCTD16	Kctd16_Q5DTY9_S146.1	Q5DTY9	0.161082	0.609343	0.301066	18.6512	-4.4512
D430041D05RIK	D430041D05Rik_D3YZ21_S1101	D3YZ21	0.161166	0.609343	-0.328334	15.6513	-4.45156
EIF3J1	Eif3j1_Q3UGC7_S14	Q3UGC7	0.161201	0.609343	0.28437	17.5561	-4.4517
DBNL	Dbnl_Q62418_S24	Q62418	0.16133	0.609343	0.30789	15.8809	-4.45225
FLG2	Flg2_E9QPZ3_S1090	E9QPZ3	0.161348	0.609343	2.93954	11.3179	-4.45232
SH3BGRL2	Sh3bgrl2_Q8BG73_S103	Q8BG73	0.161418	0.609343	0.21623	14.4243	-4.45262
SRRM2	Srrm2_Q8BTI8_S333	Q8BTI8	0.161458	0.609343	-0.513435	16.5518	-4.45279
UNC13A	Unc13a_Q4KUS2_S255	Q4KUS2	0.161612	0.609343	-0.373548	14.7756	-4.45344
MAP6D1	Map6d1_Q14BB9_S82	Q14BB9	0.161772	0.609343	-0.22866	14.9076	-4.45411
PSMA1	Psma1_A0A1B0GS70_S222	A0A1B0GS70	0.161908	0.609343	0.461833	14.3036	-4.45468
WASL	Wasl_Q91YD9_S426	Q91YD9	0.162307	0.609343	0.318908	14.732	-4.45636
SRRM1	Srrm1_E9QKA4_T404.1	E9QKA4	0.162408	0.609343	-0.239679	17.6972	-4.45678
SERINC1	Serinc1_Q9QZI8_S364	Q9QZI8	0.162418	0.609343	-0.459313	13.4647	-4.45682
MIEF1	Mief1_Q8BGV8_S94	Q8BGV8	0.162475	0.609343	-0.342587	16.6699	-4.45706
WIPF2	Wipf2_Q6PEV3_S175	Q6PEV3	0.162484	0.609343	-0.504216	12.454	-4.4571
CLVS1	Clvs1_Q9D4C9_S329	Q9D4C9	0.162505	0.609343	0.293718	17.552	-4.45718
SRRM1	Srrm1_E9QKA4_S657	E9QKA4	0.162558	0.609343	0.219203	12.3583	-4.4574
KCNC3	Kcnc3_D3YZV2_S717	D3YZV2	0.162577	0.609343	-0.260546	11.068	-4.45749
GPHN	Gphn_A0JNY3_T301.1	A0JNY3	0.16258	0.609343	-0.210493	17.7165	-4.4575
NES	Nes_Q6P5H2_S1565	Q6P5H2	0.162631	0.609343	0.202978	12.7908	-4.45771
MTUS2	Mtus2_D3YZ69_S286	D3YZ69	0.162687	0.609343	-0.234652	14.4375	-4.45795
SEC16A	Sec16a_A2AIX1_S1239	A2AIX1	0.162718	0.609343	-0.266383	13.5136	-4.45808
NUP107	Nup107_A0A1W2P7R1_S87	A0A1W2P7R1	0.162873	0.609343	-0.355256	14.1378	-4.45872
DNAJC5	Dnajc5_P60904_S12.1	P60904	0.162937	0.609343	0.506596	17.6644	-4.45899
MAP1B	Map1b_P14873_S974	P14873	0.163025	0.609343	-0.260375	16.1854	-4.45936
CACNA1A	Cacna1a_A0A1L1SQZ2_S2256.1	A0A1L1SQZ2	0.163292	0.609343	-0.322396	15.0271	-4.46047
CACNA1A	Cacna1a_A0A1L1SQZ2_S2271.1	A0A1L1SQZ2	0.163292	0.609343	-0.322396	15.0271	-4.46047
INPP5J	Inpp5j_P59644_S987.1	P59644	0.163296	0.609343	-0.213955	14.9673	-4.46049
INPP5J	Inpp5j_P59644_S989.1	P59644	0.163296	0.609343	-0.213955	14.9673	-4.46049
BRSK1	Brsk1_D3Z5P0_S372.1	D3Z5P0	0.16339	0.609343	-0.181258	15.0735	-4.46088
KIF1A	Kif1a_Q6TA13_S1102	Q6TA13	0.163547	0.609343	-0.38524	12.2841	-4.46153
PDE4B	Pde4b_Q8VBU5_S304	Q8VBU5	0.163747	0.609343	-0.367049	14.6964	-4.46236
BRSK1	Brsk1_D3Z5P0_S338	D3Z5P0	0.163967	0.609343	-0.212894	15.1168	-4.46327
VAC14	Vac14_Q80WQ2_T520.1	Q80WQ2	0.164034	0.609343	0.317738	16.0888	-4.46355
SRRM1	Srrm1_E9QKA4_S401.1	E9QKA4	0.164126	0.609343	-0.217101	17.6168	-4.46393
SCN2A1	Scn2a1_B1AWN6_S554	B1AWN6	0.164418	0.609343	-0.164514	13.3321	-4.46514
OSBPL8	Osbpl8_A0A0R4J150_S23	A0A0R4J150	0.164462	0.609343	-0.240513	13.9657	-4.46532
PAIP1	Paip1_F6Y616_S47	F6Y616	0.16462	0.609343	-0.235166	14.7977	-4.46597
NSFL1C	Nsfl1c_Q9CZ44_S140	Q9CZ44	0.164711	0.609343	-0.230912	16.3101	-4.46635
C2CD2L	C2cd2l_Q80X80_S358.1	Q80X80	0.164731	0.609343	0.322704	17.0751	-4.46643
C2CD2L	C2cd2l_Q80X80_S374.1	Q80X80	0.164731	0.609343	0.322704	17.0751	-4.46643
IGFBP3	Igfbp3_P47878_S202	P47878	0.164733	0.609343	0.289197	15.8412	-4.46644
RBM15B	Rbm15b_Q6PHZ5_S606	Q6PHZ5	0.164749	0.609343	-0.551052	12.4351	-4.4665
EXOC2	Exoc2_Q9D4H1_S432	Q9D4H1	0.164908	0.609343	-0.286267	16.2008	-4.46716
TNKS1BP1	Tnks1bp1_P58871_S692	P58871	0.165066	0.609343	0.219824	13.3401	-4.46781
TAGLN3	Tagln3_Q9R1Q8_S163	Q9R1Q8	0.165292	0.609343	-0.240689	16.0278	-4.46874
CAMSAP2	Camsap2_A0A0A6YY67_S1296.1	A0A0A6YY67	0.165576	0.609343	-0.19961	12.1262	-4.46991
CAMSAP2	Camsap2_A0A0A6YY67_S1302.1	A0A0A6YY67	0.165576	0.609343	-0.19961	12.1262	-4.46991
ETL4	Etl4_D3Z781_S1163	D3Z781	0.165638	0.609343	-0.281619	11.8854	-4.47016
EIF4G1	Eif4g1_E9PVC6_S1102	E9PVC6	0.165641	0.609343	0.200756	14.5047	-4.47017
RNF214	Rnf214_Q8BFU3_S27	Q8BFU3	0.165642	0.609343	-0.223738	16.2652	-4.47018
NECAB2	Necab2_Q91ZP9_S51	Q91ZP9	0.165714	0.609343	-0.247745	12.7828	-4.47047
[truncated: 5,454 more rows]

## Sheet: p < 0.05
Gene	feature_identifier	Protein	P.Value	adj.P.Val	logFC	AveExpr	B	Up/Down
BUD13	Bud13_Q8R149_S272	Q8R149	0.0475548	0.609343	3.27771	6.19842	-3.60759	UP
KRT1	Krt1_P04104_S588.1	P04104	0.0373931	0.609343	1.92802	16.2172	-3.44309	UP
KRT1	Krt1_P04104_S603.1	P04104	0.0365717	0.609343	1.57198	16.4917	-3.42798	UP
KRT1	Krt1_P04104_S29.1	P04104	0.0348944	0.609343	1.25861	14.7915	-3.3961	UP
KRT1	Krt1_P04104_S21.1	P04104	0.0390917	0.609343	1.12846	15.7345	-3.47336	UP
KRT1	Krt1_P04104_S61.1	P04104	0.0416569	0.609343	0.911703	14.4911	-3.51677	UP
KRT1	Krt1_P04104_S24.1	P04104	0.042935	0.609343	0.901759	15.1314	-3.53745	UP
C2CD2L	C2cd2l_Q80X80_S411.1	Q80X80	0.0467196	0.609343	0.840291	17.5419	-3.59541	UP
RTN4	Rtn4_Q99P72_T348	Q99P72	0.0418299	0.609343	0.833101	17.7772	-3.5196	UP
AHNAK	Ahnak_E9Q616_S5522.1	E9Q616	0.0339259	0.609343	0.708791	15.5859	-3.37702	UP
AHNAK	Ahnak_E9Q616_S5536.1	E9Q616	0.0339259	0.609343	0.708791	15.5859	-3.37702	UP
FLG	Flg_A0A0A6YVU7_S106.1	A0A0A6YVU7	0.00741503	0.609343	0.687323	12.3983	-2.40243	UP
FGF12	Fgf12_P61329_S227	P61329	0.0352315	0.609343	0.657071	13.242	-3.40262	UP
CHRM1	Chrm1_P12657_S451	P12657	0.0260177	0.609343	0.653632	10.0328	-3.19862	UP
KRT1	Krt1_P04104_S58.1	P04104	0.0370482	0.609343	0.649082	12.2819	-3.43678	UP
SEC23IP	Sec23ip_G3X928_S735	G3X928	0.034909	0.609343	0.64808	13.7938	-3.39638	UP
OXR1	Oxr1_Q4KMM3_S90	Q4KMM3	0.048886	0.609343	0.647045	14.4997	-3.62659	UP
DSP	Dsp_E9PZW0_S2233.1	E9PZW0	0.00440259	0.609343	0.625403	9.17658	-2.10009	UP
ANK2	Ank2_S4R2R5_S3791	S4R2R5	0.0338502	0.609343	0.611674	16.6539	-3.3755	UP
SYNGAP1	Syngap1_A0A0A6YVS6_S1096.1	A0A0A6YVS6	0.0434119	0.609343	0.603843	16.2001	-3.54502	UP
LIMD2	Limd2_Q8BGB5_S30	Q8BGB5	0.0293521	0.609343	0.600936	12.587	-3.27933	UP
PSD3	Psd3_E9PUC5_S45.1	E9PUC5	0.0438597	0.609343	0.57405	16.5817	-3.55206	UP
PSD3	Psd3_E9PUC5_S48.1	E9PUC5	0.0474311	0.609343	0.563338	16.7659	-3.6058	UP
CTNND1	Ctnnd1_P30999_S349.1	P30999	0.0366494	0.609343	0.560498	14.4342	-3.42942	UP
CTNND1	Ctnnd1_P30999_S352.1	P30999	0.0366494	0.609343	0.560498	14.4342	-3.42942	UP
AGAP2	Agap2_Q3UHD9_S349.1	Q3UHD9	0.0338661	0.609343	0.5506	13.9196	-3.37582	UP
FAM219A	Fam219a_A2ANP2_S36.1	A2ANP2	0.0327016	0.609343	0.53531	15.4933	-3.35215	UP
FAM219A	Fam219a_A2ANP2_S44.1	A2ANP2	0.0327016	0.609343	0.53531	15.4933	-3.35215	UP
SPARCL1	Sparcl1_P70663_S411	P70663	0.0484624	0.609343	0.504468	15.1715	-3.6206	UP
VPS13C	Vps13c_Q8BX70_S1891	Q8BX70	0.035921	0.609343	0.4937	12.0423	-3.41578	UP
MACF1	Macf1_A0A0A0MQA6_S2429	A0A0A0MQA6	0.046256	0.609343	0.488792	15.7359	-3.58856	UP
TMEFF2	Tmeff2_Q9QYM9_T358	Q9QYM9	0.028706	0.609343	0.486017	13.6337	-3.26439	UP
EHD3	Ehd3_Q9QXY6_S456	Q9QXY6	0.0407555	0.609343	0.484873	14.496	-3.50181	UP
TANC2	Tanc2_A2A690_T434	A2A690	0.0456559	0.609343	0.483569	14.1041	-3.57959	UP
TARBP2	Tarbp2_D3Z282_S130	D3Z282	0.0475049	0.609343	0.456156	13.7753	-3.60687	UP
SARM1	Sarm1_Q6PDS3_S711	Q6PDS3	0.0249306	0.609343	0.446111	14.0298	-3.1702	UP
CDV3	Cdv3_A0A087WNP6_S51	A0A087WNP6	0.0353627	0.609343	0.439547	13.3378	-3.40514	UP
SHANK2	Shank2_D3Z5K8_T1556	D3Z5K8	0.0428084	0.609343	0.42128	12.2597	-3.53543	UP
C2	C2_B8JJN2_S177.1	B8JJN2	0.0290216	0.609343	0.415894	15.7402	-3.27173	UP
C2	C2_B8JJN2_T174.1	B8JJN2	0.0290216	0.609343	0.415894	15.7402	-3.27173	UP
SYNPO	Synpo_Q8CC35_S744.1	Q8CC35	0.023753	0.609343	0.413476	13.6975	-3.13809	UP
MAP7D1	Map7d1_A8Y5P4_S115	A8Y5P4	0.0457004	0.609343	0.397714	15.221	-3.58026	UP
NONO	Nono_Q99K48_T430	Q99K48	0.029351	0.609343	0.392184	11.4726	-3.2793	UP
IGSF9B	Igsf9b_E9PZ19_S1258	E9PZ19	0.0219691	0.609343	0.385268	11.5619	-3.08649	UP
PPP1R12A	Ppp1r12a_Q9DBR7_S299	Q9DBR7	0.042493	0.609343	0.370787	15.0063	-3.53037	UP
SYNGAP1	Syngap1_A0A0A6YVS6_S1090.1	A0A0A6YVS6	0.0341439	0.609343	0.365286	16.7699	-3.38136	UP
RAVER1	Raver1_Q9CW46_S626	Q9CW46	0.0333745	0.609343	0.346609	14.4198	-3.36592	UP
PALM2	Palm2_Q8BR92_S210	Q8BR92	0.0337041	0.609343	0.344532	11.3589	-3.37258	UP
MAP4K4	Map4k4_B7ZNR9_S811	B7ZNR9	0.0113149	0.609343	0.344136	11.9964	-2.66049	UP
SHANK1	Shank1_D3YZU5_S889	D3YZU5	0.0392518	0.609343	0.343731	14.9301	-3.47614	UP
BIN1	Bin1_Q6P1B9_S265	Q6P1B9	0.0486009	0.609343	0.34348	15.8844	-3.62256	UP
SYNGAP1	Syngap1_A0A0A6YVS6_S374.1	A0A0A6YVS6	0.0432762	0.609343	0.334707	14.7686	-3.54288	UP
SLC4A4	Slc4a4_E9Q8N8_S257.1	E9Q8N8	0.036914	0.609343	0.333024	15.8813	-3.43431	UP
SLC4A4	Slc4a4_E9Q8N8_T254.1	E9Q8N8	0.036914	0.609343	0.333024	15.8813	-3.43431	UP
GLB1L	Glb1l_A0A087WRY5_S144.2	A0A087WRY5	0.015224	0.609343	0.33224	20.1957	-2.84808	UP
GLB1L	Glb1l_A0A087WRY5_S154.2	A0A087WRY5	0.015224	0.609343	0.33224	20.1957	-2.84808	UP
GLB1L	Glb1l_A0A087WRY5_T143.2	A0A087WRY5	0.015224	0.609343	0.33224	20.1957	-2.84808	UP
LURAP1	Lurap1_Q9D6I9_S118	Q9D6I9	0.0496048	0.609343	0.329292	14.9354	-3.63664	UP
RIMS1	Rims1_Q99NE5_S563	Q99NE5	0.0459608	0.609343	0.324605	13.6536	-3.58416	UP
ABI1	Abi1_B7ZCU3_S222	B7ZCU3	0.0268328	0.609343	0.310186	10.7549	-3.21921	UP
CASKIN1	Caskin1_Q6P9K8_S1363	Q6P9K8	0.0331147	0.609343	0.302069	18.3374	-3.36064	UP
SAMD14	Samd14_Q8K070_S165.1	Q8K070	0.049539	0.609343	0.28048	17.0559	-3.63572	UP
SAMD14	Samd14_Q8K070_S173.1	Q8K070	0.049539	0.609343	0.28048	17.0559	-3.63572	UP
PDE4D	Pde4d_E9PVU7_S14	E9PVU7	0.0280393	0.609343	0.275994	11.7922	-3.24863	UP
MICAL3	Mical3_Q8CJ19_S685	Q8CJ19	0.0420294	0.609343	0.275609	16.5036	-3.52286	UP
MTSS1L	Mtss1l_D3YWC9_S357	D3YWC9	0.029537	0.609343	0.274953	11.6331	-3.28355	UP
SMARCC2	Smarcc2_Q3UID0_S586	Q3UID0	0.0385168	0.609343	0.268109	15.3289	-3.46325	UP
SLC16A1	Slc16a1_P53986_S477.1	P53986	0.0473105	0.609343	0.266428	18.9758	-3.60405	UP
RIMS1	Rims1_Q99NE5_S211	Q99NE5	0.0365442	0.609343	0.262636	11.5371	-3.42747	UP
SRRM2	Srrm2_Q8BTI8_S1638.1	Q8BTI8	0.0295886	0.609343	0.258916	14.6618	-3.28472	UP
SRRM2	Srrm2_Q8BTI8_T1640.1	Q8BTI8	0.0295886	0.609343	0.258916	14.6618	-3.28472	UP
KCTD16	Kctd16_Q5DTY9_S372	Q5DTY9	0.0496517	0.609343	-0.228122	15.7965	-3.63729	DOWN
NDRG3	Ndrg3_Q9QYF9_S352	Q9QYF9	0.0450947	0.609343	-0.229822	16.6062	-3.5711	DOWN
SIPA1L1	Sipa1l1_Q8C0T5_S1544	Q8C0T5	0.0468367	0.609343	-0.236522	14.6039	-3.59713	DOWN
RUSC2	Rusc2_G8JL85_S785.1	G8JL85	0.0471395	0.609343	-0.236988	16.0338	-3.60156	DOWN
ZFAND2B	Zfand2b_E0CY18_S173	E0CY18	0.0442248	0.609343	-0.239587	15.0517	-3.55774	DOWN
CASKIN1	Caskin1_Q6P9K8_S358	Q6P9K8	0.0425016	0.609343	-0.241196	14.635	-3.53051	DOWN
SRCIN1	Srcin1_B1AQX9_S341.1	B1AQX9	0.0477745	0.609343	-0.245567	15.1073	-3.61076	DOWN
BRSK2	Brsk2_G3UWV4_S450.1	G3UWV4	0.0496146	0.609343	-0.245576	16.3959	-3.63677	DOWN
BRSK2	Brsk2_G3UWV4_S446.1	G3UWV4	0.0466532	0.609343	-0.246177	16.5023	-3.59443	DOWN
EPN1	Epn1_Q80VP1_S453.1	Q80VP1	0.0463219	0.609343	-0.248542	12.0388	-3.58954	DOWN
EPN1	Epn1_Q80VP1_T463.1	Q80VP1	0.0463219	0.609343	-0.248542	12.0388	-3.58954	DOWN
ZDHHC5	Zdhhc5_Q8VDZ4_S684.1	Q8VDZ4	0.0428942	0.609343	-0.253666	13.5036	-3.5368	DOWN
RIMS2	Rims2_E9PWP6_S379	E9PWP6	0.0463729	0.609343	-0.255863	14.4311	-3.59029	DOWN
CCDC6	Ccdc6_D3YZP9_S352.2	D3YZP9	0.0476122	0.609343	-0.256536	13.1715	-3.60842	DOWN
RIMS4	Rims4_P60191_S254.1	P60191	0.0427974	0.609343	-0.259636	13.0263	-3.53526	DOWN
RIMS4	Rims4_P60191_S257.1	P60191	0.0427974	0.609343	-0.259636	13.0263	-3.53526	DOWN
FAM160A2	Fam160a2_F8WHJ1_T839	F8WHJ1	0.0498068	0.609343	-0.260374	11.8593	-3.63943	DOWN
PRKAA1	Prkaa1_Q3TUQ7_S477.1	Q3TUQ7	0.0286792	0.609343	-0.260899	16.4022	-3.26376	DOWN
PALM	Palm_Q9Z0P4_T141.1	Q9Z0P4	0.0371199	0.609343	-0.264731	17.8703	-3.4381	DOWN
PALM	Palm_Q9Z0P4_T145.1	Q9Z0P4	0.0371199	0.609343	-0.264731	17.8703	-3.4381	DOWN
SHROOM2	Shroom2_A7TU71_S1095	A7TU71	0.0456045	0.609343	-0.265564	14.3675	-3.57882	DOWN
MKL1	Mkl1_D3YUG5_S457.1	D3YUG5	0.0486887	0.609343	-0.267189	15.8886	-3.6238	DOWN
SPEG	Speg_A0A087WSE3_S85	A0A087WSE3	0.0397356	0.609343	-0.268842	12.2233	-3.4845	DOWN
NUFIP2	Nufip2_Q5F2E7_S652	Q5F2E7	0.0348188	0.609343	-0.27445	13.9837	-3.39462	DOWN
BSN	Bsn_O88737_S3022	O88737	0.0446862	0.609343	-0.275298	15.4995	-3.56486	DOWN
SPIRE1	Spire1_D3YTL8_S292.2	D3YTL8	0.0432908	0.609343	-0.279658	15.1798	-3.54311	DOWN
SPIRE1	Spire1_D3YTL8_S293.2	D3YTL8	0.0432908	0.609343	-0.279658	15.1798	-3.54311	DOWN
SPIRE1	Spire1_D3YTL8_S295.2	D3YTL8	0.0432908	0.609343	-0.279658	15.1798	-3.54311	DOWN
ASAP1	Asap1_E9QMJ1_S819	E9QMJ1	0.0453343	0.609343	-0.284122	14.6508	-3.57474	DOWN
GM10767	Gm10767_Q3TQP0_S36	Q3TQP0	0.0435066	0.609343	-0.287519	15.2544	-3.54652	DOWN
RNMT	Rnmt_Q9D0L8_S11.1	Q9D0L8	0.0427958	0.609343	-0.28818	18.0087	-3.53523	DOWN
RNMT	Rnmt_Q9D0L8_S15.1	Q9D0L8	0.0427958	0.609343	-0.28818	18.0087	-3.53523	DOWN
SRRM1	Srrm1_E9QKA4_S714	E9QKA4	0.0412722	0.609343	-0.288678	14.8056	-3.51042	DOWN
WNK2	Wnk2_E9Q6Q2_S49	E9Q6Q2	0.0472675	0.609343	-0.290391	15.1528	-3.60343	DOWN
ANKRD34A	Ankrd34a_B2RW11_S448.1	B2RW11	0.0411355	0.609343	-0.293465	13.2697	-3.50816	DOWN
ANKRD34A	Ankrd34a_B2RW11_S460.1	B2RW11	0.0411355	0.609343	-0.293465	13.2697	-3.50816	DOWN
FXR2	Fxr2_Q6P5B5_S603	Q6P5B5	0.0173071	0.609343	-0.295446	14.9882	-2.93066	DOWN
APC	Apc_E9QLQ9_T1403	E9QLQ9	0.0480755	0.609343	-0.296392	15.6807	-3.61508	DOWN
TBC1D5	Tbc1d5_A0A286YDB3_S600.1	A0A286YDB3	0.038096	0.609343	-0.298895	15.3004	-3.45577	DOWN
TBC1D5	Tbc1d5_A0A286YDB3_S604.1	A0A286YDB3	0.038096	0.609343	-0.298895	15.3004	-3.45577	DOWN
ARHGAP32	Arhgap32_Q811P8_S892	Q811P8	0.0383665	0.609343	-0.299307	13.9894	-3.46059	DOWN
PRPF4B	Prpf4b_Q61136_S431.1	Q61136	0.0438041	0.609343	-0.300272	16.7232	-3.55119	DOWN
ADD2	Add2_Q9QYB8_S11	Q9QYB8	0.0356236	0.609343	-0.301602	16.5846	-3.41013	DOWN
IGF2R	Igf2r_Q07113_S2476	Q07113	0.0459388	0.609343	-0.303924	12.4519	-3.58383	DOWN
PRRC2C	Prrc2c_S4R294_S1516	S4R294	0.0496932	0.609343	-0.305807	13.8094	-3.63786	DOWN
ATG9A	Atg9a_Q3ZAQ4_S828	Q3ZAQ4	0.0283653	0.609343	-0.309139	17.2534	-3.25638	DOWN
APPL2	Appl2_Q8K3G9_S651	Q8K3G9	0.0269775	0.609343	-0.310513	14.6893	-3.2228	DOWN
ABLIM1	Ablim1_E9Q9C7_S350	E9Q9C7	0.0422929	0.609343	-0.310698	14.8466	-3.52714	DOWN
SRRM4	Srrm4_Q8BKA3_S231	Q8BKA3	0.0273345	0.609343	-0.310884	13.5555	-3.23159	DOWN
GRM7	Grm7_Q68ED2_S900	Q68ED2	0.0364307	0.609343	-0.312012	15.5262	-3.42535	DOWN
KLC2	Klc2_D3YXZ3_S605	D3YXZ3	0.0458973	0.609343	-0.315164	15.9574	-3.58321	DOWN
GDA	Gda_D3YU09_S379	D3YU09	0.0475972	0.609343	-0.316236	11.5318	-3.6082	DOWN
SFR1	Sfr1_Q8BP27_T70.1	Q8BP27	0.0388003	0.609343	-0.322154	18.1622	-3.46825	DOWN
DNAJC6	Dnajc6_Q80TZ3_S595.1	Q80TZ3	0.0182206	0.609343	-0.322746	16.694	-2.96402	DOWN
CASKIN1	Caskin1_Q6P9K8_S791	Q6P9K8	0.040855	0.609343	-0.322834	16.1035	-3.50348	DOWN
CPSF4	Cpsf4_E0CXT7_S202	E0CXT7	0.0405956	0.609343	-0.324001	14.6692	-3.49913	DOWN
ABLIM1	Ablim1_E9Q9C7_S382.1	E9Q9C7	0.0316084	0.609343	-0.324182	17.1999	-3.32919	DOWN
GJA1	Gja1_P23242_S306	P23242	0.0361394	0.609343	-0.324456	15.158	-3.4199	DOWN
PALMD	Palmd_Q3UVT7_S278	Q3UVT7	0.0355917	0.609343	-0.325287	15.8955	-3.40952	DOWN
	_A0A2I3BQT2_T1415	A0A2I3BQT2	0.0357309	0.609343	-0.327766	13.9127	-3.41217	DOWN
CSNK1G3	Csnk1g3_Q8C4X2_S346	Q8C4X2	0.0193466	0.609343	-0.327876	13.4611	-3.00308	DOWN
PRKCB	Prkcb_P68404_S11	P68404	0.0306956	0.609343	-0.328589	13.5629	-3.30943	DOWN
FXR2	Fxr2_Q6P5B5_S603.1	Q6P5B5	0.0260693	0.609343	-0.330205	18.7476	-3.19994	DOWN
FXR2	Fxr2_Q6P5B5_S605.1	Q6P5B5	0.0260693	0.609343	-0.330205	18.7476	-3.19994	DOWN
GNL1	Gnl1_P36916_S36.1	P36916	0.0339872	0.609343	-0.333229	14.3515	-3.37824	DOWN
GMPS	Gmps_Q3THK7_S332	Q3THK7	0.0240037	0.609343	-0.334907	10.5973	-3.14505	DOWN
ADD3	Add3_Q9QYB5_S673.1	Q9QYB5	0.0355075	0.609343	-0.336292	18.9956	-3.40791	DOWN
RANBP10	Ranbp10_Q6VN19_S29	Q6VN19	0.0151762	0.609343	-0.338072	12.511	-2.84607	DOWN
RFTN1	Rftn1_Q6A0D4_S241	Q6A0D4	0.0344308	0.609343	-0.338143	13.472	-3.38703	DOWN
ERC2	Erc2_Q3UHT7_S14	Q3UHT7	0.0213949	0.609343	-0.341522	14.9918	-3.06904	DOWN
MAP7D1	Map7d1_A8Y5P4_S512.1	A8Y5P4	0.0253523	0.609343	-0.341543	15.1205	-3.18136	DOWN
MAP7D1	Map7d1_A8Y5P4_S516.1	A8Y5P4	0.0253523	0.609343	-0.341543	15.1205	-3.18136	DOWN
PRKAR1A	Prkar1a_A2AI69_S77.1	A2AI69	0.0293947	0.609343	-0.342279	18.4387	-3.2803	DOWN
PRKAR1A	Prkar1a_A2AI69_S83.1	A2AI69	0.0293947	0.609343	-0.342279	18.4387	-3.2803	DOWN
TMEM25	Tmem25_A0A1N9MYB8_S253	A0A1N9MYB8	0.0481362	0.609343	-0.343052	12.6373	-3.61595	DOWN
LARP1	Larp1_Z4YJT3_S604.1	Z4YJT3	0.0187638	0.609343	-0.343404	15.8808	-2.98314	DOWN
LARP1	Larp1_Z4YJT3_S608.1	Z4YJT3	0.0187638	0.609343	-0.343404	15.8808	-2.98314	DOWN
MECP2	Mecp2_Q9Z2D6_S80	Q9Z2D6	0.0324241	0.609343	-0.343564	16.9629	-3.34639	DOWN
TRA2A	Tra2a_A0A0N4SVC2_S16.1	A0A0N4SVC2	0.0153826	0.609343	-0.344285	15.4413	-2.85472	DOWN
TRA2A	Tra2a_A0A0N4SVC2_S18.1	A0A0N4SVC2	0.0153826	0.609343	-0.344285	15.4413	-2.85472	DOWN
UBR5	Ubr5_A0A2I3BQS6_S1549	A0A2I3BQS6	0.036159	0.609343	-0.346119	13.4229	-3.42026	DOWN
HERC1	Herc1_E9PZP8_S2721	E9PZP8	0.0359811	0.609343	-0.346504	14.8199	-3.41691	DOWN
SFR1	Sfr1_Q8BP27_S67.1	Q8BP27	0.0404595	0.609343	-0.34665	18.3203	-3.49683	DOWN
RB1CC1	Rb1cc1_E9PX56_S629.1	E9PX56	0.0399203	0.609343	-0.347274	14.1027	-3.48767	DOWN
RB1CC1	Rb1cc1_E9PX56_S635.1	E9PX56	0.0399203	0.609343	-0.347274	14.1027	-3.48767	DOWN
PSMF1	Psmf1_Q8BHL8_S153	Q8BHL8	0.0393265	0.609343	-0.347331	15.9515	-3.47744	DOWN
MAST1	Mast1_Q9R1L5_S139	Q9R1L5	0.0220972	0.609343	-0.35337	15.5962	-3.09032	DOWN
ATXN2L	Atxn2l_A0A0U1RPL0_S337	A0A0U1RPL0	0.0493676	0.609343	-0.354894	14.1046	-3.63334	DOWN
CAMK2A	Camk2a_P11798_S333.2	P11798	0.044236	0.609343	-0.355715	18.8184	-3.55791	DOWN
DTNA	Dtna_Q8CFR5_S533.1	Q8CFR5	0.0244495	0.609343	-0.356878	15.8779	-3.15726	DOWN
DTNA	Dtna_Q8CFR5_T525.1	Q8CFR5	0.0244495	0.609343	-0.356878	15.8779	-3.15726	DOWN
COPA	Copa_F8WHL2_S173	F8WHL2	0.034936	0.609343	-0.359495	16.0094	-3.3969	DOWN
SNX29	Snx29_Q9D3S3_S815	Q9D3S3	0.0296939	0.609343	-0.35989	14.1109	-3.28711	DOWN
HCFC1	Hcfc1_Q61191_T490.1	Q61191	0.0146053	0.609343	-0.360007	16.5499	-2.82156	DOWN
HCFC1	Hcfc1_Q61191_T495.1	Q61191	0.0146053	0.609343	-0.360007	16.5499	-2.82156	DOWN
RASGRF1	Rasgrf1_P27671_S737	P27671	0.049694	0.609343	-0.361614	11.396	-3.63787	DOWN
CAMK2A	Camk2a_P11798_T336.2	P11798	0.0293278	0.609343	-0.361823	17.9474	-3.27877	DOWN
GNL1	Gnl1_P36916_S32.1	P36916	0.0419846	0.609343	-0.365038	14.9507	-3.52213	DOWN
POLR2A	Polr2a_A0A0R4J0V5_S1861.1	A0A0R4J0V5	0.042952	0.609343	-0.365767	14.0049	-3.53773	DOWN
DNAJC6	Dnajc6_Q80TZ3_S595	Q80TZ3	0.0158284	0.609343	-0.366255	15.3489	-2.87306	DOWN
SRCIN1	Srcin1_B1AQX9_S332.1	B1AQX9	0.031516	0.609343	-0.366617	14.9175	-3.32721	DOWN
SLC23A2	Slc23a2_Q9EPR4_S78.1	Q9EPR4	0.0234193	0.609343	-0.368178	14.2307	-3.12871	DOWN
SLC23A2	Slc23a2_Q9EPR4_S81.1	Q9EPR4	0.0234193	0.609343	-0.368178	14.2307	-3.12871	DOWN
PFKFB2	Pfkfb2_B2Z892_S447	B2Z892	0.0417544	0.609343	-0.368298	15.373	-3.51837	DOWN
CDKL5	Cdkl5_A0A0G2JFE2_S543	A0A0G2JFE2	0.0463904	0.609343	-0.368333	13.5161	-3.59055	DOWN
SRRM2	Srrm2_Q8BTI8_S1380	Q8BTI8	0.047175	0.609343	-0.368999	14.8257	-3.60208	DOWN
TPR	Tpr_Q7M739_S2149	Q7M739	0.0158637	0.609343	-0.370494	13.6619	-2.87449	DOWN
DTNA	Dtna_Q8CFR5_T508.1	Q8CFR5	0.0483068	0.609343	-0.373154	14.3979	-3.61838	DOWN
SLC16A1	Slc16a1_P53986_T487.1	P53986	0.0232054	0.609343	-0.373363	16.1891	-3.12264	DOWN
CAMK2A	Camk2a_P11798_T337.2	P11798	0.0251297	0.609343	-0.375049	18.5276	-3.17549	DOWN
C2CD2L	C2cd2l_Q80X80_T417	Q80X80	0.0313949	0.609343	-0.376949	14.8962	-3.32462	DOWN
MAP7D2	Map7d2_A2AG50_S357	A2AG50	0.0348296	0.609343	-0.377326	15.987	-3.39483	DOWN
CAMK2A	Camk2a_P11798_T334.2	P11798	0.0398475	0.609343	-0.377974	18.4918	-3.48642	DOWN
CPNE6	Cpne6_Q3UYN2_S330	Q3UYN2	0.0440647	0.609343	-0.383779	15.5638	-3.55525	DOWN
RBSN	Rbsn_Q80Y56_S218.1	Q80Y56	0.049504	0.609343	-0.384937	13.4442	-3.63524	DOWN
RBSN	Rbsn_Q80Y56_T213.1	Q80Y56	0.049504	0.609343	-0.384937	13.4442	-3.63524	DOWN
PACS1	Pacs1_Q8K212_S493	Q8K212	0.0293216	0.609343	-0.38577	15.1762	-3.27863	DOWN
CHD3	Chd3_F7C528_S672	F7C528	0.0319501	0.609343	-0.38582	15.7392	-3.33644	DOWN
A830010M20RIK	A830010M20Rik_G3X9V7_S722	G3X9V7	0.0483367	0.609343	-0.385855	14.1995	-3.61881	DOWN
DTNA	Dtna_Q8CFR5_S306	Q8CFR5	0.0465529	0.609343	-0.385889	14.6672	-3.59296	DOWN
RAD23A	Rad23a_Q3TN85_S92	Q3TN85	0.0473164	0.609343	-0.387902	13.9546	-3.60414	DOWN
NF1	Nf1_Q04690_S866	Q04690	0.0496537	0.609343	-0.39503	14.6274	-3.63731	DOWN
TMEM151A	Tmem151a_Q6GQT5_S323	Q6GQT5	0.0288685	0.609343	-0.395146	12.5468	-3.26818	DOWN
BEGAIN	Begain_A0A1B0GT88_S581	A0A1B0GT88	0.0384628	0.609343	-0.398296	12.3089	-3.4623	DOWN
SRGAP3	Srgap3_E9QN14_S834	E9QN14	0.0431723	0.609343	-0.399263	14.9457	-3.54123	DOWN
PLXNA2	Plxna2_Q80UG2_S1632.1	Q80UG2	0.0396745	0.609343	-0.399357	15.6154	-3.48345	DOWN
TANC1	Tanc1_E9QAF9_T274	E9QAF9	0.0106286	0.609343	-0.400397	16.6073	-2.6216	DOWN
APPL1	Appl1_Q8K3H0_S401	Q8K3H0	0.0396659	0.609343	-0.400766	13.733	-3.4833	DOWN
OSTF1	Ostf1_Q62422_S214	Q62422	0.0216089	0.609343	-0.400791	12.7382	-3.0756	DOWN
PPFIA3	Ppfia3_P60469_T792	P60469	0.0114093	0.609343	-0.406363	13.9886	-2.66568	DOWN
LRFN1	Lrfn1_Q2WF71_S669	Q2WF71	0.0468239	0.609343	-0.409815	13.7898	-3.59694	DOWN
BMPR2	Bmpr2_O35607_S863	O35607	0.023801	0.609343	-0.410728	13.7337	-3.13942	DOWN
ANKRD50	Ankrd50_F7BE84_S1313	F7BE84	0.0108629	0.609343	-0.412472	14.3531	-2.63512	DOWN
SRRM3	Srrm3_Q80WV7_S466.1	Q80WV7	0.0344873	0.609343	-0.417411	13.8161	-3.38814	DOWN
SRRM3	Srrm3_Q80WV7_T465.1	Q80WV7	0.0344873	0.609343	-0.417411	13.8161	-3.38814	DOWN
SLC9A6	Slc9a6_B0QZV3_S661	B0QZV3	0.0329863	0.609343	-0.417499	14.8911	-3.35801	DOWN
DSP	Dsp_E9PZW0_Y2230.1	E9PZW0	0.0229392	0.609343	-0.417522	10.0342	-3.11501	DOWN
SF1	Sf1_E9Q4Q2_S80.1	E9Q4Q2	0.0301138	0.609343	-0.421625	19.322	-3.29655	DOWN
ARHGAP23	Arhgap23_F8VQ11_S145	F8VQ11	0.0325571	0.609343	-0.424224	15.5503	-3.34916	DOWN
TRA2A	Tra2a_A0A0N4SVC2_S2	A0A0N4SVC2	0.0175968	0.609343	-0.426318	13.7559	-2.94141	DOWN
NUCKS1	Nucks1_A0A087WRY3_S54.1	A0A087WRY3	0.0494749	0.609343	-0.427308	16.1587	-3.63483	DOWN
1110037F02RIK	1110037F02Rik_E9PZY8_S173	E9PZY8	0.0266777	0.609343	-0.429407	15.1876	-3.21534	DOWN
PLXNA2	Plxna2_Q80UG2_S1629.1	Q80UG2	0.0299302	0.609343	-0.43008	15.1314	-3.29244	DOWN
DISP2	Disp2_Q8CIP5_S1345	Q8CIP5	0.0327288	0.609343	-0.4343	15.3779	-3.35271	DOWN
CAMLG	Camlg_P49070_T16	P49070	0.0103608	0.609343	-0.441762	12.4381	-2.6058	DOWN
FRMD4A	Frmd4a_Q3TB04_S343.2	Q3TB04	0.0136316	0.609343	-0.442067	14.6718	-2.77766	DOWN
FRMD4A	Frmd4a_Q3TB04_S348.2	Q3TB04	0.0136316	0.609343	-0.442067	14.6718	-2.77766	DOWN
FAM122A	Fam122a_Q9DB52_S140.1	Q9DB52	0.014682	0.609343	-0.442417	15.001	-2.8249	DOWN
FAM122A	Fam122a_Q9DB52_S144.1	Q9DB52	0.014682	0.609343	-0.442417	15.001	-2.8249	DOWN
TKT	Tkt_P40142_T287	P40142	0.0214704	0.609343	-0.443177	12.4719	-3.07136	DOWN
CBX3	Cbx3_D3Z313_S95	D3Z313	0.0190433	0.609343	-0.444322	17.1528	-2.99277	DOWN
SRRM1	Srrm1_E9QKA4_S655.1	E9QKA4	0.0441907	0.609343	-0.450302	16.211	-3.55721	DOWN
MATR3	Matr3_Q8K310_S188	Q8K310	0.0339809	0.609343	-0.452511	16.1375	-3.37811	DOWN
DGKH	Dgkh_D3YXJ0_S1153	D3YXJ0	0.0265316	0.609343	-0.452624	12.1472	-3.21167	DOWN
SHANK3	Shank3_Q4ACU6_S482	Q4ACU6	0.0328395	0.609343	-0.453428	14.4994	-3.35499	DOWN
RALY	Raly_A2AU62_S270.1	A2AU62	0.0168338	0.609343	-0.454092	14.5028	-2.91273	DOWN
RALY	Raly_A2AU62_T274.1	A2AU62	0.0168338	0.609343	-0.454092	14.5028	-2.91273	DOWN
TANC2	Tanc2_A2A690_S1828.1	A2A690	0.0110613	0.609343	-0.454579	17.9393	-2.64638	DOWN
TANC2	Tanc2_A2A690_S1831.1	A2A690	0.0110613	0.609343	-0.454579	17.9393	-2.64638	DOWN
HNRNPA1	Hnrnpa1_Q5EBP8_S2	Q5EBP8	0.0442408	0.609343	-0.454956	16.5764	-3.55799	DOWN
CAMK2B	Camk2b_P28652_T401.1	P28652	0.0362776	0.609343	-0.455307	14.5477	-3.42249	DOWN
SRRM1	Srrm1_E9QKA4_S657.1	E9QKA4	0.0485169	0.609343	-0.456338	16.4887	-3.62137	DOWN
HCN1	Hcn1_O88704_S69	O88704	0.0321705	0.609343	-0.456482	12.5584	-3.34109	DOWN
CTNND2	Ctnnd2_B7ZNF6_S515.1	B7ZNF6	0.0391071	0.609343	-0.45802	13.8193	-3.47363	DOWN
RAP1GAP	Rap1gap_A2ALS5_S495	A2ALS5	0.0429422	0.609343	-0.459248	12.0257	-3.53757	DOWN
GBF1	Gbf1_Q6A099_S1244	Q6A099	0.00745469	0.609343	-0.46077	16.9821	-2.40562	DOWN
SF1	Sf1_E9Q4Q2_T67.1	E9Q4Q2	0.0336796	0.609343	-0.460885	18.4419	-3.37208	DOWN
CAMKV	Camkv_A0A0A6YW88_S384.1	A0A0A6YW88	0.0219274	0.609343	-0.46384	14.171	-3.08523	DOWN
CAMKV	Camkv_A0A0A6YW88_T386.1	A0A0A6YW88	0.0219274	0.609343	-0.46384	14.171	-3.08523	DOWN
C78339	C78339_Q3URQ4_S27.1	Q3URQ4	0.0414143	0.609343	-0.465086	15.9309	-3.51278	DOWN
C78339	C78339_Q3URQ4_S31.1	Q3URQ4	0.0414143	0.609343	-0.465086	15.9309	-3.51278	DOWN
DTNA	Dtna_Q8CFR5_S500.1	Q8CFR5	0.0206471	0.609343	-0.467815	16.4486	-3.04567	DOWN
PDHA1	Pdha1_P35486_S293.1	P35486	0.0355445	0.609343	-0.469602	17.5054	-3.40862	DOWN
RNMT	Rnmt_Q9D0L8_S15	Q9D0L8	0.0178481	0.609343	-0.47131	16.6255	-2.95061	DOWN
ADRB1	Adrb1_P34971_S301	P34971	0.0401225	0.609343	-0.47145	11.6628	-3.49112	DOWN
SRRM2	Srrm2_Q8BTI8_S775.1	Q8BTI8	0.0362937	0.609343	-0.476521	15.2962	-3.42279	DOWN
RALGAPB	Ralgapb_A2ACC7_T67	A2ACC7	0.0477368	0.609343	-0.479117	14.8986	-3.61022	DOWN
PDHA1	Pdha1_P35486_S300.1	P35486	0.0363445	0.609343	-0.479901	17.6917	-3.42374	DOWN
CFL1	Cfl1_F8WGL3_S3	F8WGL3	0.0101222	0.609343	-0.481843	17.3123	-2.59141	DOWN
SRRM1	Srrm1_E9QKA4_S645.1	E9QKA4	0.0412614	0.609343	-0.483729	16.334	-3.51025	DOWN
SRRM1	Srrm1_E9QKA4_S647.1	E9QKA4	0.0412614	0.609343	-0.483729	16.334	-3.51025	DOWN
SRCIN1	Srcin1_B1AQX9_S555.1	B1AQX9	0.0360065	0.609343	-0.483906	18.1263	-3.41739	DOWN
PDHA1	Pdha1_P35486_S295.1	P35486	0.0338154	0.609343	-0.489278	14.6401	-3.37481	DOWN
DOCK7	Dock7_A2A9M5_S945	A2A9M5	0.0338403	0.609343	-0.490087	15.177	-3.37531	DOWN
SRRM2	Srrm2_Q8BTI8_S773.1	Q8BTI8	0.0247687	0.609343	-0.493711	16.3581	-3.16587	DOWN
PRPSAP2	Prpsap2_Q8R574_S219	Q8R574	0.0251112	0.609343	-0.49425	13.6437	-3.17501	DOWN
CTNND1	Ctnnd1_P30999_S252	P30999	0.0482335	0.609343	-0.495041	14.1739	-3.61734	DOWN
GIGYF2	Gigyf2_Q6Y7W8_S161	Q6Y7W8	0.0168657	0.609343	-0.497024	13.6031	-2.91396	DOWN
EIF4G3	Eif4g3_A2AMI2_S267	A2AMI2	0.0325004	0.609343	-0.498482	15.1954	-3.34798	DOWN
DDX4	Ddx4_Q3V086_T542.1	Q3V086	0.0371082	0.609343	-0.498495	16.7281	-3.43788	DOWN
DDX4	Ddx4_Q3V086_T548.1	Q3V086	0.0371082	0.609343	-0.498495	16.7281	-3.43788	DOWN
RNMT	Rnmt_Q9D0L8_T34	Q9D0L8	0.047316	0.609343	-0.508046	14.2457	-3.60413	DOWN
AKAP1	Akap1_O08715_S55	O08715	0.0164922	0.609343	-0.509158	15.6199	-2.8995	DOWN
KCNQ2	Kcnq2_F6UC55_S394	F6UC55	0.0488607	0.609343	-0.509794	15.6636	-3.62623	DOWN
DLG3	Dlg3_P70175_S513	P70175	0.0249864	0.609343	-0.511751	12.6228	-3.17169	DOWN
SF1	Sf1_E9Q4Q2_S82.1	E9Q4Q2	0.0220323	0.609343	-0.515248	19.5366	-3.08838	DOWN
VIM	Vim_P20152_S459	P20152	0.022161	0.609343	-0.516993	15.2447	-3.09222	DOWN
MAP1B	Map1b_P14873_S1073	P14873	0.0301469	0.609343	-0.518961	14.3574	-3.29729	DOWN
QTRT1	Qtrt1_A0A1L1SQ28_S5	A0A1L1SQ28	0.0404576	0.609343	-0.520769	12.3087	-3.4968	DOWN
ADD3	Add3_Q9QYB5_S683.1	Q9QYB5	0.0172854	0.609343	-0.523297	15.5304	-2.92985	DOWN
SMARCC2	Smarcc2_Q3UID0_S304.1	Q3UID0	0.0383188	0.609343	-0.527655	16.1745	-3.45974	DOWN
AGAP2	Agap2_Q3UHD9_S168	Q3UHD9	0.0309448	0.609343	-0.527805	13.3962	-3.31488	DOWN
MPP3	Mpp3_Q6XE40_S307	Q6XE40	0.0454744	0.609343	-0.531076	13.2068	-3.57686	DOWN
RNF20	Rnf20_A2AIR0_S138	A2AIR0	0.0094035	0.609343	-0.534884	14.3084	-2.54614	DOWN
THRAP3	Thrap3_Q569Z6_S248.1	Q569Z6	0.0377777	0.609343	-0.538256	16.9562	-3.45005	DOWN
ATRX	Atrx_Q61687_S92	Q61687	0.019403	0.609343	-0.540653	18.1936	-3.00498	DOWN
THRAP3	Thrap3_Q569Z6_S253.1	Q569Z6	0.0368608	0.609343	-0.54233	16.6658	-3.43333	DOWN
BRSK1	Brsk1_D3Z5P0_S676	D3Z5P0	0.00935149	0.609343	-0.543719	14.4796	-2.54274	DOWN
MAP1A	Map1a_A2ARP8_S1397	A2ARP8	0.0317468	0.609343	-0.5458	16.0093	-3.33214	DOWN
ABLIM3	Ablim3_Q69ZX8_S404.1	Q69ZX8	0.0230393	0.609343	-0.548076	15.8125	-3.11789	DOWN
ABLIM3	Ablim3_Q69ZX8_S408.1	Q69ZX8	0.0230393	0.609343	-0.548076	15.8125	-3.11789	DOWN
SCN2A1	Scn2a1_B1AWN6_S558.1	B1AWN6	0.0309041	0.609343	-0.548706	14.5688	-3.31399	DOWN
TEX2	Tex2_Q6ZPJ0_S733	Q6ZPJ0	0.0427177	0.609343	-0.549415	11.0567	-3.53398	DOWN
EIF3C	Eif3c_Q8R1B4_S39	Q8R1B4	0.0366807	0.609343	-0.549885	16.9814	-3.43	DOWN
SRRM1	Srrm1_E9QKA4_S602.1	E9QKA4	0.0357788	0.609343	-0.554618	15.7416	-3.41308	DOWN
SRRM1	Srrm1_E9QKA4_T600.1	E9QKA4	0.0357788	0.609343	-0.554618	15.7416	-3.41308	DOWN
CAMSAP3	Camsap3_Q80VC9_S368	Q80VC9	0.0496435	0.609343	-0.557383	12.9462	-3.63717	DOWN
PRKAR1A	Prkar1a_A2AI69_S83	A2AI69	0.00234385	0.609343	-0.558401	18.765	-1.75977	DOWN
RAB12	Rab12_A2CG35_S63.1	A2CG35	0.0419541	0.609343	-0.559217	14.1937	-3.52163	DOWN
RAB12	Rab12_A2CG35_S72.1	A2CG35	0.0419541	0.609343	-0.559217	14.1937	-3.52163	DOWN
KIAA1671	Kiaa1671_A0A1B0GR85_S1761	A0A1B0GR85	0.0445406	0.609343	-0.560762	15.9849	-3.56262	DOWN
BCLAF1	Bclaf1_A0A087WQA0_S646	A0A087WQA0	0.0233597	0.609343	-0.561189	15.7579	-3.12703	DOWN
MAP1A	Map1a_A2ARP8_S1886	A2ARP8	0.0438119	0.609343	-0.561827	15.189	-3.55131	DOWN
AKAP13	Akap13_E9Q394_S1892	E9Q394	0.0271294	0.609343	-0.561958	13.746	-3.22656	DOWN
KSR2	Ksr2_M0QW59_S348.1	M0QW59	0.0392092	0.609343	-0.562042	13.8248	-3.4754	DOWN
PDPK1	Pdpk1_F2Z3Z9_S117	F2Z3Z9	0.0104025	0.609343	-0.565213	16.4888	-2.60828	DOWN
STIM1	Stim1_P70302_S521	P70302	0.0253952	0.609343	-0.566697	14.7306	-3.18249	DOWN
POLR2A	Polr2a_A0A0R4J0V5_S1875.1	A0A0R4J0V5	0.0224336	0.609343	-0.567941	15.143	-3.10028	DOWN
SPTB	Sptb_Q3UGX2_S2114	Q3UGX2	0.0467798	0.609343	-0.570082	12.6567	-3.5963	DOWN
SRCIN1	Srcin1_B1AQX9_S548.1	B1AQX9	0.0237537	0.609343	-0.571666	17.1097	-3.1381	DOWN
ATXN2L	Atxn2l_A0A0U1RPL0_S333.1	A0A0U1RPL0	0.0238967	0.609343	-0.58095	15.0956	-3.14208	DOWN
ATXN2L	Atxn2l_A0A0U1RPL0_S337.1	A0A0U1RPL0	0.0238967	0.609343	-0.58095	15.0956	-3.14208	DOWN
MVB12B	Mvb12b_Q6KAU4_S199.1	Q6KAU4	0.0409397	0.609343	-0.582441	16.6787	-3.50489	DOWN
MVB12B	Mvb12b_Q6KAU4_T203.1	Q6KAU4	0.0409397	0.609343	-0.582441	16.6787	-3.50489	DOWN
RIN1	Rin1_A0A2C9F2A2_S601	A0A2C9F2A2	0.00890525	0.609343	-0.583915	8.78137	-2.51289	DOWN
SRRM2	Srrm2_Q8BTI8_T1654.1	Q8BTI8	0.0162697	0.609343	-0.584482	12.2002	-2.89075	DOWN
TVP23B	Tvp23b_Q9D8T4_S6	Q9D8T4	0.0294944	0.609343	-0.587072	10.8953	-3.28258	DOWN
PTMA	Ptma_A0A087WP98_S2	A0A087WP98	0.00131438	0.609343	-0.587141	13.4139	-1.47294	DOWN
CDK7	Cdk7_A0A286YDC0_S127.1	A0A286YDC0	0.0129368	0.609343	-0.588797	15.6658	-2.74455	DOWN
GIGYF1	Gigyf1_A0A0G2JGR7_S157	A0A0G2JGR7	0.036372	0.609343	-0.593547	14.0594	-3.42426	DOWN
HMGA1	Hmga1_P17095_S102.1	P17095	0.0298797	0.609343	-0.605208	17.9569	-3.2913	DOWN
HMGA1	Hmga1_P17095_S103.1	P17095	0.0298797	0.609343	-0.605208	17.9569	-3.2913	DOWN
SCAF1	Scaf1_Q5U4C3_S240	Q5U4C3	0.0343428	0.609343	-0.610561	16.1939	-3.38529	DOWN
BCLAF1	Bclaf1_A0A087WQA0_S261.1	A0A087WQA0	0.0439503	0.609343	-0.612105	12.89	-3.55347	DOWN
BCLAF1	Bclaf1_A0A087WQA0_S267.1	A0A087WQA0	0.0439503	0.609343	-0.612105	12.89	-3.55347	DOWN
ULK1	Ulk1_A0A0R4J0B3_S450	A0A0R4J0B3	0.0118987	0.609343	-0.623954	14.1679	-2.69194	DOWN
SLAIN2	Slain2_Q8CI08_S428.2	Q8CI08	0.00572322	0.609343	-0.627271	11.6772	-2.24994	DOWN
SLAIN2	Slain2_Q8CI08_S431.2	Q8CI08	0.00572322	0.609343	-0.627271	11.6772	-2.24994	DOWN
SLAIN2	Slain2_Q8CI08_S432.2	Q8CI08	0.00572322	0.609343	-0.627271	11.6772	-2.24994	DOWN
C2CD4CC2CD4 FAMILY	C2cd4cC2CD4 family_Q5HZI2_S270	Q5HZI2	0.0259156	0.609343	-0.627785	16.0324	-3.196	DOWN
PEX5L	Pex5l_F8SLP9_S202	F8SLP9	0.0422616	0.609343	-0.628089	11.87	-3.52663	DOWN
TCF20	Tcf20_Q9EPQ8_S588	Q9EPQ8	0.0216555	0.609343	-0.629364	12.6767	-3.07701	DOWN
BSN	Bsn_O88737_S839	O88737	0.0068234	0.609343	-0.631977	16.3556	-2.35299	DOWN
SRRM1	Srrm1_E9QKA4_S761.1	E9QKA4	0.038196	0.609343	-0.656504	15.5555	-3.45756	DOWN
PPFIA4	Ppfia4_B8QI36_S701.1	B8QI36	0.0374222	0.609343	-0.6891	15.9728	-3.44362	DOWN
AGFG1	Agfg1_A0A087WNV1_S181	A0A087WNV1	0.0264478	0.609343	-0.697755	15.9023	-3.20956	DOWN
CACNG8	Cacng8_F7CZ64_S237	F7CZ64	0.0402755	0.609343	-0.69882	14.0348	-3.49372	DOWN
SRRM1	Srrm1_E9QKA4_S743.1	E9QKA4	0.0346759	0.609343	-0.721239	14.9774	-3.39184	DOWN
SRRM1	Srrm1_E9QKA4_T745.1	E9QKA4	0.0346759	0.609343	-0.721239	14.9774	-3.39184	DOWN
SMARCC2	Smarcc2_Q3UID0_S302.1	Q3UID0	0.0253146	0.609343	-0.730569	18.5093	-3.18037	DOWN
MARK1	Mark1_Q8VHJ5_S590	Q8VHJ5	0.0273144	0.609343	-0.733089	15.4507	-3.2311	DOWN
WDR60	Wdr60_Q8C761_S148.1	Q8C761	0.0218051	0.609343	-0.748031	11.0858	-3.08155	DOWN
TMEM45A	Tmem45a_Q8BFU6_S269	Q8BFU6	0.0274833	0.609343	-0.748555	12.3067	-3.23523	DOWN
EML4	Eml4_F8WJ93_S146	F8WJ93	0.036348	0.609343	-0.758105	13.2362	-3.42381	DOWN
SMARCC2	Smarcc2_Q3UID0_S306.1	Q3UID0	0.0238043	0.609343	-0.76263	18.1886	-3.13951	DOWN
DIP2C	Dip2c_B7ZMZ7_S125	B7ZMZ7	0.0184105	0.609343	-0.765793	13.5079	-2.97076	DOWN
RASGRP2	Rasgrp2_Q9QUG9_S554	Q9QUG9	0.00963375	0.609343	-0.771569	13.3895	-2.56097	DOWN
PPP1CA	Ppp1ca_P62137_S2	P62137	0.0154155	0.609343	-0.773527	11.027	-2.85609	DOWN
MARK2	Mark2_Q05512_S453	Q05512	0.0375764	0.609343	-0.777716	12.2159	-3.44642	DOWN
SMAP	Smap_Q9R0P4_S17	Q9R0P4	0.0128722	0.609343	-0.779259	19.0466	-2.74139	DOWN
BRD2	Brd2_I7HPW1_S297.1	I7HPW1	0.0243197	0.609343	-0.843908	14.9481	-3.15372	DOWN
BRD2	Brd2_I7HPW1_S300.1	I7HPW1	0.0243197	0.609343	-0.843908	14.9481	-3.15372	DOWN
FLG	Flg_A0A0A6YWE2_S123	A0A0A6YWE2	0.0181222	0.609343	-0.855927	13.7837	-2.9605	DOWN
YBX1	Ybx1_P62960_S311	P62960	0.00262104	0.609343	-0.875143	14.0276	-1.81803	DOWN
HECW1	Hecw1_Q8K4P8_S917	Q8K4P8	0.0402361	0.609343	-0.898943	11.3502	-3.49305	DOWN
MAP1B	Map1b_P14873_S1204	P14873	0.0405764	0.609343	-0.907953	15.7754	-3.4988	DOWN
C530008M17RIK	C530008M17Rik_E9Q5L4_S810	E9Q5L4	0.0411406	0.609343	-0.940062	17.3274	-3.50824	DOWN
CDK7	Cdk7_A0A286YDC0_T138.1	A0A286YDC0	0.00746397	0.609343	-0.969177	14.6059	-2.40636	DOWN
EDC4	Edc4_A0A0R4J1Q0_S3	A0A0R4J1Q0	0.0399051	0.609343	-0.978344	15.6859	-3.48741	DOWN
CHRM1	Chrm1_P12657_T455	P12657	0.0211581	0.609343	-0.992901	9.28865	-3.06173	DOWN
YBX1	Ybx1_P62960_S163	P62960	0.016915	0.609343	-1.00841	17.5186	-2.91584	DOWN
PCLO	Pclo_Q9QYX7_S625	Q9QYX7	0.0106079	0.609343	-1.05338	14.3704	-2.62039	DOWN
PPP1CA	Ppp1ca_P62137_T320	P62137	0.00864012	0.609343	-1.06386	14.5285	-2.49452	DOWN
SRRM2	Srrm2_Q8BTI8_S2360.1	Q8BTI8	0.0157753	0.609343	-1.06759	14.8664	-2.8709	DOWN
SRRM2	Srrm2_Q8BTI8_T2362.1	Q8BTI8	0.0157753	0.609343	-1.06759	14.8664	-2.8709	DOWN
RSRC1	Rsrc1_E0CX50_S6	E0CX50	0.000150093	0.223728	-1.09039	10.6565	-0.614329	DOWN
DLGAP2	Dlgap2_Q0VF59_S812	Q0VF59	0.0058459	0.609343	-1.11412	13.6946	-2.26226	DOWN
ABI3	Abi3_Q8BYZ1_S343	Q8BYZ1	0.00506017	0.609343	-1.14711	13.4321	-2.17902	DOWN
PTPN13	Ptpn13_G5E8B1_T626	G5E8B1	0.0415113	0.609343	-1.18202	14.264	-3.51437	DOWN
NCOA5	Ncoa5_Q91W39_S126	Q91W39	0.0214786	0.609343	-1.18276	11.522	-3.07161	DOWN
SRRM2	Srrm2_Q8BTI8_T877.2	Q8BTI8	0.00201536	0.609343	-1.37058	14.1306	-1.68252	DOWN
	_Q3TQI7_S261	Q3TQI7	0.0119182	0.609343	-1.37281	17.178	-2.69297	DOWN
SRRM1	Srrm1_E9QKA4_S424.1	E9QKA4	0.00610839	0.609343	-1.37285	15.8587	-2.28788	DOWN
HNRNPA1	Hnrnpa1_Q5EBP8_S6	Q5EBP8	0.0050319	0.609343	-1.38196	16.8396	-2.17582	DOWN
ANP32B	Anp32b_Q9EST5_T265	Q9EST5	0.000714611	0.609343	-1.39502	14.9563	-1.19753	DOWN
CBX3	Cbx3_D3Z313_S93	D3Z313	0.013609	0.609343	-1.53746	16.6892	-2.77661	DOWN
SRRM1	Srrm1_E9QKA4_S427.1	E9QKA4	0.00263142	0.609343	-1.58569	15.4442	-1.8201	DOWN
PRPF31	Prpf31_Q8CCF0_S450.1	Q8CCF0	0.00718549	0.609343	-1.86202	12.0091	-2.38368	DOWN
ARGLU1	Arglu1_A0A140LIS5_S73	A0A140LIS5	0.000611156	0.609343	-1.86416	14.5447	-1.13127	DOWN
HIST1H1D	Hist1h1d_P43277_S37	P43277	0.00381767	0.609343	-1.87477	16.9905	-2.02065	DOWN
SRRM2	Srrm2_Q8BTI8_S231.1	Q8BTI8	0.00207741	0.609343	-2.10824	13.5669	-1.69789	DOWN
SRRM2	Srrm2_Q8BTI8_T233.1	Q8BTI8	0.00207741	0.609343	-2.10824	13.5669	-1.69789	DOWN
TMPO	Tmpo_Q61033_S155	Q61033	0.008139	0.609343	-2.19691	12.3372	-2.45836	DOWN
HMGA1	Hmga1_P17095_S44	P17095	6.91659e-05	0.171831	-2.19808	14.6265	-0.385423	DOWN
SSR3	Ssr3_Q9DCF9_S105	Q9DCF9	0.000923272	0.609343	-2.25074	13.6134	-1.30997	DOWN
TMPO	Tmpo_Q61029_S384	Q61029	0.00120742	0.609343	-2.39399	13.9038	-1.43293	DOWN
PRPF31	Prpf31_Q8CCF0_T455.1	Q8CCF0	0.00131448	0.609343	-2.51405	13.7612	-1.47298	DOWN
GFPT1	Gfpt1_P47856_S259	P47856	0.000938301	0.609343	-2.55559	13.1396	-1.31722	DOWN
HCFC1	Hcfc1_Q61191_S685.2	Q61191	0.000794942	0.609343	-2.6235	15.7153	-1.2437	DOWN
SRSF3	Srsf3_P84104_S138	P84104	4.79776e-05	0.171831	-2.79095	11.7322	-0.28998	DOWN
BNIP1	Bnip1_B8JJI4_T158.1	B8JJI4	0.00140958	0.609343	-2.92669	12.7284	-1.5063	DOWN
BNIP1	Bnip1_B8JJI4_Y160.1	B8JJI4	0.00140958	0.609343	-2.92669	12.7284	-1.5063	DOWN
HNRNPUL2	Hnrnpul2_Q00PI9_S191	Q00PI9	0.00011094	0.206708	-3.20785	12.9212	-0.520538	DOWN
ARHGEF1	Arhgef1_F6ZN61_S87	F6ZN61	0.000549143	0.609343	-3.47988	11.9038	-1.08696	DOWN
ZFP644	Zfp644_E9Q624_S631.2	E9Q624	0.0322324	0.609343	-4.27831	5.54991	-3.34238	DOWN
MYO1F	Myo1f_G3V011_S734	G3V011	3.36195e-08	0.000250566	-13.1542	6.55444	0.55008	DOWN
