# Supplementary material for: Chemo-omic pipeline enables discovery of prion synaptotoxic pathways and inhibitory drugs
Source: PLoS Pathog. 2026 Jun 18;22(6):e1014314. doi: 10.1371/journal.ppat.1014314 (PMC13278431; doi:10.1371/journal.ppat.1014314)
Supplement: S4 Table — (XLSX) [file ppat.1014314.s004.xlsx]

## Sheet: 30min unfiltered
	WT_30m_1	WT_30m_2	WT_30m_3	Avg_log2FC	WT_30m_stat	WT_30m_p	minus_log10_pvalue	WT_30m_padj	WT_30m_symbol	Up/Down
ENSMUSG00000039155	0.151463	0.148947	0.157601	0.152671	59.3991	0.000283306	3.54774	0.744951	Cdh26	UP
ENSMUSG00000034781	0.0386923	0.0367216	0.0367982	0.037404	58.0342	0.000296783	3.52756	0.744951	Gna11	UP
ENSMUSG00000040859	0.0209309	0.0196691	0.019455	0.0200183	43.4774	0.000528602	3.27687	0.744951	Bsdc1	UP
ENSMUSG00000027376	0.163698	0.160376	0.151119	0.158398	42.089	0.000564021	3.24871	0.744951	Prom2	UP
ENSMUSG00000016619	0.0421262	0.0390029	0.0390997	0.0400763	39.0855	0.000653947	3.18446	0.744951	Nup50	UP
ENSMUSG00000026204	0.0540021	0.0597984	0.0543907	0.0560637	29.9691	0.00111154	2.95407	0.744951	Ptprn	UP
ENSMUSG00000038026	0.0855777	0.0764443	0.0780028	0.0800083	28.3633	0.00124073	2.90632	0.744951	Kcnj9	UP
ENSMUSG00000003657	0.124574	0.14101	0.133462	0.133016	28.0038	0.00127273	2.89527	0.744951	Calb2	UP
ENSMUSG00000034855	0.199552	0.225102	0.222001	0.215551	26.7772	0.00139175	2.85644	0.744951	Cxcl10	UP
ENSMUSG00000037907	0.0368633	0.0414447	0.0369851	0.0384311	25.4976	0.00153462	2.814	0.744951	Ankrd13b	UP
ENSMUSG00000055200	0.0562697	0.0611472	0.0524232	0.0566134	22.4277	0.00198216	2.70286	0.744951	Sertad3	UP
ENSMUSG00000023156	0.0559545	0.0651209	0.0625844	0.0612199	22.4031	0.00198649	2.70191	0.744951	Rpp14	UP
ENSMUSG00000033998	0.0528843	0.0570384	0.0621156	0.0573461	21.4838	0.00215959	2.66563	0.744951	Kcnk1	UP
ENSMUSG00000027270	0.0933173	0.102366	0.0872352	0.0943062	21.4533	0.0021657	2.6644	0.744951	Lamp5	UP
ENSMUSG00000052135	0.0245899	0.0284715	0.0250362	0.0260325	21.2292	0.00221152	2.65531	0.744951	Foxo6	UP
ENSMUSG00000045174	0.0237938	0.0281339	0.0254933	0.025807	20.4387	0.00238526	2.62246	0.744951	Amer3	UP
ENSMUSG00000061306	0.0414688	0.0346509	0.0383657	0.0381618	19.3635	0.00265642	2.5757	0.744951	Slc38a10	UP
ENSMUSG00000020644	0.0606492	0.0502684	0.0567252	0.055881	18.4654	0.00291997	2.53462	0.744951	Id2	UP
ENSMUSG00000090069	0.0914892	0.0847679	0.102232	0.0928296	18.2529	0.00298805	2.52461	0.744951	E430024P14Rik	UP
ENSMUSG00000046182	0.102223	0.114262	0.0944495	0.103645	17.983	0.00307799	2.51173	0.744951	Gsg1l	UP
ENSMUSG00000063652	0.0166076	0.0193556	0.0162918	0.0174183	17.9036	0.00310521	2.50791	0.744951	Slc22a21	UP
ENSMUSG00000063873	0.0295312	0.035821	0.0344682	0.0332734	17.4075	0.00328386	2.48362	0.744951	Slc24a3	UP
ENSMUSG00000003348	0.0519865	0.0648289	0.0592698	0.0586951	15.785	0.0039894	2.39909	0.744951	Mob3a	UP
ENSMUSG00000024862	0.0549721	0.0643881	0.0684409	0.0626004	15.6912	0.00403696	2.39395	0.744951	Klc2	UP
ENSMUSG00000034216	0.0467059	0.0373532	0.0417937	0.0419509	15.5315	0.00411989	2.38511	0.744951	Vps18	UP
ENSMUSG00000029337	0.0988585	0.116949	0.123471	0.113093	15.3616	0.00421092	2.37562	0.744951	Fgf5	UP
ENSMUSG00000048439	0.0489887	0.0428935	0.0390724	0.0436516	15.117	0.00434737	2.36177	0.744951	Nupl2	UP
ENSMUSG00000036466	0.0446823	0.036036	0.0442847	0.0416677	14.7853	0.0045433	2.34263	0.744951	Megf11	UP
ENSMUSG00000087380	0.0730272	0.0853847	0.0678195	0.0754104	14.4776	0.00473709	2.32449	0.744951	2210408F21Rik	UP
ENSMUSG00000005813	0.0240204	0.0209015	0.0266856	0.0238692	14.2805	0.00486783	2.31266	0.744951	Metap1	UP
ENSMUSG00000036975	0.0445314	0.0467003	0.0367817	0.0426712	14.1738	0.0049408	2.3062	0.744951	Tmem177	UP
ENSMUSG00000049892	0.125493	0.0987491	0.106948	0.110397	13.9556	0.00509537	2.29282	0.744951	Rasd1	UP
ENSMUSG00000097756	0.101235	0.127954	0.125344	0.118178	13.8952	0.00513943	2.28909	0.744951	A730056A06Rik	UP
ENSMUSG00000020230	0.0812297	0.0671875	0.0648203	0.0710792	13.8797	0.00515076	2.28813	0.744951	Prmt2	UP
ENSMUSG00000094626	0.0456347	0.0537669	0.0420097	0.0471371	13.5601	0.00539444	2.26805	0.744951	Tmem121b	UP
ENSMUSG00000097493	0.0874645	0.0676927	0.0805982	0.0785851	13.5592	0.00539519	2.26799	0.744951	9930014A18Rik	UP
ENSMUSG00000038506	0.0462617	0.0387099	0.0361444	0.040372	13.2954	0.00560962	2.25107	0.744951	Dcun1d2	UP
ENSMUSG00000027223	0.0648723	0.054277	0.0707818	0.0633104	13.1129	0.00576549	2.23916	0.744951	Mapk8ip1	UP
ENSMUSG00000014077	0.00981	0.00828319	0.010829	0.00964071	13.0322	0.00583644	2.23385	0.744951	Chp1	UP
ENSMUSG00000035919	0.0457919	0.0353321	0.0438612	0.0416618	12.9646	0.00589698	2.22937	0.744951	Bbs9	UP
ENSMUSG00000029916	0.0243692	0.030205	0.0316262	0.0287334	12.9409	0.00591838	2.2278	0.744951	Agk	UP
ENSMUSG00000019066	0.0288917	0.0327437	0.0377533	0.0331296	12.914	0.00594286	2.226	0.744951	Rab3d	UP
ENSMUSG00000041468	0.0663399	0.0511248	0.0636525	0.0603724	12.8769	0.00597684	2.22353	0.744951	Gpr12	UP
ENSMUSG00000089876	0.125909	0.101399	0.0996095	0.108972	12.8443	0.0060069	2.22135	0.744951	Tmem102	UP
ENSMUSG00000029151	0.119171	0.0906871	0.109	0.106286	12.7535	0.00609201	2.21524	0.744951	Slc30a3	UP
ENSMUSG00000025162	0.020893	0.0270504	0.0263765	0.0247733	12.7051	0.00613804	2.21197	0.744951	Csnk1d	UP
ENSMUSG00000042608	0.0415072	0.039523	0.0314994	0.0375099	12.2608	0.00658654	2.18134	0.744951	Stk40	UP
ENSMUSG00000095125	0.018341	0.0142483	0.0184938	0.0170277	12.2468	0.00660143	2.18036	0.744951	Vmn1r198	UP
ENSMUSG00000034926	0.0388279	0.0479172	0.0516716	0.0461389	12.1011	0.00675972	2.17007	0.744951	Dhcr24	UP
ENSMUSG00000020864	0.0113754	0.00891658	0.0118294	0.0107071	11.8336	0.00706551	2.15086	0.744951	Ankrd40	UP
ENSMUSG00000021810	0.0536023	0.0420308	0.0416656	0.0457662	11.6766	0.0072547	2.13938	0.744951	Ecd	UP
ENSMUSG00000005681	0.118494	0.155577	0.124845	0.132972	11.613	0.00733347	2.13469	0.744951	Apoa2	UP
ENSMUSG00000073293	0.0528544	0.0402259	0.0423875	0.0451559	11.5799	0.00737499	2.13224	0.744951	Nudt10	UP
ENSMUSG00000039244	0.085865	0.0864219	0.0655933	0.0792934	11.5724	0.00738446	2.13168	0.744951	E130309D02Rik	UP
ENSMUSG00000025738	0.0238661	0.0280874	0.0323816	0.0281117	11.4356	0.00756029	2.12146	0.744951	Fbxl16	UP
ENSMUSG00000042388	0.031419	0.0380154	0.0282696	0.032568	11.3421	0.00768402	2.11441	0.744951	Dlgap3	UP
ENSMUSG00000099608	0.236532	0.231715	0.177199	0.215149	11.3082	0.00772958	2.11184	0.744951	4933411E06Rik	UP
ENSMUSG00000001227	0.0277473	0.020353	0.0252458	0.0244487	11.2591	0.0077963	2.10811	0.744951	Sema6b	UP
ENSMUSG00000072115	0.0337173	0.0380635	0.0278488	0.0332099	11.221	0.00784879	2.1052	0.744951	Ang	UP
ENSMUSG00000025921	0.0600927	0.0609073	0.0455777	0.0555259	11.1505	0.0079471	2.09979	0.744951	Rdh10	UP
ENSMUSG00000027010	0.0308399	0.0331549	0.0242843	0.0294264	11.0773	0.00805128	2.09414	0.744951	Slc25a12	UP
ENSMUSG00000078302	0.25595	0.19034	0.203359	0.21655	10.7974	0.00846864	2.07219	0.744951	Foxd1	UP
ENSMUSG00000029033	0.0296968	0.0323639	0.0233654	0.0284754	10.671	0.00866794	2.06208	0.744951	Acap3	UP
ENSMUSG00000050640	0.0581246	0.0720493	0.0808803	0.0703514	10.6213	0.00874821	2.05808	0.744951	Tmem150c	UP
ENSMUSG00000054676	0.0433665	0.0486533	0.0349265	0.0423154	10.586	0.00880576	2.05523	0.744951	1600014C10Rik	UP
ENSMUSG00000000247	0.0382073	0.0373506	0.0279998	0.0345192	10.5593	0.00884985	2.05306	0.744951	Lhx2	UP
ENSMUSG00000112449	0.446682	0.564031	0.412895	0.474536	10.3615	0.00918631	2.03686	0.744951	Srp54b	UP
ENSMUSG00000116024	0.17554	0.241856	0.234593	0.21733	10.3492	0.00920782	2.03584	0.744951	Gm49527	UP
ENSMUSG00000033933	0.0392384	0.0287679	0.0309539	0.0329867	10.3442	0.0092166	2.03543	0.744951	Vhl	UP
ENSMUSG00000020605	0.0347031	0.0321636	0.0441143	0.0369937	10.177	0.0095175	2.02148	0.744951	Hs1bp3	UP
ENSMUSG00000097000	0.1766	0.137261	0.193455	0.169105	10.1571	0.00955434	2.0198	0.744951	Gm17435	UP
ENSMUSG00000059013	0.0104607	0.0105205	0.0139388	0.01164	10.1258	0.00961266	2.01716	0.744951	Sh2d3c	UP
ENSMUSG00000068854	0.093307	0.066019	0.0860187	0.0817815	10.0256	0.009803	2.00864	0.744951	H2bc21	UP
ENSMUSG00000064179	0.315397	0.429092	0.439596	0.394695	9.92575	0.0099982	2.00008	0.744951	Tnnt1	UP
ENSMUSG00000024256	0.100046	0.0726363	0.100564	0.0910823	9.87428	0.0101011	1.99563	0.744951	Adcyap1	UP
ENSMUSG00000039910	0.0399121	0.0484673	0.0341534	0.0408443	9.82242	0.0102064	1.99113	0.744951	Cited2	UP
ENSMUSG00000005873	0.0372366	0.0452692	0.0533117	0.0452725	9.756	0.0103437	1.98532	0.744951	Reep5	UP
ENSMUSG00000037347	0.364183	0.366431	0.263301	0.331305	9.74189	0.0103732	1.98409	0.744951	Chst7	UP
ENSMUSG00000048721	0.066929	0.0698172	0.049421	0.0620557	9.7386	0.0103801	1.9838	0.744951	Fndc9	UP
ENSMUSG00000111720	0.0694757	0.0823177	0.0992268	0.0836734	9.71239	0.0104354	1.98149	0.744951	Gm39459	UP
ENSMUSG00000013974	0.108911	0.0888819	0.127638	0.108477	9.69403	0.0104743	1.97987	0.744951	Mcemp1	UP
ENSMUSG00000085181	0.0450963	0.0500051	0.0347748	0.0432921	9.64572	0.0105778	1.9756	0.744951	Gm12709	UP
ENSMUSG00000074141	0.37623	0.324918	0.260895	0.320681	9.61223	0.0106505	1.97263	0.744951	Il4i1	UP
ENSMUSG00000063529	0.309826	0.231376	0.228065	0.256422	9.59708	0.0106836	1.97128	0.744951	Stmnd1	UP
ENSMUSG00000060260	0.115902	0.0820805	0.091209	0.096397	9.54233	0.0108046	1.96639	0.744951	Pwwp2b	UP
ENSMUSG00000031834	0.0422155	0.0343222	0.0495933	0.0420437	9.53539	0.0108201	1.96577	0.744951	Pik3r2	UP
ENSMUSG00000039678	0.0360946	0.0432786	0.03004	0.0364711	9.53171	0.0108283	1.96544	0.744951	Tbc1d13	UP
ENSMUSG00000023328	0.0770277	0.0536306	0.0625256	0.0643946	9.44409	0.0110268	1.95755	0.744951	Ache	UP
ENSMUSG00000073139	0.0396638	0.0550961	0.0566755	0.0504785	9.30219	0.01136	1.94462	0.744951	Tmem185a	UP
ENSMUSG00000047766	0.0528946	0.0397765	0.0581047	0.0502586	9.21741	0.0115663	1.9368	0.744951	Lrrc49	UP
ENSMUSG00000029348	0.0982747	0.084062	0.0669039	0.0830802	9.16062	0.0117077	1.93153	0.744951	Asphd2	UP
ENSMUSG00000091269	0.26132	0.201241	0.183596	0.215385	9.15552	0.0117205	1.93105	0.744951	Gm6682	UP
ENSMUSG00000040424	0.0551096	0.0665122	0.0453823	0.055668	9.11684	0.0118184	1.92744	0.744951	Hipk4	UP
ENSMUSG00000063889	0.0353633	0.0344593	0.0478766	0.039233	9.06153	0.0119605	1.92225	0.744951	Crem	UP
ENSMUSG00000002603	0.15447	0.107705	0.119237	0.127137	9.0387	0.0120199	1.9201	0.744951	Tgfb1	UP
ENSMUSG00000042303	0.051075	0.0383942	0.036099	0.0418561	8.98807	0.0121533	1.91531	0.744951	Sgsm3	UP
ENSMUSG00000033594	0.0567251	0.052107	0.0384988	0.0491103	8.977	0.0121827	1.91426	0.744951	Spata2l	UP
ENSMUSG00000025373	0.0399551	0.0521099	0.0362385	0.0427678	8.92364	0.0123262	1.90917	0.744951	Rnf41	UP
ENSMUSG00000002608	0.0413359	0.0278	0.035492	0.0348759	8.89782	0.0123965	1.9067	0.744951	Ccdc97	UP
ENSMUSG00000057963	0.0490129	0.0345355	0.0365071	0.0400185	8.82811	0.0125893	1.9	0.744951	Itpk1	UP
ENSMUSG00000070990	0.106862	0.145527	0.102815	0.118401	8.69756	0.0129627	1.8873	0.744951	Foxe1	UP
ENSMUSG00000027011	0.037537	0.026297	0.038555	0.0341297	8.69028	0.012984	1.88659	0.744951	Ube2e3	UP
ENSMUSG00000057058	0.168436	0.128242	0.115429	0.137369	8.60277	0.0132443	1.87797	0.744951	Skap1	UP
ENSMUSG00000105506	0.0786886	0.0520402	0.0693356	0.0666881	8.54342	0.0134252	1.87208	0.744951	Gm43743	UP
ENSMUSG00000021536	0.0240695	0.0257063	0.0171318	0.0223025	8.48588	0.0136042	1.86633	0.744951	Adcy2	UP
ENSMUSG00000107388	0.118094	0.0842288	0.12654	0.109621	8.4793	0.0136249	1.86567	0.744951	Gm42788	UP
ENSMUSG00000023345	0.128186	0.088363	0.130488	0.115679	8.45967	0.0136869	1.86369	0.744951	Poc1a	UP
ENSMUSG00000022378	0.0369178	0.0280735	0.0427162	0.0359025	8.43304	0.0137717	1.86101	0.744951	Fam49b	UP
ENSMUSG00000050017	0.0107557	0.0117333	0.0157225	0.0127372	8.38467	0.0139277	1.85612	0.744951	Pitpnb	UP
ENSMUSG00000046160	0.0966461	0.146021	0.116629	0.119766	8.35217	0.0140341	1.85282	0.744951	Olig1	UP
ENSMUSG00000068245	0.137586	0.191396	0.209244	0.179408	8.33041	0.0141059	1.8506	0.744951	Phf11d	UP
ENSMUSG00000042763	0.0301048	0.0261784	0.0390726	0.0317853	8.32967	0.0141084	1.85052	0.744951	Maneal	UP
ENSMUSG00000021265	0.0496508	0.0650585	0.0765361	0.0637485	8.18476	0.0146014	1.83561	0.744951	Slc25a29	UP
ENSMUSG00000026023	0.0655844	0.0560259	0.0421292	0.0545798	8.01536	0.015211	1.81784	0.744951	Cdk15	UP
ENSMUSG00000049686	0.0989059	0.077964	0.0640182	0.080296	7.91992	0.0155712	1.80768	0.744951	Orai1	UP
ENSMUSG00000024487	0.0288237	0.0354039	0.044659	0.0362955	7.90245	0.0156385	1.8058	0.744951	Yipf5	UP
ENSMUSG00000042787	0.029732	0.0464622	0.0421667	0.0394536	7.86479	0.0157851	1.80175	0.744951	Exog	UP
ENSMUSG00000060548	0.0234323	0.0182327	0.028548	0.0234043	7.8596	0.0158054	1.80119	0.744951	Tnfrsf19	UP
ENSMUSG00000050541	0.095256	0.139142	0.0963112	0.110236	7.62567	0.0167654	1.77559	0.744951	Adra1b	UP
ENSMUSG00000037169	0.0438699	0.0673794	0.0674456	0.0595649	7.59025	0.0169183	1.77164	0.744951	Mycn	UP
ENSMUSG00000034958	0.0419162	0.0268456	0.0312906	0.0333508	7.45971	0.0175	1.75696	0.744951	Atcay	UP
ENSMUSG00000027895	0.0759427	0.0874073	0.0542076	0.0725192	7.44889	0.0175496	1.75573	0.744951	Kcnc4	UP
ENSMUSG00000036989	0.0125347	0.00775327	0.0108578	0.0103819	7.41233	0.0177185	1.75157	0.744951	Trim3	UP
ENSMUSG00000066705	0.165031	0.106913	0.119754	0.130566	7.40735	0.0177417	1.751	0.744951	Fxyd6	UP
ENSMUSG00000035283	0.0555798	0.0660034	0.0875575	0.0697136	7.40397	0.0177575	1.75062	0.744951	Adrb1	UP
ENSMUSG00000030854	0.0389753	0.0581403	0.0622935	0.0531364	7.39925	0.0177795	1.75008	0.744951	Ptpn5	UP
ENSMUSG00000024220	0.0613637	0.0479936	0.0383684	0.0492419	7.38543	0.0178444	1.7485	0.744951	Zfp523	UP
ENSMUSG00000110653	0.150125	0.233092	0.169879	0.184365	7.36821	0.0179256	1.74653	0.744951	Gm34418	UP
ENSMUSG00000029513	0.091732	0.0722403	0.0569396	0.0736373	7.314	0.0181851	1.74028	0.744951	Prkab1	UP
ENSMUSG00000067567	0.0862603	0.067603	0.0535966	0.0691533	7.3093	0.0182079	1.73974	0.744951	Hdac8	UP
ENSMUSG00000062012	0.0510028	0.0333775	0.0533802	0.0459202	7.27878	0.0183567	1.73621	0.744951	Zfp13	UP
ENSMUSG00000028439	0.0190505	0.0284254	0.0308125	0.0260961	7.27	0.0183999	1.73519	0.744951	Fam219a	UP
ENSMUSG00000043190	0.0303094	0.0190384	0.0227543	0.024034	7.24792	0.018509	1.73262	0.744951	Rfesd	UP
ENSMUSG00000003345	0.0979393	0.0598608	0.0840721	0.0806241	7.24601	0.0185185	1.73239	0.744951	Csnk1g2	UP
ENSMUSG00000031751	0.0189504	0.0309614	0.02549	0.025134	7.23938	0.0185515	1.73162	0.744951	Amfr	UP
ENSMUSG00000066278	0.0769258	0.100395	0.0624378	0.0799195	7.22663	0.0186152	1.73013	0.744951	Vps37b	UP
ENSMUSG00000035781	0.0639699	0.0405956	0.0467139	0.0504265	7.20557	0.0187211	1.72767	0.744951	R3hdm4	UP
ENSMUSG00000052296	0.0361424	0.0395209	0.0242591	0.0333075	7.19676	0.0187657	1.72663	0.744951	Ppp6r1	UP
ENSMUSG00000041765	0.0520883	0.0319358	0.0474733	0.0438325	7.19073	0.0187963	1.72593	0.744951	Ubac2	UP
ENSMUSG00000087095	0.0640983	0.0767344	0.046725	0.0625192	7.18703	0.0188151	1.72549	0.744951	Emx2os	UP
ENSMUSG00000097979	0.268777	0.183493	0.178627	0.210299	7.18412	0.01883	1.72515	0.744951	Gm4691	UP
ENSMUSG00000028048	0.00746024	0.00600094	0.00970439	0.00772186	7.16934	0.0189055	1.72341	0.744951	Gba	UP
ENSMUSG00000048878	0.0879597	0.0550176	0.065457	0.0694781	7.14812	0.0190147	1.72091	0.744951	Hexim1	UP
ENSMUSG00000017929	0.0349885	0.0321463	0.0214187	0.0295178	7.14397	0.0190362	1.72042	0.744951	B4galt5	UP
ENSMUSG00000014748	0.0659668	0.0549612	0.0399266	0.0536182	7.10449	0.0192423	1.71574	0.744951	Tex261	UP
ENSMUSG00000051373	0.0919174	0.100739	0.0613852	0.0846805	7.10241	0.0192532	1.7155	0.744951	Plpp7	UP
ENSMUSG00000026668	0.147763	0.0897953	0.134985	0.124181	7.06214	0.019467	1.7107	0.744951	Ucma	UP
ENSMUSG00000097316	0.053478	0.0657256	0.0397068	0.0529701	7.04833	0.0195412	1.70905	0.744951	Gm10516	UP
ENSMUSG00000055745	0.0514083	0.0559629	0.0339911	0.0471208	7.03798	0.019597	1.70781	0.744951	Rtl6	UP
ENSMUSG00000053528	0.107405	0.16915	0.173396	0.149984	7.03343	0.0196216	1.70726	0.744951	A530021J07Rik	UP
ENSMUSG00000006215	0.0319019	0.0280054	0.0444634	0.0347902	7.00615	0.0197702	1.70399	0.744951	Zbtb17	UP
ENSMUSG00000025417	0.0422042	0.0427682	0.0265562	0.0371762	6.99789	0.0198155	1.70299	0.744951	Pip4k2c	UP
ENSMUSG00000031065	0.0318808	0.0193866	0.0300118	0.0270931	6.96335	0.0200067	1.69882	0.744951	Cdk16	UP
ENSMUSG00000032946	0.0428304	0.0539069	0.0324171	0.0430514	6.93869	0.0201449	1.69583	0.744951	Rasgrp2	UP
ENSMUSG00000075514	0.0466746	0.0755968	0.0744155	0.0655623	6.9378	0.0201499	1.69573	0.744951	Gm13375	UP
ENSMUSG00000039483	0.0756149	0.058384	0.0458041	0.0599343	6.93646	0.0201575	1.69556	0.744951	Asb6	UP
ENSMUSG00000024145	0.0530226	0.0708318	0.0886788	0.0708444	6.88274	0.0204637	1.68901	0.744951	Pigf	UP
ENSMUSG00000079428	0.139516	0.0907818	0.151146	0.127148	6.87642	0.0205002	1.68824	0.744951	Tceal7	UP
ENSMUSG00000081600	0.272626	0.181939	0.178621	0.211062	6.8534	0.0206339	1.68542	0.744951	Gm12286	UP
ENSMUSG00000035206	0.0841923	0.0659298	0.0503285	0.0668169	6.82801	0.0207829	1.68229	0.744951	Sppl2b	UP
ENSMUSG00000084771	0.129091	0.0902128	0.152475	0.123926	6.82481	0.0208018	1.6819	0.744951	A230072E10Rik	UP
ENSMUSG00000026347	0.127897	0.0787217	0.0927787	0.0997992	6.82469	0.0208025	1.68188	0.744951	Tmem163	UP
ENSMUSG00000055805	0.0111014	0.0132896	0.0182402	0.0142104	6.72969	0.0213751	1.67009	0.744951	Fmnl1	UP
ENSMUSG00000024952	0.100562	0.0599724	0.0765013	0.0790119	6.70489	0.0215285	1.66699	0.744951	Rps6ka4	UP
ENSMUSG00000096458	0.044042	0.0262522	0.0415846	0.0372929	6.70041	0.0215564	1.66642	0.744951	Moap1	UP
ENSMUSG00000031955	0.0372122	0.0241498	0.0409637	0.0341086	6.6935	0.0215995	1.66556	0.744951	Bcar1	UP
ENSMUSG00000046822	0.0536168	0.0441228	0.0313833	0.043041	6.68232	0.0216695	1.66415	0.744951	Slc39a3	UP
ENSMUSG00000041241	0.0799736	0.087449	0.0514911	0.0729712	6.66117	0.0218028	1.66149	0.744951	Mul1	UP
ENSMUSG00000095937	0.0534114	0.0685225	0.0402828	0.0540722	6.62748	0.0220177	1.65723	0.744951	Gm12671	UP
ENSMUSG00000034271	0.0877577	0.0530697	0.0627234	0.0678503	6.56416	0.0224303	1.64916	0.744951	Jdp2	UP
ENSMUSG00000066877	0.0209919	0.0360113	0.0283422	0.0284485	6.56094	0.0224516	1.64875	0.744951	Nck2	UP
ENSMUSG00000106224	0.10255	0.17344	0.129895	0.135295	6.55456	0.0224939	1.64794	0.744951	Gm43823	UP
ENSMUSG00000044216	0.0533308	0.038958	0.067244	0.0531776	6.51221	0.0227774	1.6425	0.744951	Kcnj4	UP
ENSMUSG00000042178	0.103401	0.0669061	0.0668765	0.0790613	6.49639	0.0228847	1.64046	0.744951	Armc5	UP
ENSMUSG00000052214	0.0321797	0.0365302	0.0526676	0.0404592	6.49208	0.0229141	1.6399	0.744951	Opa3	UP
ENSMUSG00000018326	0.0301556	0.0175091	0.0233654	0.0236767	6.47959	0.0229995	1.63828	0.744951	Ywhab	UP
ENSMUSG00000000739	0.0835473	0.115733	0.145087	0.114789	6.45929	0.0231393	1.63565	0.744951	Sult5a1	UP
ENSMUSG00000028796	0.0639529	0.0367411	0.0502856	0.0503265	6.40662	0.023508	1.62879	0.744951	Phc2	UP
ENSMUSG00000000489	0.0753185	0.0430138	0.0662485	0.0615269	6.39589	0.0235841	1.62738	0.744951	Pdgfb	UP
ENSMUSG00000062683	0.148209	0.146235	0.0873717	0.127272	6.3769	0.0237198	1.62489	0.744951	Atp5g2	UP
ENSMUSG00000028654	0.0422901	0.0391221	0.0243414	0.0352512	6.37336	0.0237452	1.62442	0.744951	Mycl	UP
ENSMUSG00000113387	0.175455	0.28476	0.303985	0.254733	6.36423	0.023811	1.62322	0.744951	Gm31508	UP
ENSMUSG00000025316	0.0329411	0.0221899	0.0391199	0.031417	6.3516	0.0239024	1.62156	0.744951	Banp	UP
ENSMUSG00000027221	0.0322724	0.0565958	0.0509704	0.0466129	6.34032	0.0239845	1.62007	0.744951	Chst1	UP
ENSMUSG00000040390	0.0354548	0.0414775	0.0595431	0.0454918	6.2855	0.0243894	1.6128	0.744951	Map3k10	UP
ENSMUSG00000078444	0.127198	0.160047	0.219375	0.168874	6.26091	0.0245744	1.60952	0.744951	Gm10941	UP
ENSMUSG00000023011	0.0275767	0.0481004	0.0455682	0.0404151	6.25555	0.024615	1.6088	0.744951	Faim2	UP
ENSMUSG00000010057	0.0780258	0.0592314	0.044362	0.0605397	6.21564	0.0249204	1.60345	0.744951	Nprl2	UP
ENSMUSG00000022176	0.0380381	0.0597291	0.0678371	0.0552014	6.2058	0.0249965	1.60212	0.744951	Rem2	UP
ENSMUSG00000038152	0.154256	0.0892736	0.110925	0.118151	6.18476	0.0251605	1.59928	0.744951	5033430I15Rik	UP
ENSMUSG00000038302	0.0585612	0.0326682	0.0510344	0.0474212	6.1667	0.0253025	1.59684	0.744951	Afg1l	UP
ENSMUSG00000039182	0.0671766	0.0382925	0.0642698	0.0565796	6.16201	0.0253395	1.5962	0.744951	AW209491	UP
ENSMUSG00000038059	0.0349659	0.0315516	0.0195985	0.0287053	6.16145	0.025344	1.59612	0.744951	Smim3	UP
ENSMUSG00000058486	0.0276546	0.0491641	0.0454346	0.0407511	6.14075	0.0255087	1.59331	0.744951	Wdr91	UP
ENSMUSG00000029597	0.0713577	0.12834	0.0979996	0.0992325	6.02836	0.026431	1.57789	0.744951	Sds	UP
ENSMUSG00000026885	0.0830129	0.0454704	0.0719703	0.0668179	5.99824	0.0266865	1.57371	0.744951	Ttll11	UP
ENSMUSG00000051537	0.0242774	0.0429197	0.0308042	0.0326671	5.98127	0.0268321	1.57134	0.744951	Gm5124	UP
ENSMUSG00000028931	0.0820933	0.0620932	0.0455058	0.0632308	5.97802	0.0268602	1.57089	0.744951	Kcnab2	UP
ENSMUSG00000007038	0.0611741	0.0338373	0.0568901	0.0506338	5.96474	0.026975	1.56904	0.744951	Neu1	UP
ENSMUSG00000038524	0.0329568	0.0202906	0.0207772	0.0246749	5.95527	0.0270574	1.56771	0.744951	Fchsd1	UP
ENSMUSG00000023046	0.193732	0.139187	0.109155	0.147358	5.95269	0.02708	1.56735	0.744951	Igfbp6	UP
ENSMUSG00000029053	0.0453843	0.0287551	0.052927	0.0423555	5.93192	0.0272622	1.56444	0.744951	Prkcz	UP
ENSMUSG00000031539	0.0257705	0.0365647	0.0207273	0.0276875	5.92723	0.0273037	1.56378	0.744951	Ap3m2	UP
ENSMUSG00000006476	0.0437544	0.0288932	0.0533091	0.0419856	5.91053	0.0274518	1.56143	0.744951	Nsmf	UP
ENSMUSG00000048582	0.0459953	0.0826029	0.079771	0.0694564	5.90667	0.0274863	1.56088	0.744951	Gja3	UP
ENSMUSG00000058441	0.084567	0.0668898	0.0459006	0.0657858	5.88652	0.0276671	1.55804	0.744951	Panx2	UP
ENSMUSG00000024063	0.0340817	0.0188783	0.0249494	0.0259698	5.87762	0.0277475	1.55678	0.744951	Lbh	UP
ENSMUSG00000050821	0.132231	0.0739457	0.0936368	0.0999378	5.8382	0.0281077	1.55117	0.744951	Fam131a	UP
ENSMUSG00000020669	0.0568735	0.0624784	0.0338575	0.0510698	5.83192	0.0281657	1.55028	0.744951	Sh3yl1	UP
ENSMUSG00000025318	0.0310412	0.050168	0.030851	0.0373534	5.8296	0.0281872	1.54995	0.744951	Jph3	UP
ENSMUSG00000032470	0.0155705	0.00833365	0.0130306	0.0123116	5.80789	0.0283894	1.54684	0.744951	Mras	UP
ENSMUSG00000025786	0.0461128	0.0254125	0.044783	0.0387694	5.79558	0.028505	1.54508	0.744951	Zdhhc3	UP
ENSMUSG00000019087	0.0558213	0.029815	0.0458744	0.0438369	5.78614	0.0285942	1.54372	0.744951	Atp6ap1	UP
ENSMUSG00000035131	0.0717397	0.133435	0.103649	0.102941	5.77886	0.0286632	1.54267	0.744951	Brinp3	UP
ENSMUSG00000078789	0.0161075	0.0288465	0.0290518	0.0246686	5.76239	0.0288203	1.5403	0.744951	Dph1	UP
ENSMUSG00000091617	0.0226696	0.0345292	0.0426124	0.0332704	5.74489	0.0289886	1.53777	0.744951	Gm3752	UP
ENSMUSG00000000093	0.107511	0.0579128	0.080909	0.0821111	5.72981	0.0291347	1.53559	0.744951	Tbx2	UP
ENSMUSG00000041351	0.0315544	0.0231606	0.0170895	0.0239349	5.70754	0.0293526	1.53235	0.744951	Rap1gap	UP
ENSMUSG00000050751	0.0204567	0.0269106	0.0374689	0.0282787	5.70317	0.0293956	1.53172	0.744951	Pgbd5	UP
ENSMUSG00000091864	0.120159	0.0632053	0.100281	0.0945484	5.66531	0.0297724	1.52619	0.744951	Gm17102	UP
ENSMUSG00000086645	0.0784468	0.149172	0.122836	0.116818	5.66061	0.0298197	1.5255	0.744951	Gm15743	UP
ENSMUSG00000025477	0.0447688	0.0242462	0.0322495	0.0337548	5.65219	0.0299046	1.52426	0.744951	Inpp5a	UP
ENSMUSG00000048796	0.0465842	0.0271036	0.051274	0.041654	5.62887	0.0301418	1.52083	0.744951	Cyb561d1	UP
ENSMUSG00000054459	0.0536867	0.0398147	0.074118	0.0558732	5.60825	0.0303538	1.51779	0.744951	Vsnl1	UP
ENSMUSG00000050896	0.0264564	0.0337974	0.048457	0.0362369	5.60329	0.0304052	1.51705	0.744951	Rtn4rl2	UP
ENSMUSG00000098087	0.28935	0.153545	0.271023	0.237973	5.59357	0.0305062	1.51561	0.744951	Gm17750	UP
ENSMUSG00000074001	0.151218	0.136541	0.0794444	0.122401	5.59108	0.030532	1.51524	0.744951	Klhl40	UP
ENSMUSG00000022680	0.00217146	0.00355603	0.00416545	0.00329765	5.58984	0.030545	1.51506	0.744951	Pdxdc1	UP
ENSMUSG00000066607	0.0849255	0.0442249	0.0680982	0.0657495	5.56831	0.0307708	1.51186	0.744951	Insyn1	UP
ENSMUSG00000074736	0.0802585	0.0441838	0.0545653	0.0596692	5.56512	0.0308046	1.51139	0.744951	Syndig1	UP
ENSMUSG00000037579	0.0380529	0.0725309	0.0666818	0.0590885	5.54693	0.0309976	1.50867	0.744951	Kcnh3	UP
ENSMUSG00000045176	0.147645	0.0844988	0.0941246	0.108756	5.53695	0.0311043	1.50718	0.744951	Borcs6	UP
ENSMUSG00000022744	0.0222137	0.0221809	0.0369064	0.0271003	5.52722	0.0312088	1.50572	0.744951	Cldnd1	UP
ENSMUSG00000050423	0.142335	0.0910884	0.176244	0.136555	5.51707	0.0313184	1.5042	0.744951	Ppp1r3g	UP
ENSMUSG00000050428	0.0909616	0.0483105	0.0886721	0.0759814	5.48554	0.0316625	1.49945	0.744951	Fbxo46	UP
ENSMUSG00000048920	0.104459	0.0699252	0.0573513	0.0772452	5.48508	0.0316676	1.49939	0.744951	Fkrp	UP
ENSMUSG00000055409	0.0331887	0.0351445	0.0569553	0.0417628	5.48271	0.0316937	1.49903	0.744951	Nell1	UP
ENSMUSG00000032656	0.132057	0.194538	0.105644	0.14408	5.46662	0.0318717	1.4966	0.744951	Marchf3	UP
ENSMUSG00000113585	0.0605025	0.0842862	0.115404	0.0867308	5.45624	0.0319872	1.49502	0.744951	Gm19605	UP
ENSMUSG00000022304	0.473682	0.269521	0.525578	0.422927	5.41157	0.032492	1.48822	0.744951	Dpys	UP
ENSMUSG00000022114	0.0390806	0.0406294	0.0669746	0.0488949	5.4022	0.0325993	1.48679	0.744951	Spry2	UP
ENSMUSG00000048970	0.051947	0.0295116	0.0576976	0.0463854	5.39448	0.0326882	1.48561	0.744951	C1galt1c1	UP
ENSMUSG00000083044	0.0467355	0.089655	0.0648652	0.0670852	5.39295	0.0327058	1.48538	0.744951	Gm12416	UP
ENSMUSG00000000028	0.0804481	0.0850406	0.0440079	0.0698322	5.37997	0.0328561	1.48338	0.744951	Cdc45	UP
ENSMUSG00000020684	0.0687191	0.0346072	0.0586053	0.0539772	5.33608	0.0333719	1.47662	0.744951	Rasl10b	UP
ENSMUSG00000041911	0.0698933	0.0899604	0.0454985	0.0684507	5.32471	0.0335075	1.47486	0.744951	Dlx1	UP
ENSMUSG00000024640	0.071128	0.03807	0.0476372	0.0522784	5.32305	0.0335274	1.4746	0.744951	Psat1	UP
ENSMUSG00000020140	0.0695281	0.0637883	0.0353412	0.0562192	5.31891	0.0335771	1.47396	0.744951	Lgr5	UP
ENSMUSG00000031780	0.107721	0.116911	0.0594524	0.0946947	5.31404	0.0336356	1.4732	0.744951	Ccl17	UP
ENSMUSG00000044933	0.0361162	0.0622661	0.0719381	0.0567735	5.30626	0.0337293	1.47199	0.744951	Sstr3	UP
ENSMUSG00000019848	0.0896116	0.0449438	0.0791258	0.0712271	5.28166	0.0340284	1.46816	0.744951	Popdc3	UP
ENSMUSG00000033436	0.0292381	0.0179172	0.0165222	0.0212258	5.27177	0.0341497	1.46661	0.744951	Armcx2	UP
ENSMUSG00000049353	0.181942	0.143637	0.0909699	0.13885	5.26537	0.0342285	1.46561	0.744951	Rd3	UP
ENSMUSG00000074406	0.0336617	0.0676119	0.0557808	0.0523515	5.26175	0.0342733	1.46504	0.744951	Zfp628	UP
ENSMUSG00000045312	0.0100953	0.0202014	0.0158881	0.0153949	5.25824	0.0343167	1.46449	0.744951	Lhfpl2	UP
ENSMUSG00000087038	0.120321	0.123322	0.0634304	0.102358	5.25368	0.0343732	1.46378	0.744951	2900079G21Rik	UP
ENSMUSG00000074652	0.0301938	0.0268375	0.048457	0.0351627	5.23461	0.0346113	1.46078	0.744951	Myh7b	UP
ENSMUSG00000017802	0.0254337	0.0218426	0.04007	0.0291154	5.22294	0.0347581	1.45894	0.744951	Retreg3	UP
ENSMUSG00000038280	0.0360502	0.034085	0.0182098	0.0294483	5.21408	0.0348702	1.45755	0.744951	Ostm1	UP
ENSMUSG00000074555	0.0879769	0.0442115	0.0818807	0.0713564	5.21381	0.0348737	1.4575	0.744951	Gm10714	UP
ENSMUSG00000022978	0.0678903	0.0497206	0.0342747	0.0506286	5.21158	0.0349019	1.45715	0.744951	Mis18a	UP
ENSMUSG00000025474	0.0201126	0.0150121	0.029228	0.0214509	5.15897	0.0355797	1.4488	0.744951	Tubgcp2	UP
ENSMUSG00000014633	0.10635	0.0721151	0.0550141	0.0778264	5.15678	0.0356084	1.44845	0.744951	Cmc2	UP
ENSMUSG00000026167	0.0804889	0.148947	0.1624	0.130612	5.15017	0.0356949	1.44739	0.744951	Wnt10a	UP
ENSMUSG00000042737	0.236177	0.116273	0.183055	0.178502	5.14591	0.0357509	1.44671	0.744951	Dpm3	UP
ENSMUSG00000117423	0.283375	0.263864	0.140882	0.229373	5.14257	0.035795	1.44618	0.744951	Gm33508	UP
ENSMUSG00000040415	0.0173011	0.00903087	0.0114734	0.0126018	5.13692	0.0358695	1.44527	0.744951	Dtx3	UP
ENSMUSG00000029722	0.06725	0.0329444	0.0533095	0.051168	5.1369	0.0358698	1.44527	0.744951	Agfg2	UP
ENSMUSG00000022619	0.0158052	0.0271968	0.0156616	0.0195545	5.11716	0.0361323	1.4421	0.744951	Mapk8ip2	UP
ENSMUSG00000037260	0.0209427	0.0373436	0.0223123	0.0268662	5.11387	0.0361763	1.44158	0.744951	Hgsnat	UP
ENSMUSG00000022415	0.0121772	0.0248173	0.0224913	0.0198286	5.10496	0.0362958	1.44014	0.744951	Syngr1	UP
ENSMUSG00000038957	0.0257029	0.0407051	0.0526022	0.0396701	5.09741	0.0363977	1.43893	0.744951	Edc3	UP
ENSMUSG00000055775	0.0736132	0.0404154	0.0449216	0.0529834	5.09623	0.0364136	1.43874	0.744951	Myh8	UP
ENSMUSG00000024831	0.00888456	0.00724892	0.0137612	0.00996491	5.0945	0.036437	1.43846	0.744951	Ighmbp2	UP
ENSMUSG00000048485	0.0165116	0.0340049	0.0294184	0.026645	5.088	0.0365251	1.43741	0.744951	Zbtb8b	UP
ENSMUSG00000040822	0.0754624	0.0371235	0.0559395	0.0561752	5.07541	0.0366967	1.43537	0.744951	1700123O20Rik	UP
ENSMUSG00000053581	0.0679968	0.0328528	0.0551695	0.0520064	5.06502	0.0368391	1.43369	0.744951	Zfand2a	UP
ENSMUSG00000036026	0.0210296	0.0122039	0.0119954	0.0150763	5.06379	0.036856	1.43349	0.744951	Tmem63b	UP
ENSMUSG00000008855	0.0656715	0.0535079	0.0317144	0.0502979	5.06367	0.0368577	1.43347	0.744951	Hdac5	UP
ENSMUSG00000051391	0.0293094	0.0544467	0.0337856	0.0391806	5.061	0.0368944	1.43304	0.744951	Ywhag	UP
ENSMUSG00000074102	0.036208	0.0213648	0.0442799	0.0339509	5.05931	0.0369178	1.43276	0.744951	Rbm15b	UP
ENSMUSG00000038028	0.0424954	0.0365811	0.0205161	0.0331975	5.05555	0.0369697	1.43215	0.744951	Tigar	UP
ENSMUSG00000064360	0.128983	0.105011	0.201038	0.145011	5.02536	0.0373906	1.42724	0.744951	ND3	UP
ENSMUSG00000024335	0.0182583	0.0104658	0.0219134	0.0168792	5.00004	0.037749	1.42309	0.744951	Brd2	UP
ENSMUSG00000031201	0.00998274	0.0134694	0.00652398	0.00999205	4.9836	0.0379844	1.4204	0.744951	Brcc3	UP
ENSMUSG00000039901	0.0441814	0.0386013	0.0210187	0.0346005	4.95757	0.0383615	1.4161	0.744951	Armh3	UP
ENSMUSG00000102752	0.00677062	0.010322	0.0140548	0.0103825	4.93702	0.0386633	1.4127	0.744951	Gm7694	UP
ENSMUSG00000061816	0.105706	0.203305	0.127638	0.145549	4.92329	0.0388669	1.41042	0.744951	Myl1	UP
ENSMUSG00000028032	0.0511088	0.024228	0.0392319	0.0381896	4.9104	0.0390594	1.40827	0.744951	Papss1	UP
ENSMUSG00000031781	0.0146062	0.0307448	0.0281243	0.0244918	4.89801	0.0392457	1.40621	0.744951	Ciapin1	UP
ENSMUSG00000029462	0.0642156	0.0303739	0.0577437	0.0507777	4.89585	0.0392784	1.40585	0.744951	Vps29	UP
ENSMUSG00000002820	0.042383	0.0749254	0.0422081	0.0531721	4.88861	0.039388	1.40464	0.744951	Atg4d	UP
ENSMUSG00000027967	0.0279307	0.0304351	0.0516155	0.0366604	4.87998	0.0395192	1.40319	0.744951	Neurog2	UP
ENSMUSG00000027963	0.0491011	0.0376703	0.0231128	0.0366281	4.87059	0.0396629	1.40162	0.744951	Extl2	UP
ENSMUSG00000024824	0.144623	0.107831	0.0684465	0.106967	4.86334	0.0397742	1.4004	0.744951	Rad9a	UP
ENSMUSG00000087383	0.116701	0.0654008	0.0658311	0.0826443	4.8532	0.0399307	1.39869	0.744951	Gm12446	UP
ENSMUSG00000017466	0.0387834	0.030269	0.0181331	0.0290618	4.85034	0.0399751	1.39821	0.744951	Timp2	UP
ENSMUSG00000110896	0.0772616	0.0921082	0.042694	0.0706879	4.82893	0.0403092	1.3946	0.744951	Gm48273	UP
ENSMUSG00000066026	0.184683	0.179344	0.0883285	0.150785	4.8226	0.0404087	1.39352	0.744951	Dhrs3	UP
ENSMUSG00000060279	0.0201513	0.0379682	0.0224745	0.0268647	4.80402	0.0407031	1.39037	0.744951	Ap2a1	UP
ENSMUSG00000097915	0.173457	0.124554	0.0820243	0.126679	4.79555	0.0408381	1.38893	0.744951	A330009N23Rik	UP
ENSMUSG00000026224	0.0580137	0.0359462	0.0295716	0.0411772	4.77858	0.0411112	1.38604	0.744951	4933407L21Rik	UP
ENSMUSG00000036442	0.111771	0.0675897	0.0578871	0.0790826	4.76905	0.0412655	1.38441	0.744951	Thap11	UP
ENSMUSG00000071719	0.0283356	0.062042	0.0525801	0.0476526	4.74756	0.0416169	1.38073	0.744951	Tmem28	UP
ENSMUSG00000036564	0.0283994	0.0397405	0.0186427	0.0289275	4.74523	0.0416553	1.38033	0.744951	Ndrg4	UP
ENSMUSG00000049300	0.0442714	0.0672141	0.0327331	0.0480729	4.74388	0.0416775	1.3801	0.744951	Prmt6	UP
ENSMUSG00000047434	0.0356456	0.0687845	0.0406758	0.0483686	4.69111	0.0425611	1.37099	0.744951	Xxylt1	UP
ENSMUSG00000035621	0.046299	0.039144	0.0209105	0.0354512	4.69053	0.0425709	1.37089	0.744951	Midn	UP
ENSMUSG00000073982	0.072125	0.0596864	0.118197	0.083336	4.68276	0.0427034	1.36954	0.744951	Rhog	UP
ENSMUSG00000032478	0.19035	0.183809	0.0884203	0.154193	4.68095	0.0427343	1.36922	0.744951	Nme6	UP
ENSMUSG00000039774	0.151463	0.16915	0.0764857	0.132366	4.66029	0.0430899	1.36562	0.744951	Galnt12	UP
ENSMUSG00000042148	0.0974701	0.0892907	0.0442654	0.0770087	4.65561	0.0431711	1.36481	0.744951	Cox10	UP
ENSMUSG00000003352	0.0825573	0.0426479	0.048457	0.0578874	4.65018	0.0432655	1.36386	0.744951	Cacnb3	UP
ENSMUSG00000044951	0.067885	0.0601968	0.116548	0.0815432	4.62198	0.0437607	1.35892	0.744951	Mylk4	UP
ENSMUSG00000039546	0.0624443	0.0295218	0.0646073	0.0521911	4.59759	0.0441959	1.35462	0.744951	Ajap1	UP
ENSMUSG00000026443	0.032438	0.0616156	0.0346128	0.0428888	4.57022	0.0446917	1.34977	0.744951	Lrrn2	UP
ENSMUSG00000034353	0.19087	0.0940296	0.115595	0.133498	4.54793	0.0451016	1.34581	0.744951	Ramp1	UP
ENSMUSG00000074364	0.039194	0.0628944	0.0303418	0.0441434	4.54266	0.0451994	1.34487	0.744951	Ehd2	UP
ENSMUSG00000021200	0.248772	0.114529	0.167933	0.177078	4.53799	0.0452863	1.34403	0.744951	Asb2	UP
ENSMUSG00000034343	0.0371261	0.0218433	0.0186449	0.0258714	4.53681	0.0453082	1.34382	0.744951	Ube2f	UP
ENSMUSG00000026974	0.0871918	0.0399511	0.0592026	0.0621151	4.52908	0.0454526	1.34244	0.744951	Zmynd19	UP
ENSMUSG00000029482	0.0681432	0.0300439	0.051584	0.0499237	4.52634	0.0455039	1.34195	0.744951	Aacs	UP
ENSMUSG00000018167	0.0604744	0.0789048	0.126169	0.0885159	4.52451	0.0455384	1.34162	0.744951	Stard3	UP
ENSMUSG00000060780	0.0626732	0.0466541	0.0276708	0.045666	4.51406	0.0457352	1.33975	0.744951	Lrrtm1	UP
ENSMUSG00000085615	0.0568222	0.0331062	0.0284577	0.039462	4.49291	0.0461373	1.33595	0.744951	A330035P11Rik	UP
ENSMUSG00000019945	0.309826	0.134224	0.264057	0.236035	4.488	0.0462314	1.33506	0.744951	Cabcoco1	UP
ENSMUSG00000018865	0.115356	0.0552494	0.0712923	0.0806327	4.48735	0.0462439	1.33495	0.744951	Sult4a1	UP
ENSMUSG00000057522	0.0271333	0.0131565	0.0302041	0.0234979	4.47907	0.0464033	1.33345	0.744951	Spop	UP
ENSMUSG00000045287	0.0134122	0.0215929	0.0302513	0.0217521	4.47421	0.0464973	1.33257	0.744951	Rtn4rl1	UP
ENSMUSG00000039530	0.0804377	0.035715	0.0569966	0.0577164	4.46883	0.0466016	1.3316	0.744951	Tusc3	UP
ENSMUSG00000042757	0.0318698	0.0500266	0.0233341	0.0350769	4.45673	0.0468374	1.32941	0.744951	Tmem108	UP
ENSMUSG00000020882	0.0381375	0.0371088	0.0169369	0.0307277	4.45212	0.0469277	1.32857	0.744951	Cacnb1	UP
ENSMUSG00000007021	0.109795	0.0525016	0.0668554	0.0763841	4.43789	0.0472082	1.32598	0.744951	Syngr3	UP
ENSMUSG00000018921	0.0331673	0.0147757	0.0327933	0.0269121	4.43424	0.0472804	1.32532	0.744951	Pelp1	UP
ENSMUSG00000036918	0.0644079	0.114512	0.0581856	0.0790352	4.43292	0.0473066	1.32508	0.744951	Ttc7	UP
ENSMUSG00000033294	0.0778038	0.0430056	0.0400461	0.0536185	4.42294	0.0475053	1.32326	0.744951	Noc4l	UP
ENSMUSG00000063430	0.0557285	0.0497107	0.0239168	0.0431187	4.41934	0.0475775	1.3226	0.744951	Wscd2	UP
ENSMUSG00000029602	0.0635303	0.107497	0.052277	0.0744348	4.4182	0.0476002	1.32239	0.744951	Rasal1	UP
ENSMUSG00000030600	0.0245123	0.0566756	0.0528165	0.0446681	4.40544	0.0478569	1.32006	0.744951	Lrfn1	UP
ENSMUSG00000063605	0.146572	0.062553	0.113182	0.107436	4.39883	0.0479906	1.31884	0.744951	Ccdc102a	UP
ENSMUSG00000044813	0.0550818	0.091451	0.126856	0.0911297	4.39812	0.048005	1.31871	0.744951	Shb	UP
ENSMUSG00000055184	0.0622981	0.145313	0.132359	0.113323	4.39491	0.0480702	1.31812	0.744951	Fam72a	UP
ENSMUSG00000037251	0.0243909	0.0201779	0.0103291	0.0182993	4.39197	0.04813	1.31758	0.744951	Pomk	UP
ENSMUSG00000005262	0.0487159	0.0402605	0.0205359	0.0365041	4.37233	0.0485322	1.31397	0.744951	Ufd1	UP
ENSMUSG00000040373	0.0680682	0.0490517	0.0293689	0.0488296	4.37069	0.0485662	1.31367	0.744951	Cacng5	UP
ENSMUSG00000039838	0.0740934	0.0395698	0.038842	0.0508351	4.37062	0.0485675	1.31365	0.744951	Slc45a1	UP
ENSMUSG00000032583	0.0385632	0.0390276	0.0734975	0.0503628	4.35358	0.048921	1.3105	0.744951	Mon1a	UP
ENSMUSG00000097974	0.0865024	0.0618907	0.0372244	0.0618725	4.34946	0.049007	1.30974	0.744951	Gm10605	UP
ENSMUSG00000020936	0.0215055	0.012651	0.0295678	0.0212415	4.34808	0.0490358	1.30949	0.744951	Nmt1	UP
ENSMUSG00000034220	0.0664837	0.028773	0.0467903	0.047349	4.34804	0.0490367	1.30948	0.744951	Gpc1	UP
ENSMUSG00000053799	0.0288538	0.0165333	0.0390328	0.02814	4.32602	0.0495007	1.30539	0.744951	Exoc6	UP
ENSMUSG00000062591	0.0908244	0.0516969	0.0443669	0.0622961	4.32004	0.0496278	1.30428	0.744951	Tubb4a	UP
ENSMUSG00000115810	0.111458	0.111158	0.048457	0.0903578	4.3129	0.0497801	1.30294	0.744951	Gm49066	UP
ENSMUSG00000044768	0.0573329	0.0701032	0.028964	0.0521334	4.28831	0.0503102	1.29834	0.744951	D1Ertd622e	UP
ENSMUSG00000035142	0.0154511	0.0337788	0.0370202	0.02875	4.28147	0.050459	1.29706	0.744951	Nubpl	UP
ENSMUSG00000026965	0.0321813	0.0223272	0.013753	0.0227538	4.27376	0.0506276	1.29561	0.744951	Anapc2	UP
ENSMUSG00000040749	0.187039	0.156764	0.0766985	0.140167	4.25835	0.0509672	1.29271	0.744951	Siah1b	UP
ENSMUSG00000007659	0.0764365	0.040316	0.0392663	0.0520063	4.25623	0.0510141	1.29231	0.744951	Bcl2l1	UP
ENSMUSG00000061981	0.0561613	0.0231388	0.049794	0.0430314	4.25433	0.0510562	1.29195	0.744951	Flot2	UP
ENSMUSG00000086555	0.126553	0.053244	0.121148	0.100315	4.25295	0.0510869	1.29169	0.744951	Gm13446	UP
ENSMUSG00000057606	0.120356	0.285745	0.202694	0.202932	4.25042	0.0511432	1.29121	0.744951	Colq	UP
ENSMUSG00000000738	0.0481283	0.0197888	0.0426266	0.0368479	4.24703	0.0512187	1.29057	0.744951	Spg7	UP
ENSMUSG00000029578	0.00955283	0.0220562	0.0226076	0.0180722	4.23966	0.0513835	1.28918	0.744951	Wipi2	UP
ENSMUSG00000089715	0.0748343	0.0503422	0.0319903	0.0523889	4.22142	0.0517944	1.28572	0.744951	Cbx6	UP
ENSMUSG00000058756	0.100167	0.0447751	0.0616567	0.0688662	4.20133	0.0522527	1.28189	0.744951	Thra	UP
ENSMUSG00000026150	0.0420649	0.0177488	0.041862	0.0338919	4.19881	0.0523105	1.28141	0.744951	Mff	UP
ENSMUSG00000025795	0.0395036	0.0226489	0.0548087	0.0389871	4.19787	0.0523323	1.28123	0.744951	Rassf3	UP
ENSMUSG00000042492	0.0332664	0.0267187	0.0134419	0.0244757	4.19699	0.0523525	1.28106	0.744951	Tbc1d10b	UP
ENSMUSG00000034445	0.0383463	0.0319222	0.0154328	0.0285671	4.18629	0.0525996	1.27902	0.744951	Cyb561a3	UP
ENSMUSG00000029669	0.0487447	0.0236276	0.0267948	0.0330557	4.18554	0.0526172	1.27887	0.744951	Tspan12	UP
ENSMUSG00000091386	0.10725	0.173949	0.255131	0.178777	4.18113	0.0527194	1.27803	0.744951	Olfr443-ps1	UP
ENSMUSG00000078967	0.250485	0.171966	0.104745	0.175732	4.1728	0.0529137	1.27643	0.744951	Gm3272	UP
ENSMUSG00000001802	0.0520566	0.0273025	0.0261887	0.0351826	4.16701	0.0530493	1.27532	0.744951	Lrp3	UP
ENSMUSG00000071652	0.0242129	0.0255585	0.0104408	0.0200707	4.15489	0.053335	1.27299	0.744951	Ints5	UP
ENSMUSG00000056121	0.102625	0.0430666	0.068932	0.0715413	4.14912	0.0534718	1.27188	0.744951	Fez2	UP
ENSMUSG00000024579	0.108452	0.0455715	0.0725907	0.0755382	4.14774	0.0535046	1.27161	0.744951	Pcyox1l	UP
ENSMUSG00000032322	0.141075	0.15391	0.0621009	0.119029	4.14675	0.053528	1.27142	0.744951	Pstpip1	UP
ENSMUSG00000001472	0.0573169	0.0303533	0.0283744	0.0386815	4.14364	0.053602	1.27082	0.744951	Tcf25	UP
ENSMUSG00000055707	0.0596227	0.0248128	0.0406427	0.0416927	4.14339	0.053608	1.27077	0.744951	Klhl26	UP
ENSMUSG00000026858	0.0414029	0.0614327	0.0256509	0.0428288	4.13649	0.0537729	1.26944	0.744951	Miga2	UP
ENSMUSG00000027459	0.0599482	0.0277308	0.0698876	0.0525222	4.12799	0.0539769	1.26779	0.744951	Fam110a	UP
ENSMUSG00000047658	0.0602157	0.0578328	0.0244968	0.0475151	4.12111	0.0541428	1.26646	0.744951	Gal3st3	UP
ENSMUSG00000033323	0.0400928	0.0206813	0.0201995	0.0269912	4.11937	0.0541849	1.26612	0.744951	Ctdp1	UP
ENSMUSG00000046879	0.10305	0.0407245	0.0869689	0.0769146	4.11725	0.0542364	1.26571	0.744951	Irgm1	UP
ENSMUSG00000024517	0.0693721	0.08491	0.149871	0.101384	4.11217	0.0543597	1.26472	0.744951	Grp	UP
ENSMUSG00000022285	0.0343022	0.0147904	0.0214237	0.0235054	4.10364	0.0545678	1.26306	0.744951	Ywhaz	UP
ENSMUSG00000018572	0.0677234	0.0419889	0.0293246	0.0463456	4.10254	0.0545946	1.26285	0.744951	Phf23	UP
ENSMUSG00000049556	0.0229002	0.0336604	0.0534944	0.036685	4.09416	0.0548004	1.26122	0.744951	Lingo1	UP
ENSMUSG00000049287	0.138119	0.0776094	0.0639473	0.0932252	4.0905	0.0548906	1.2605	0.744951	Iba57	UP
ENSMUSG00000025930	0.0395895	0.0337266	0.0718116	0.0483759	4.086	0.0550017	1.25962	0.744951	Msc	UP
ENSMUSG00000100444	0.19342	0.265656	0.106118	0.188398	4.08469	0.0550341	1.25937	0.744951	C530043A13Rik	UP
ENSMUSG00000074071	0.122958	0.134166	0.0531579	0.103427	4.08125	0.0551194	1.2587	0.744951	Fam169b	UP
ENSMUSG00000020067	0.133734	0.244697	0.335699	0.238043	4.0763	0.0552424	1.25773	0.744951	Mypn	UP
ENSMUSG00000052934	0.0864387	0.056765	0.0358632	0.059689	4.06798	0.0554503	1.2561	0.744951	Fbxo31	UP
ENSMUSG00000048978	0.0499929	0.0219582	0.0560503	0.0426671	4.06311	0.0555722	1.25514	0.744951	Nrsn1	UP
ENSMUSG00000052298	0.0386967	0.0154856	0.027361	0.0271811	4.05625	0.0557451	1.25379	0.744951	Cdc42se2	UP
ENSMUSG00000061878	0.0667135	0.0954698	0.0383464	0.0668433	4.05351	0.0558143	1.25325	0.744951	Sphk1	UP
ENSMUSG00000020654	0.0239725	0.0472208	0.0236653	0.0316195	4.05319	0.0558222	1.25319	0.744951	Adcy3	UP
ENSMUSG00000003948	0.00957707	0.0154964	0.00661581	0.0105631	4.04627	0.0559977	1.25183	0.744951	Mmd	UP
ENSMUSG00000032044	0.131246	0.058452	0.0761284	0.0886087	4.04225	0.0561	1.25104	0.744951	Rpusd4	UP
ENSMUSG00000042229	0.0704817	0.0301774	0.077122	0.0592604	4.04031	0.0561493	1.25066	0.744951	Rabif	UP
ENSMUSG00000021594	0.0323567	0.0813897	0.0576945	0.057147	4.03659	0.0562443	1.24992	0.744951	Srd5a1	UP
ENSMUSG00000018398	0.0222325	0.0128089	0.0319999	0.0223471	4.0336	0.0563207	1.24933	0.744951	Septin8	UP
ENSMUSG00000032905	0.0272122	0.0152437	0.0383878	0.0269479	4.03264	0.0563453	1.24914	0.744951	Atg12	UP
ENSMUSG00000057604	0.116244	0.0716011	0.175856	0.121234	4.01448	0.0568136	1.24555	0.744951	Lmcd1	UP
ENSMUSG00000020109	0.0710456	0.0273043	0.0552496	0.0511998	4.00362	0.0570962	1.24339	0.744951	Dnajb12	UP
ENSMUSG00000090363	0.107625	0.0443599	0.0687666	0.0735838	3.99453	0.0573344	1.24158	0.744951	Gm3512	UP
ENSMUSG00000021385	0.0227158	0.0202281	0.042896	0.0286133	3.9866	0.0575434	1.24	0.744951	Ippk	UP
ENSMUSG00000049866	0.0407506	0.0633689	0.0258991	0.0433395	3.97837	0.0577616	1.23836	0.744951	Arl4c	UP
ENSMUSG00000085896	0.116244	0.0722403	0.048457	0.0789803	3.97757	0.0577827	1.2382	0.744951	5330429C05Rik	UP
ENSMUSG00000037348	0.106126	0.095515	0.0405069	0.0807159	3.96902	0.0580107	1.23649	0.744951	Paqr7	UP
ENSMUSG00000026109	0.0509142	0.0203103	0.0518005	0.0410083	3.96132	0.0582172	1.23495	0.744951	Tmeff2	UP
ENSMUSG00000047921	0.0845618	0.0427472	0.0412879	0.056199	3.96111	0.0582227	1.23491	0.744951	Trappc9	UP
ENSMUSG00000110618	0.203557	0.0767408	0.166556	0.148951	3.95599	0.0583608	1.23388	0.744951	Gm39822	UP
ENSMUSG00000053286	0.0327775	0.0126908	0.0314651	0.0256445	3.95267	0.0584504	1.23321	0.744951	Trmt1l	UP
ENSMUSG00000027805	0.0386114	0.014502	0.033064	0.0287258	3.94045	0.058782	1.23076	0.744951	Pfn2	UP
ENSMUSG00000020553	0.0537771	0.0230578	0.0612328	0.0460226	3.9395	0.058808	1.23056	0.744951	Pctp	UP
ENSMUSG00000031513	0.0284752	0.0179526	0.0443909	0.0302729	3.9393	0.0588135	1.23052	0.744951	Leprotl1	UP
ENSMUSG00000013701	0.180054	0.072541	0.115692	0.122762	3.93003	0.0590669	1.22866	0.744951	Timm23	UP
ENSMUSG00000022186	0.00681633	0.0106	0.0167837	0.0114	3.92427	0.0592255	1.22749	0.744951	Oxct1	UP
ENSMUSG00000022537	0.0281503	0.0551083	0.0262921	0.0365169	3.92183	0.0592926	1.227	0.744951	Tmem44	UP
ENSMUSG00000116207	0.0684866	0.100863	0.0394111	0.069587	3.92078	0.0593217	1.22679	0.744951	Nnt	UP
ENSMUSG00000029674	0.0136441	0.0080996	0.00573916	0.00916094	3.91019	0.0596154	1.22464	0.744951	Limk1	UP
ENSMUSG00000024896	0.0845343	0.0517256	0.0347598	0.0570065	3.90208	0.0598414	1.223	0.744951	Minpp1	UP
ENSMUSG00000036931	0.159495	0.0901016	0.0689786	0.106192	3.88407	0.0603484	1.21933	0.744951	Nfkbid	UP
ENSMUSG00000028631	0.044003	0.0200007	0.0233678	0.0291238	3.88172	0.0604152	1.21885	0.744951	Kcnq4	UP
ENSMUSG00000116840	0.0404334	0.0150653	0.0375417	0.0310135	3.86815	0.0608017	1.21608	0.744951	Gm21691	UP
ENSMUSG00000020329	0.0216672	0.0509152	0.0290382	0.0338735	3.85693	0.0611242	1.21379	0.744951	Polrmt	UP
ENSMUSG00000101930	0.0826263	0.0301876	0.0673423	0.0600521	3.8568	0.0611279	1.21376	0.744951	Gm5441	UP
ENSMUSG00000041231	0.0380393	0.0163238	0.021397	0.0252534	3.85045	0.0613115	1.21246	0.744951	Ublcp1	UP
ENSMUSG00000069662	0.0264136	0.018581	0.00993495	0.0183099	3.84749	0.0613974	1.21185	0.744951	Marcks	UP
ENSMUSG00000017390	0.0598419	0.022309	0.0569584	0.0463698	3.84519	0.0614642	1.21138	0.744951	Aldoc	UP
ENSMUSG00000084883	0.0311214	0.0518215	0.079968	0.0543036	3.83627	0.0617243	1.20954	0.744951	Ccdc85c	UP
ENSMUSG00000043099	0.0394645	0.0828247	0.108225	0.0768381	3.82776	0.0619743	1.20779	0.744951	Hic1	UP
ENSMUSG00000050627	0.016397	0.0220534	0.0389017	0.025784	3.81474	0.0623591	1.2051	0.744951	Gpd1l	UP
ENSMUSG00000068923	0.0396972	0.0177132	0.0209667	0.0261257	3.81373	0.0623891	1.20489	0.744951	Syt11	UP
ENSMUSG00000035504	0.0662867	0.0404526	0.0265244	0.0444213	3.81342	0.0623982	1.20483	0.744951	Reep6	UP
ENSMUSG00000002981	0.0710473	0.0447062	0.0278503	0.0478679	3.8082	0.0625539	1.20375	0.744951	Clptm1	UP
ENSMUSG00000001175	0.0264153	0.013562	0.0368125	0.0255966	3.80657	0.0626025	1.20341	0.744951	Calm1	UP
ENSMUSG00000115003	0.240712	0.0885127	0.173245	0.16749	3.80396	0.0626804	1.20287	0.744951	Gm48933	UP
ENSMUSG00000097055	0.0555039	0.0308926	0.0821126	0.0561697	3.79789	0.0628623	1.20161	0.744951	Gm4419	UP
ENSMUSG00000035834	0.0351246	0.0720062	0.0967617	0.0679642	3.79529	0.0629407	1.20107	0.744951	Polr3g	UP
ENSMUSG00000027575	0.0510528	0.0291143	0.0212696	0.0338122	3.79368	0.0629891	1.20073	0.744951	Arfgap1	UP
ENSMUSG00000031143	0.0838076	0.0385469	0.107476	0.0766103	3.78865	0.0631412	1.19969	0.744951	Ccdc22	UP
ENSMUSG00000034006	0.0903312	0.0333198	0.0879717	0.0705409	3.78783	0.0631657	1.19952	0.744951	Slc66a2	UP
ENSMUSG00000006651	0.125476	0.0547084	0.0670872	0.0824237	3.77735	0.0634842	1.19733	0.744951	Aplp1	UP
ENSMUSG00000085555	0.18698	0.0722403	0.118093	0.125771	3.7719	0.0636505	1.1962	0.744951	2610035F20Rik	UP
ENSMUSG00000067949	0.0721674	0.0738694	0.0270543	0.057697	3.76385	0.0638974	1.19452	0.744951	Vmn1r-ps144	UP
ENSMUSG00000017837	0.147625	0.07131	0.0701327	0.0963558	3.75852	0.064062	1.1934	0.744951	Nkiras2	UP
ENSMUSG00000008153	0.0146722	0.0400169	0.0395119	0.0314003	3.75363	0.064213	1.19238	0.744951	Clstn3	UP
ENSMUSG00000050860	0.0880752	0.060288	0.0324157	0.0602596	3.7504	0.0643133	1.1917	0.744951	Phospho1	UP
ENSMUSG00000010797	0.190053	0.283761	0.105362	0.193059	3.74715	0.0644142	1.19102	0.744951	Wnt2	UP
ENSMUSG00000013150	0.104917	0.0553426	0.0457333	0.0686642	3.74451	0.0644967	1.19046	0.744951	Gfod2	UP
ENSMUSG00000042015	0.0563319	0.0436562	0.0198625	0.0399502	3.73728	0.0647226	1.18894	0.744951	Wdr41	UP
ENSMUSG00000029860	0.0995846	0.0540909	0.0420581	0.0652445	3.72445	0.0651265	1.18624	0.744951	Zyx	UP
ENSMUSG00000057967	0.182392	0.120052	0.0677621	0.123402	3.72442	0.0651276	1.18623	0.744951	Fgf18	UP
ENSMUSG00000038319	0.0411394	0.0177888	0.0509529	0.036627	3.7238	0.0651471	1.1861	0.744951	Kcnh2	UP
ENSMUSG00000061759	0.0217893	0.040512	0.0172432	0.0265148	3.72371	0.0651501	1.18608	0.744951	Armt1	UP
ENSMUSG00000034872	0.028999	0.076533	0.048457	0.0513297	3.72039	0.0652551	1.18539	0.744951	Gipc3	UP
ENSMUSG00000037373	0.112672	0.0670134	0.0443998	0.0746951	3.72001	0.0652673	1.1853	0.744951	Ctbp1	UP
ENSMUSG00000063808	0.0321778	0.0112006	0.0274386	0.0236057	3.71649	0.0653792	1.18456	0.744951	Gpatch1	UP
ENSMUSG00000002908	0.140221	0.0897787	0.0525152	0.0941718	3.70556	0.0657283	1.18225	0.744951	Kcnn1	UP
ENSMUSG00000044792	0.0473994	0.0164436	0.0379533	0.0339321	3.70455	0.0657605	1.18204	0.744951	Isca1	UP
ENSMUSG00000061887	0.0543475	0.0541772	0.0196485	0.0427244	3.70292	0.0658129	1.18169	0.744951	Ssbp3	UP
ENSMUSG00000022322	0.153009	0.0720051	0.072895	0.0993029	3.69787	0.0659753	1.18062	0.744951	Shcbp1	UP
ENSMUSG00000025793	0.068004	0.0418553	0.0259829	0.0452807	3.69616	0.0660304	1.18026	0.744951	Hgs	UP
ENSMUSG00000024926	0.0732974	0.0263592	0.0503374	0.049998	3.68963	0.0662416	1.17887	0.744951	Kat5	UP
ENSMUSG00000050908	0.0413328	0.0209751	0.0181999	0.0268359	3.6799	0.0665582	1.1768	0.744951	Tvp23a	UP
ENSMUSG00000091931	0.103723	0.0374968	0.105185	0.0821347	3.67938	0.0665751	1.17669	0.744951	Gon7	UP
ENSMUSG00000062661	0.0503686	0.0298964	0.0195065	0.0332572	3.66826	0.0669397	1.17432	0.744951	Ncs1	UP
ENSMUSG00000097601	0.0968095	0.125868	0.0433186	0.0886655	3.66758	0.0669622	1.17417	0.744951	Gm26660	UP
ENSMUSG00000059923	0.0439634	0.0189089	0.0227785	0.0285503	3.66635	0.0670028	1.17391	0.744951	Grb2	UP
ENSMUSG00000032497	0.0574792	0.0203962	0.0397167	0.0391973	3.66054	0.0671946	1.17267	0.744951	Lrrfip2	UP
ENSMUSG00000037771	0.130809	0.0853267	0.0475103	0.087882	3.64955	0.0675595	1.17031	0.744951	Slc32a1	UP
ENSMUSG00000097806	0.133734	0.139187	0.048457	0.107126	3.64663	0.0676573	1.16969	0.744951	Gm6556	UP
ENSMUSG00000028896	0.116752	0.046433	0.0660066	0.0763973	3.646	0.0676782	1.16955	0.744951	Rcc1	UP
ENSMUSG00000036091	0.0538823	0.147236	0.093906	0.0983414	3.63689	0.0679837	1.1676	0.744951	Hyal3	UP
ENSMUSG00000020978	0.0148198	0.0121689	0.00499938	0.0106627	3.63512	0.0680435	1.16721	0.744951	Klhdc2	UP
ENSMUSG00000051390	0.112313	0.0407883	0.0724091	0.0751701	3.63256	0.0681299	1.16666	0.744951	Zbtb22	UP
ENSMUSG00000072955	0.182662	0.0943304	0.0776931	0.118228	3.62968	0.0682272	1.16604	0.744951	Tmsb15l	UP
ENSMUSG00000032192	0.0773238	0.0271145	0.0532072	0.0525485	3.62455	0.0684009	1.16494	0.744951	Gnb5	UP
ENSMUSG00000034685	0.109809	0.0603661	0.0442394	0.0714713	3.62324	0.0684455	1.16465	0.744951	Fam171a2	UP
ENSMUSG00000066042	0.0465774	0.0728308	0.122488	0.0806319	3.62264	0.0684661	1.16452	0.744951	Med18	UP
ENSMUSG00000083460	0.258094	0.123803	0.359319	0.247072	3.62219	0.0684812	1.16443	0.744951	Gm12182	UP
ENSMUSG00000022248	0.0640627	0.052599	0.021445	0.0460356	3.6155	0.0687094	1.16298	0.744951	Rad1	UP
ENSMUSG00000019578	0.130268	0.0583703	0.0628282	0.083822	3.60395	0.069106	1.16048	0.744951	Ubxn6	UP
ENSMUSG00000028165	0.0674102	0.0246097	0.0420098	0.0446766	3.59507	0.0694127	1.15856	0.744951	Cisd2	UP
ENSMUSG00000043801	0.190201	0.0943643	0.0823767	0.122314	3.58489	0.0697674	1.15635	0.744951	Oaz1-ps	UP
ENSMUSG00000083284	0.09243	0.122057	0.0406316	0.0850395	3.57397	0.0701504	1.15397	0.744951	Gm13688	UP
ENSMUSG00000022099	0.0691351	0.0433684	0.0249277	0.0458104	3.5734	0.0701706	1.15384	0.744951	Dmtn	UP
ENSMUSG00000003363	0.126005	0.0502399	0.0683077	0.0815174	3.56798	0.0703617	1.15266	0.744951	Pld3	UP
ENSMUSG00000040945	0.0242977	0.0368496	0.0638961	0.0416811	3.56751	0.0703786	1.15256	0.744951	Rcc2	UP
ENSMUSG00000037349	0.148513	0.0816912	0.0585183	0.0962409	3.5673	0.0703861	1.15251	0.744951	Nudt22	UP
ENSMUSG00000029821	0.095236	0.0422422	0.0456473	0.0610418	3.56442	0.0704878	1.15189	0.744951	Gsdme	UP
ENSMUSG00000001366	0.166677	0.0801302	0.073588	0.106798	3.5601	0.0706414	1.15094	0.744951	Fbxo9	UP
ENSMUSG00000056515	0.0188346	0.0198959	0.006644	0.0151249	3.55755	0.0707322	1.15038	0.744951	Rab31	UP
ENSMUSG00000005069	0.0281403	0.0195903	0.0504645	0.0327317	3.55643	0.0707723	1.15014	0.744951	Pex5	UP
ENSMUSG00000091956	0.0307675	0.0515274	0.0190098	0.0337682	3.55224	0.070922	1.14922	0.744951	C2cd4b	UP
ENSMUSG00000041629	0.0898063	0.0358414	0.0481824	0.0579434	3.54938	0.0710242	1.14859	0.744951	Fam104a	UP
ENSMUSG00000030835	0.0262232	0.0345941	0.0113824	0.0240666	3.54605	0.0711438	1.14786	0.744951	Nomo1	UP
ENSMUSG00000023232	0.0203952	0.061654	0.0579559	0.0466684	3.54088	0.0713301	1.14673	0.744951	Serinc2	UP
ENSMUSG00000072875	0.0816777	0.0327975	0.0432911	0.0525888	3.53977	0.0713703	1.14648	0.744951	Gpr27	UP
ENSMUSG00000062380	0.154491	0.0735504	0.068093	0.0987114	3.53372	0.0715891	1.14515	0.744951	Tubb3	UP
ENSMUSG00000061167	0.192511	0.0944258	0.0824679	0.123135	3.53233	0.0716395	1.14485	0.744951	Rpl15-ps3	UP
ENSMUSG00000031865	0.05428	0.0279694	0.0221311	0.0347935	3.51878	0.0721338	1.14186	0.744951	Dctn1	UP
ENSMUSG00000021747	0.123684	0.0762481	0.0440701	0.0813341	3.51748	0.0721817	1.14157	0.744951	4930452B06Rik	UP
ENSMUSG00000024799	0.163721	0.0619468	0.0924928	0.106053	3.51731	0.0721878	1.14154	0.744951	Tm7sf2	UP
ENSMUSG00000057948	0.0848614	0.134611	0.0472281	0.0889	3.51303	0.0723453	1.14059	0.744951	Unc13d	UP
ENSMUSG00000028221	0.0481549	0.0537136	0.01733	0.0397328	3.51128	0.0724096	1.1402	0.744951	Pip4p2	UP
ENSMUSG00000029790	0.0324301	0.0808143	0.042223	0.0518225	3.50887	0.0724987	1.13967	0.744951	Cep41	UP
ENSMUSG00000005804	0.068215	0.0221318	0.0637454	0.0513641	3.50059	0.0728055	1.13784	0.744951	Bloc1s6	UP
ENSMUSG00000014859	0.0549119	0.0198213	0.0326978	0.0358103	3.49415	0.0730453	1.13641	0.744951	E2f4	UP
ENSMUSG00000029594	0.0931486	0.048532	0.0372128	0.0596311	3.49245	0.0731089	1.13603	0.744951	Rbm19	UP
ENSMUSG00000049097	0.0786609	0.0712669	0.0252171	0.0583816	3.49192	0.0731288	1.13591	0.744951	Ankrd34a	UP
ENSMUSG00000060166	0.0200484	0.055209	0.0324088	0.0358888	3.485	0.073388	1.13438	0.744951	Zdhhc8	UP
ENSMUSG00000027531	0.0151107	0.0062879	0.0196753	0.0136913	3.48448	0.0734078	1.13426	0.744951	Impa1	UP
ENSMUSG00000027584	0.0243327	0.0748436	0.0539199	0.0510321	3.48281	0.0734706	1.13389	0.744951	Oprl1	UP
ENSMUSG00000045009	0.0439519	0.0363277	0.0139037	0.0313945	3.48128	0.073528	1.13355	0.744951	Prrt3	UP
ENSMUSG00000059852	0.134477	0.0429725	0.100386	0.0926118	3.46866	0.0740063	1.13073	0.744951	Kcng2	UP
ENSMUSG00000021062	0.0683685	0.0285063	0.0334382	0.0434377	3.46215	0.0742546	1.12928	0.744951	Rab15	UP
ENSMUSG00000049939	0.00472514	0.0145269	0.0101629	0.00980497	3.45833	0.0744008	1.12842	0.744951	Lrrc4	UP
ENSMUSG00000034509	0.159599	0.0658691	0.078681	0.101383	3.45523	0.0745198	1.12773	0.744951	Mad2l1bp	UP
ENSMUSG00000005043	0.0491847	0.0167604	0.0528341	0.0395931	3.45343	0.0745888	1.12733	0.744951	Sgsh	UP
ENSMUSG00000038422	0.216067	0.0829641	0.115404	0.138145	3.44755	0.0748159	1.12601	0.744951	Hdhd3	UP
ENSMUSG00000031129	0.102675	0.0602914	0.0366298	0.0665322	3.4438	0.0749609	1.12517	0.744951	Slc9a9	UP
ENSMUSG00000032355	0.0408833	0.0138763	0.0440066	0.032922	3.44176	0.0750401	1.12471	0.744951	Mlip	UP
ENSMUSG00000050555	0.0226869	0.00978997	0.030869	0.0211153	3.44149	0.0750506	1.12465	0.744951	Hyls1	UP
ENSMUSG00000116508	0.162893	0.180519	0.0564472	0.133286	3.4392	0.0751396	1.12413	0.744951	Gm49463	UP
ENSMUSG00000003355	0.118886	0.0668357	0.193545	0.126422	3.43805	0.0751844	1.12387	0.744951	Fkbp11	UP
ENSMUSG00000031266	0.0794208	0.032717	0.0388987	0.0503455	3.43732	0.0752128	1.12371	0.744951	Gla	UP
ENSMUSG00000090236	0.0367819	0.0585496	0.102002	0.0657779	3.43107	0.0754565	1.1223	0.744951	Car15	UP
ENSMUSG00000087694	0.0664477	0.112659	0.0397914	0.0729659	3.42789	0.0755811	1.12159	0.744951	A530058N18Rik	UP
ENSMUSG00000044303	0.265697	0.0999604	0.143432	0.169697	3.42037	0.075877	1.11989	0.744951	Cdkn2a	UP
ENSMUSG00000073755	0.0737021	0.0307773	0.0352674	0.0465823	3.41971	0.0759031	1.11974	0.744951	5730409E04Rik	UP
ENSMUSG00000056069	0.0557306	0.0177479	0.039254	0.0375775	3.41717	0.0760033	1.11917	0.744951	Otulinl	UP
ENSMUSG00000004936	0.0800465	0.0316347	0.0406712	0.0507841	3.41707	0.0760074	1.11914	0.744951	Map2k1	UP
ENSMUSG00000078771	0.111458	0.236097	0.0996095	0.149055	3.41436	0.0761147	1.11853	0.744951	Evi2a	UP
ENSMUSG00000025880	0.032667	0.0507251	0.0903234	0.0579052	3.40084	0.0766532	1.11547	0.744951	Smad7	UP
ENSMUSG00000015702	0.0507602	0.0249722	0.0204283	0.0320535	3.39376	0.0769372	1.11386	0.744951	Anxa9	UP
ENSMUSG00000003308	0.0936426	0.0282319	0.0794285	0.067101	3.37819	0.0775674	1.11032	0.744951	Keap1	UP
ENSMUSG00000063623	0.190265	0.0978844	0.0729926	0.120381	3.37452	0.0777172	1.10948	0.744951	C230062I16Rik	UP
ENSMUSG00000053838	0.0423781	0.01272	0.0354984	0.0301988	3.36957	0.0779198	1.10835	0.744951	Nudcd3	UP
ENSMUSG00000010914	0.0489458	0.0160112	0.0528045	0.0392539	3.36233	0.0782171	1.1067	0.744951	Pdhx	UP
ENSMUSG00000037085	0.1563	0.0602914	0.0792709	0.0986209	3.35954	0.0783325	1.10606	0.744951	Trmt12	UP
ENSMUSG00000013858	0.10065	0.0481889	0.040716	0.0631849	3.35087	0.0786916	1.10407	0.744951	Tmem259	UP
ENSMUSG00000063506	0.098094	0.0300426	0.0952004	0.0744457	3.35081	0.0786942	1.10406	0.744951	Arhgap22	UP
ENSMUSG00000031753	0.0428839	0.01588	0.053428	0.0373973	3.34474	0.0789471	1.10266	0.744951	Cog4	UP
ENSMUSG00000027398	0.175127	0.19034	0.416434	0.260633	3.34043	0.079127	1.10168	0.744951	Il1b	UP
ENSMUSG00000036599	0.206418	0.0981208	0.0835994	0.12938	3.3391	0.079183	1.10137	0.744951	Chst12	UP
ENSMUSG00000024245	0.0116171	0.0337576	0.0393604	0.028245	3.33478	0.0793646	1.10037	0.744951	Tmem178	UP
ENSMUSG00000032387	0.0915367	0.0438275	0.0367186	0.0573609	3.33287	0.079445	1.09993	0.744951	Rbpms2	UP
ENSMUSG00000057177	0.0651985	0.0394367	0.0216547	0.0420966	3.33039	0.0795497	1.09936	0.744951	Gsk3a	UP
ENSMUSG00000027546	0.100812	0.0485577	0.0401076	0.0631591	3.32699	0.0796934	1.09858	0.744951	Atp9a	UP
ENSMUSG00000035262	0.0455185	0.0188932	0.0626974	0.0423697	3.32499	0.079778	1.09812	0.744951	Amh	UP
ENSMUSG00000085255	0.364336	0.301458	0.106771	0.257522	3.32158	0.079923	1.09733	0.744951	Taco1os	UP
ENSMUSG00000026202	0.15628	0.059024	0.0794619	0.0982554	3.31874	0.0800437	1.09667	0.744951	Tuba4a	UP
ENSMUSG00000022858	0.120097	0.0552107	0.0496976	0.0750017	3.31813	0.0800698	1.09653	0.744951	Tra2b	UP
ENSMUSG00000017715	0.11287	0.0609948	0.0405026	0.0714558	3.31805	0.0800732	1.09651	0.744951	Pgs1	UP
ENSMUSG00000024777	0.0267323	0.0157948	0.0463072	0.0296114	3.31781	0.0800833	1.09646	0.744951	Ppp2r5b	UP
ENSMUSG00000028917	0.00777625	0.00830662	0.0184392	0.0115074	3.3169	0.0801219	1.09625	0.744951	Plekhm2	UP
ENSMUSG00000006782	0.0471211	0.0137702	0.0392833	0.0333915	3.31654	0.0801375	1.09616	0.744951	Cnp	UP
ENSMUSG00000106019	0.0621302	0.0589187	0.138858	0.0866356	3.31587	0.0801661	1.09601	0.744951	Gm43672	UP
ENSMUSG00000061286	0.156909	0.0716142	0.0652994	0.097941	3.31549	0.0801823	1.09592	0.744951	Exosc5	UP
ENSMUSG00000056313	0.0343513	0.0106084	0.0232449	0.0227349	3.31474	0.0802143	1.09575	0.744951	Tcim	UP
ENSMUSG00000110211	0.0682328	0.102384	0.190564	0.120394	3.30354	0.080695	1.09315	0.744951	Gm31294	UP
ENSMUSG00000018648	0.135637	0.0392411	0.110876	0.0952513	3.29556	0.0810398	1.0913	0.744951	Dusp14	UP
ENSMUSG00000086119	0.204563	0.126106	0.0658071	0.132159	3.29003	0.0812803	1.09001	0.744951	Gm2415	UP
ENSMUSG00000022013	0.0367077	0.0276639	0.0106963	0.0250226	3.28204	0.0816291	1.08815	0.744951	Dnajc15	UP
ENSMUSG00000071691	0.0200542	0.0286918	0.00858546	0.0191105	3.2817	0.0816439	1.08808	0.744951	Gm960	UP
ENSMUSG00000037254	0.128771	0.0442115	0.0719381	0.0816402	3.28036	0.0817029	1.08776	0.744951	Itih2	UP
ENSMUSG00000032513	0.0530392	0.0177413	0.0304901	0.0337568	3.2711	0.0821106	1.0856	0.744951	Gorasp1	UP
ENSMUSG00000026576	0.00976164	0.0122313	0.0252937	0.0157622	3.271	0.082115	1.08558	0.744951	Atp1b1	UP
ENSMUSG00000053080	0.0263943	0.0411699	0.0127775	0.0267806	3.26653	0.0823127	1.08453	0.744951	2700081O15Rik	UP
ENSMUSG00000020258	0.0859777	0.0281084	0.0507283	0.0549381	3.26284	0.0824769	1.08367	0.744951	Glyctk	UP
ENSMUSG00000109956	0.183581	0.19034	0.0554058	0.143109	3.26026	0.0825915	1.08306	0.744951	Gm45428	UP
ENSMUSG00000069814	0.017342	0.00509531	0.017299	0.0132454	3.25035	0.083035	1.08074	0.744951	Ccdc92b	UP
ENSMUSG00000030127	0.11149	0.0416773	0.0552186	0.069462	3.24975	0.083062	1.0806	0.744951	Cops7a	UP
ENSMUSG00000033781	0.0042711	0.0146733	0.0144122	0.0111188	3.24666	0.083201	1.07987	0.744951	Asb13	UP
ENSMUSG00000027404	0.15212	0.0620263	0.0684149	0.0941871	3.24502	0.0832748	1.07949	0.744951	Snrpb	UP
ENSMUSG00000031461	0.359777	0.190325	0.126797	0.225633	3.24494	0.0832785	1.07947	0.744951	Myom2	UP
ENSMUSG00000117814	0.0579329	0.0177792	0.0370886	0.0376002	3.24302	0.0833651	1.07902	0.744951	Gm50431	UP
ENSMUSG00000028127	0.0158825	0.0285102	0.00961961	0.0180041	3.24079	0.0834658	1.07849	0.744951	Abcd3	UP
ENSMUSG00000050138	0.191136	0.0692959	0.0975064	0.119313	3.24014	0.0834955	1.07834	0.744951	Kcnk12	UP
ENSMUSG00000007950	0.134517	0.0716158	0.0469702	0.0843678	3.23688	0.0836431	1.07757	0.744951	Abhd8	UP
ENSMUSG00000022454	0.00844522	0.0150697	0.0259089	0.0164746	3.23664	0.0836537	1.07751	0.744951	Nell2	UP
ENSMUSG00000038296	0.0907625	0.0253683	0.0753933	0.0638414	3.23386	0.0837803	1.07686	0.744951	Galnt18	UP
ENSMUSG00000004567	0.0558515	0.0374817	0.0166029	0.0366454	3.23214	0.0838585	1.07645	0.744951	Mcoln1	UP
ENSMUSG00000070426	0.0142458	0.0194062	0.0388056	0.0241525	3.23048	0.083934	1.07606	0.744951	Rnf121	UP
ENSMUSG00000073409	0.046762	0.167955	0.135364	0.116694	3.22274	0.0842882	1.07423	0.744951	H2-Q6	UP
ENSMUSG00000027544	0.0239459	0.0593629	0.0266833	0.036664	3.22267	0.0842917	1.07422	0.744951	Nfatc2	UP
ENSMUSG00000118053	0.12903	0.270919	0.102694	0.167548	3.20717	0.085007	1.07055	0.744951	Gm50244	UP
ENSMUSG00000046668	0.0856411	0.0384647	0.0342697	0.0527918	3.20548	0.0850853	1.07015	0.744951	Cxxc5	UP
ENSMUSG00000030036	0.0939801	0.0279743	0.0609893	0.0609813	3.20041	0.0853219	1.06894	0.744951	Mogs	UP
ENSMUSG00000097320	0.13	0.0504904	0.0600578	0.0801828	3.19946	0.0853662	1.06871	0.744951	Tmem147os	UP
ENSMUSG00000031788	0.0551099	0.0604265	0.0166934	0.0440766	3.19921	0.085378	1.06865	0.744951	Kifc3	UP
ENSMUSG00000032352	0.0588245	0.0638685	0.017643	0.0467787	3.19518	0.0855666	1.0677	0.744951	Lrrc1	UP
ENSMUSG00000028833	0.0787098	0.0437035	0.0259914	0.0494682	3.19375	0.0856333	1.06736	0.744951	Ncdn	UP
ENSMUSG00000028222	0.101136	0.0280388	0.076379	0.0685179	3.19218	0.085707	1.06698	0.744951	Calb1	UP
ENSMUSG00000039850	0.0381018	0.0265946	0.0108505	0.0251823	3.18828	0.0858906	1.06605	0.744951	Endov	UP
ENSMUSG00000041120	0.111462	0.0318782	0.0769909	0.0734438	3.18735	0.0859348	1.06583	0.744951	Nbl1	UP
ENSMUSG00000060244	0.148928	0.0757899	0.0526565	0.0924582	3.18668	0.0859662	1.06567	0.744951	Alyref2	UP
ENSMUSG00000005514	0.113305	0.0366802	0.0642016	0.0713956	3.18585	0.0860054	1.06547	0.744951	Por	UP
ENSMUSG00000003200	0.114924	0.0725509	0.0344807	0.0739851	3.18449	0.0860699	1.06515	0.744951	Sh3gl1	UP
ENSMUSG00000042097	0.0112424	0.0374714	0.041081	0.0299316	3.18336	0.0861231	1.06488	0.744951	Zfp239	UP
ENSMUSG00000039294	0.0648011	0.0319391	0.0235216	0.0400872	3.18315	0.0861329	1.06483	0.744951	Cybc1	UP
ENSMUSG00000049680	0.0341691	0.0463823	0.0128845	0.0311453	3.18216	0.0861799	1.06459	0.744951	Urgcp	UP
ENSMUSG00000000149	0.0329395	0.066857	0.0242608	0.0413524	3.18193	0.086191	1.06454	0.744951	Gna12	UP
ENSMUSG00000022414	0.0784194	0.0876772	0.0238757	0.0633241	3.18141	0.0862156	1.06441	0.744951	Tab1	UP
ENSMUSG00000044408	0.103473	0.028286	0.0803266	0.0706951	3.17983	0.0862906	1.06404	0.744951	Sptssa	UP
ENSMUSG00000017493	0.0958837	0.0262236	0.0741871	0.0654315	3.17935	0.0863132	1.06392	0.744951	Igfbp4	UP
ENSMUSG00000030753	0.0211892	0.00587998	0.0204658	0.015845	3.17734	0.0864088	1.06344	0.744951	Thap12	UP
ENSMUSG00000035601	0.0203053	0.0355124	0.0113565	0.0223914	3.17573	0.0864852	1.06306	0.744951	Trmt10b	UP
ENSMUSG00000006273	0.0526223	0.01927	0.0255424	0.0324783	3.17372	0.0865812	1.06258	0.744951	Atp6v1b2	UP
ENSMUSG00000032532	0.295355	0.0940999	0.169109	0.186188	3.17068	0.0867261	1.06185	0.744951	Cck	UP
ENSMUSG00000074671	0.0127353	0.0372386	0.0471429	0.0323723	3.16559	0.0869698	1.06063	0.744951	Tspyl3	UP
ENSMUSG00000087485	0.0545531	0.202574	0.180129	0.145752	3.16457	0.087019	1.06039	0.744951	Gm13383	UP
ENSMUSG00000034265	0.0899597	0.0377294	0.0376204	0.0551032	3.16171	0.0871564	1.0597	0.744951	Zdhhc14	UP
ENSMUSG00000091337	0.0874331	0.0302455	0.0448913	0.05419	3.15961	0.0872577	1.0592	0.744951	Eid1	UP
ENSMUSG00000054792	0.00755393	0.0236558	0.0133154	0.0148417	3.15081	0.0876832	1.05708	0.744951	Klhl18	UP
ENSMUSG00000018809	0.0673812	0.0251437	0.0316114	0.0413787	3.15036	0.0877052	1.05697	0.744951	Smyd4	UP
ENSMUSG00000099759	0.102937	0.0313041	0.0617876	0.0653428	3.14833	0.087804	1.05649	0.744951	1700030C10Rik	UP
ENSMUSG00000006435	0.118076	0.0465545	0.0521649	0.0722652	3.14707	0.0878652	1.05618	0.744951	Neurl1a	UP
ENSMUSG00000039462	0.091695	0.122343	0.0330821	0.0823732	3.14577	0.0879286	1.05587	0.744951	Col10a1	UP
ENSMUSG00000020843	0.160142	0.0614455	0.0727081	0.0980984	3.14503	0.0879645	1.05569	0.744951	Timm22	UP
ENSMUSG00000039830	0.0969213	0.121737	0.0324295	0.083696	3.14464	0.0879835	1.0556	0.744951	Olig2	UP
ENSMUSG00000108477	0.0434593	0.0621725	0.124073	0.0765683	3.14333	0.0880473	1.05528	0.744951	Gm44878	UP
ENSMUSG00000051703	0.137095	0.0798294	0.04235	0.0864248	3.13717	0.0883491	1.0538	0.744951	Tmem198	UP
ENSMUSG00000041729	0.0218024	0.0057844	0.0172877	0.0149582	3.13691	0.0883619	1.05373	0.744951	Coro2b	UP
ENSMUSG00000044716	0.131162	0.134021	0.0364591	0.100547	3.13674	0.0883704	1.05369	0.744951	Dok7	UP
ENSMUSG00000082226	0.0879769	0.06608	0.0236334	0.0592301	3.13594	0.0884095	1.0535	0.744951	Gm715	UP
ENSMUSG00000018459	0.0417317	0.0949297	0.0373774	0.058013	3.13564	0.0884241	1.05343	0.744951	Slc13a3	UP
ENSMUSG00000024742	0.151342	0.0441502	0.0950756	0.0968559	3.12879	0.088762	1.05177	0.744951	Fen1	UP
ENSMUSG00000073700	0.0412707	0.0111407	0.0301309	0.0275141	3.12815	0.0887933	1.05162	0.744951	Klhl21	UP
ENSMUSG00000031974	0.021112	0.0347857	0.0103702	0.0220893	3.12655	0.0888727	1.05123	0.744951	Abcb10	UP
ENSMUSG00000097187	0.204315	0.055641	0.145367	0.135108	3.12575	0.088912	1.05104	0.744951	Gm19426	UP
ENSMUSG00000071454	0.0835262	0.0426462	0.0284623	0.0515449	3.12269	0.089064	1.0503	0.744951	Dtnb	UP
ENSMUSG00000040964	0.022312	0.0762337	0.0473533	0.048633	3.1217	0.089113	1.05006	0.744951	Arhgef10l	UP
ENSMUSG00000029234	0.0275427	0.0286065	0.00763943	0.0212629	3.11834	0.0892801	1.04925	0.744951	Tmem165	UP
ENSMUSG00000066315	0.322074	0.0982165	0.18741	0.202567	3.11331	0.0895316	1.04802	0.744951	Gm12918	UP
ENSMUSG00000038034	0.123755	0.0371136	0.0735937	0.0781542	3.11185	0.0896044	1.04767	0.744951	Igsf8	UP
ENSMUSG00000079553	0.10906	0.0606257	0.034416	0.0680341	3.11169	0.0896126	1.04763	0.744951	Kifc1	UP
ENSMUSG00000026926	0.0763336	0.0409797	0.0247271	0.0473468	3.108	0.0897978	1.04673	0.744951	Pmpca	UP
ENSMUSG00000022557	0.151762	0.0632796	0.0619315	0.0923245	3.10632	0.089882	1.04633	0.744951	Bop1	UP
ENSMUSG00000004056	0.0785829	0.056218	0.0210668	0.0519559	3.10376	0.0900109	1.04571	0.744951	Akt2	UP
ENSMUSG00000044337	0.0224152	0.0481833	0.0774668	0.0493551	3.10354	0.0900218	1.04565	0.744951	Ackr3	UP
ENSMUSG00000022992	0.00485908	0.0188646	0.0156684	0.0131307	3.0987	0.0902663	1.04447	0.744951	Kansl2	UP
ENSMUSG00000018239	0.0977998	0.0264499	0.0679548	0.0640682	3.09681	0.090362	1.04401	0.744951	Zcchc10	UP
ENSMUSG00000060380	0.226077	0.11881	0.074019	0.139635	3.0952	0.0904437	1.04362	0.744951	C030014I23Rik	UP
ENSMUSG00000036622	0.0768272	0.0660238	0.0196951	0.0541821	3.09202	0.0906057	1.04284	0.744951	Atp13a2	UP
ENSMUSG00000037126	0.112725	0.0508793	0.0422193	0.068608	3.09046	0.0906847	1.04247	0.744951	Psd	UP
ENSMUSG00000070284	0.116326	0.061988	0.0374449	0.0719197	3.08585	0.0909201	1.04134	0.744951	Gmppb	UP
ENSMUSG00000022442	0.0418932	0.0108381	0.0319838	0.0282384	3.08335	0.091048	1.04073	0.744951	Ttll1	UP
ENSMUSG00000021577	0.0580463	0.0201319	0.0283353	0.0355045	3.08279	0.0910767	1.04059	0.744951	Sdha	UP
ENSMUSG00000025139	0.00772912	0.0200627	0.0087405	0.0121775	3.08022	0.0912089	1.03996	0.744951	Tollip	UP
ENSMUSG00000034889	0.130768	0.0746186	0.039655	0.0816805	3.07787	0.0913297	1.03939	0.744951	Cactin	UP
ENSMUSG00000026527	0.0435127	0.0124517	0.0268932	0.0276192	3.07774	0.0913364	1.03936	0.744951	Rgs7	UP
ENSMUSG00000037211	0.0488825	0.062135	0.13445	0.0818225	3.07714	0.091367	1.03921	0.744951	Spry1	UP
ENSMUSG00000030401	0.115187	0.03182	0.0752157	0.0740743	3.07709	0.0913694	1.0392	0.744951	Rtn2	UP
ENSMUSG00000040842	0.0550197	0.0240684	0.0210218	0.03337	3.07259	0.0916018	1.0381	0.744951	Szrd1	UP
ENSMUSG00000030839	0.0832688	0.0619042	0.0215483	0.0555738	3.07103	0.0916827	1.03771	0.744951	Sergef	UP
ENSMUSG00000047583	0.011384	0.0422922	0.0286206	0.0274323	3.06773	0.0918535	1.0369	0.744951	Tyw3	UP
ENSMUSG00000021848	0.0518303	0.172611	0.20558	0.143341	3.06712	0.0918849	1.03676	0.744951	Otx2	UP
ENSMUSG00000022421	0.016546	0.00538832	0.00858152	0.0101719	3.066	0.0919432	1.03648	0.744951	Nptxr	UP
ENSMUSG00000042978	0.019495	0.0575338	0.0760678	0.0510322	3.06471	0.0920103	1.03616	0.744951	Sbk1	UP
ENSMUSG00000046157	0.00906826	0.0354453	0.0266404	0.023718	3.05907	0.0923044	1.03478	0.744951	Tmem229b	UP
ENSMUSG00000090129	0.0463551	0.0288292	0.0891745	0.0547863	3.05676	0.0924253	1.03421	0.744951	Olfr287	UP
ENSMUSG00000028677	0.0882871	0.0275455	0.0476633	0.0544987	3.05066	0.0927454	1.03271	0.744951	Rnf220	UP
ENSMUSG00000006313	0.225505	0.0955533	0.349487	0.223515	3.04886	0.0928403	1.03226	0.744951	Upk1a	UP
ENSMUSG00000097503	0.100126	0.151422	0.0407701	0.0974392	3.04778	0.092897	1.032	0.744951	3110045C21Rik	UP
ENSMUSG00000052926	0.118414	0.0354371	0.0670937	0.0736483	3.04627	0.0929768	1.03163	0.744951	Rnaseh2a	UP
ENSMUSG00000041740	0.0557171	0.0160307	0.0332308	0.0349929	3.04542	0.0930214	1.03142	0.744951	Rnf10	UP
ENSMUSG00000037902	0.00964433	0.0178274	0.0319182	0.0197967	3.04336	0.0931306	1.03091	0.744951	Sirpa	UP
ENSMUSG00000027570	0.148392	0.0436609	0.176558	0.12287	3.03903	0.09336	1.02984	0.744951	Col9a3	UP
ENSMUSG00000046997	0.111412	0.116216	0.0293051	0.0856444	3.03663	0.0934877	1.02925	0.744951	Spsb4	UP
ENSMUSG00000020111	0.0904927	0.0519866	0.0266049	0.0563614	3.03474	0.0935885	1.02878	0.744951	Micu1	UP
ENSMUSG00000027612	0.0128411	0.0504869	0.0366551	0.0333277	3.03144	0.0937642	1.02796	0.744951	Mmp24	UP
ENSMUSG00000090698	0.0782171	0.0482556	0.0217701	0.0494143	3.03059	0.0938095	1.02775	0.744951	Apold1	UP
ENSMUSG00000022594	0.0472523	0.0138945	0.0566265	0.0392578	3.02748	0.0939765	1.02698	0.744951	Lynx1	UP
ENSMUSG00000062444	0.0461936	0.0195495	0.0177576	0.0278336	3.02717	0.0939929	1.02691	0.744951	Ap3b2	UP
ENSMUSG00000033819	0.0872198	0.0607057	0.0225435	0.056823	3.02715	0.0939938	1.0269	0.744951	Ppp1r16a	UP
ENSMUSG00000030613	0.135718	0.0673802	0.0447972	0.0826317	3.02328	0.094202	1.02594	0.744951	Ccdc90b	UP
ENSMUSG00000053094	0.0279793	0.0127081	0.0456866	0.0287913	3.02152	0.0942965	1.0255	0.744951	Tmem248	UP
ENSMUSG00000027195	0.0971718	0.0259831	0.0631084	0.0620878	3.02031	0.0943618	1.0252	0.744951	Hsd17b12	UP
ENSMUSG00000048481	0.110181	0.0487877	0.0403757	0.0664482	3.02025	0.0943652	1.02519	0.744951	Mypop	UP
ENSMUSG00000021250	0.134971	0.0335501	0.101888	0.0901364	3.01848	0.0944606	1.02475	0.744951	Fos	UP
ENSMUSG00000106106	0.0982491	0.102374	0.0254772	0.0753668	3.01791	0.0944915	1.02461	0.744951	CT010467.1	UP
ENSMUSG00000039953	0.010909	0.0443099	0.0345102	0.0299097	3.01734	0.0945221	1.02447	0.744951	Clstn1	UP
ENSMUSG00000000402	0.0892931	0.353083	0.252847	0.231741	3.01443	0.0946798	1.02374	0.744951	Egfl6	UP
ENSMUSG00000042417	0.0941154	0.0571948	0.0261806	0.0591636	3.01305	0.0947544	1.0234	0.744951	Ccno	UP
ENSMUSG00000054003	0.0611837	0.236097	0.160431	0.152571	3.0125	0.0947843	1.02326	0.744951	Tdrd9	UP
ENSMUSG00000038390	0.108142	0.0429833	0.0437722	0.0649658	3.00917	0.0949651	1.02244	0.744951	Gpr162	UP
ENSMUSG00000005299	0.0633704	0.0189464	0.0347556	0.0390241	3.00174	0.0953705	1.02059	0.744951	Letm1	UP
ENSMUSG00000117767	0.0268402	0.0570003	0.0194933	0.0344446	3.00156	0.0953803	1.02054	0.744951	Gm18786	UP
ENSMUSG00000048240	0.0531031	0.0151938	0.0306743	0.0329904	2.99789	0.0955819	1.01962	0.744951	Gng7	UP
ENSMUSG00000000301	0.238894	0.128148	0.0724573	0.1465	2.99501	0.0957402	1.01891	0.744951	Pemt	UP
ENSMUSG00000036957	0.0166381	0.0534004	0.0688501	0.0462962	2.9897	0.0960327	1.01758	0.744951	Lrfn3	UP
ENSMUSG00000034837	0.3067	0.179521	0.0862817	0.190834	2.98737	0.0961618	1.017	0.744951	Gnat1	UP
ENSMUSG00000068735	0.0761006	0.0880004	0.0209139	0.0616716	2.98415	0.0963404	1.01619	0.744951	Trp53i11	UP
ENSMUSG00000018819	0.0819403	0.0882747	0.213745	0.127987	2.98211	0.0964539	1.01568	0.744951	Lsp1	UP
ENSMUSG00000050002	0.150889	0.0895509	0.0417709	0.0940703	2.97873	0.0966422	1.01483	0.744951	Idnk	UP
ENSMUSG00000025498	0.262829	0.062553	0.238789	0.188057	2.97867	0.0966456	1.01482	0.744951	Irf7	UP
ENSMUSG00000044715	0.0790096	0.0635677	0.0187632	0.0537802	2.9767	0.0967557	1.01432	0.744951	Gskip	UP
ENSMUSG00000029063	0.0061248	0.00846898	0.00207505	0.00555627	2.9752	0.0968393	1.01395	0.744951	Nadk	UP
ENSMUSG00000078794	0.110677	0.0326551	0.0603712	0.0679011	2.97349	0.096935	1.01352	0.744951	Dact3	UP
ENSMUSG00000036613	0.120467	0.0391246	0.0588919	0.0728279	2.97334	0.0969434	1.01348	0.744951	Eipr1	UP
ENSMUSG00000029029	0.145338	0.080931	0.0420593	0.0894427	2.96992	0.0971352	1.01262	0.744951	Wrap73	UP
ENSMUSG00000100789	0.122693	0.0331388	0.0745679	0.0768	2.96797	0.0972451	1.01213	0.744951	Gm29508	UP
ENSMUSG00000022561	0.0835114	0.0313562	0.0348915	0.0499197	2.96668	0.097318	1.01181	0.744951	Gpaa1	UP
ENSMUSG00000000531	0.0243199	0.0481484	0.0852168	0.0525617	2.96667	0.0973181	1.01181	0.744951	Grasp	UP
ENSMUSG00000020171	0.130142	0.0366817	0.0746637	0.0804957	2.9663	0.0973391	1.01171	0.744951	Yeats4	UP
ENSMUSG00000032788	0.0190905	0.0442372	0.0160647	0.0264641	2.96372	0.0974847	1.01106	0.744951	Pdxk	UP
ENSMUSG00000032897	0.11631	0.0519449	0.0408132	0.0696895	2.96161	0.0976038	1.01053	0.744951	Nfyc	UP
ENSMUSG00000047904	0.0419166	0.175377	0.1311	0.116131	2.95898	0.0977528	1.00987	0.744951	Sstr2	UP
ENSMUSG00000051067	0.0762359	0.062994	0.017781	0.052337	2.95759	0.0978315	1.00952	0.744951	Lingo3	UP
ENSMUSG00000022546	0.0348091	0.114713	0.0598365	0.0697863	2.95745	0.0978395	1.00949	0.744951	Gpt	UP
ENSMUSG00000054455	0.00990029	0.0379223	0.0424711	0.0300979	2.95546	0.0979527	1.00898	0.744951	Vapb	UP
ENSMUSG00000042401	0.1129	0.0433589	0.045699	0.0673192	2.95256	0.0981181	1.00825	0.744951	Crtac1	UP
ENSMUSG00000028479	0.030681	0.028982	0.00721	0.022291	2.94994	0.0982675	1.00759	0.744951	Gne	UP
ENSMUSG00000028690	0.0341995	0.00871799	0.0221479	0.0216885	2.94702	0.0984347	1.00685	0.744951	Mmachc	UP
ENSMUSG00000098098	0.333928	0.20776	0.0874395	0.209709	2.94694	0.098439	1.00683	0.744951	Bvht	UP
ENSMUSG00000061762	0.182392	0.257286	0.0622453	0.167308	2.94523	0.098537	1.0064	0.744951	Tac1	UP
ENSMUSG00000000340	0.0257903	0.0365316	0.00884418	0.023722	2.94344	0.09864	1.00595	0.744951	Dbt	UP
ENSMUSG00000027255	0.061304	0.0280603	0.0206979	0.0366874	2.93724	0.0989968	1.00438	0.744951	Arfgap2	UP
ENSMUSG00000099681	0.0621309	0.0187786	0.0807479	0.0538858	2.9353	0.0991089	1.00389	0.744951	1700052K11Rik	UP
ENSMUSG00000039485	0.0219471	0.0390066	0.0109312	0.0239616	2.93394	0.0991876	1.00354	0.744951	Tspyl4	UP
ENSMUSG00000029672	0.0755494	0.0461066	0.019859	0.0471716	2.9326	0.0992651	1.0032	0.744951	Fam3c	UP
ENSMUSG00000075419	0.111709	0.047548	0.0403201	0.0665257	2.93222	0.0992872	1.00311	0.744951	Dolk	UP
ENSMUSG00000071037	0.105721	0.0588109	0.0298443	0.0647919	2.93086	0.0993662	1.00276	0.744951	Camkmt	UP
ENSMUSG00000054934	0.106108	0.0820741	0.0244641	0.070882	2.92614	0.0996407	1.00156	0.744951	Kcnmb4	UP
ENSMUSG00000020691	0.0309751	0.00745057	0.0321577	0.0235278	2.92421	0.0997529	1.00107	0.744951	Mettl2	UP
ENSMUSG00000097415	0.0394686	0.0341432	0.00894844	0.0275201	2.92387	0.099773	1.00099	0.744951	AU020206	UP
ENSMUSG00000035799	0.189003	0.168571	0.0429245	0.1335	2.92313	0.099816	1.0008	0.744951	Twist1	UP
ENSMUSG00000023947	0.0647582	0.021597	0.0297283	0.0386945	2.9222	0.0998706	1.00056	0.744951	Nfkbie	UP
ENSMUSG00000112454	0.226246	0.248578	0.0565574	0.177127	2.92151	0.0999107	1.00039	0.744951	Gm48619	UP
ENSMUSG00000037788	0.0330779	0.00745316	0.0283446	0.0229585	2.91641	0.100209	0.999091	0.744951	Vopp1	UP
ENSMUSG00000107504	0.0793767	0.0964351	0.224548	0.133453	2.91301	0.10041	0.998224	0.744951	Gm35549	UP
ENSMUSG00000004393	0.140477	0.043231	0.0697634	0.0844906	2.91123	0.100515	0.99777	0.744951	Ddx56	UP
ENSMUSG00000031657	0.037178	0.0233743	0.00940484	0.0233191	2.90853	0.100674	0.997082	0.744951	Heatr3	UP
ENSMUSG00000039059	0.210062	0.110982	0.0610223	0.127355	2.90792	0.10071	0.996928	0.744951	Hrh3	UP
ENSMUSG00000061451	0.126213	0.0575185	0.0418481	0.0751933	2.90232	0.101042	0.995497	0.744951	Tmem151a	UP
ENSMUSG00000018040	0.176504	0.0621884	0.0753684	0.104687	2.89915	0.101231	0.994688	0.744951	Rrp7a	UP
ENSMUSG00000054499	0.0349294	0.0152809	0.0120095	0.0207399	2.89772	0.101316	0.994322	0.744951	Dedd2	UP
ENSMUSG00000029330	0.0525424	0.0150705	0.0279032	0.0318387	2.89581	0.10143	0.993834	0.744951	Cds1	UP
ENSMUSG00000002635	0.133734	0.0320579	0.0892168	0.085003	2.88861	0.101862	0.991988	0.744951	Pdcd2l	UP
ENSMUSG00000032224	0.0206938	0.014183	0.0443655	0.0264141	2.88038	0.102358	0.989877	0.744951	Fam81a	UP
ENSMUSG00000019772	0.123308	0.0845359	0.0288982	0.0789139	2.88025	0.102366	0.989845	0.744951	Vip	UP
ENSMUSG00000026198	0.0331131	0.0121681	0.0505435	0.0319416	2.87931	0.102423	0.989602	0.744951	Abcb6	UP
ENSMUSG00000042078	0.0950175	0.0600732	0.0233368	0.0594758	2.87398	0.102747	0.988232	0.744951	Svop	UP
ENSMUSG00000029345	0.06565	0.0169974	0.0385502	0.0403992	2.87024	0.102975	0.987269	0.744951	Tfip11	UP
ENSMUSG00000026155	0.0162363	0.00476531	0.02147	0.0141572	2.86989	0.102996	0.987181	0.744951	Smap1	UP
ENSMUSG00000017724	0.105974	0.0776587	0.0238095	0.0691476	2.86947	0.103022	0.987071	0.744951	Etv4	UP
ENSMUSG00000115149	0.187546	0.0809256	0.0640779	0.11085	2.86765	0.103133	0.986603	0.744951	9330188P03Rik	UP
ENSMUSG00000025137	0.0888237	0.0230112	0.0518208	0.0545519	2.864	0.103356	0.985662	0.744951	Pcyt2	UP
ENSMUSG00000087590	0.205253	0.0783658	0.0788869	0.120835	2.86278	0.103432	0.985347	0.744951	Epb41l4aos	UP
ENSMUSG00000002307	0.0653079	0.0312128	0.0201618	0.0388942	2.86267	0.103438	0.985319	0.744951	Daxx	UP
ENSMUSG00000025212	0.0339576	0.0345071	0.00764386	0.0253695	2.86201	0.103479	0.985148	0.744951	Sfxn3	UP
ENSMUSG00000033287	0.11095	0.0319771	0.0570259	0.0666508	2.86058	0.103567	0.984779	0.744951	Kctd17	UP
ENSMUSG00000010048	0.164913	0.0491338	0.0816159	0.0985542	2.85839	0.103701	0.984215	0.744951	Ifrd2	UP
ENSMUSG00000026821	0.0328377	0.0485269	0.0112492	0.0308713	2.85687	0.103796	0.983821	0.744951	Ralgds	UP
ENSMUSG00000032584	0.0679171	0.0674938	0.0150332	0.0501481	2.85616	0.103839	0.983639	0.744951	Mst1r	UP
ENSMUSG00000015750	0.135419	0.0482783	0.0554391	0.0797121	2.85399	0.103973	0.983079	0.744951	Aph1a	UP
ENSMUSG00000020120	0.0508653	0.0278247	0.0137661	0.0308187	2.84996	0.104223	0.982035	0.744951	Plek	UP
ENSMUSG00000110720	0.0479389	0.028662	0.0968585	0.0578198	2.84868	0.104303	0.981703	0.744951	Gm46223	UP
ENSMUSG00000083844	0.142089	0.0588762	0.0498459	0.0836037	2.84767	0.104365	0.981444	0.744951	Ube2d-ps	UP
ENSMUSG00000031167	0.156753	0.0679629	0.0525438	0.09242	2.84605	0.104467	0.981022	0.744951	Rbm3	UP
ENSMUSG00000002633	0.164611	0.075269	0.0523418	0.0974074	2.84421	0.104581	0.980547	0.744951	Shh	UP
ENSMUSG00000070699	0.13934	0.136811	0.030186	0.102112	2.83877	0.104921	0.979137	0.744951	Sars2	UP
ENSMUSG00000025178	0.0483369	0.0137334	0.0637011	0.0419238	2.83718	0.105021	0.978723	0.744951	Pi4k2a	UP
ENSMUSG00000042873	0.0391429	0.0379738	0.00842041	0.0285124	2.83659	0.105059	0.978569	0.744951	Lhfpl4	UP
ENSMUSG00000058454	0.0521447	0.0142842	0.0669875	0.0444722	2.83436	0.105198	0.977992	0.744951	Dhcr7	UP
ENSMUSG00000000202	0.145164	0.132182	0.030519	0.102622	2.83129	0.105392	0.977191	0.744951	Btbd17	UP
ENSMUSG00000043683	0.0293622	0.0681394	0.0227324	0.040078	2.83024	0.105458	0.976919	0.744951	Fem1a	UP
ENSMUSG00000036181	0.0461245	0.0402594	0.113812	0.066732	2.82753	0.10563	0.976214	0.744951	H1f2	UP
ENSMUSG00000033751	0.200498	0.076888	0.0748892	0.117425	2.82676	0.105678	0.976013	0.744951	Gadd45gip1	UP
ENSMUSG00000022261	0.0467856	0.0508921	0.0106711	0.0361163	2.82651	0.105694	0.975948	0.744951	Sdc2	UP
ENSMUSG00000003208	0.148037	0.0703014	0.0448148	0.0877175	2.8256	0.105752	0.975711	0.744951	Yju2	UP
ENSMUSG00000074634	0.0111194	0.0511036	0.0369322	0.0330517	2.82388	0.105861	0.975264	0.744951	Tmem267	UP
ENSMUSG00000029392	0.0889341	0.0208737	0.0566921	0.0555	2.82351	0.105885	0.975167	0.744951	Rilpl1	UP
ENSMUSG00000032312	0.0848482	0.0267084	0.0386268	0.0500612	2.82344	0.105889	0.975151	0.744951	Csk	UP
ENSMUSG00000023017	0.070336	0.038666	0.0185825	0.0425282	2.82312	0.105909	0.975067	0.744951	Asic1	UP
ENSMUSG00000007888	0.130341	0.0424134	0.0573204	0.0766918	2.82289	0.105924	0.975006	0.744951	Crlf1	UP
ENSMUSG00000037318	0.177722	0.0502838	0.235819	0.154608	2.82173	0.105998	0.974703	0.744951	Traf3ip3	UP
ENSMUSG00000039810	0.124461	0.0622924	0.0357361	0.0741632	2.82082	0.106056	0.974466	0.744951	Zc3h10	UP
ENSMUSG00000029344	0.145442	0.0442115	0.0684441	0.0860326	2.81914	0.106163	0.974028	0.744951	Tpst2	UP
ENSMUSG00000033174	0.081895	0.0518361	0.0192273	0.0509861	2.8176	0.106261	0.973626	0.744951	Mgll	UP
ENSMUSG00000028441	0.176138	0.0619627	0.0712653	0.103122	2.81703	0.106297	0.973478	0.744951	1110017D15Rik	UP
ENSMUSG00000019082	0.0808049	0.0372208	0.0250241	0.0476833	2.81634	0.106342	0.973297	0.744951	Slc25a22	UP
ENSMUSG00000026811	0.084543	0.0276477	0.0366963	0.049629	2.81163	0.106643	0.972068	0.744951	St6galnac6	UP
ENSMUSG00000019795	0.0739487	0.0157881	0.0540861	0.047941	2.80876	0.106827	0.97132	0.744951	Pcmt1	UP
ENSMUSG00000001525	0.0992317	0.0216478	0.06949	0.0634565	2.80796	0.106879	0.97111	0.744951	Tubb5	UP
ENSMUSG00000096753	0.212633	0.0613299	0.104573	0.126179	2.80437	0.10711	0.970171	0.744951	Fam181a	UP
ENSMUSG00000077450	0.103433	0.0759551	0.0219349	0.0671078	2.8033	0.107179	0.969889	0.744951	Rab11b	UP
ENSMUSG00000051242	0.0292309	0.00764114	0.0159889	0.0176203	2.80329	0.10718	0.969886	0.744951	Pcdhb9	UP
ENSMUSG00000028785	0.137033	0.0431598	0.0613336	0.0805087	2.80081	0.10734	0.969238	0.744951	Hpca	UP
ENSMUSG00000009075	0.0662649	0.0209212	0.0295608	0.0389156	2.79964	0.107416	0.968932	0.744951	Cabp7	UP
ENSMUSG00000056665	0.203081	0.0593765	0.0980587	0.120172	2.79912	0.10745	0.968794	0.744951	Them6	UP
ENSMUSG00000022602	0.0717907	0.0215924	0.0336451	0.0423427	2.79869	0.107478	0.968681	0.744951	Arc	UP
ENSMUSG00000029757	0.0882345	0.0306014	0.0356888	0.0515082	2.79605	0.107649	0.967991	0.744951	Dync1i1	UP
ENSMUSG00000022426	0.0300972	0.00903535	0.0423053	0.0271459	2.79368	0.107803	0.96737	0.744951	Josd1	UP
ENSMUSG00000048776	0.155327	0.119135	0.0319104	0.102124	2.78811	0.108167	0.965906	0.744951	Pthlh	UP
ENSMUSG00000038417	0.0054988	0.0270551	0.0213857	0.0179799	2.7869	0.108246	0.965587	0.744951	Fig4	UP
ENSMUSG00000044231	0.143557	0.0628653	0.0456937	0.0840388	2.78557	0.108333	0.965239	0.744951	Nhlrc1	UP
ENSMUSG00000074781	0.0454586	0.0196295	0.0146657	0.0265846	2.78514	0.108362	0.965124	0.744951	Ube2n	UP
ENSMUSG00000071537	0.464728	0.19034	0.157601	0.27089	2.78181	0.10858	0.96425	0.744951	Klrg2	UP
ENSMUSG00000029103	0.134419	0.0559834	0.0448285	0.0784104	2.7816	0.108594	0.964193	0.744951	Lrpap1	UP
ENSMUSG00000033032	0.0687092	0.0145675	0.0719381	0.0517382	2.78032	0.108679	0.963856	0.744951	Afap1l1	UP
ENSMUSG00000000384	0.0881108	0.0207356	0.0533964	0.0540809	2.78015	0.10869	0.963811	0.744951	Tbrg4	UP
ENSMUSG00000024212	0.0158795	0.00947056	0.032882	0.0194107	2.77887	0.108774	0.963473	0.744951	Mllt1	UP
ENSMUSG00000049649	0.112509	0.0668535	0.02687	0.0687443	2.77867	0.108788	0.963421	0.744951	Gpr3	UP
ENSMUSG00000079562	0.0801086	0.0248526	0.0357551	0.0469054	2.77592	0.108969	0.962697	0.744951	Maea	UP
ENSMUSG00000078452	0.130779	0.044166	0.0535624	0.0761693	2.7759	0.10897	0.962693	0.744951	Raet1d	UP
ENSMUSG00000029657	0.0218807	0.00521066	0.012968	0.0133531	2.77262	0.109188	0.961825	0.744951	Hsph1	UP
ENSMUSG00000009378	0.0757424	0.086799	0.218719	0.127087	2.76714	0.109552	0.960381	0.744951	Slc16a12	UP
ENSMUSG00000011589	0.0735032	0.020902	0.0356378	0.0433477	2.76693	0.109566	0.960324	0.744951	Fsd1	UP
ENSMUSG00000038365	0.0832156	0.0352676	0.0269785	0.0484873	2.76623	0.109612	0.96014	0.744951	Fbxo25	UP
ENSMUSG00000029650	0.187956	0.0841748	0.0576487	0.109927	2.76481	0.109707	0.959765	0.744951	Slc46a3	UP
ENSMUSG00000038576	0.034076	0.0118555	0.0532539	0.0330618	2.76403	0.109759	0.959559	0.744951	Susd4	UP
ENSMUSG00000035949	0.0219282	0.0137176	0.0467907	0.0274788	2.76375	0.109778	0.959483	0.744951	Fbxw2	UP
ENSMUSG00000036040	0.275554	0.0694733	0.151408	0.165478	2.76235	0.109872	0.959114	0.744951	Adamtsl2	UP
ENSMUSG00000116842	0.0447564	0.117704	0.193625	0.118695	2.7618	0.109909	0.958968	0.744951	Gm49588	UP
ENSMUSG00000117648	0.239245	0.178105	0.048457	0.155269	2.76049	0.109996	0.958623	0.744951	Gm32282	UP
ENSMUSG00000063694	0.144707	0.0351278	0.0827384	0.0875243	2.75901	0.110096	0.95823	0.744951	Cycs	UP
ENSMUSG00000026854	0.00831466	0.0122502	0.0273457	0.0159702	2.75342	0.110472	0.95675	0.744951	Usp20	UP
ENSMUSG00000026819	0.112196	0.0457655	0.0372766	0.0650793	2.74766	0.110861	0.955221	0.744951	Slc25a25	UP
ENSMUSG00000117822	0.167996	0.042825	0.0898684	0.10023	2.74578	0.110988	0.954722	0.744951	Eef1a1-ps1	UP
ENSMUSG00000071661	0.11075	0.0215069	0.103974	0.0787439	2.7451	0.111035	0.95454	0.744951	Zbtb3	UP
ENSMUSG00000033712	0.0187718	0.00381499	0.0196126	0.0140664	2.74121	0.111299	0.953507	0.744951	Ccar2	UP
ENSMUSG00000035686	0.177092	0.0470967	0.0901652	0.104785	2.74078	0.111329	0.953393	0.744951	Thrsp	UP
ENSMUSG00000035640	0.158897	0.0722523	0.0471275	0.092759	2.73988	0.11139	0.953153	0.744951	Cbarp	UP
ENSMUSG00000021186	0.14477	0.122672	0.0276068	0.0983495	2.73634	0.111632	0.952212	0.744951	Fbln5	UP
ENSMUSG00000031790	0.0367719	0.0448459	0.00858365	0.0300671	2.73544	0.111694	0.951971	0.744951	Mmp15	UP
ENSMUSG00000049670	0.0875299	0.02852	0.0360239	0.0506912	2.73323	0.111845	0.951384	0.744951	Morn4	UP
ENSMUSG00000050668	0.0512714	0.0111007	0.0328039	0.0317253	2.73286	0.11187	0.951285	0.744951	Gpatch11	UP
ENSMUSG00000028411	0.0360741	0.00758579	0.0240195	0.0225598	2.73247	0.111897	0.951181	0.744951	Aptx	UP
ENSMUSG00000028988	0.0966105	0.0489704	0.0256261	0.057069	2.73218	0.111917	0.951104	0.744951	Ctnnbip1	UP
ENSMUSG00000034586	0.06211	0.0360658	0.0144907	0.0375555	2.728	0.112205	0.949988	0.744951	Hid1	UP
ENSMUSG00000030269	0.0432269	0.0103121	0.0244637	0.0260009	2.72754	0.112236	0.949866	0.744951	Mtmr14	UP
ENSMUSG00000044986	0.214781	0.0641583	0.0960154	0.124985	2.72713	0.112265	0.949757	0.744951	Tst	UP
ENSMUSG00000053166	0.0159281	0.0691379	0.0840148	0.0563603	2.72704	0.112271	0.949732	0.744951	Cdh22	UP
ENSMUSG00000024873	0.15604	0.0408814	0.0794989	0.0921402	2.72289	0.112558	0.948625	0.744951	Cnih2	UP
ENSMUSG00000025156	0.121489	0.0435377	0.0449329	0.0699865	2.71746	0.112935	0.947173	0.744951	Gps1	UP
ENSMUSG00000035828	0.128217	0.0534326	0.0406647	0.0741048	2.71386	0.113186	0.946208	0.744951	Pim3	UP
ENSMUSG00000110124	0.105206	0.182644	0.381791	0.223214	2.70957	0.113485	0.94506	0.744951	Gm4247	UP
ENSMUSG00000071553	0.168496	0.257286	0.0535186	0.159767	2.70863	0.113551	0.944809	0.744951	Cpa2	UP
ENSMUSG00000018849	0.00634218	0.0289522	0.0343819	0.0232254	2.70506	0.113802	0.94385	0.744951	Wwc1	UP
ENSMUSG00000025436	0.0996737	0.0500953	0.0259433	0.0585708	2.69888	0.114238	0.942189	0.744951	Atp23	UP
ENSMUSG00000086943	0.303195	0.0620211	0.2003	0.188505	2.69794	0.114305	0.941936	0.744951	4732414G09Rik	UP
ENSMUSG00000030987	0.00548811	0.00443761	0.0136577	0.00786114	2.69762	0.114327	0.94185	0.744951	Stim1	UP
ENSMUSG00000037972	0.060567	0.0111177	0.0562094	0.0426314	2.697	0.114371	0.941685	0.744951	Snn	UP
ENSMUSG00000004530	0.0473969	0.0277081	0.0106786	0.0285945	2.69533	0.114489	0.941235	0.744951	Coro1c	UP
ENSMUSG00000053436	0.00536248	0.0144695	0.0242443	0.0146921	2.69488	0.114521	0.941114	0.744951	Mapk14	UP
ENSMUSG00000031349	0.108217	0.019696	0.0903508	0.0727545	2.69202	0.114724	0.940346	0.744951	Nsdhl	UP
ENSMUSG00000029613	0.0160749	0.0202154	0.0500223	0.0287708	2.69069	0.114819	0.939987	0.744951	Eif2ak1	UP
ENSMUSG00000100546	0.146699	0.117319	0.0269173	0.0969784	2.69065	0.114822	0.939977	0.744951	Gm29483	UP
ENSMUSG00000020846	0.0738802	0.101603	0.0194018	0.0649617	2.6905	0.114832	0.939935	0.744951	Rflnb	UP
ENSMUSG00000015942	0.049314	0.010631	0.0301638	0.0300363	2.68974	0.114887	0.939729	0.744951	Gtf2ird2	UP
ENSMUSG00000060419	0.241011	0.0525117	0.145226	0.14625	2.68754	0.115043	0.939139	0.744951	Rps16-ps2	UP
ENSMUSG00000037190	0.245781	0.115161	0.0678405	0.142928	2.6861	0.115147	0.938749	0.744951	Cyb561d2	UP
ENSMUSG00000059920	0.00762096	0.0420649	0.0392892	0.0296584	2.68455	0.115257	0.938331	0.744951	4930453N24Rik	UP
ENSMUSG00000029364	0.107833	0.0297838	0.0504005	0.0626725	2.68388	0.115306	0.93815	0.744951	Wsb2	UP
ENSMUSG00000070934	0.0822718	0.0156512	0.0594248	0.0524493	2.68346	0.115336	0.938036	0.744951	Rraga	UP
ENSMUSG00000028255	0.279862	0.526132	0.127638	0.311211	2.68058	0.115542	0.937261	0.744951	Clca1	UP
ENSMUSG00000003099	0.100505	0.0264883	0.0490518	0.0586817	2.67921	0.11564	0.936891	0.744951	Ppp5c	UP
ENSMUSG00000034951	0.0423324	0.0145105	0.0158774	0.0242401	2.67706	0.115796	0.936308	0.744951	Cog7	UP
ENSMUSG00000021288	0.0699488	0.018663	0.0336161	0.0407426	2.67556	0.115903	0.935904	0.744951	Klc1	UP
ENSMUSG00000035237	0.12177	0.0218015	0.114618	0.0860629	2.67301	0.116088	0.935214	0.744951	Lcat	UP
ENSMUSG00000060402	0.177368	0.0561763	0.0715832	0.101709	2.67023	0.116289	0.934462	0.744951	Chst8	UP
ENSMUSG00000034932	0.256044	0.0816412	0.102603	0.146763	2.66963	0.116332	0.9343	0.744951	Mrpl54	UP
ENSMUSG00000056608	0.0504926	0.0100362	0.0331763	0.031235	2.66532	0.116645	0.933132	0.744951	Chd9	UP
ENSMUSG00000048458	0.0136578	0.0772166	0.0636575	0.0515106	2.66523	0.116653	0.933106	0.744951	Inka2	UP
ENSMUSG00000043432	0.184494	0.107727	0.0404202	0.110881	2.66409	0.116736	0.932796	0.744951	Leng9	UP
ENSMUSG00000011096	0.176491	0.0643335	0.0616051	0.10081	2.66349	0.116779	0.932635	0.744951	Akt1s1	UP
ENSMUSG00000024084	0.0560352	0.0962136	0.0211074	0.0577854	2.66305	0.116811	0.932516	0.744951	Qpct	UP
ENSMUSG00000074136	0.0373704	0.0409535	0.109718	0.0626805	2.66258	0.116846	0.932387	0.744951	4930513N10Rik	UP
ENSMUSG00000030087	0.101624	0.0709092	0.0192686	0.063934	2.66076	0.116978	0.931895	0.744951	Klf15	UP
ENSMUSG00000035390	0.00920734	0.0454105	0.0527477	0.0357885	2.65921	0.117092	0.931475	0.744951	Brsk1	UP
ENSMUSG00000029575	0.111236	0.0513649	0.0304562	0.0643523	2.65849	0.117145	0.931277	0.744951	Mmab	UP
ENSMUSG00000030316	0.106517	0.0312817	0.0458642	0.0612208	2.65764	0.117207	0.931046	0.744951	Tamm41	UP
ENSMUSG00000063576	0.109968	0.0438477	0.034856	0.0628905	2.6557	0.117349	0.93052	0.744951	Klhdc3	UP
ENSMUSG00000020149	0.0117178	0.0130645	0.0348008	0.0198611	2.65522	0.117384	0.930391	0.744951	Rab1a	UP
ENSMUSG00000060621	0.133734	0.179874	0.0326627	0.115424	2.65517	0.117388	0.930376	0.744951	Nkpd1	UP
ENSMUSG00000021569	0.200681	0.104425	0.048457	0.117854	2.65119	0.117681	0.929293	0.744951	Trip13	UP
ENSMUSG00000021877	0.0361365	0.0202815	0.00807693	0.0214983	2.64662	0.118018	0.928051	0.744951	Arf4	UP
ENSMUSG00000027628	0.105269	0.0255222	0.0542902	0.0616937	2.64592	0.11807	0.927859	0.744951	Aar2	UP
ENSMUSG00000000915	0.0346594	0.0160233	0.00936432	0.0200157	2.64408	0.118207	0.927358	0.744951	Hip1r	UP
ENSMUSG00000020918	0.0564985	0.0113049	0.0354054	0.034403	2.63505	0.118879	0.924893	0.744951	Kat2a	UP
ENSMUSG00000054057	0.160943	0.066346	0.048457	0.0919154	2.63382	0.118971	0.924557	0.744951	A930004D18Rik	UP
ENSMUSG00000045248	0.0746773	0.0612911	0.0127067	0.0495584	2.63235	0.119082	0.924155	0.744951	Med26	UP
ENSMUSG00000049036	0.169111	0.0777262	0.0454235	0.0974202	2.63025	0.119239	0.92358	0.744951	Tmem121	UP
ENSMUSG00000031311	0.0196552	0.00729126	0.0341203	0.0203556	2.62559	0.11959	0.922305	0.744951	Nono	UP
ENSMUSG00000058927	0.143791	0.0334025	0.0758034	0.0843321	2.62305	0.119781	0.921611	0.744951	Gm10053	UP
ENSMUSG00000061524	0.0447933	0.065729	0.0121501	0.0408908	2.62298	0.119787	0.92159	0.744951	Zic2	UP
ENSMUSG00000028807	0.133828	0.038679	0.0568888	0.0764654	2.62234	0.119835	0.921415	0.744951	Zbtb8a	UP
ENSMUSG00000049285	0.131467	0.0438036	0.048457	0.0745757	2.61879	0.120104	0.920443	0.744951	Mblac1	UP
ENSMUSG00000034190	0.0578739	0.0108292	0.0384985	0.0357339	2.61771	0.120186	0.920146	0.744951	Chmp7	UP
ENSMUSG00000020486	0.0368405	0.00893398	0.0508934	0.0322226	2.61319	0.12053	0.918906	0.744951	Septin4	UP
ENSMUSG00000015745	0.185218	0.0498245	0.0836643	0.106236	2.6114	0.120667	0.918413	0.744951	Plekho1	UP
ENSMUSG00000009647	0.039428	0.00701797	0.0426108	0.0296856	2.61064	0.120724	0.918205	0.744951	Mcu	UP
ENSMUSG00000033434	0.209248	0.0824674	0.064518	0.118744	2.60705	0.120999	0.917217	0.744951	Gtpbp6	UP
ENSMUSG00000041939	0.276109	0.110622	0.0836993	0.15681	2.60683	0.121016	0.917156	0.744951	Mvk	UP
ENSMUSG00000101768	0.156764	0.0255602	0.132652	0.104992	2.60389	0.121242	0.916347	0.744951	Gm28694	UP
ENSMUSG00000005674	0.172517	0.0531889	0.0677969	0.0978342	2.60345	0.121275	0.916227	0.744951	Tomm40l	UP
ENSMUSG00000034336	0.0579209	0.017084	0.0237667	0.0329238	2.60339	0.12128	0.91621	0.744951	Ina	UP
ENSMUSG00000020250	0.0266137	0.00496701	0.0173612	0.016314	2.6016	0.121418	0.915715	0.744951	Txnrd1	UP
ENSMUSG00000022022	0.0583965	0.0142483	0.0287474	0.0337974	2.60136	0.121437	0.915651	0.744951	Mtrf1	UP
ENSMUSG00000009630	0.0972906	0.0292676	0.0390863	0.0552149	2.60105	0.121461	0.915564	0.744951	Ppp2cb	UP
ENSMUSG00000004931	0.0566618	0.0221346	0.0175233	0.0321066	2.59981	0.121556	0.915222	0.744951	Apba3	UP
ENSMUSG00000115311	0.0987256	0.0241916	0.138705	0.0872074	2.59893	0.121624	0.914982	0.744951	Gm35823	UP
ENSMUSG00000035561	0.174157	0.0508258	0.0719381	0.0989737	2.59892	0.121624	0.914979	0.744951	Aldh1b1	UP
ENSMUSG00000029875	0.193096	0.0766659	0.0586049	0.109456	2.59718	0.121759	0.914499	0.744951	Ccdc184	UP
ENSMUSG00000032997	0.155713	0.0885161	0.032628	0.0922856	2.59365	0.122033	0.913523	0.744951	Chpf	UP
ENSMUSG00000031872	0.151617	0.0597772	0.0462009	0.085865	2.59343	0.12205	0.913462	0.744951	Bean1	UP
ENSMUSG00000028813	0.239829	0.0719713	0.0959346	0.135912	2.59288	0.122092	0.913312	0.744951	CK137956	UP
ENSMUSG00000025081	0.147967	0.0886677	0.0293162	0.0886502	2.58822	0.122455	0.912023	0.744951	Tdrd1	UP
ENSMUSG00000015291	0.0636175	0.0240331	0.0201602	0.035937	2.58812	0.122463	0.911996	0.744951	Gdi1	UP
ENSMUSG00000046861	0.0132704	0.0355367	0.011384	0.0200637	2.58699	0.122551	0.911684	0.744951	Hectd3	UP
ENSMUSG00000028016	0.0385725	0.0548038	0.00948436	0.0342869	2.58634	0.122602	0.911504	0.744951	Ints12	UP
ENSMUSG00000025723	0.344588	0.10629	0.133386	0.194754	2.58556	0.122663	0.911288	0.744951	Nmb	UP
ENSMUSG00000040502	0.137839	0.0761551	0.0294483	0.0811475	2.58521	0.12269	0.911192	0.744951	Marchf9	UP
ENSMUSG00000022391	0.0706071	0.0177828	0.033219	0.0405363	2.58493	0.122712	0.911113	0.744951	Rangap1	UP
ENSMUSG00000025792	0.152804	0.131525	0.0242259	0.102852	2.58487	0.122716	0.911098	0.744951	Slc25a10	UP
ENSMUSG00000003813	0.0785712	0.0129004	0.0798204	0.0570973	2.58343	0.122829	0.910698	0.744951	Rad23a	UP
ENSMUSG00000072214	0.153025	0.0520503	0.0536572	0.0862442	2.58265	0.12289	0.910482	0.744951	Septin5	UP
ENSMUSG00000085408	0.130936	0.0531569	0.0383619	0.0741516	2.58263	0.122892	0.910477	0.744951	C530005A16Rik	UP
ENSMUSG00000004791	0.248896	0.0492654	0.148253	0.148805	2.58211	0.122933	0.910333	0.744951	Pgf	UP
ENSMUSG00000004031	0.0158282	0.0299167	0.0633258	0.0363569	2.58135	0.122992	0.910124	0.744951	Brinp2	UP
ENSMUSG00000009293	0.135677	0.0542081	0.0401993	0.0766948	2.5765	0.123374	0.908778	0.744951	Ube2g2	UP
ENSMUSG00000020092	0.0675013	0.0725344	0.011397	0.0504776	2.57615	0.123401	0.908681	0.744951	Pald1	UP
ENSMUSG00000029233	0.133057	0.0528495	0.0396202	0.0751754	2.57525	0.123471	0.908433	0.744951	Srd5a3	UP
ENSMUSG00000038264	0.0120298	0.0740224	0.0562042	0.0474188	2.57334	0.123622	0.907903	0.744951	Sema7a	UP
ENSMUSG00000045731	0.226266	0.0715708	0.0844016	0.127413	2.57061	0.123839	0.907143	0.744951	Pnoc	UP
ENSMUSG00000031778	0.0783357	0.036036	0.0198956	0.0447558	2.56855	0.124001	0.906573	0.744951	Cx3cl1	UP
ENSMUSG00000052087	0.0122545	0.0570357	0.0756536	0.0483146	2.56801	0.124045	0.906421	0.744951	Rgs14	UP
ENSMUSG00000037049	0.105456	0.0332182	0.0393496	0.0593411	2.5661	0.124197	0.90589	0.744951	Smpd1	UP
ENSMUSG00000025871	0.044733	0.0140756	0.0166981	0.0251689	2.5653	0.12426	0.905668	0.744951	4833439L19Rik	UP
ENSMUSG00000090291	0.1016	0.022989	0.0519971	0.058862	2.56467	0.12431	0.905492	0.744951	Lrrc10b	UP
ENSMUSG00000047423	0.164624	0.063111	0.0503011	0.0926786	2.56287	0.124454	0.904991	0.744951	AI837181	UP
ENSMUSG00000052456	0.147383	0.028676	0.0874152	0.0878247	2.56286	0.124455	0.904989	0.744951	Asna1	UP
ENSMUSG00000029319	0.131421	0.0550287	0.0366098	0.0743531	2.56169	0.124547	0.904665	0.744951	Coq2	UP
ENSMUSG00000017307	0.233707	0.101141	0.0628902	0.132579	2.56165	0.124551	0.904654	0.744951	Acot8	UP
ENSMUSG00000071497	0.182408	0.0625964	0.0622402	0.102415	2.56058	0.124636	0.904355	0.744951	Nutf2	UP
ENSMUSG00000019518	0.0215497	0.0064262	0.0346631	0.0208797	2.55936	0.124734	0.904014	0.744951	Ap4m1	UP
ENSMUSG00000024571	0.139205	0.0325889	0.0684393	0.0800779	2.55653	0.12496	0.903227	0.744951	Txnl4a	UP
ENSMUSG00000023118	0.0295091	0.0171725	0.00580401	0.0174952	2.55592	0.12501	0.903056	0.744951	Sympk	UP
ENSMUSG00000078317	0.181311	0.0914689	0.0411269	0.104636	2.5521	0.125316	0.901993	0.744951	F8a	UP
ENSMUSG00000053334	0.112051	0.0178524	0.0834997	0.0711345	2.55083	0.125419	0.901636	0.744951	Ficd	UP
ENSMUSG00000096356	0.179074	0.246633	0.0399009	0.155203	2.55014	0.125474	0.901446	0.744951	Olfr889	UP
ENSMUSG00000044576	0.0406765	0.105282	0.0315343	0.0591644	2.54914	0.125555	0.901165	0.744951	Garem2	UP
ENSMUSG00000047635	0.163884	0.0341144	0.0893725	0.0957901	2.54773	0.12567	0.90077	0.744951	2810006K23Rik	UP
ENSMUSG00000033020	0.293525	0.0877849	0.113049	0.164786	2.54374	0.125992	0.899656	0.744951	Polr2f	UP
ENSMUSG00000087013	0.137777	0.0399396	0.22073	0.132816	2.54199	0.126134	0.899166	0.744951	2610027K06Rik	UP
ENSMUSG00000028778	0.0193336	0.0459113	0.0124593	0.0259014	2.53939	0.126346	0.89844	0.744951	Hcrtr1	UP
ENSMUSG00000002006	0.0591351	0.00912954	0.0452299	0.0378315	2.53872	0.1264	0.898252	0.744951	Pdzd4	UP
ENSMUSG00000059743	0.251066	0.0552648	0.128554	0.144962	2.53805	0.126455	0.898064	0.744951	Fdps	UP
ENSMUSG00000010936	0.0293611	0.055067	0.0116061	0.0320114	2.53739	0.126509	0.897879	0.744951	Vac14	UP
ENSMUSG00000025027	0.0788035	0.0172924	0.0403592	0.045485	2.5353	0.12668	0.897292	0.744951	Xpnpep1	UP
ENSMUSG00000021286	0.147586	0.0847634	0.0287365	0.0870285	2.53525	0.126684	0.897278	0.744951	Zfyve21	UP
ENSMUSG00000022055	0.0917323	0.0374021	0.0256118	0.0515821	2.5333	0.126843	0.896734	0.744951	Nefl	UP
ENSMUSG00000020844	0.221198	0.0698787	0.0798851	0.123654	2.53091	0.127039	0.896063	0.744951	Nxn	UP
ENSMUSG00000034994	0.0662579	0.0152623	0.0322857	0.0379353	2.53075	0.127052	0.896017	0.744951	Eef2	UP
ENSMUSG00000027605	0.00724331	0.0495692	0.0428741	0.0332289	2.52965	0.127142	0.89571	0.744951	Acss2	UP
ENSMUSG00000040722	0.0568156	0.0147582	0.0246961	0.0320899	2.52849	0.127238	0.895385	0.744951	Scamp5	UP
ENSMUSG00000034171	0.0861504	0.0425801	0.0194951	0.0494085	2.52829	0.127255	0.895327	0.744951	Faah	UP
ENSMUSG00000025402	0.0553187	0.0117946	0.0288861	0.0319998	2.52755	0.127315	0.89512	0.744951	Nab2	UP
ENSMUSG00000042988	0.268433	0.103745	0.500755	0.290978	2.52673	0.127383	0.894889	0.744951	Notum	UP
ENSMUSG00000031880	0.332792	0.179059	0.0686604	0.193504	2.5265	0.127401	0.894826	0.744951	Rrad	UP
ENSMUSG00000027952	0.175018	0.0341565	0.099214	0.102796	2.52554	0.127481	0.894554	0.744951	Pmvk	UP
ENSMUSG00000034675	0.0279141	0.00421497	0.0285818	0.020237	2.52542	0.127491	0.894521	0.744951	Dbn1	UP
ENSMUSG00000056305	0.0795183	0.0117611	0.0631133	0.0514642	2.52169	0.127799	0.893473	0.744951	Usp39	UP
ENSMUSG00000001482	0.0136752	0.0103648	0.0354399	0.0198266	2.5209	0.127865	0.89325	0.744951	Def8	UP
ENSMUSG00000059316	0.144714	0.0416836	0.056658	0.0810186	2.52082	0.127871	0.893228	0.744951	Slc27a4	UP
ENSMUSG00000074030	0.00272389	0.0175541	0.0126753	0.0109844	2.51717	0.128174	0.892202	0.744951	Exoc8	UP
ENSMUSG00000000881	0.00271738	0.0151795	0.0186995	0.0121988	2.51605	0.128267	0.891887	0.744951	Dlg3	UP
ENSMUSG00000027333	0.178027	0.0758109	0.0466987	0.100179	2.51574	0.128293	0.891797	0.744951	Smox	UP
ENSMUSG00000051359	0.0311019	0.0303785	0.0916458	0.051042	2.51402	0.128436	0.891314	0.744951	Ncald	UP
ENSMUSG00000027030	0.0669221	0.0269771	0.0185674	0.0374889	2.51342	0.128486	0.891144	0.744951	Stk39	UP
ENSMUSG00000062554	0.150534	0.106569	0.378812	0.211971	2.5121	0.128596	0.890773	0.744951	Gm12751	UP
ENSMUSG00000029681	0.185342	0.0841917	0.045177	0.104904	2.51167	0.128632	0.890651	0.744951	Bcl7b	UP
ENSMUSG00000085735	0.258232	0.115549	0.0638989	0.145893	2.51044	0.128735	0.890305	0.744951	Mettl5os	UP
ENSMUSG00000021494	0.13197	0.046143	0.0423058	0.073473	2.51022	0.128753	0.890242	0.744951	Ddx41	UP
ENSMUSG00000068267	0.114346	0.0180084	0.0797134	0.0706891	2.50904	0.128852	0.889908	0.744951	Cenpb	UP
ENSMUSG00000025485	0.088609	0.022285	0.0389539	0.0499493	2.50752	0.128979	0.889481	0.744951	Ric8a	UP
ENSMUSG00000028458	0.0889935	0.0315837	0.0279685	0.0495152	2.50498	0.129192	0.888764	0.744951	Tesk1	UP
ENSMUSG00000046791	0.128463	0.0369915	0.0495777	0.0716774	2.50407	0.129269	0.888507	0.744951	Riox1	UP
ENSMUSG00000035342	0.161874	0.0885927	0.0318852	0.0941172	2.50139	0.129495	0.887749	0.744951	Lzts2	UP
ENSMUSG00000005410	0.0377088	0.0106304	0.0611427	0.036494	2.50057	0.129564	0.887516	0.744951	Mcm5	UP
ENSMUSG00000022472	0.0608419	0.0217732	0.0188752	0.0338301	2.50005	0.129608	0.887369	0.744951	Desi1	UP
ENSMUSG00000069939	0.283228	0.0426343	0.204496	0.176786	2.49621	0.129932	0.886283	0.744951	Gm12070	UP
ENSMUSG00000020520	0.00879565	0.0620122	0.0619638	0.0442572	2.49607	0.129944	0.886243	0.744951	Galnt10	UP
ENSMUSG00000030556	0.0705924	0.0110272	0.0485433	0.0433876	2.49539	0.130002	0.88605	0.744951	Lrrc28	UP
ENSMUSG00000027859	0.183563	0.142567	0.0263068	0.117479	2.4944	0.130086	0.885769	0.744951	Ngf	UP
ENSMUSG00000109946	0.114331	0.0372246	0.0388175	0.0634578	2.49432	0.130092	0.885748	0.744951	Brd3os	UP
ENSMUSG00000062345	0.10155	0.086799	0.28254	0.156963	2.49413	0.130108	0.885696	0.744951	Serpinb2	UP
ENSMUSG00000001017	0.102461	0.0244399	0.0465597	0.0578202	2.49055	0.130413	0.88468	0.744951	Chtop	UP
ENSMUSG00000026259	0.150942	0.0331658	0.0738465	0.0859848	2.48968	0.130487	0.884432	0.744951	Ngef	UP
ENSMUSG00000110165	0.0217606	0.130754	0.157601	0.103372	2.48878	0.130563	0.884179	0.744951	Gm4032	UP
ENSMUSG00000063239	0.0184568	0.0897358	0.0464266	0.0515397	2.48568	0.130829	0.883298	0.744951	Grm4	UP
ENSMUSG00000019960	0.00897783	0.0651083	0.063768	0.0459514	2.48509	0.130879	0.883131	0.744951	Dusp6	UP
ENSMUSG00000034189	0.0279348	0.00559808	0.0382114	0.0239148	2.48418	0.130957	0.882871	0.744951	Hsdl1	UP
ENSMUSG00000029449	0.105706	0.0333692	0.0366524	0.058576	2.48369	0.130999	0.882734	0.744951	Rhof	UP
ENSMUSG00000021518	0.0679862	0.0442917	0.0109484	0.0410754	2.48284	0.131072	0.882491	0.744951	Ptdss1	UP
ENSMUSG00000040490	0.124854	0.0650153	0.0253561	0.0717419	2.4808	0.131247	0.881912	0.744951	Lrfn2	UP
ENSMUSG00000022792	0.148022	0.042538	0.0560233	0.0821943	2.47998	0.131317	0.88168	0.744951	Yars2	UP
ENSMUSG00000006575	0.101367	0.0199528	0.0542288	0.0585162	2.47952	0.131357	0.881548	0.744951	Rundc3a	UP
ENSMUSG00000110523	0.0177505	0.129929	0.127794	0.0918246	2.47892	0.131408	0.881378	0.744951	C230057M02Rik	UP
ENSMUSG00000026798	0.271586	0.101247	0.0791456	0.15066	2.478	0.131487	0.881117	0.744951	Coq4	UP
ENSMUSG00000066637	0.316357	0.215894	0.048457	0.193569	2.47729	0.131548	0.880915	0.744951	Ttc32	UP
ENSMUSG00000002500	0.285002	0.173949	0.048457	0.169136	2.47539	0.131712	0.880373	0.744951	Rpl3l	UP
ENSMUSG00000044786	0.262788	0.0375609	0.281542	0.193964	2.47439	0.131799	0.880089	0.744951	Zfp36	UP
ENSMUSG00000021087	0.0918604	0.0252001	0.0361437	0.0510681	2.4743	0.131806	0.880064	0.744951	Rtn1	UP
ENSMUSG00000072582	0.1222	0.0256778	0.0611965	0.0696914	2.47261	0.131953	0.879581	0.744951	Ptrh2	UP
ENSMUSG00000024429	0.147076	0.0410356	0.0568257	0.0816459	2.47178	0.132025	0.879345	0.744951	Gnl1	UP
ENSMUSG00000097023	0.144308	0.0306646	0.0713943	0.0821223	2.47046	0.132138	0.878971	0.744951	Mir9-3hg	UP
ENSMUSG00000087687	0.209633	0.0491944	0.0948551	0.117894	2.47025	0.132157	0.878909	0.744951	Pet100	UP
ENSMUSG00000032908	0.0173679	0.050644	0.0159613	0.0279911	2.46971	0.132204	0.878756	0.744951	Sgpp2	UP
ENSMUSG00000029472	0.0460454	0.0171933	0.0132806	0.0255064	2.46883	0.132281	0.878504	0.744951	Anapc5	UP
ENSMUSG00000031323	0.161173	0.054443	0.0515262	0.0890473	2.46856	0.132303	0.878429	0.744951	Dmrtc1a	UP
ENSMUSG00000021497	0.139019	0.0389928	0.0531846	0.0770655	2.46637	0.132494	0.877804	0.744951	Txndc15	UP
ENSMUSG00000069713	0.376772	0.222524	0.0654903	0.221596	2.46599	0.132527	0.877696	0.744951	4933406P04Rik	UP
ENSMUSG00000052684	0.126066	0.0280143	0.0596101	0.0712301	2.46512	0.132603	0.877447	0.744951	Jun	UP
ENSMUSG00000020096	0.191253	0.0550442	0.0710218	0.105773	2.46051	0.133005	0.876132	0.744951	Tbata	UP
ENSMUSG00000029125	0.163797	0.043571	0.0653541	0.0909074	2.45806	0.13322	0.875431	0.744951	Stx18	UP
ENSMUSG00000031840	0.146987	0.051442	0.0448475	0.081092	2.45717	0.133298	0.875175	0.744951	Rab3a	UP
ENSMUSG00000045318	0.210417	0.0565615	0.0830345	0.116671	2.45665	0.133344	0.875027	0.744951	Adra2c	UP
ENSMUSG00000022841	0.131644	0.0383322	0.0481174	0.0726979	2.45534	0.133459	0.874651	0.744951	Ap2m1	UP
ENSMUSG00000101892	0.173867	0.058761	0.0548794	0.0958359	2.45533	0.13346	0.874649	0.744951	9130401M01Rik	UP
ENSMUSG00000007029	0.0561693	0.0106039	0.0303276	0.032367	2.45333	0.133636	0.874077	0.744951	Vars	UP
ENSMUSG00000031584	0.110478	0.0148498	0.0848934	0.0700737	2.45162	0.133787	0.873588	0.744951	Gsr	UP
ENSMUSG00000029386	0.0540015	0.00900707	0.0324876	0.031832	2.44996	0.133933	0.873111	0.744951	Tctn2	UP
ENSMUSG00000037805	0.332427	0.111256	0.105402	0.183028	2.44957	0.133967	0.873001	0.744951	Rpl10a	UP
ENSMUSG00000030718	0.0617017	0.0179646	0.0224235	0.0340299	2.44897	0.134021	0.872829	0.744951	Ppme1	UP
ENSMUSG00000045045	0.156636	0.0927307	0.0265041	0.0919569	2.44776	0.134128	0.872481	0.744951	Lrfn4	UP
ENSMUSG00000038539	0.163986	0.0967439	0.0278442	0.0961914	2.44751	0.13415	0.87241	0.744951	Atf5	UP
ENSMUSG00000032547	0.0559655	0.0171292	0.0193274	0.0308074	2.44599	0.134285	0.871974	0.744951	Ryk	UP
ENSMUSG00000075012	0.166975	0.0468976	0.0625364	0.0921364	2.44453	0.134414	0.871557	0.744951	Fjx1	UP
ENSMUSG00000050164	0.105027	0.0158539	0.0687738	0.0632182	2.44166	0.134669	0.870731	0.744951	Mchr1	UP
ENSMUSG00000044477	0.109136	0.0263002	0.0468823	0.060773	2.44059	0.134765	0.870424	0.744951	Zfand3	UP
ENSMUSG00000004937	0.172222	0.0509207	0.0611882	0.0947771	2.44045	0.134777	0.870384	0.744951	Sgta	UP
ENSMUSG00000050796	0.1148	0.025719	0.0524389	0.0643192	2.43702	0.135083	0.869399	0.744951	B3galt6	UP
ENSMUSG00000034850	0.0246714	0.0148296	0.00404051	0.0145138	2.43614	0.135161	0.869147	0.744951	Tmem127	UP
ENSMUSG00000024847	0.208181	0.0585749	0.077068	0.114608	2.4338	0.135371	0.868473	0.744951	Aip	UP
ENSMUSG00000024012	0.15569	0.0444401	0.0568382	0.0856562	2.43345	0.135403	0.868373	0.744951	Mtch1	UP
ENSMUSG00000049957	0.0825226	0.0310423	0.0228167	0.0454605	2.43331	0.135415	0.868333	0.744951	Ccdc137	UP
ENSMUSG00000048899	0.00765305	0.0616487	0.0597899	0.0430306	2.43153	0.135575	0.86782	0.744951	Rimkla	UP
ENSMUSG00000017778	0.258802	0.0831212	0.0839076	0.141943	2.42931	0.135775	0.86718	0.744951	Cox7c	UP
ENSMUSG00000039989	0.00307728	0.00955864	0.00309042	0.00524211	2.42885	0.135816	0.867049	0.744951	Cbx4	UP
ENSMUSG00000028348	0.166735	0.160376	0.0204283	0.115846	2.42639	0.136038	0.866339	0.744951	Cavin4	UP
ENSMUSG00000029060	0.0313084	0.0188574	0.00502865	0.0183981	2.42407	0.136248	0.86567	0.744951	Mib2	UP
ENSMUSG00000090213	0.125878	0.0328041	0.0495468	0.0694095	2.42311	0.136334	0.865394	0.744951	Tmem189	UP
ENSMUSG00000113209	0.309826	0.19034	0.048457	0.182874	2.4208	0.136544	0.864726	0.744951	1700081N11Rik	UP
ENSMUSG00000047067	0.151419	0.0637712	0.0365251	0.0839052	2.42072	0.136551	0.864704	0.744951	Dusp28	UP
ENSMUSG00000056091	0.0435893	0.00770628	0.0589556	0.0367504	2.42027	0.136593	0.864573	0.744951	St3gal5	UP
ENSMUSG00000031556	0.150233	0.0366134	0.0626273	0.083158	2.41963	0.13665	0.864389	0.744951	Tm2d2	UP
ENSMUSG00000033272	0.125717	0.076192	0.0199136	0.073941	2.41925	0.136685	0.864278	0.744951	Slc35a4	UP
ENSMUSG00000055401	0.277817	0.0888819	0.0890462	0.151915	2.41323	0.137234	0.862539	0.744951	Fbxo6	UP
ENSMUSG00000036611	0.108799	0.0192499	0.0593452	0.0624647	2.41198	0.137348	0.862179	0.744951	Eepd1	UP
ENSMUSG00000028788	0.0027639	0.0136557	0.0200024	0.0121407	2.4119	0.137356	0.862154	0.744951	Ptp4a2	UP
ENSMUSG00000063661	0.109247	0.0342194	0.0356198	0.0596953	2.40911	0.137611	0.861346	0.744951	Krt73	UP
ENSMUSG00000022517	0.0469671	0.0358017	0.00587769	0.0295488	2.40889	0.137632	0.861282	0.744951	Mgrn1	UP
ENSMUSG00000035203	0.0814196	0.0232625	0.028983	0.0445551	2.40758	0.137751	0.860905	0.744951	Epn1	UP
ENSMUSG00000031078	0.0815015	0.0298373	0.022604	0.0446476	2.40754	0.137755	0.860894	0.744951	Cttn	UP
ENSMUSG00000061477	0.204842	0.0488672	0.0859033	0.113204	2.40606	0.137891	0.860463	0.744951	Rps7	UP
ENSMUSG00000007837	0.101449	0.0629192	0.0153307	0.0598996	2.40503	0.137986	0.860165	0.744951	Prrg2	UP
ENSMUSG00000117098	0.261129	0.0894546	0.0773583	0.142647	2.40375	0.138104	0.859794	0.744951	Gm49909	UP
ENSMUSG00000020088	0.071975	0.0176815	0.0293308	0.0396624	2.40341	0.138135	0.859697	0.744951	Sar1a	UP
ENSMUSG00000050295	0.047352	0.0105834	0.073485	0.0438068	2.4011	0.138348	0.859026	0.744951	Foxc1	UP
ENSMUSG00000027134	0.13319	0.0358936	0.0497587	0.0729473	2.40069	0.138386	0.858908	0.744951	Lpcat4	UP
ENSMUSG00000029141	0.0131208	0.0101675	0.00159353	0.00829393	2.39919	0.138525	0.858471	0.744951	Slc4a1ap	UP
ENSMUSG00000058672	0.162775	0.0472559	0.0565979	0.0888762	2.39897	0.138545	0.858408	0.744951	Tubb2a	UP
ENSMUSG00000033715	0.0509933	0.10767	0.022128	0.0602638	2.39855	0.138585	0.858285	0.744951	Akr1c14	UP
ENSMUSG00000091994	0.0489724	0.0311817	0.123715	0.0679562	2.39719	0.13871	0.857891	0.744951	E130317F20Rik	UP
ENSMUSG00000036537	0.201149	0.0899089	0.0441641	0.111741	2.39716	0.138714	0.857881	0.744951	Rnf113a1	UP
ENSMUSG00000013833	0.136505	0.0596267	0.0307607	0.075631	2.39662	0.138763	0.857725	0.744951	Med16	UP
ENSMUSG00000043162	0.138942	0.0716173	0.0256952	0.0787516	2.39471	0.138941	0.857169	0.744951	Pyurf	UP
ENSMUSG00000025858	0.174279	0.066358	0.045664	0.0954338	2.39345	0.139058	0.856805	0.744951	Get4	UP
ENSMUSG00000025855	0.104341	0.0286858	0.0378741	0.0569668	2.39005	0.139375	0.855816	0.744951	Prkar1b	UP
ENSMUSG00000110156	0.235552	0.122476	0.0428307	0.13362	2.38981	0.139397	0.855746	0.744951	Gm42067	UP
ENSMUSG00000108772	0.879319	0.129836	0.544919	0.518025	2.38969	0.139408	0.855711	0.744951	Gm6063	UP
ENSMUSG00000037966	0.196187	0.0291674	0.120703	0.115352	2.38882	0.13949	0.855457	0.744951	Ninj1	UP
ENSMUSG00000079478	0.360336	0.111635	0.116455	0.196142	2.38881	0.139491	0.855455	0.744951	Znrd2	UP
ENSMUSG00000020778	0.193874	0.066476	0.0564774	0.105609	2.38791	0.139575	0.855191	0.744951	Ten1	UP
ENSMUSG00000018008	0.131493	0.017279	0.0905097	0.0797605	2.38762	0.139602	0.855108	0.744951	Cyth4	UP
ENSMUSG00000031545	0.0822316	0.0319602	0.0209302	0.0450407	2.38738	0.139624	0.855039	0.744951	Gpat4	UP
ENSMUSG00000038181	0.018898	0.0354133	0.00620256	0.0201713	2.38533	0.139817	0.854439	0.744951	Chpf2	UP
ENSMUSG00000061104	0.160162	0.0530707	0.0481858	0.0871394	2.38487	0.13986	0.854307	0.744951	Sap18b	UP
ENSMUSG00000029534	0.0704975	0.0132276	0.0354985	0.0397412	2.38429	0.139914	0.854137	0.744951	St7	UP
ENSMUSG00000001844	0.207549	0.0773454	0.0551066	0.113334	2.38381	0.139959	0.853998	0.744951	Zdhhc4	UP
ENSMUSG00000085315	0.0446612	0.0648741	0.171264	0.0935996	2.38361	0.139978	0.853941	0.744951	A430018G15Rik	UP
ENSMUSG00000039201	0.00775293	0.0406878	0.0592698	0.0359035	2.38359	0.13998	0.853933	0.744951	Tbc1d25	UP
ENSMUSG00000043811	0.161756	0.044795	0.0578789	0.0881432	2.38228	0.140103	0.853552	0.744951	Rtn4r	UP
ENSMUSG00000025935	0.0273455	0.0201695	0.00333476	0.0169499	2.38202	0.140128	0.853475	0.744951	Tram1	UP
ENSMUSG00000038279	0.114968	0.045266	0.0286629	0.0629656	2.38153	0.140174	0.853332	0.744951	Nop2	UP
ENSMUSG00000022247	0.0958974	0.0280771	0.0323993	0.0521246	2.37774	0.140532	0.852226	0.744951	Brix1	UP
ENSMUSG00000047409	0.00468263	0.0334316	0.0213047	0.0198063	2.37689	0.140611	0.85198	0.744951	Ctdspl	UP
ENSMUSG00000039356	0.197045	0.0502954	0.0755316	0.107624	2.3758	0.140714	0.851662	0.744951	Exosc2	UP
ENSMUSG00000042328	0.0634268	0.0290715	0.0131791	0.0352258	2.37562	0.140732	0.851607	0.744951	Hps4	UP
ENSMUSG00000032415	0.0948163	0.0914143	0.296241	0.160824	2.37498	0.140792	0.851423	0.744951	Ube2cbp	UP
ENSMUSG00000097247	0.0954581	0.0701964	0.0114642	0.0590396	2.37294	0.140986	0.850824	0.744951	1500012K07Rik	UP
ENSMUSG00000009894	0.140406	0.0339846	0.0562159	0.0768687	2.37175	0.141099	0.850476	0.744951	Snap47	UP
ENSMUSG00000044147	0.0777827	0.0177333	0.0328077	0.0427745	2.3715	0.141122	0.850406	0.744951	Arf6	UP
ENSMUSG00000029500	0.089453	0.0116645	0.0602718	0.0537964	2.37116	0.141155	0.850305	0.744951	Pgam5	UP
ENSMUSG00000024505	0.0610285	0.0289422	0.136262	0.0754108	2.3711	0.14116	0.850288	0.744951	Dtwd2	UP
ENSMUSG00000027649	0.122275	0.0499639	0.0288215	0.0670201	2.36875	0.141384	0.849599	0.744951	Ctnnbl1	UP
ENSMUSG00000031144	0.138133	0.0370057	0.0502444	0.0751276	2.36745	0.141507	0.849221	0.744951	Syp	UP
ENSMUSG00000116506	0.154924	0.10267	0.0204283	0.0926741	2.3674	0.141512	0.849206	0.744951	5730414N17Rik	UP
ENSMUSG00000028011	0.0909824	0.0249722	0.0322702	0.0494083	2.36476	0.141765	0.848432	0.744951	Tdo2	UP
ENSMUSG00000015461	0.144006	0.0444815	0.0455353	0.0780075	2.36383	0.141854	0.848159	0.744951	Atf6b	UP
ENSMUSG00000022610	0.0822512	0.0212144	0.0308264	0.044764	2.36248	0.141983	0.847763	0.744951	Mapk12	UP
ENSMUSG00000038188	0.309826	0.042277	0.197396	0.183166	2.36156	0.142071	0.847493	0.744951	Scarf1	UP
ENSMUSG00000032565	0.0626521	0.00745389	0.0453359	0.0384806	2.36094	0.14213	0.847313	0.744951	Nudt16	UP
ENSMUSG00000042797	0.0450575	0.00539524	0.0322388	0.0275638	2.35877	0.142339	0.846677	0.744951	Aqp11	UP
ENSMUSG00000034854	0.110156	0.0372146	0.03159	0.0596535	2.35753	0.142458	0.846313	0.744951	Mfsd12	UP
ENSMUSG00000049232	0.0383552	0.00427407	0.0296645	0.0240979	2.35688	0.142521	0.846122	0.744951	Tigd2	UP
ENSMUSG00000079444	0.371556	0.141168	0.0937235	0.202149	2.35596	0.14261	0.845851	0.744951	Gm21981	UP
ENSMUSG00000031153	0.0142862	0.0076741	0.0340604	0.0186736	2.35579	0.142626	0.845801	0.744951	Gripap1	UP
ENSMUSG00000070366	0.195004	0.0582652	0.0631802	0.105483	2.35543	0.14266	0.845697	0.744951	Plpp4	UP
ENSMUSG00000071645	0.0625679	0.0136673	0.0269269	0.0343874	2.35515	0.142687	0.845615	0.744951	Tut1	UP
ENSMUSG00000031812	0.106848	0.0300793	0.0365278	0.0578183	2.35174	0.143017	0.844613	0.744951	Map1lc3b	UP
ENSMUSG00000025968	0.022587	0.00443508	0.01057	0.0125307	2.35056	0.143131	0.844267	0.744951	Ndufs1	UP
ENSMUSG00000024436	0.203548	0.0640452	0.0623385	0.109977	2.35055	0.143132	0.844262	0.744951	Mrps18b	UP
ENSMUSG00000028703	0.09089	0.0295874	0.0268534	0.0491103	2.34923	0.14326	0.843875	0.744951	Lrrc41	UP
ENSMUSG00000029146	0.137826	0.0356245	0.0508771	0.0747759	2.34915	0.143268	0.843851	0.744951	Snx17	UP
ENSMUSG00000048483	0.0174794	0.00244657	0.0225424	0.0141561	2.34589	0.143585	0.842891	0.744951	Zdhhc22	UP
ENSMUSG00000105076	0.0850093	0.268702	0.0813653	0.145025	2.34491	0.143681	0.842602	0.744951	A930003O13Rik	UP
ENSMUSG00000026197	0.206179	0.0704229	0.0576179	0.111406	2.34392	0.143777	0.842311	0.744951	Zfand2b	UP
ENSMUSG00000115783	0.488678	0.0539559	0.36841	0.303681	2.34323	0.143844	0.842108	0.744951	Bc1	UP
ENSMUSG00000002741	0.0911124	0.0189028	0.0404268	0.0501473	2.34287	0.143879	0.842002	0.744951	Ykt6	UP
ENSMUSG00000038615	0.00721904	0.0360292	0.0164468	0.0198983	2.34266	0.1439	0.841939	0.744951	Nfe2l1	UP
ENSMUSG00000041650	0.0732481	0.0106494	0.0431053	0.0423343	2.34217	0.143947	0.841797	0.744951	Pcca	UP
ENSMUSG00000032417	0.213953	0.067915	0.0643265	0.115398	2.34129	0.144033	0.841538	0.744951	Rwdd2a	UP
ENSMUSG00000097428	0.209561	0.0429103	0.0938055	0.115426	2.34094	0.144068	0.841433	0.744951	AW047730	UP
ENSMUSG00000017692	0.11622	0.0150312	0.0749147	0.068722	2.33952	0.144206	0.841016	0.744951	Rhbdl3	UP
ENSMUSG00000030423	0.19846	0.0661007	0.0566042	0.107055	2.33823	0.144333	0.840635	0.744951	Pop4	UP
ENSMUSG00000038982	0.186579	0.0532659	0.0620143	0.10062	2.33708	0.144446	0.840294	0.744951	Bloc1s5	UP
ENSMUSG00000026457	0.0732264	0.0245068	0.0207378	0.0394903	2.33628	0.144524	0.840059	0.744951	Adipor1	UP
ENSMUSG00000083816	0.110253	0.0811951	0.0122448	0.0678977	2.3362	0.144532	0.840036	0.744951	Gm13033	UP
ENSMUSG00000022010	0.112515	0.0349058	0.034312	0.0605776	2.33266	0.14488	0.838992	0.744951	Tsc22d1	UP
ENSMUSG00000092167	0.0310245	0.0899495	0.178158	0.0997106	2.33224	0.144922	0.838866	0.744951	Gm3696	UP
ENSMUSG00000022295	0.0812019	0.0111783	0.0491358	0.047172	2.33088	0.145056	0.838464	0.744951	Atp6v1c1	UP
ENSMUSG00000024382	0.0317228	0.00336052	0.034617	0.0232334	2.32998	0.145145	0.838199	0.744951	Ercc3	UP
ENSMUSG00000033316	0.176061	0.0574735	0.0508091	0.0947811	2.32961	0.145181	0.838091	0.744951	Galnt9	UP
ENSMUSG00000037536	0.00979539	0.00973905	0.0318065	0.0171137	2.32951	0.145191	0.838061	0.744951	Fbxo34	UP
ENSMUSG00000005881	0.187597	0.0603381	0.0549485	0.100961	2.3292	0.145222	0.837968	0.744951	Ergic3	UP
ENSMUSG00000006517	0.232307	0.0423906	0.112636	0.129111	2.32887	0.145255	0.83787	0.744951	Mvd	UP
ENSMUSG00000024232	0.244643	0.0699141	0.0805336	0.131697	2.3286	0.145281	0.837791	0.744951	Bambi	UP
ENSMUSG00000048930	0.10405	0.0207693	0.0469371	0.0572522	2.32844	0.145296	0.837745	0.744951	Tada3	UP
ENSMUSG00000038526	0.0583664	0.186488	0.35506	0.199971	2.3276	0.14538	0.837496	0.744951	Car14	UP
ENSMUSG00000037204	0.171839	0.0339544	0.0780554	0.0946162	2.32724	0.145416	0.837389	0.744951	Atg101	UP
ENSMUSG00000032294	0.129143	0.0308194	0.0500516	0.0700048	2.32682	0.145457	0.837265	0.744951	Pkm	UP
ENSMUSG00000105152	0.0959749	0.019471	0.0425765	0.0526741	2.3251	0.145627	0.836757	0.744951	Gm42864	UP
ENSMUSG00000047085	0.136967	0.0521984	0.0332264	0.0741305	2.32443	0.145694	0.836559	0.744951	Lrrc4b	UP
ENSMUSG00000025499	0.227414	0.0527726	0.0900082	0.123398	2.32358	0.145779	0.836305	0.744951	Hras	UP
ENSMUSG00000030410	0.105485	0.0301465	0.0345406	0.0567239	2.32348	0.145789	0.836277	0.744951	Dmwd	UP
ENSMUSG00000037428	0.14939	0.0393519	0.0527547	0.080499	2.32238	0.145898	0.83595	0.744951	Vgf	UP
ENSMUSG00000038429	0.124012	0.03866	0.0372182	0.0666301	2.32209	0.145927	0.835865	0.744951	Usp5	UP
ENSMUSG00000029440	0.163699	0.0446443	0.0558327	0.0880587	2.31991	0.146144	0.835219	0.744951	Psmd9	UP
ENSMUSG00000032127	0.00233954	0.0123163	0.00572397	0.00679328	2.31911	0.146224	0.834982	0.744951	Vps11	UP
ENSMUSG00000045246	0.166186	0.0934296	0.0246541	0.0947567	2.31893	0.146242	0.834928	0.744951	Kcng4	UP
ENSMUSG00000035297	0.116168	0.0167043	0.0667802	0.0665507	2.31781	0.146354	0.834595	0.744951	Cops4	UP
ENSMUSG00000062937	0.111013	0.0396772	0.0286961	0.0597954	2.31728	0.146407	0.834438	0.744951	Mtap	UP
ENSMUSG00000024392	0.013354	0.0423742	0.0124969	0.0227417	2.31601	0.146534	0.834062	0.744951	Bag6	UP
ENSMUSG00000028637	0.0182852	0.0339718	0.00531115	0.0191894	2.31589	0.146545	0.834028	0.744951	Ccdc30	UP
ENSMUSG00000053192	0.115155	0.0281639	0.0431732	0.0621641	2.31545	0.14659	0.833897	0.744951	Mllt11	UP
ENSMUSG00000039983	0.162611	0.0531734	0.0460965	0.0872938	2.31461	0.146673	0.833648	0.744951	Ccdc32	UP
ENSMUSG00000031997	0.0356615	0.0191521	0.087006	0.0472732	2.31391	0.146744	0.833439	0.744951	Trpc6	UP
ENSMUSG00000046909	0.102534	0.0162359	0.0544911	0.0577537	2.31335	0.146801	0.833272	0.744951	Tefm	UP
ENSMUSG00000030069	0.0272791	0.0985692	0.179736	0.101861	2.31286	0.146849	0.833129	0.744951	Prok2	UP
ENSMUSG00000032263	0.225555	0.0592281	0.0788614	0.121215	2.30986	0.147151	0.832237	0.744951	Bckdhb	UP
ENSMUSG00000028684	0.157954	0.0375929	0.0602598	0.085269	2.30912	0.147225	0.832019	0.744951	Urod	UP
ENSMUSG00000024772	0.101843	0.0233958	0.0400471	0.0550954	2.30881	0.147256	0.831926	0.744951	Ehd1	UP
ENSMUSG00000017734	0.138813	0.0450153	0.0394196	0.0744159	2.30826	0.147312	0.831761	0.744951	Dbndd2	UP
ENSMUSG00000024668	0.109996	0.0527793	0.0197343	0.0608366	2.30739	0.1474	0.831503	0.744951	Sdhaf2	UP
ENSMUSG00000037613	0.0616511	0.0815084	0.00823467	0.0504647	2.30651	0.147489	0.83124	0.744951	Tnfrsf23	UP
ENSMUSG00000019054	0.256017	0.0623157	0.0954803	0.137938	2.30623	0.147517	0.831158	0.744951	Fis1	UP
ENSMUSG00000024078	0.0849545	0.0218217	0.0301881	0.0456548	2.30606	0.147534	0.831108	0.744951	Ttc27	UP
ENSMUSG00000090137	0.293193	0.0592755	0.127262	0.15991	2.30182	0.147963	0.829846	0.744951	Uba52	UP
ENSMUSG00000025576	0.00842724	0.023218	0.0479501	0.0265318	2.30132	0.148014	0.829697	0.744951	Rbfox3	UP
ENSMUSG00000039611	0.129188	0.0408539	0.0373206	0.0691209	2.30012	0.148136	0.82934	0.744951	Tmem246	UP
ENSMUSG00000053768	0.185316	0.0420389	0.0729819	0.100112	2.29994	0.148155	0.829285	0.744951	Chchd3	UP
ENSMUSG00000051403	0.086214	0.0252534	0.0268872	0.0461182	2.29977	0.148172	0.829234	0.744951	Ppp1r37	UP
ENSMUSG00000024941	0.0753026	0.0132719	0.0363137	0.0416294	2.2996	0.148189	0.829184	0.744951	Scyl1	UP
ENSMUSG00000074213	0.31483	0.0316296	0.354317	0.233592	2.29862	0.148288	0.828894	0.744951	Gm10642	UP
ENSMUSG00000033405	0.129256	0.0423906	0.0358678	0.0691716	2.29796	0.148356	0.828695	0.744951	Nudt15	UP
ENSMUSG00000031832	0.174453	0.0238445	0.101309	0.099869	2.29674	0.14848	0.828332	0.744951	Taf1c	UP
ENSMUSG00000035596	0.0025385	0.0211399	0.0135183	0.0123989	2.29658	0.148496	0.828285	0.744951	Mboat7	UP
ENSMUSG00000029599	0.131992	0.0612403	0.0243476	0.0725266	2.29642	0.148513	0.828236	0.744951	Ddx54	UP
ENSMUSG00000028405	0.0365109	0.0282552	0.00350635	0.0227575	2.29498	0.14866	0.827807	0.744951	Aco1	UP
ENSMUSG00000004054	0.0655866	0.0381502	0.00890549	0.0375474	2.29434	0.148724	0.827618	0.744951	Map3k11	UP
ENSMUSG00000020785	0.00404229	0.026118	0.0376011	0.0225871	2.29378	0.148782	0.827448	0.744951	Camkk1	UP
ENSMUSG00000025264	0.107118	0.0225137	0.0445975	0.0580764	2.29225	0.148938	0.826993	0.744951	Tsr2	UP
ENSMUSG00000051989	0.234923	0.048153	0.0998183	0.127632	2.29221	0.148942	0.826981	0.744951	Smim11	UP
ENSMUSG00000031950	0.101826	0.0162012	0.0524098	0.0568124	2.28938	0.149233	0.826136	0.744951	Gabarapl2	UP
ENSMUSG00000079056	0.0743562	0.00895579	0.04688	0.0433973	2.28894	0.149278	0.826003	0.744951	Kcnip3	UP
ENSMUSG00000025371	0.187605	0.0644048	0.0489706	0.100327	2.28712	0.149465	0.825461	0.744951	Chmp6	UP
ENSMUSG00000004270	0.073447	0.082766	0.00711443	0.0544425	2.28592	0.149588	0.825102	0.744951	Lpcat3	UP
ENSMUSG00000035521	0.135916	0.0536452	0.0301506	0.0732373	2.28403	0.149783	0.824538	0.744951	Gnptg	UP
ENSMUSG00000038696	0.0416592	0.00562681	0.0239832	0.0237564	2.28377	0.14981	0.824459	0.744951	Mapkap1	UP
ENSMUSG00000064326	0.28885	0.0641402	0.113805	0.155598	2.28315	0.149874	0.824272	0.744951	Siva1	UP
ENSMUSG00000021900	0.16238	0.050873	0.046451	0.0865679	2.28247	0.149945	0.824069	0.744951	Btd	UP
ENSMUSG00000033416	0.0356357	0.0759208	0.0135131	0.0416899	2.28211	0.149981	0.823964	0.744951	Gucd1	UP
ENSMUSG00000016757	0.0849279	0.0338344	0.0185641	0.0457755	2.2812	0.150076	0.82369	0.744951	Ttll12	UP
ENSMUSG00000039157	0.0949534	0.071293	0.00905459	0.0584336	2.28106	0.15009	0.823649	0.744951	Fam102a	UP
ENSMUSG00000091449	0.654396	0.0775455	0.412359	0.381433	2.28077	0.15012	0.823562	0.744951	Gm10269	UP
ENSMUSG00000007036	0.164003	0.0721281	0.0316894	0.0892734	2.28054	0.150144	0.823492	0.744951	Abhd16a	UP
ENSMUSG00000020349	0.0517186	0.00455745	0.0420722	0.0327827	2.27899	0.150304	0.823029	0.744951	Ppp2ca	UP
ENSMUSG00000024736	0.0983292	0.0338665	0.025324	0.0525066	2.27857	0.150348	0.822902	0.744951	Tmem132a	UP
ENSMUSG00000002343	0.215382	0.0687762	0.0601418	0.114767	2.2785	0.150355	0.822882	0.744951	Armc6	UP
ENSMUSG00000000743	0.156471	0.0505034	0.0430461	0.0833403	2.27526	0.150691	0.821911	0.744951	Chmp1a	UP
ENSMUSG00000046447	0.0716747	0.00621921	0.0586291	0.0455077	2.27516	0.150702	0.821881	0.744951	Camk2n1	UP
ENSMUSG00000024866	0.0308458	0.0959184	0.0264627	0.0510756	2.27437	0.150784	0.821643	0.744951	Acy3	UP
ENSMUSG00000061118	0.202187	0.0750536	0.0475706	0.10827	2.27345	0.15088	0.821369	0.744951	Dnajc30	UP
ENSMUSG00000035773	0.0142307	0.106648	0.0609063	0.060595	2.27126	0.151108	0.820712	0.744951	Kiss1r	UP
ENSMUSG00000041798	0.127889	0.0559393	0.0245448	0.0694577	2.27067	0.15117	0.820534	0.744951	Gck	UP
ENSMUSG00000017132	0.0555209	0.0291805	0.00832025	0.0310072	2.27056	0.151182	0.820499	0.744951	Cyth1	UP
ENSMUSG00000020219	0.360531	0.0936363	0.122153	0.192107	2.27041	0.151198	0.820454	0.744951	Timm13	UP
ENSMUSG00000021469	0.0646335	0.059663	0.00524526	0.0431806	2.27005	0.151235	0.820348	0.744951	Msx2	UP
ENSMUSG00000031422	0.042136	0.00350609	0.0431093	0.0295838	2.26837	0.151411	0.819843	0.744951	Morf4l2	UP
ENSMUSG00000027296	0.0923697	0.00759169	0.0926964	0.0642193	2.26811	0.151438	0.819766	0.744951	Itpka	UP
ENSMUSG00000024014	0.229114	0.0913916	0.0491545	0.12322	2.26788	0.151462	0.819695	0.744951	Pim1	UP
ENSMUSG00000030708	0.207624	0.101878	0.0340581	0.11452	2.26767	0.151484	0.819632	0.744951	Dnajb13	UP
ENSMUSG00000054000	0.181796	0.128192	0.0179677	0.109318	2.26682	0.151573	0.819378	0.744951	Tusc1	UP
ENSMUSG00000035914	0.00867018	0.0340293	0.0620121	0.0349039	2.26579	0.151681	0.819069	0.744951	Cd276	UP
ENSMUSG00000029780	0.117329	0.0134102	0.074137	0.0682922	2.26577	0.151684	0.819061	0.744951	Nt5c3	UP
ENSMUSG00000087679	0.152591	0.0377466	0.0537588	0.0813655	2.26572	0.151688	0.819048	0.744951	Tmem250-ps	UP
ENSMUSG00000046711	0.106113	0.0139662	0.0604322	0.0601705	2.26198	0.152082	0.817922	0.744951	Hmga1	UP
ENSMUSG00000078570	0.262402	0.0623488	0.0950729	0.139941	2.25876	0.152421	0.816954	0.744951	1110065P20Rik	UP
ENSMUSG00000041769	0.0860934	0.00935042	0.0557435	0.0503958	2.25842	0.152457	0.816852	0.744951	Ppp2r2d	UP
ENSMUSG00000033379	0.174983	0.0402361	0.0651548	0.0934578	2.25786	0.152517	0.816682	0.744951	Atp6v0b	UP
ENSMUSG00000006675	0.213561	0.0734813	0.0537272	0.11359	2.25781	0.152522	0.816666	0.744951	P4htm	UP
ENSMUSG00000002475	0.0527478	0.0509496	0.00411	0.0359358	2.25708	0.152599	0.816448	0.744951	Abhd3	UP
ENSMUSG00000028899	0.099631	0.0641345	0.0108753	0.0582136	2.25704	0.152604	0.816435	0.744951	Taf12	UP
ENSMUSG00000024858	0.0110231	0.0197858	0.0507396	0.0271828	2.25641	0.15267	0.816246	0.744951	Grk2	UP
ENSMUSG00000063018	0.192751	0.0293704	0.0982699	0.106797	2.25519	0.1528	0.815877	0.744951	2010204K13Rik	UP
ENSMUSG00000049687	0.168967	0.0306387	0.0758238	0.0918098	2.25444	0.152879	0.815652	0.744951	Pheta2	UP
ENSMUSG00000031930	0.083573	0.0301729	0.0197855	0.0445105	2.25254	0.153081	0.81508	0.744951	Wwp2	UP
ENSMUSG00000049907	0.0923041	0.00766344	0.0723107	0.0574261	2.2483	0.153532	0.813801	0.744951	Rasl11b	UP
ENSMUSG00000058886	0.136936	0.0356756	0.0451594	0.0725902	2.24814	0.15355	0.813751	0.744951	Deaf1	UP
ENSMUSG00000040653	0.073615	0.0127039	0.0339848	0.0401012	2.24688	0.153684	0.813372	0.744951	Ppp1r14c	UP
ENSMUSG00000022477	0.0992005	0.0357459	0.023354	0.0527668	2.24627	0.153749	0.813188	0.744951	Aco2	UP
ENSMUSG00000035268	0.18795	0.0557069	0.0545972	0.0994182	2.24586	0.153793	0.813063	0.744951	Pkig	UP
ENSMUSG00000034974	0.158035	0.0308146	0.0663481	0.0850659	2.24453	0.153935	0.812662	0.744951	Dapk3	UP
ENSMUSG00000046792	0.151689	0.0908253	0.0178821	0.0867987	2.24408	0.153984	0.812523	0.744951	Zfp787	UP
ENSMUSG00000047261	0.153902	0.0200278	0.0861814	0.0867037	2.24348	0.154048	0.812343	0.744951	Gap43	UP
ENSMUSG00000023723	0.210133	0.0619724	0.0611689	0.111092	2.2433	0.154067	0.81229	0.744951	Mrps23	UP
ENSMUSG00000038400	0.0465556	0.00722619	0.0230871	0.025623	2.2429	0.15411	0.81217	0.744951	Pmepa1	UP
ENSMUSG00000090071	0.116433	0.034437	0.033772	0.0615472	2.2427	0.154132	0.812107	0.744951	Cdk5r2	UP
ENSMUSG00000032519	0.176614	0.0388521	0.0671058	0.0941908	2.24204	0.154202	0.811909	0.744951	Slc25a38	UP
ENSMUSG00000004451	0.153281	0.0375055	0.0531117	0.0812993	2.24141	0.154271	0.811717	0.744951	Ralb	UP
ENSMUSG00000025486	0.177443	0.0547368	0.0491806	0.0937869	2.24055	0.154363	0.811456	0.744951	Sirt3	UP
ENSMUSG00000015290	0.114617	0.0288825	0.0386376	0.0607123	2.24039	0.15438	0.81141	0.744951	Ubl4a	UP
ENSMUSG00000059325	0.21811	0.0614857	0.0661197	0.115238	2.23968	0.154457	0.811194	0.744951	Hopx	UP
ENSMUSG00000007207	0.148642	0.0700109	0.0246694	0.0811076	2.23958	0.154467	0.811165	0.744951	Stx1a	UP
ENSMUSG00000020739	0.0708662	0.0218308	0.0196435	0.0374468	2.23942	0.154484	0.811117	0.744951	Nup85	UP
ENSMUSG00000048832	0.099323	0.0578444	0.0120822	0.0564165	2.23925	0.154502	0.811065	0.744951	Vps37c	UP
ENSMUSG00000000627	0.123913	0.0874249	0.0113634	0.0742336	2.23913	0.154516	0.811028	0.744951	Sema4f	UP
ENSMUSG00000061983	0.296382	0.0500885	0.137123	0.161198	2.23542	0.154916	0.809904	0.744951	Rps12	UP
ENSMUSG00000003037	0.121893	0.0326677	0.0385922	0.0643842	2.23517	0.154943	0.809829	0.744951	Rab8a	UP
ENSMUSG00000034839	0.175953	0.0454471	0.0576124	0.0930042	2.23445	0.155021	0.80961	0.744951	Larp6	UP
ENSMUSG00000074890	0.111209	0.0162737	0.0567539	0.0614123	2.23282	0.155197	0.809116	0.744951	Lcmt2	UP
ENSMUSG00000070462	0.048598	0.00889761	0.0797967	0.0457641	2.23068	0.15543	0.808466	0.744951	Tlnrd1	UP
ENSMUSG00000032598	0.00298899	0.0408678	0.0343055	0.0260541	2.2293	0.155579	0.80805	0.744951	Nckipsd	UP
ENSMUSG00000062753	0.257101	0.0446154	0.115723	0.139147	2.22822	0.155696	0.807722	0.744951	AI413582	UP
ENSMUSG00000023110	0.0779778	0.00825796	0.0488411	0.0450256	2.22716	0.155812	0.8074	0.744951	Prmt5	UP
ENSMUSG00000078941	0.114825	0.0103734	0.0799092	0.0683691	2.22704	0.155825	0.807362	0.744951	Ak6	UP
ENSMUSG00000028953	0.0826829	0.0212329	0.0269883	0.0436347	2.22687	0.155844	0.80731	0.744951	Abcf2	UP
ENSMUSG00000031629	0.120453	0.0431232	0.0278597	0.0638121	2.22642	0.155893	0.807174	0.744951	Cenpu	UP
ENSMUSG00000095687	0.282151	0.054554	0.116726	0.151144	2.22538	0.156005	0.806861	0.744951	Rnaset2a	UP
ENSMUSG00000028766	0.0382506	0.424423	0.294439	0.252371	2.2246	0.156091	0.806623	0.744951	Alpl	UP
ENSMUSG00000021902	0.0879352	0.035099	0.017754	0.0469294	2.22357	0.156204	0.806309	0.744951	Phf7	UP
ENSMUSG00000046314	0.0138387	0.0435797	0.0114791	0.0229658	2.22335	0.156228	0.806241	0.744951	Stxbp6	UP
ENSMUSG00000005699	0.229222	0.0317391	0.119813	0.126925	2.2221	0.156364	0.805863	0.744951	Pard6a	UP
ENSMUSG00000020289	0.0757305	0.0473129	0.0079456	0.043663	2.22173	0.156405	0.805749	0.744951	Nprl3	UP
ENSMUSG00000032279	0.0326919	0.00235712	0.0269136	0.0206542	2.22103	0.156481	0.805538	0.744951	Idh3a	UP
ENSMUSG00000028568	0.0357285	0.00331095	0.0241594	0.0210663	2.22099	0.156486	0.805525	0.744951	Btf3l4	UP
ENSMUSG00000005078	0.10251	0.0187206	0.0439869	0.0550726	2.21933	0.156668	0.80502	0.744951	Jkamp	UP
ENSMUSG00000027634	0.0673955	0.0207132	0.0182667	0.0354585	2.21835	0.156775	0.804723	0.744951	Ndrg3	UP
ENSMUSG00000039737	0.1701	0.0612418	0.0384789	0.0899401	2.21446	0.157203	0.803539	0.744951	Prkrip1	UP
ENSMUSG00000028706	0.107142	0.0181521	0.0481527	0.0578155	2.21181	0.157496	0.802731	0.744951	Nsun4	UP
ENSMUSG00000032850	0.0033424	0.0356896	0.0235566	0.0208629	2.21135	0.157547	0.802589	0.744951	Rnft2	UP
ENSMUSG00000016308	0.0672207	0.00635736	0.0440171	0.0391984	2.21033	0.15766	0.80228	0.744951	Ube2a	UP
ENSMUSG00000030134	0.00498937	0.0521166	0.0337625	0.0302895	2.20852	0.15786	0.801727	0.744951	Rasgef1a	UP
ENSMUSG00000049721	0.188092	0.0294883	0.297099	0.17156	2.20816	0.1579	0.801617	0.744951	Gal3st1	UP
ENSMUSG00000038622	0.237484	0.0452826	0.0973667	0.126711	2.20786	0.157934	0.801525	0.744951	Med30	UP
ENSMUSG00000007944	0.248367	0.0382095	0.118765	0.135114	2.20719	0.158008	0.80132	0.744951	Ttc9b	UP
ENSMUSG00000003234	0.0716836	0.0454945	0.00704892	0.041409	2.20614	0.158125	0.801	0.744951	Abcf3	UP
ENSMUSG00000027502	0.155478	0.0378495	0.051979	0.081769	2.20522	0.158227	0.80072	0.744951	Rtf2	UP
ENSMUSG00000109324	0.202206	0.0542279	0.0616929	0.106042	2.20324	0.158447	0.800116	0.744951	Prmt1	UP
ENSMUSG00000078974	0.233219	0.0615521	0.0721851	0.122319	2.20255	0.158524	0.799905	0.744951	Sec61g	UP
ENSMUSG00000020265	0.0443997	0.00452273	0.0273973	0.0254399	2.20201	0.158584	0.79974	0.744951	Sumo3	UP
ENSMUSG00000025889	0.143953	0.0197999	0.0735456	0.0790994	2.20043	0.158761	0.799256	0.744951	Snca	UP
ENSMUSG00000008140	0.195999	0.0796348	0.037343	0.104326	2.19935	0.158882	0.798927	0.744951	Emc10	UP
ENSMUSG00000028848	0.181546	0.0624457	0.0423828	0.0954582	2.19788	0.159046	0.798478	0.744951	Gpn2	UP
ENSMUSG00000037580	0.00875677	0.0634366	0.09652	0.0562378	2.19769	0.159067	0.798419	0.744951	Gch1	UP
ENSMUSG00000028945	0.0906387	0.0131135	0.0446022	0.0494515	2.19681	0.159166	0.79815	0.744951	Rheb	UP
ENSMUSG00000021680	0.157774	0.0724693	0.02518	0.0851411	2.1945	0.159425	0.797443	0.744951	Crhbp	UP
ENSMUSG00000046691	0.0446506	0.00267904	0.0410215	0.0294504	2.19343	0.159545	0.797116	0.744951	Chtf8	UP
ENSMUSG00000026940	0.189252	0.0142483	0.138634	0.114045	2.19343	0.159545	0.797115	0.744951	Ccdc183	UP
ENSMUSG00000096472	0.152298	0.0222559	0.0739646	0.0828395	2.19145	0.159769	0.796507	0.744951	Cdkn2d	UP
ENSMUSG00000029076	0.0769147	0.0213558	0.0223657	0.040212	2.19096	0.159824	0.796357	0.744951	Sdf4	UP
ENSMUSG00000031633	0.187701	0.0541927	0.0521224	0.0980054	2.18509	0.160488	0.794559	0.744951	Slc25a4	UP
ENSMUSG00000033350	0.00534549	0.0730077	0.053337	0.0438967	2.1845	0.160555	0.794376	0.744951	Chst2	UP
ENSMUSG00000052981	0.1294	0.0330152	0.04045	0.0676216	2.18392	0.160621	0.794197	0.744951	Ube2ql1	UP
ENSMUSG00000081721	0.141468	0.0236396	0.234507	0.133205	2.18325	0.160697	0.793993	0.744951	Gm13882	UP
ENSMUSG00000078812	0.184599	0.0429489	0.0625891	0.0967124	2.18275	0.160754	0.793838	0.744951	Eif5a	UP
ENSMUSG00000032860	0.0295251	0.0062056	0.0533095	0.0296801	2.18269	0.160761	0.79382	0.744951	P2ry2	UP
ENSMUSG00000022760	0.193218	0.0538262	0.0554182	0.100821	2.18223	0.160813	0.793678	0.744951	Thap7	UP
ENSMUSG00000047810	0.00633506	0.0743557	0.0960054	0.0588987	2.18025	0.161039	0.79307	0.744951	Ccdc88b	UP
ENSMUSG00000025377	0.051585	0.0681306	0.00464339	0.041453	2.18008	0.161058	0.793018	0.744951	Tepsin	UP
ENSMUSG00000037509	0.092818	0.0376379	0.0171968	0.0492176	2.17924	0.161153	0.792761	0.744951	Arhgef4	UP
ENSMUSG00000031883	0.0983313	0.00630612	0.0774761	0.0607045	2.17911	0.161169	0.79272	0.744951	Car7	UP
ENSMUSG00000035258	0.00879565	0.144582	0.157601	0.10366	2.17861	0.161225	0.792566	0.744951	Abi3bp	UP
ENSMUSG00000002910	0.145684	0.0271651	0.0586635	0.0771709	2.17734	0.161371	0.792175	0.744951	Arrdc2	UP
ENSMUSG00000039016	0.253309	0.0308955	0.135134	0.139779	2.17565	0.161563	0.791657	0.744951	Timm8b	UP
ENSMUSG00000018143	0.180694	0.0472288	0.0546577	0.0941935	2.1752	0.161615	0.791518	0.744951	Mafk	UP
ENSMUSG00000019173	0.135115	0.0337685	0.042595	0.0704929	2.17494	0.161645	0.791437	0.744951	Rab5c	UP
ENSMUSG00000028133	0.0557414	0.0596754	0.00324957	0.0395555	2.17476	0.161666	0.791382	0.744951	Rwdd3	UP
ENSMUSG00000034757	0.0900779	0.0309603	0.0203959	0.0471447	2.17436	0.161712	0.791258	0.744951	Tmub2	UP
ENSMUSG00000037852	0.109237	0.0289042	0.0326127	0.0569178	2.17399	0.161754	0.791145	0.744951	Cpe	UP
ENSMUSG00000093910	0.0259513	0.101967	0.0314965	0.0531383	2.17185	0.161999	0.790487	0.744951	Zfp853	UP
ENSMUSG00000037419	0.0731219	0.0501087	0.00569622	0.0429756	2.17178	0.162007	0.790466	0.744951	Endod1	UP
ENSMUSG00000037339	0.124313	0.0470888	0.0248275	0.0654099	2.16986	0.162228	0.789875	0.744951	Fam53a	UP
ENSMUSG00000028331	0.139248	0.0400556	0.0380344	0.0724459	2.16865	0.162368	0.7895	0.744951	Trmo	UP
ENSMUSG00000025034	0.070021	0.0295631	0.0120667	0.0372169	2.16856	0.162378	0.789472	0.744951	Trim8	UP
ENSMUSG00000022761	0.0398061	0.0033693	0.0258061	0.0229938	2.16678	0.162583	0.788925	0.744951	Lztr1	UP
ENSMUSG00000018923	0.225182	0.0286994	0.115404	0.123095	2.16527	0.162758	0.788458	0.744951	Med11	UP
ENSMUSG00000031163	0.469526	0.667461	0.048457	0.395148	2.16496	0.162794	0.788362	0.744951	Glod5	UP
ENSMUSG00000078923	0.190323	0.0481398	0.0586257	0.0990294	2.16472	0.162821	0.78829	0.744951	Ube2v1	UP
ENSMUSG00000023988	0.160585	0.0335349	0.0583204	0.0841469	2.16409	0.162894	0.788095	0.744951	Bysl	UP
ENSMUSG00000021474	0.0871022	0.0313247	0.0183946	0.0456072	2.16346	0.162967	0.787901	0.744951	Sfxn1	UP
ENSMUSG00000037032	0.126814	0.032274	0.0387693	0.0659524	2.16319	0.162998	0.787817	0.744951	Apbb1	UP
ENSMUSG00000058173	0.334987	0.0800854	0.108311	0.174461	2.1625	0.163078	0.787604	0.744951	Smco4	UP
ENSMUSG00000071657	0.111003	0.0171831	0.0500998	0.0594285	2.16245	0.163085	0.787587	0.744951	Bscl2	UP
ENSMUSG00000046841	0.0882388	0.00574042	0.0656024	0.0531939	2.16146	0.163199	0.787283	0.744951	Ckap4	UP
ENSMUSG00000041046	0.298026	0.117569	0.0556588	0.157085	2.16067	0.16329	0.78704	0.744951	Ramp3	UP
ENSMUSG00000028099	0.0967177	0.0190905	0.0364416	0.0507499	2.15743	0.163668	0.786037	0.744951	Polr3c	UP
ENSMUSG00000032006	0.0970724	0.0950715	0.00479248	0.0656455	2.15712	0.163704	0.785942	0.744951	Pdgfd	UP
ENSMUSG00000030844	0.178421	0.0630805	0.0380584	0.0931866	2.15585	0.163852	0.785549	0.744951	Rgs10	UP
ENSMUSG00000026688	0.22913	0.0282679	0.118238	0.125212	2.15553	0.163889	0.78545	0.744951	Mgst3	UP
ENSMUSG00000021943	0.196453	0.0615715	0.0481699	0.102065	2.15543	0.163901	0.785419	0.744951	Gdf10	UP
ENSMUSG00000041733	0.0931086	0.0335585	0.0193746	0.0486806	2.15513	0.163936	0.785326	0.744951	Coq5	UP
ENSMUSG00000117901	0.23385	0.0801241	0.0517347	0.121903	2.1549	0.163963	0.785253	0.744951	AC109619.1	UP
ENSMUSG00000030707	0.208936	0.0464692	0.0711973	0.108868	2.15405	0.164063	0.78499	0.744951	Coro1a	UP
ENSMUSG00000098006	0.452521	0.252632	0.0484991	0.251218	2.15391	0.164079	0.784948	0.744951	Gm8565	UP
ENSMUSG00000061086	0.369554	0.0628537	0.154622	0.195676	2.153	0.164184	0.784668	0.744951	Myl4	UP
ENSMUSG00000030120	0.149849	0.0337455	0.0504202	0.0780049	2.15227	0.164271	0.78444	0.744951	Mlf2	UP
ENSMUSG00000115300	0.0879769	0.16886	0.020345	0.0923941	2.15223	0.164276	0.784427	0.744951	Gm49188	UP
ENSMUSG00000101939	0.198717	0.0191153	0.117305	0.111712	2.15154	0.164355	0.784216	0.744951	Gm28438	UP
ENSMUSG00000020849	0.0879107	0.0142096	0.0378448	0.046655	2.14734	0.164849	0.782913	0.744951	Ywhae	UP
ENSMUSG00000087406	0.285002	0.057714	0.103974	0.148897	2.14702	0.164887	0.782814	0.744951	E130215H24Rik	UP
ENSMUSG00000026036	0.0197607	0.00487866	0.0390309	0.0212234	2.14682	0.16491	0.782752	0.744951	Nif3l1	UP
ENSMUSG00000058258	0.0699745	0.00922593	0.110833	0.0633444	2.14595	0.165013	0.782482	0.744951	Idi1	UP
ENSMUSG00000020476	0.170001	0.0488175	0.0451331	0.0879839	2.14478	0.165151	0.782119	0.744951	Dbnl	UP
ENSMUSG00000003299	0.201497	0.0729438	0.040957	0.105133	2.14298	0.165363	0.781562	0.744951	Mrpl4	UP
ENSMUSG00000002984	0.222519	0.0793331	0.0461042	0.115986	2.14297	0.165364	0.781559	0.744951	Tomm40	UP
ENSMUSG00000008373	0.165027	0.0410794	0.0502409	0.0854492	2.14283	0.165381	0.781514	0.744951	Prpf31	UP
ENSMUSG00000112150	0.277641	0.232304	0.0136949	0.174547	2.1421	0.165467	0.781289	0.744951	9530018F02Rik	UP
ENSMUSG00000035198	0.119948	0.0388384	0.0278465	0.062211	2.14208	0.16547	0.78128	0.744951	Tubg1	UP
ENSMUSG00000022678	0.127135	0.0585829	0.0183102	0.0680093	2.14091	0.165608	0.780918	0.744951	Nde1	UP
ENSMUSG00000020346	0.0709099	0.0251094	0.0147586	0.036926	2.1403	0.16568	0.78073	0.744951	Mgat1	UP
ENSMUSG00000053226	0.161296	0.0102273	0.115587	0.0957034	2.13965	0.165758	0.780526	0.744951	Dand5	UP
ENSMUSG00000028719	0.0396315	0.00347269	0.024105	0.022403	2.13917	0.165814	0.780378	0.744951	Cmpk1	UP
ENSMUSG00000030317	0.0799615	0.13912	0.0135644	0.0775486	2.1384	0.165906	0.780139	0.744951	Timp4	UP
ENSMUSG00000025228	0.0896767	0.020487	0.0292909	0.0464848	2.13773	0.165985	0.779931	0.744951	Actr1a	UP
ENSMUSG00000006411	0.0138456	0.0326193	0.080245	0.0422367	2.13728	0.166038	0.779793	0.744951	Nectin4	UP
ENSMUSG00000020515	0.121279	0.03603	0.030677	0.0626618	2.13506	0.166303	0.779099	0.744951	Cnot8	UP
ENSMUSG00000110611	0.0520402	0.0250732	0.00688323	0.0279989	2.13447	0.166373	0.778916	0.744951	Gm20163	UP
ENSMUSG00000032551	0.152124	0.0233253	0.0667373	0.0807289	2.1338	0.166453	0.778709	0.744951	1110059G10Rik	UP
ENSMUSG00000031948	0.148922	0.0359004	0.0460766	0.0769664	2.13218	0.166647	0.778204	0.744951	Kars	UP
ENSMUSG00000060904	0.0527577	0.00240579	0.0447676	0.0333104	2.13207	0.166659	0.778171	0.744951	Arl1	UP
ENSMUSG00000036432	0.093073	0.00678443	0.0610607	0.0536394	2.12988	0.166921	0.777489	0.744951	Siah2	UP
ENSMUSG00000037822	0.0641343	0.0223835	0.013365	0.0332942	2.12903	0.167023	0.777224	0.744951	Smim14	UP
ENSMUSG00000022174	0.250114	0.0672391	0.0693729	0.128909	2.127	0.167266	0.776593	0.744951	Dad1	UP
ENSMUSG00000019868	0.133169	0.014323	0.0713953	0.0729625	2.12614	0.16737	0.776323	0.744951	Vta1	UP
ENSMUSG00000057788	0.160611	0.0763235	0.021349	0.0860944	2.12594	0.167394	0.77626	0.744951	Ddx49	UP
ENSMUSG00000024665	0.0744609	0.00581378	0.0467299	0.0423349	2.1233	0.16771	0.77544	0.744951	Fads2	UP
ENSMUSG00000041084	0.180601	0.0295844	0.0747701	0.0949851	2.12252	0.167805	0.775196	0.744951	Ostc	UP
ENSMUSG00000039661	0.0705806	0.0185697	0.145713	0.0782877	2.12134	0.167947	0.774827	0.744951	Dusp26	UP
ENSMUSG00000030733	0.0542923	0.037406	0.00343001	0.0317094	2.12013	0.168094	0.774448	0.744951	Sh2b1	UP
ENSMUSG00000097239	0.435361	0.208467	0.0563257	0.233384	2.11927	0.168198	0.774179	0.744951	Gm27029	UP
ENSMUSG00000022706	0.253565	0.0533632	0.0866561	0.131195	2.11825	0.168321	0.773863	0.744951	Mrpl40	UP
ENSMUSG00000021982	0.0515106	0.0337223	0.00358693	0.0296066	2.11678	0.168498	0.773404	0.744951	Cdadc1	UP
ENSMUSG00000023008	0.0770068	0.0403138	0.00841234	0.041911	2.11484	0.168735	0.772795	0.744951	Fmnl3	UP
ENSMUSG00000029066	0.24101	0.0341554	0.108524	0.127896	2.11419	0.168813	0.772594	0.744951	Mrpl20	UP
ENSMUSG00000032105	0.361532	0.057714	0.150762	0.190003	2.11413	0.16882	0.772576	0.744951	Pdzd3	UP
ENSMUSG00000049641	0.227156	0.176976	0.0106684	0.138267	2.11343	0.168906	0.772355	0.744951	Vgll2	UP
ENSMUSG00000025202	0.120379	0.0336235	0.255826	0.136609	2.11288	0.168973	0.772183	0.744951	Scd3	UP
ENSMUSG00000025735	0.245652	0.08649	0.0494005	0.127181	2.1128	0.168983	0.772158	0.744951	Rhbdl1	UP
ENSMUSG00000039903	0.246179	0.124165	0.028606	0.132983	2.1121	0.169067	0.771941	0.744951	Eva1c	UP
ENSMUSG00000002524	0.158322	0.045031	0.0406525	0.081335	2.11183	0.169101	0.771855	0.744951	Puf60	UP
ENSMUSG00000075467	0.195868	0.066563	0.0410646	0.101165	2.11112	0.169186	0.771635	0.744951	Dnlz	UP
ENSMUSG00000024190	0.162067	0.0436414	0.0439582	0.0832221	2.11104	0.169197	0.771607	0.744951	Dusp1	UP
ENSMUSG00000001313	0.217884	0.0686897	0.0498702	0.112148	2.11017	0.169303	0.771336	0.744951	Rnd2	UP
ENSMUSG00000021371	0.0196425	0.0573743	0.0119006	0.0296391	2.11007	0.169315	0.771305	0.744951	Mcur1	UP
ENSMUSG00000039519	0.126938	0.0156292	0.0617837	0.0681169	2.10969	0.169362	0.771185	0.744951	Cyp7b1	UP
ENSMUSG00000028621	0.100677	0.00544847	0.125719	0.0772815	2.1094	0.169397	0.771094	0.744951	Cyb5rl	UP
ENSMUSG00000070814	0.0563222	0.00843179	0.0243501	0.0297014	2.10928	0.169412	0.771056	0.744951	Zswim9	UP
ENSMUSG00000048965	0.00557515	0.0346879	0.0610248	0.0337626	2.10837	0.169523	0.770772	0.744951	Mrgpre	UP
ENSMUSG00000054013	0.220729	0.0637471	0.0554744	0.113317	2.10786	0.169585	0.770613	0.744951	Tmem179	UP
ENSMUSG00000030264	0.11482	0.0303278	0.0316039	0.0589173	2.10766	0.169609	0.770551	0.744951	Thumpd3	UP
ENSMUSG00000045980	0.0242933	0.0544688	0.00772878	0.0288303	2.10716	0.169671	0.770393	0.744951	Tmem104	UP
ENSMUSG00000020260	0.093005	0.0112919	0.0454431	0.0499133	2.10657	0.169743	0.770207	0.744951	Pofut2	UP
ENSMUSG00000059810	0.153464	0.0453417	0.037519	0.0787749	2.10556	0.169866	0.769893	0.744951	Rgs3	UP
ENSMUSG00000002803	0.190006	0.0343134	0.0719194	0.0987464	2.10531	0.169898	0.769812	0.744951	Btbd6	UP
ENSMUSG00000045007	0.138852	0.0177929	0.0656623	0.0741024	2.10514	0.169917	0.769762	0.744951	Tubg2	UP
ENSMUSG00000034064	0.0669274	0.0155007	0.0207369	0.0343883	2.1046	0.169984	0.769591	0.744951	Poglut1	UP
ENSMUSG00000017221	0.148441	0.0421617	0.0377824	0.0761284	2.10425	0.170027	0.769481	0.744951	Psmd3	UP
ENSMUSG00000062270	0.0670388	0.00579505	0.0388401	0.0372246	2.10333	0.170141	0.769192	0.744951	Morf4l1	UP
ENSMUSG00000043644	0.397781	0.173949	0.057797	0.209842	2.10321	0.170154	0.769157	0.744951	0610009L18Rik	UP
ENSMUSG00000035885	0.217663	0.0412911	0.0791602	0.112705	2.10248	0.170244	0.768927	0.744951	Cox8a	UP
ENSMUSG00000027357	0.113933	0.0218186	0.0411063	0.0589526	2.10182	0.170326	0.768719	0.744951	Crls1	UP
ENSMUSG00000032648	0.0781687	0.19759	0.0333311	0.10303	2.1018	0.170328	0.768714	0.744951	Pygm	UP
ENSMUSG00000004231	0.161763	0.298888	0.0295716	0.163408	2.10172	0.170337	0.76869	0.744951	Pax2	UP
ENSMUSG00000035890	0.121345	0.0274554	0.0381929	0.062331	2.10086	0.170443	0.76842	0.744951	Rnf126	UP
ENSMUSG00000010609	0.166827	0.0888207	0.0168862	0.0908447	2.09822	0.170769	0.76759	0.744951	Psen2	UP
ENSMUSG00000010538	0.190691	0.10961	0.0164823	0.105595	2.09805	0.170791	0.767536	0.744951	Tsacc	UP
ENSMUSG00000033128	0.139106	0.0587281	0.0211186	0.0729842	2.09737	0.170874	0.767324	0.744951	Gga1	UP
ENSMUSG00000019428	0.18012	0.0536173	0.0431578	0.0922984	2.097	0.17092	0.767206	0.744951	Fkbp8	UP
ENSMUSG00000038520	0.142052	0.0572144	0.0231407	0.0741359	2.09695	0.170927	0.767191	0.744951	Tbc1d17	UP
ENSMUSG00000021266	0.160818	0.0508412	0.035913	0.0825242	2.0954	0.171119	0.766703	0.744951	Wars	UP
ENSMUSG00000022856	0.198101	0.0335988	0.0774207	0.10304	2.09495	0.171174	0.766562	0.744951	Tmem41a	UP
ENSMUSG00000062272	0.0204524	0.224401	0.336939	0.193931	2.09376	0.171321	0.766188	0.744951	Olfr1129	UP
ENSMUSG00000021391	0.231648	0.124263	0.0226848	0.126199	2.0918	0.171565	0.765572	0.744951	Cenpp	UP
ENSMUSG00000006418	0.12578	0.0286616	0.0388613	0.0644344	2.09108	0.171654	0.765346	0.744951	Rnf114	UP
ENSMUSG00000102252	0.149227	0.0326008	0.0477708	0.0765329	2.09049	0.171727	0.765161	0.744951	Snrpn	UP
ENSMUSG00000094282	0.166735	0.0921351	0.0152886	0.0913861	2.09024	0.171758	0.765083	0.744951	Cfap73	UP
ENSMUSG00000025171	0.202433	0.0597576	0.048457	0.103549	2.08982	0.171811	0.76495	0.744951	Ubtd1	UP
ENSMUSG00000079111	0.143283	0.0259547	0.053089	0.074109	2.08975	0.171819	0.764928	0.744951	Kdelr2	UP
ENSMUSG00000072235	0.171548	0.0323858	0.0615837	0.0885058	2.08898	0.171915	0.764685	0.744951	Tuba1a	UP
ENSMUSG00000109228	0.309826	0.201335	0.0194933	0.176885	2.0884	0.171988	0.764503	0.744951	Fam81b	UP
ENSMUSG00000031879	0.238617	0.044427	0.0862455	0.123097	2.08609	0.172276	0.763775	0.744951	Ciao2b	UP
ENSMUSG00000032057	0.248869	0.0485526	0.086802	0.128075	2.08596	0.172292	0.763735	0.744951	4833427G06Rik	UP
ENSMUSG00000032120	0.0914937	0.031221	0.0183223	0.0470123	2.08478	0.172439	0.763363	0.744951	C2cd2l	UP
ENSMUSG00000054204	0.157477	0.00926318	0.104403	0.0903811	2.08461	0.172461	0.76331	0.744951	Alkal2	UP
ENSMUSG00000018677	0.187461	0.0544858	0.0452452	0.0957308	2.0837	0.172575	0.763021	0.744951	Slc25a39	UP
ENSMUSG00000026179	0.0886825	0.054986	0.00613068	0.049933	2.08365	0.172581	0.763007	0.744951	Pnkd	UP
ENSMUSG00000063802	0.248591	0.0875142	0.0476352	0.127913	2.08236	0.172743	0.7626	0.744951	Hspbp1	UP
ENSMUSG00000020781	0.102352	0.0213681	0.0336219	0.0524473	2.08109	0.172902	0.762201	0.744951	Tsen54	UP
ENSMUSG00000002365	0.0156582	0.0302084	0.00306769	0.0163115	2.0801	0.173026	0.761888	0.744951	Snx9	UP
ENSMUSG00000033845	0.161628	0.0215201	0.0723739	0.0851741	2.08	0.173038	0.761857	0.744951	Mrpl15	UP
ENSMUSG00000036067	0.1943	0.0628903	0.0412125	0.0994676	2.07972	0.173074	0.761768	0.744951	Slc2a6	UP
ENSMUSG00000060601	0.101243	0.022355	0.0316676	0.0517551	2.0794	0.173114	0.761667	0.744951	Nr1h2	UP
ENSMUSG00000040767	0.273955	0.0635409	0.0820571	0.139851	2.07911	0.173151	0.761576	0.744951	Snrnp25	UP
ENSMUSG00000029175	0.0917946	0.0146794	0.036528	0.0476673	2.07724	0.173386	0.760986	0.744951	Slc35f6	UP
ENSMUSG00000023832	0.134062	0.00807136	0.0868461	0.0763266	2.07698	0.173419	0.760903	0.744951	Acat2	UP
ENSMUSG00000035754	0.124791	0.0321626	0.0337444	0.0635661	2.07624	0.173513	0.760668	0.744951	Wdr18	UP
ENSMUSG00000025728	0.0482837	0.0278681	0.0038371	0.0266629	2.07578	0.17357	0.760525	0.744951	Pigq	UP
ENSMUSG00000034254	0.12824	0.0507043	0.0206289	0.0665245	2.07526	0.173636	0.76036	0.744951	Agpat1	UP
ENSMUSG00000029641	0.184344	0.0314164	0.0699321	0.0952309	2.07371	0.173832	0.75987	0.744951	Rasl11a	UP
ENSMUSG00000016252	0.338107	0.0525053	0.136531	0.175714	2.07352	0.173856	0.759811	0.744951	Atp5e	UP
ENSMUSG00000040938	0.140574	0.0586675	0.0206526	0.073298	2.07158	0.174102	0.759195	0.744951	Slc16a11	UP
ENSMUSG00000003344	0.133514	0.0470339	0.0250986	0.0685487	2.07134	0.174132	0.759121	0.744951	Btbd2	UP
ENSMUSG00000044024	0.108837	0.0171959	0.04333	0.0564543	2.07124	0.174144	0.75909	0.744951	Rell2	UP
ENSMUSG00000035228	0.170106	0.0232946	0.0738885	0.0890964	2.06924	0.174399	0.758457	0.744951	Ccdc106	UP
ENSMUSG00000030695	0.147721	0.0236697	0.0580891	0.0764934	2.06884	0.174449	0.758331	0.744951	Aldoa	UP
ENSMUSG00000021361	0.2122	0.0358232	0.0805284	0.109517	2.06876	0.174459	0.758307	0.744951	Tmem14c	UP
ENSMUSG00000003863	0.00116303	0.0366251	0.043136	0.0269747	2.0683	0.174518	0.758159	0.744951	Ppfia3	UP
ENSMUSG00000059291	0.273497	0.0474705	0.10171	0.140892	2.06811	0.174542	0.758101	0.744951	Rpl11	UP
ENSMUSG00000022551	0.196838	0.0590259	0.0447629	0.100209	2.06661	0.174734	0.757623	0.744951	Cyc1	UP
ENSMUSG00000028975	0.121151	0.0377388	0.0263577	0.0617493	2.06642	0.174757	0.757565	0.744951	Pex14	UP
ENSMUSG00000038486	0.00326155	0.0289924	0.0140005	0.0154181	2.06633	0.174769	0.757537	0.744951	Sv2a	UP
ENSMUSG00000083863	0.0140287	0.270106	0.181114	0.155083	2.06611	0.174796	0.757468	0.744951	Gm13341	UP
ENSMUSG00000079316	0.0890582	0.00441111	0.060666	0.0513784	2.06564	0.174856	0.757318	0.744951	Rab9	UP
ENSMUSG00000024121	0.199158	0.0663315	0.0398844	0.101791	2.06564	0.174857	0.757318	0.744951	Atp6v0c	UP
ENSMUSG00000004961	0.228242	0.046457	0.0748776	0.116526	2.06395	0.175073	0.756782	0.744951	Syt5	UP
ENSMUSG00000028541	0.141608	0.0327353	0.0417	0.0720145	2.06387	0.175082	0.756758	0.744951	B4galt2	UP
ENSMUSG00000019813	0.0157908	0.000576122	0.0195945	0.0119871	2.06312	0.175179	0.756519	0.744951	Cep57l1	UP
ENSMUSG00000062376	0.112692	0.0229989	0.0368514	0.0575142	2.06311	0.175179	0.756518	0.744951	Borcs7	UP
ENSMUSG00000003346	0.22668	0.0523688	0.0667217	0.115257	2.06311	0.175179	0.756517	0.744951	Abhd17a	UP
ENSMUSG00000020664	0.0116971	0.00294384	0.0249513	0.0131974	2.06302	0.175192	0.756487	0.744951	Dld	UP
ENSMUSG00000033307	0.245395	0.0484328	0.0823147	0.125381	2.06222	0.175293	0.756234	0.744951	Mif	UP
ENSMUSG00000004748	0.192236	0.0483281	0.0522322	0.0975987	2.062	0.175321	0.756166	0.744951	Mtfp1	UP
ENSMUSG00000038459	0.0540717	0.0248338	0.00660722	0.0285042	2.06191	0.175333	0.756137	0.744951	Abhd17c	UP
ENSMUSG00000058254	0.108518	0.0380167	0.0202192	0.0555847	2.06168	0.175362	0.756065	0.744951	Tspan7	UP
ENSMUSG00000016427	0.269945	0.0462354	0.100486	0.138889	2.06147	0.175389	0.755997	0.744951	Ndufa1	UP
ENSMUSG00000022474	0.201346	0.0365382	0.0718209	0.103235	2.06051	0.175513	0.755692	0.744951	Pmm1	UP
ENSMUSG00000092178	0.075356	0.106233	0.00451236	0.0620339	2.06022	0.17555	0.7556	0.744951	Gm45351	UP
ENSMUSG00000031988	0.0118148	0.000817288	0.0173328	0.00998828	2.05762	0.175883	0.754775	0.744951	Vps26b	UP
ENSMUSG00000027500	0.10763	0.0105114	0.0550589	0.0577333	2.05695	0.17597	0.754562	0.744951	Stmn2	UP
ENSMUSG00000023236	0.172439	0.0223173	0.0761723	0.0903097	2.05674	0.175997	0.754495	0.744951	Scg5	UP
ENSMUSG00000042532	0.150018	0.0337335	0.0448061	0.0761858	2.05607	0.176082	0.754284	0.744951	Golga7b	UP
ENSMUSG00000035372	0.0965228	0.026758	0.0235007	0.0489272	2.05435	0.176304	0.753737	0.744951	1810055G02Rik	UP
ENSMUSG00000021070	0.085184	0.0142483	0.0319419	0.0437914	2.05427	0.176314	0.753712	0.744951	Bdkrb2	UP
ENSMUSG00000006800	0.0126928	0.0308504	0.00447365	0.0160056	2.054	0.176349	0.753628	0.744951	Sulf2	UP
ENSMUSG00000010311	0.141703	0.0354995	0.0381604	0.0717878	2.05306	0.17647	0.753328	0.744951	Optc	UP
ENSMUSG00000022503	0.158915	0.0125034	0.0889132	0.0867772	2.0525	0.176543	0.753149	0.744951	Nubp1	UP
ENSMUSG00000004902	0.081677	0.0740608	0.00152631	0.0524213	2.05233	0.176564	0.753097	0.744951	Slc25a18	UP
ENSMUSG00000097288	0.235366	0.0565299	0.0658656	0.119254	2.0519	0.17662	0.75296	0.744951	Gm2155	UP
ENSMUSG00000024037	0.00162718	0.0369958	0.0254534	0.0213588	2.05111	0.176722	0.752708	0.744951	Wdr4	UP
ENSMUSG00000012117	0.0962218	0.0162202	0.0357353	0.0493924	2.05094	0.176745	0.752653	0.744951	Dhdds	UP
ENSMUSG00000039347	0.139771	0.036113	0.0363999	0.0707612	2.05076	0.176768	0.752597	0.744951	Atp6v0e2	UP
ENSMUSG00000025132	0.165893	0.0474163	0.0387974	0.0840355	2.04944	0.176939	0.752176	0.744951	Arhgdia	UP
ENSMUSG00000002844	0.196732	0.0667086	0.0374757	0.100306	2.0493	0.176957	0.752131	0.744951	Adprh	UP
ENSMUSG00000006998	0.0647924	0.00200046	0.0493024	0.0386984	2.04906	0.176988	0.752055	0.744951	Psmd2	UP
ENSMUSG00000097929	0.0261181	0.00612551	0.0551286	0.0291241	2.0473	0.177216	0.751497	0.744951	Tunar	UP
ENSMUSG00000045691	0.0195731	0.00647943	0.0467502	0.0242676	2.04621	0.177358	0.75115	0.744951	Thtpa	UP
ENSMUSG00000022544	0.195351	0.0503162	0.0507039	0.0987904	2.04618	0.177362	0.751139	0.744951	Eef2kmt	UP
ENSMUSG00000029730	0.0983249	0.0160335	0.0370413	0.0504666	2.04437	0.177598	0.750563	0.744951	Mcm7	UP
ENSMUSG00000040158	0.159326	0.0439353	0.0383733	0.0805448	2.04308	0.177765	0.750154	0.744951	Tax1bp3	UP
ENSMUSG00000037894	0.101131	0.0128025	0.0444311	0.0527881	2.04302	0.177773	0.750134	0.744951	H2az1	UP
ENSMUSG00000053801	0.219796	0.0684064	0.0461366	0.111446	2.04283	0.177798	0.750073	0.744951	Grwd1	UP
ENSMUSG00000029627	0.107533	0.0160362	0.0427863	0.0554517	2.04157	0.177962	0.749673	0.744951	Zkscan14	UP
ENSMUSG00000042992	0.148847	0.0267354	0.0521819	0.0759213	2.04116	0.178016	0.749541	0.744951	Borcs5	UP
ENSMUSG00000036186	0.163628	0.0327919	0.0527319	0.0830506	2.04066	0.178081	0.749383	0.744951	Dipk1b	UP
ENSMUSG00000022193	0.249313	0.0602455	0.0682356	0.125931	2.03991	0.17818	0.749142	0.744951	Psmb5	UP
ENSMUSG00000039771	0.248375	0.0640308	0.0638367	0.125414	2.0399	0.17818	0.74914	0.744951	Polr2j	UP
ENSMUSG00000027523	0.122396	0.0221461	0.0426092	0.0623837	2.03988	0.178183	0.749135	0.744951	Gnas	UP
ENSMUSG00000066235	0.146188	0.0659968	0.0174527	0.0765459	2.03931	0.178257	0.748952	0.744951	Pomgnt2	UP
ENSMUSG00000054452	0.171099	0.0442884	0.043759	0.086382	2.0393	0.178259	0.74895	0.744951	Tle5	UP
ENSMUSG00000031736	0.0840466	0.00581516	0.048457	0.0461062	2.03883	0.17832	0.7488	0.744951	Crnde	UP
ENSMUSG00000030731	0.134573	0.0546342	0.0192794	0.0694954	2.03789	0.178444	0.748499	0.744951	Syt3	UP
ENSMUSG00000006442	0.235724	0.0704193	0.0514899	0.119211	2.03737	0.178511	0.748334	0.744951	Srm	UP
ENSMUSG00000085911	0.0879769	0.39446	0.826608	0.436348	2.03662	0.178609	0.748096	0.744951	Gm14061	UP
ENSMUSG00000043770	0.325541	0.0764886	0.0909067	0.164312	2.03553	0.178753	0.747747	0.744951	Gm12481	UP
ENSMUSG00000051695	0.0890572	0.0241386	0.0216005	0.0449321	2.03546	0.178763	0.747723	0.744951	Pcbp1	UP
ENSMUSG00000033707	0.218189	0.103928	0.0232307	0.115116	2.0354	0.178771	0.747704	0.744951	Lrrc24	UP
ENSMUSG00000057858	0.0555963	0.00504683	0.0284446	0.0296959	2.03316	0.179065	0.74699	0.744951	Fam204a	UP
ENSMUSG00000047230	0.434764	0.0386077	0.224548	0.23264	2.033	0.179086	0.746938	0.744951	Cldn2	UP
ENSMUSG00000026080	0.109804	0.0532643	0.0111583	0.0580757	2.03217	0.179195	0.746675	0.744951	Chst10	UP
ENSMUSG00000002728	0.119239	0.00936959	0.0647476	0.064452	2.03211	0.179203	0.746654	0.744951	Naa20	UP
ENSMUSG00000037148	0.0379094	0.000576923	0.0428316	0.027106	2.03187	0.179235	0.746578	0.744951	Arhgap10	UP
ENSMUSG00000023353	0.105957	0.0334454	0.0214278	0.05361	2.0305	0.179415	0.746142	0.744951	Agap3	UP
ENSMUSG00000115423	0.189552	0.0119313	0.111531	0.104338	2.0299	0.179495	0.745948	0.744951	AL731706.1	UP
ENSMUSG00000030922	0.148169	0.0907645	0.00827813	0.0824038	2.02971	0.17952	0.745888	0.744951	Lyrm1	UP
ENSMUSG00000015095	0.13132	0.0533515	0.0184476	0.0677063	2.02929	0.179576	0.745752	0.744951	Fbxw5	UP
ENSMUSG00000024142	0.0413751	0.0684788	0.00396927	0.037941	2.02879	0.179641	0.745595	0.744951	Mlst8	UP
ENSMUSG00000033192	0.11636	0.0545096	0.0125806	0.0611501	2.02873	0.179649	0.745576	0.744951	Lpcat2	UP
ENSMUSG00000103009	0.222204	0.192668	0.00299123	0.139288	2.02808	0.179735	0.745367	0.744951	Gm4430	UP
ENSMUSG00000044894	0.301919	0.044623	0.118495	0.155012	2.02667	0.179922	0.744915	0.744951	Uqcrq	UP
ENSMUSG00000028051	0.0332066	0.0464095	0.00146127	0.0270258	2.02617	0.179989	0.744754	0.744951	Hcn3	UP
ENSMUSG00000015357	0.0333733	0.000433723	0.0287261	0.0208444	2.02508	0.180133	0.744406	0.744951	Clpx	UP
ENSMUSG00000033554	0.100606	0.0245417	0.0267132	0.0506202	2.02476	0.180175	0.744305	0.744951	Dph5	UP
ENSMUSG00000074218	0.165656	0.0235884	0.0661857	0.0851434	2.02276	0.18044	0.743666	0.744951	Cox7a1	UP
ENSMUSG00000028799	0.080822	0.0578821	0.00244136	0.0470485	2.02221	0.180515	0.743488	0.744951	Zfp362	UP
ENSMUSG00000068240	0.308007	0.0563808	0.103779	0.156055	2.0215	0.180609	0.743262	0.744951	Uba52	UP
ENSMUSG00000003848	0.134589	0.0456968	0.0243496	0.0682119	2.02074	0.180711	0.743016	0.744951	Nob1	UP
ENSMUSG00000021400	0.0621109	0.00289598	0.0396055	0.0348708	2.02067	0.180719	0.742996	0.744951	Wrnip1	UP
ENSMUSG00000010054	0.125835	0.0132124	0.059101	0.0660494	2.02008	0.180798	0.742807	0.744951	Tusc2	UP
ENSMUSG00000023094	0.191341	0.0381605	0.060181	0.0965609	2.01949	0.180877	0.742616	0.744951	Msrb2	UP
ENSMUSG00000031903	0.144266	0.0327646	0.0403993	0.0724766	2.01535	0.18143	0.74129	0.744951	Pla2g15	UP
ENSMUSG00000019158	0.320506	0.0508083	0.118348	0.163221	2.01449	0.181546	0.741014	0.744951	Tmem160	UP
ENSMUSG00000035776	0.0607322	0.00526016	0.0308667	0.0322863	2.01423	0.181581	0.740931	0.744951	Cd99l2	UP
ENSMUSG00000067924	0.215908	0.0556993	0.0533721	0.108326	2.01369	0.181653	0.740759	0.744951	Rtl8b	UP
ENSMUSG00000000253	0.241743	0.0485496	0.0748482	0.121714	2.01203	0.181876	0.740224	0.744951	Gmpr	UP
ENSMUSG00000022803	0.358674	0.111158	0.0719381	0.18059	2.01195	0.181887	0.740198	0.744951	Popdc2	UP
ENSMUSG00000020621	0.10535	0.0194683	0.0347927	0.0532036	2.0118	0.181907	0.740151	0.744951	Rdh14	UP
ENSMUSG00000021504	0.190154	0.0476886	0.0482085	0.0953504	2.01152	0.181944	0.740062	0.744951	B4galt7	UP
ENSMUSG00000032333	0.182413	0.0636024	0.0312289	0.0924148	2.01079	0.182042	0.739828	0.744951	Stoml1	UP
ENSMUSG00000064337	0.149816	0.00218084	0.182343	0.111447	2.01044	0.18209	0.739714	0.744951	mt-Rnr1	UP
ENSMUSG00000059734	0.260674	0.0604721	0.0710867	0.130744	2.0103	0.182108	0.73967	0.744951	Ndufs8	UP
ENSMUSG00000029388	0.157887	0.0291905	0.0520109	0.0796961	2.01016	0.182127	0.739625	0.744951	Eif2b1	UP
ENSMUSG00000056596	0.179849	0.0313758	0.0617667	0.0909971	2.00948	0.182219	0.739406	0.744951	Trnp1	UP
ENSMUSG00000035953	0.0768573	0.0129312	0.0270754	0.0389546	2.0094	0.18223	0.73938	0.744951	Pip4p1	UP
ENSMUSG00000035575	0.014479	0.000216326	0.011462	0.00871911	2.00916	0.182263	0.739302	0.744951	Utp6	UP
ENSMUSG00000029326	0.104162	0.0352756	0.0184639	0.052634	2.0076	0.182473	0.738802	0.744951	Enoph1	UP
ENSMUSG00000040263	0.128026	0.0466623	0.0203143	0.0650009	2.00512	0.182809	0.738003	0.744951	Klhdc4	UP
ENSMUSG00000027293	0.133003	0.0179445	0.0535966	0.0681812	2.005	0.182824	0.737967	0.744951	Ehd4	UP
ENSMUSG00000036398	0.19068	0.0188252	0.0902605	0.0999219	2.00466	0.182871	0.737856	0.744951	Ppp1r11	UP
ENSMUSG00000046675	0.13517	0.0457951	0.0237678	0.0682443	2.00355	0.183021	0.7375	0.744951	Tmem251	UP
ENSMUSG00000029838	0.154386	0.0418979	0.0355138	0.0772658	2.0015	0.1833	0.736839	0.744951	Ptn	UP
ENSMUSG00000073987	0.187626	0.0136076	0.100372	0.100535	2.0013	0.183326	0.736775	0.744951	Ggh	UP
ENSMUSG00000042747	0.242084	0.0261448	0.109285	0.125838	2.00113	0.18335	0.73672	0.744951	Krtcap2	UP
ENSMUSG00000044857	0.156602	0.0593641	0.0231403	0.0797021	2.00023	0.183472	0.73643	0.744951	Lemd2	UP
ENSMUSG00000036169	0.0250633	0.395589	0.221584	0.214079	2.00022	0.183473	0.736428	0.744951	Sostdc1	UP
ENSMUSG00000067199	0.144715	0.0156292	0.0652164	0.0751869	1.99987	0.183521	0.736314	0.744951	Frat1	UP
ENSMUSG00000074807	0.208058	0.17223	0.001652	0.127314	1.99939	0.183587	0.736158	0.744951	Gm10762	UP
ENSMUSG00000081485	0.323215	0.100652	0.0629651	0.162277	1.99847	0.183712	0.735862	0.744951	Gm12338	UP
ENSMUSG00000021871	0.519756	0.13005	0.129477	0.259761	1.99819	0.183749	0.735774	0.744951	Gm49342	UP
ENSMUSG00000050471	0.0958892	0.0102489	0.0433285	0.0498222	1.99812	0.183759	0.735751	0.744951	Fam118b	UP
ENSMUSG00000048644	0.161711	0.0214614	0.0651735	0.0827821	1.99798	0.183779	0.735705	0.744951	Ctxn1	UP
ENSMUSG00000021044	0.148631	0.0572665	0.0212398	0.0757123	1.99697	0.183916	0.735381	0.744951	Adck1	UP
ENSMUSG00000032182	0.145807	0.0385436	0.0342423	0.0728643	1.99669	0.183954	0.735291	0.744951	Yipf2	UP
ENSMUSG00000001380	0.151996	0.0306909	0.0458172	0.0761679	1.99578	0.184079	0.734996	0.744951	Hars	UP
ENSMUSG00000025821	2.17305e-05	0.0322421	0.0293774	0.0205471	1.99565	0.184097	0.734954	0.744951	Zfp282	UP
ENSMUSG00000010517	0.136318	0.0290124	0.0393068	0.0682124	1.99555	0.18411	0.734923	0.744951	Faf1	UP
ENSMUSG00000005469	0.0827589	0.00957208	0.0357894	0.0427068	1.99486	0.184205	0.734698	0.744951	Prkaca	UP
ENSMUSG00000028772	0.178302	0.026612	0.066605	0.0905065	1.99394	0.18433	0.734403	0.744951	Zcchc17	UP
ENSMUSG00000042831	0.238201	0.0874486	0.0365141	0.120721	1.99367	0.184367	0.734316	0.744951	Alkbh6	UP
ENSMUSG00000087261	0.0245899	0.199738	0.0833664	0.102565	1.99294	0.184468	0.73408	0.744951	Gm15477	UP
ENSMUSG00000031818	0.25778	0.0425803	0.0898968	0.130086	1.99237	0.184545	0.733897	0.744951	Cox4i1	UP
ENSMUSG00000002345	0.253439	0.0797944	0.0480229	0.127085	1.99071	0.184773	0.733362	0.744951	Borcs8	UP
ENSMUSG00000093803	0.0742418	0.044298	0.00364038	0.0407267	1.99066	0.184781	0.733343	0.744951	Ppp2r3d	UP
ENSMUSG00000034863	0.0811045	0.0383296	0.00769134	0.0423752	1.99048	0.184804	0.733288	0.744951	Ano8	UP
ENSMUSG00000059714	0.178168	0.040743	0.0478288	0.0889134	1.99026	0.184836	0.733214	0.744951	Flot1	UP
ENSMUSG00000053560	0.332091	0.0641797	0.102815	0.166362	1.98969	0.184913	0.733032	0.744951	Ier2	UP
ENSMUSG00000013973	0.0431345	0.0104866	0.010913	0.0215114	1.98953	0.184935	0.73298	0.744951	Dedd	UP
ENSMUSG00000036955	0.0722293	0.0103044	0.0275814	0.036705	1.98953	0.184935	0.73298	0.744951	Kifbp	UP
ENSMUSG00000039768	0.0730561	0.0292079	0.00962079	0.0372949	1.98871	0.185048	0.732714	0.744951	Dnajc11	UP
ENSMUSG00000091512	0.112737	0.0294212	0.0264773	0.0562118	1.98802	0.185144	0.732491	0.744951	Lamtor3	UP
ENSMUSG00000029030	0.120062	0.037528	0.0228324	0.0601409	1.9875	0.185215	0.732323	0.744951	Tprgl	UP
ENSMUSG00000036372	0.223843	0.0387158	0.0750236	0.112527	1.98686	0.185304	0.732115	0.744951	Tmem258	UP
ENSMUSG00000037206	0.145451	0.0339162	0.0381319	0.0724995	1.98652	0.18535	0.732006	0.744951	Islr	UP
ENSMUSG00000034674	0.0145759	0.00132351	0.0251233	0.0136743	1.98604	0.185417	0.731851	0.744951	Tdg	UP
ENSMUSG00000039813	0.00044358	0.0817746	0.0663317	0.0495166	1.98557	0.185481	0.731701	0.744951	Tbc1d2	UP
ENSMUSG00000033739	0.088922	0.0187801	0.0254426	0.0443816	1.98548	0.185494	0.73167	0.744951	Fkbpl	UP
ENSMUSG00000024534	0.0664728	0.0276123	0.00809099	0.0340587	1.98491	0.185573	0.731486	0.744951	Sncaip	UP
ENSMUSG00000035027	0.201916	0.0652651	0.0364453	0.101209	1.98308	0.185826	0.730894	0.744951	Map2k2	UP
ENSMUSG00000020477	0.266594	0.0941332	0.0423086	0.134345	1.98162	0.186028	0.730422	0.744951	Mrps24	UP
ENSMUSG00000023004	0.165705	0.0298694	0.0534617	0.083012	1.98102	0.18611	0.73023	0.744951	Tuba1b	UP
ENSMUSG00000020801	0.186264	0.0455847	0.0462009	0.0926832	1.9808	0.186141	0.730158	0.744951	Med31	UP
ENSMUSG00000029408	0.157108	0.0857088	0.00980595	0.0842076	1.98	0.186252	0.729898	0.744951	Abcb9	UP
ENSMUSG00000020723	0.0581425	0.0358611	0.00232132	0.0321083	1.97918	0.186367	0.729631	0.744951	Cacng4	UP
ENSMUSG00000056413	0.126509	0.018658	0.0466317	0.0639329	1.97853	0.186457	0.729422	0.744951	Adap1	UP
ENSMUSG00000025147	0.192658	0.0420658	0.0529927	0.0959056	1.97829	0.18649	0.729343	0.744951	Mob2	UP
ENSMUSG00000069255	0.0800414	0.0528914	0.00227907	0.0450706	1.97799	0.186532	0.729246	0.744951	Dusp22	UP
ENSMUSG00000049792	0.142225	0.0168904	0.059291	0.0728021	1.97798	0.186533	0.729245	0.744951	Bag5	UP
ENSMUSG00000048076	0.11304	0.0249033	0.0307996	0.0562476	1.97727	0.186633	0.729013	0.744951	Arf1	UP
ENSMUSG00000024953	0.264474	0.0412631	0.0938669	0.133201	1.97716	0.186647	0.728979	0.744951	Prdx5	UP
ENSMUSG00000045319	0.00178858	0.128968	0.171303	0.100686	1.9767	0.186712	0.728828	0.744951	Proser2	UP
ENSMUSG00000028692	0.192757	0.043413	0.0513349	0.095835	1.97537	0.186897	0.728398	0.744951	Akr1a1	UP
ENSMUSG00000020308	0.253533	0.0599432	0.0644059	0.125961	1.97433	0.187042	0.728061	0.744951	Tpgs1	UP
ENSMUSG00000000339	0.0962786	0.0229163	0.0242925	0.0478291	1.97413	0.18707	0.727995	0.744951	Rtca	UP
ENSMUSG00000024271	0.0324103	0.000809655	0.0217377	0.0183192	1.97382	0.187113	0.727897	0.744951	Elp2	UP
ENSMUSG00000061650	0.167882	0.036097	0.0464523	0.0834772	1.97307	0.187218	0.727652	0.744951	Med9	UP
ENSMUSG00000024213	0.143248	0.0404804	0.0300587	0.0712622	1.97303	0.187224	0.727639	0.744951	Nudt3	UP
ENSMUSG00000032281	0.113456	0.0753506	0.00296884	0.063925	1.97285	0.187249	0.727581	0.744951	Acsbg1	UP
ENSMUSG00000094500	0.324364	0.0288615	0.153652	0.168959	1.97274	0.187264	0.727545	0.744951	Smim18	UP
ENSMUSG00000045969	0.0236735	0.0130445	0.0735257	0.0367479	1.97112	0.187491	0.72702	0.744951	Ing1	UP
ENSMUSG00000051319	0.234418	0.0190321	0.114752	0.122734	1.96991	0.187661	0.726626	0.744951	Mtln	UP
ENSMUSG00000018565	0.168952	0.0183974	0.0727369	0.0866954	1.96954	0.187713	0.726506	0.744951	Elp5	UP
ENSMUSG00000098022	0.0547444	0.012178	0.1224	0.0631075	1.96646	0.188146	0.725506	0.744951	Zfp82	UP
ENSMUSG00000052656	0.0288315	-0.000309269	0.0274018	0.0186413	1.9655	0.188281	0.725194	0.744951	Rnf103	UP
ENSMUSG00000061808	0.213564	0.10578	0.637637	0.318994	1.96507	0.18834	0.725057	0.744951	Ttr	UP
ENSMUSG00000047371	0.070743	0.00349791	0.0403607	0.0382006	1.96484	0.188373	0.724982	0.744951	Zfp768	UP
ENSMUSG00000083773	0.752025	0.100561	0.288502	0.380363	1.96479	0.18838	0.724965	0.744951	Gm13394	UP
ENSMUSG00000020163	0.36851	0.0785335	0.101513	0.182852	1.96477	0.188384	0.724956	0.744951	Uqcr11	UP
ENSMUSG00000027222	0.209295	0.0502592	0.0515783	0.103711	1.96446	0.188427	0.724858	0.744951	Pex16	UP
ENSMUSG00000013160	0.174613	0.0336991	0.0522139	0.086842	1.96432	0.188447	0.72481	0.744951	Atp6v0d1	UP
ENSMUSG00000015090	0.249194	0.00378289	0.175383	0.142787	1.9642	0.188464	0.724772	0.744951	Ptgds	UP
ENSMUSG00000035478	0.203593	0.0532741	0.0458854	0.100917	1.96406	0.188483	0.724728	0.744951	Mbd3	UP
ENSMUSG00000071074	0.127694	0.0503053	0.0162086	0.0647361	1.96277	0.188666	0.724306	0.744951	Yipf3	UP
ENSMUSG00000101438	0.53629	0.220878	0.0626126	0.27326	1.96273	0.188671	0.724295	0.744951	Gm19412	UP
ENSMUSG00000004929	0.136787	0.0482274	0.0208996	0.0686381	1.96244	0.188712	0.724201	0.744951	Thop1	UP
ENSMUSG00000032324	0.132481	0.0383092	0.0265579	0.0657829	1.96242	0.188716	0.724192	0.744951	Tspan3	UP
ENSMUSG00000044629	0.132055	0.0154583	0.0542776	0.0672636	1.96223	0.188741	0.724133	0.744951	Cnrip1	UP
ENSMUSG00000040009	0.00720241	0.034211	0.075525	0.0389795	1.96206	0.188766	0.724076	0.744951	Gnaz	UP
ENSMUSG00000029309	0.0675504	0.00222851	0.0420793	0.0372861	1.96155	0.188838	0.72391	0.744951	Sparcl1	UP
ENSMUSG00000060475	0.0255113	0.00748845	0.00501095	0.0126702	1.96126	0.188879	0.723816	0.744951	Wtap	UP
ENSMUSG00000021591	0.138779	0.0195646	0.0513123	0.0698851	1.96059	0.188974	0.723597	0.744951	Glrx	UP
ENSMUSG00000057342	0.148984	0.0753496	0.0106338	0.0783226	1.95973	0.189096	0.723318	0.744951	Sphk2	UP
ENSMUSG00000023266	0.164938	0.0362597	0.0438401	0.0816793	1.95935	0.189149	0.723196	0.744951	Frs3	UP
ENSMUSG00000060376	0.240858	0.112451	0.0211742	0.124828	1.95905	0.189192	0.723098	0.744951	Bckdha	UP
ENSMUSG00000058709	0.204644	0.0511325	0.0480203	0.101266	1.95883	0.189224	0.723025	0.744951	Egln2	UP
ENSMUSG00000032171	0.20954	0.0427933	0.0593438	0.103892	1.95877	0.189231	0.723008	0.744951	Pin1	UP
ENSMUSG00000025340	0.0475112	0.00414444	0.0222352	0.0246303	1.95851	0.189269	0.722921	0.744951	Rabgef1	UP
ENSMUSG00000028847	0.158957	0.0449955	0.0324591	0.078804	1.95836	0.18929	0.722873	0.744951	Trappc3	UP
ENSMUSG00000035585	0.205417	0.0628912	0.037968	0.102092	1.95725	0.189447	0.722511	0.744951	Tsen34	UP
ENSMUSG00000039474	0.0736338	0.00599124	0.035347	0.038324	1.95697	0.189488	0.722419	0.744951	Wfs1	UP
ENSMUSG00000039886	0.272644	0.065261	0.0665774	0.134827	1.95659	0.189541	0.722297	0.744951	Tmem120a	UP
ENSMUSG00000036908	0.290858	0.106719	0.041033	0.146203	1.95533	0.18972	0.721887	0.744951	Unc93b1	UP
ENSMUSG00000034391	-0.0034388	0.231732	0.22525	0.151181	1.95495	0.189775	0.721761	0.744951	Fbxo15	UP
ENSMUSG00000020869	0.079044	0.0085563	0.0334244	0.0403416	1.95454	0.189832	0.72163	0.744951	Lrrc59	UP
ENSMUSG00000018102	0.257301	0.0334086	0.098935	0.129882	1.95432	0.189864	0.721558	0.744951	H2bc4	UP
ENSMUSG00000089661	0.1585	0.0104793	0.0815227	0.0835006	1.95363	0.189962	0.721332	0.744951	Mia	UP
ENSMUSG00000037916	0.190258	0.035707	0.0572453	0.0944036	1.95335	0.190002	0.721241	0.744951	Ndufv1	UP
ENSMUSG00000053291	0.205631	0.046663	0.0525835	0.101626	1.95319	0.190025	0.721189	0.744951	Rab4b	UP
ENSMUSG00000024030	0.0176669	0.0577509	0.0105865	0.0286681	1.95229	0.190154	0.720894	0.744951	Abcg1	UP
ENSMUSG00000018171	0.0945331	0.00622568	0.0485597	0.0497728	1.95192	0.190206	0.720776	0.744951	Vmp1	UP
ENSMUSG00000028057	0.129294	0.00853384	0.0661857	0.0680044	1.9501	0.190466	0.720182	0.744951	Rit1	UP
ENSMUSG00000057103	0.317148	0.0881968	0.0651627	0.156836	1.94993	0.190491	0.720126	0.744951	Nat8f1	UP
ENSMUSG00000028540	0.0621427	0.000460041	0.0448529	0.0358185	1.94981	0.190508	0.720086	0.744951	Dph2	UP
ENSMUSG00000055839	0.276944	0.0418927	0.0964591	0.138432	1.94906	0.190615	0.719843	0.744951	Elob	UP
ENSMUSG00000001418	0.205029	0.043395	0.055494	0.101306	1.94898	0.190627	0.719816	0.744951	Glmp	UP
ENSMUSG00000021252	0.175849	0.03248	0.0531474	0.0871587	1.94792	0.190779	0.719469	0.744951	Erg28	UP
ENSMUSG00000021681	0.0313731	-0.000446993	0.0358959	0.022274	1.94783	0.190791	0.719441	0.744951	Aggf1	UP
ENSMUSG00000024007	0.118946	0.0136201	0.048457	0.0603412	1.94773	0.190807	0.719407	0.744951	Ppil1	UP
ENSMUSG00000031505	0.210405	0.0519646	0.0489891	0.103786	1.94662	0.190966	0.719044	0.744951	Naxd	UP
ENSMUSG00000020873	0.135728	0.0243804	0.0418017	0.0673034	1.94631	0.19101	0.718944	0.744951	Slc35b1	UP
ENSMUSG00000054863	0.0778274	0.00970545	0.0301543	0.039229	1.94378	0.191373	0.718119	0.744951	Tafa5	UP
ENSMUSG00000035407	0.0751622	0.0854898	-0.00123081	0.0531404	1.94308	0.191475	0.717888	0.744951	Kank4	UP
ENSMUSG00000003476	0.0472539	0.0749462	0.252577	0.124926	1.94212	0.191613	0.717576	0.744951	Crhr2	UP
ENSMUSG00000047945	0.125574	0.0105947	0.0579058	0.0646916	1.93892	0.192075	0.716529	0.744951	Marcksl1	UP
ENSMUSG00000075296	0.273115	0.111835	0.0301662	0.138372	1.93859	0.192122	0.716422	0.744951	Aldh3b2	UP
ENSMUSG00000041477	0.0648365	0.0132843	0.0177656	0.0319621	1.93851	0.192135	0.716393	0.744951	Dcp1b	UP
ENSMUSG00000024672	0.423866	0.0170446	0.243512	0.228141	1.93848	0.192138	0.716386	0.744951	Ms4a7	UP
ENSMUSG00000042380	0.244545	0.0521494	0.0646942	0.120463	1.93837	0.192156	0.716347	0.744951	Smim12	UP
ENSMUSG00000016319	0.161191	0.0408451	0.0360048	0.0793468	1.93785	0.19223	0.716179	0.744951	Slc25a5	UP
ENSMUSG00000031016	0.063904	0.0855022	-6.37969e-05	0.0497808	1.93772	0.192249	0.716137	0.744951	Wee1	UP
ENSMUSG00000026209	0.0974851	0.00330731	0.0579163	0.0529029	1.93769	0.192254	0.716125	0.744951	Dnpep	UP
ENSMUSG00000086159	0.753754	0.14188	0.220933	0.372189	1.93705	0.192347	0.715915	0.744951	Gm13025	UP
ENSMUSG00000049265	0.0607616	0.0359978	0.00206802	0.0329425	1.93641	0.192439	0.715708	0.744951	Kcnk3	UP
ENSMUSG00000001240	0.282744	0.10143	0.0396252	0.141266	1.93638	0.192444	0.715696	0.744951	Ramp2	UP
ENSMUSG00000030741	0.151514	0.0523431	0.0225608	0.0754725	1.93616	0.192475	0.715626	0.744951	Spns1	UP
ENSMUSG00000041028	0.0242888	-0.000144386	0.0316069	0.0185838	1.93593	0.192509	0.715549	0.744951	Ghitm	UP
ENSMUSG00000006906	0.0993348	0.0132234	0.0365725	0.0497102	1.93339	0.192878	0.714717	0.744951	Stambp	UP
ENSMUSG00000045128	0.303906	0.0736383	0.0705153	0.149353	1.93258	0.192996	0.714453	0.744951	Rpl18a	UP
ENSMUSG00000002210	0.189619	0.106134	0.00819311	0.101315	1.93244	0.193015	0.714408	0.744951	Smg9	UP
ENSMUSG00000026889	0.0319102	0.000265763	0.0219941	0.0180567	1.93229	0.193038	0.714358	0.744951	Rbm18	UP
ENSMUSG00000103034	0.283907	-0.00426873	0.346749	0.208796	1.93212	0.193063	0.714301	0.744951	Gm8797	UP
ENSMUSG00000007564	0.145285	0.0366016	0.0323252	0.071404	1.93186	0.1931	0.714217	0.744951	Ppp2r1a	UP
ENSMUSG00000001707	0.236058	0.0294217	0.0899644	0.118481	1.93183	0.193105	0.714206	0.744951	Eef1e1	UP
ENSMUSG00000021974	0.116735	0.0214404	0.0345925	0.0575892	1.93152	0.19315	0.714106	0.744951	Fgf9	UP
ENSMUSG00000047379	0.163272	0.0403573	0.0370236	0.0802177	1.93117	0.193201	0.71399	0.744951	B4gat1	UP
ENSMUSG00000048807	0.177313	0.0551497	0.030496	0.0876529	1.93104	0.193219	0.713949	0.744951	Slc35e4	UP
ENSMUSG00000066979	0.114695	0.0297183	0.0246977	0.0563702	1.93061	0.193283	0.713805	0.744951	Bub3	UP
ENSMUSG00000002372	0.128399	0.0180039	0.0456664	0.0640231	1.93052	0.193296	0.713776	0.744951	Ranbp3	UP
ENSMUSG00000038845	0.248343	0.0491228	0.0691069	0.122191	1.92915	0.193497	0.713326	0.744951	Phb	UP
ENSMUSG00000045349	0.091081	-0.00201632	0.0837378	0.0576008	1.92749	0.193739	0.712783	0.744951	Sh2d5	UP
ENSMUSG00000107690	0.36598	0.0362582	0.155034	0.185757	1.92666	0.193861	0.71251	0.744951	Gm44044	UP
ENSMUSG00000040688	0.108964	0.05052	0.00862332	0.0560357	1.92584	0.193981	0.712241	0.744951	Tbl3	UP
ENSMUSG00000038633	0.0731974	0.0092051	0.0275095	0.0366373	1.9254	0.194045	0.712098	0.744951	Degs1	UP
ENSMUSG00000030842	0.213439	0.0468589	0.0537971	0.104698	1.92435	0.1942	0.711752	0.744951	Lamtor1	UP
ENSMUSG00000041571	0.263554	0.0275728	0.108525	0.133217	1.92423	0.194217	0.711713	0.744951	Selenow	UP
ENSMUSG00000030435	0.107193	0.0283809	0.0222402	0.0526047	1.92327	0.194357	0.711399	0.744951	U2af2	UP
ENSMUSG00000058833	0.356851	0.131614	0.0461345	0.1782	1.92292	0.194409	0.711284	0.744951	Rex1bd	UP
ENSMUSG00000034880	0.27364	0.0619161	0.0667762	0.134111	1.92194	0.194553	0.710962	0.744951	Mrpl34	UP
ENSMUSG00000106107	0.0318254	0.154078	0.0408479	0.0755838	1.92161	0.194602	0.710853	0.744951	Gm43190	UP
ENSMUSG00000057388	0.196888	0.0377244	0.0555947	0.0967356	1.92161	0.194603	0.710851	0.744951	Mrpl18	UP
ENSMUSG00000001270	0.26249	0.0838649	0.0426118	0.129655	1.9215	0.194619	0.710815	0.744951	Ckb	UP
ENSMUSG00000062210	0.209691	0.031785	0.0700376	0.103838	1.92057	0.194755	0.71051	0.744951	Tnfaip8	UP
ENSMUSG00000026203	0.146178	0.0331483	0.0355165	0.0716143	1.92056	0.194756	0.710509	0.744951	Dnajb2	UP
ENSMUSG00000033585	0.166861	0.043749	0.0348381	0.0818161	1.92055	0.194758	0.710504	0.744951	Ndn	UP
ENSMUSG00000051502	0.269797	0.0568926	0.0700921	0.13226	1.92034	0.19479	0.710434	0.744951	Ufsp1	UP
ENSMUSG00000040563	0.127644	0.040328	0.0209979	0.0629899	1.92013	0.19482	0.710365	0.744951	Plppr2	UP
ENSMUSG00000061111	0.282064	0.0632471	0.069224	0.138178	1.92012	0.194822	0.710362	0.744951	Mcrip1	UP
ENSMUSG00000002763	0.15263	0.0382766	0.0334417	0.0747827	1.92004	0.194834	0.710336	0.744951	Pex6	UP
ENSMUSG00000018559	0.113615	0.00718647	0.0562695	0.0590236	1.91921	0.194955	0.710065	0.744951	Ctdnep1	UP
ENSMUSG00000037351	0.0838687	0.01136	0.0299224	0.041717	1.91834	0.195084	0.709779	0.744951	Actr1b	UP
ENSMUSG00000028671	0.182433	0.0275691	0.0608558	0.090286	1.91833	0.195086	0.709774	0.744951	Gale	UP
ENSMUSG00000033161	0.0647738	0.00836931	0.023709	0.032284	1.91738	0.195227	0.70946	0.744951	Atp1a1	UP
ENSMUSG00000019471	0.184285	0.025696	0.0644988	0.0914932	1.91694	0.195292	0.709316	0.744951	Cdc37	UP
ENSMUSG00000097318	0.352229	0.236097	0.00269949	0.197009	1.91687	0.195301	0.709295	0.744951	1700007L15Rik	UP
ENSMUSG00000018858	0.253321	0.0518471	0.0670535	0.124074	1.91553	0.1955	0.708854	0.744951	Mrpl58	UP
ENSMUSG00000040385	0.183195	0.0275717	0.0609351	0.0905671	1.91455	0.195645	0.708531	0.744951	Ppp1ca	UP
ENSMUSG00000000378	0.0629991	-6.25077e-05	0.0892075	0.0507147	1.91435	0.195676	0.708463	0.744951	Ccm2	UP
ENSMUSG00000019854	0.0367718	0.0227585	0.000723627	0.0200847	1.91433	0.195678	0.708458	0.744951	Reps1	UP
ENSMUSG00000032174	0.134307	0.0486676	0.0175122	0.0668288	1.91393	0.195738	0.708326	0.744951	Icam5	UP
ENSMUSG00000024150	0.124372	0.00390547	0.0719288	0.0667354	1.9137	0.195772	0.70825	0.744951	Mcfd2	UP
ENSMUSG00000024958	0.104107	0.0385975	0.0129919	0.0518987	1.91294	0.195884	0.708	0.744951	Gpr137	UP
ENSMUSG00000032867	0.0841294	0.0246234	0.0151204	0.0412911	1.91214	0.196003	0.707738	0.744951	Fbxw8	UP
ENSMUSG00000038717	0.222598	0.0241345	0.0884632	0.111732	1.91123	0.196139	0.707436	0.744951	Atp5l	UP
ENSMUSG00000029535	0.233364	0.0356423	0.0764556	0.115154	1.9107	0.196217	0.707263	0.744951	Triap1	UP
ENSMUSG00000030314	0.108695	0.0391194	0.0142096	0.0540079	1.91022	0.196289	0.707104	0.744951	Atg7	UP
ENSMUSG00000030037	0.203667	0.037378	0.0584564	0.0998337	1.90989	0.196338	0.706996	0.744951	Mrpl53	UP
ENSMUSG00000006304	0.0961005	0.00231523	0.0573576	0.0519245	1.90833	0.196571	0.70648	0.744951	Arpc2	UP
ENSMUSG00000026411	0.189835	0.0449065	0.0433102	0.0926839	1.90795	0.196628	0.706355	0.744951	Tmem9	UP
ENSMUSG00000039067	0.162226	0.035514	0.039919	0.0792196	1.90787	0.19664	0.706328	0.744951	Psmd7	UP
ENSMUSG00000037152	0.312767	0.0515923	0.0967754	0.153712	1.90732	0.196721	0.706148	0.744951	Ndufc1	UP
ENSMUSG00000003873	0.194064	0.0520611	0.0384657	0.0948635	1.90661	0.196828	0.705913	0.744951	Bax	UP
ENSMUSG00000048310	0.0279048	0.00799938	0.0716868	0.0358636	1.90655	0.196836	0.705895	0.744951	Pskh1	UP
ENSMUSG00000026999	0.100663	0.00682431	0.0478277	0.0517718	1.90613	0.1969	0.705755	0.744951	Nup35	UP
ENSMUSG00000022437	0.0830837	0.0237596	0.0152057	0.040683	1.90609	0.196905	0.705743	0.744951	Samm50	UP
ENSMUSG00000028643	0.306468	0.0597062	0.0833265	0.149834	1.90595	0.196926	0.705696	0.744951	Svbp	UP
ENSMUSG00000111443	0.0649206	0.141736	0.0106957	0.0724507	1.90585	0.196941	0.705663	0.744951	Gm46123	UP
ENSMUSG00000005656	0.0410098	0.012088	0.00719771	0.0200985	1.90498	0.197072	0.705375	0.744951	Snx6	UP
ENSMUSG00000020912	0.218847	0.0343705	0.0697405	0.107653	1.90445	0.197152	0.7052	0.744951	Krt12	UP
ENSMUSG00000043857	0.0454948	0.00100916	0.027255	0.0245863	1.90429	0.197175	0.705147	0.744951	Mgat5b	UP
ENSMUSG00000028717	0.143643	0.0771076	0.00605313	0.0756011	1.90307	0.197358	0.704746	0.744951	Tal1	UP
ENSMUSG00000037737	0.143074	0.0142483	0.0584412	0.0719213	1.90295	0.197377	0.704704	0.744951	Actrt3	UP
ENSMUSG00000039148	0.106953	0.0339645	0.0168109	0.0525762	1.90247	0.197448	0.704547	0.744951	Sart1	UP
ENSMUSG00000040213	0.189284	0.0825988	0.0160458	0.0959762	1.90222	0.197486	0.704464	0.744951	Kyat3	UP
ENSMUSG00000048175	0.0835315	0.021459	0.0172661	0.0407522	1.90219	0.19749	0.704454	0.744951	Asb8	UP
ENSMUSG00000039826	0.0468025	0.0795527	0.00194604	0.0427671	1.90128	0.197626	0.704155	0.744951	Trub2	UP
ENSMUSG00000029551	0.269708	0.0616354	0.0629694	0.131438	1.90114	0.197648	0.704107	0.744951	Psmg3	UP
ENSMUSG00000039382	0.112795	0.0315617	0.0209982	0.0551183	1.90069	0.197716	0.703958	0.744951	Wdr45	UP
ENSMUSG00000035242	0.20807	0.024899	0.0774252	0.103465	1.89996	0.197825	0.703718	0.744951	Oaz1	UP
ENSMUSG00000054074	0.041212	0.0696531	0.0015917	0.0374856	1.89937	0.197914	0.703524	0.744951	Skida1	UP
ENSMUSG00000039105	0.180702	0.00960488	0.0911724	0.0938263	1.89896	0.197975	0.703389	0.744951	Atp6v1g1	UP
ENSMUSG00000022559	0.114955	0.0173367	0.0373034	0.0565317	1.89864	0.198024	0.703281	0.744951	Fbxl6	UP
ENSMUSG00000001687	0.000744125	0.0370136	0.0590704	0.0322761	1.89824	0.198085	0.703149	0.744951	Ubl3	UP
ENSMUSG00000034681	0.0829392	0.0112801	0.0286531	0.0409575	1.89779	0.198152	0.703001	0.744951	Rnps1	UP
ENSMUSG00000068264	0.187398	0.0508658	0.0360164	0.0914268	1.89773	0.198161	0.702982	0.744951	Ap5s1	UP
ENSMUSG00000030615	0.0921448	0.00245118	0.0532361	0.0492773	1.89763	0.198177	0.702947	0.744951	Tmem126a	UP
ENSMUSG00000053253	0.00435888	0.0327529	0.0684847	0.0351988	1.89732	0.198224	0.702845	0.744951	Ndfip2	UP
ENSMUSG00000029600	0.173495	0.106906	0.00260968	0.0943367	1.89702	0.198269	0.702745	0.744951	Rita1	UP
ENSMUSG00000031072	0.127095	0.0141019	0.048923	0.0633732	1.8969	0.198287	0.702706	0.744951	LTO1	UP
ENSMUSG00000043061	0.0300591	0.00514329	0.00890807	0.0147035	1.89616	0.198398	0.702462	0.744951	Tmem18	UP
ENSMUSG00000031570	0.0445094	0.0295486	0.000107601	0.0247219	1.89542	0.19851	0.702218	0.744951	Plpp5	UP
ENSMUSG00000025428	0.126506	0.0269684	0.03124	0.0615713	1.89505	0.198566	0.702095	0.744951	Atp5a1	UP
ENSMUSG00000019505	0.18678	0.0275305	0.0611352	0.0918151	1.89454	0.198644	0.701925	0.744951	Ubb	UP
ENSMUSG00000026841	0.103894	0.030244	0.0181376	0.0507585	1.89421	0.198693	0.701818	0.744951	Fibcd1	UP
ENSMUSG00000017747	0.140327	0.0106782	0.0629636	0.0713229	1.89391	0.198739	0.701717	0.744951	Ghdc	UP
ENSMUSG00000075706	0.283401	0.0444747	0.0888161	0.138897	1.89293	0.198888	0.701392	0.744951	Gpx4	UP
ENSMUSG00000057130	0.116347	0.00308396	0.0666758	0.0620355	1.89257	0.198941	0.701275	0.744951	Txnl4a	UP
ENSMUSG00000029310	0.178669	0.0209146	0.0665075	0.0886972	1.89233	0.198978	0.701194	0.744951	Nudt9	UP
ENSMUSG00000053398	-0.00883951	0.236719	0.259727	0.162535	1.89117	0.199155	0.700809	0.744951	Phgdh	UP
ENSMUSG00000022538	0.0975193	0.000964401	0.0612485	0.0532441	1.89085	0.199204	0.700703	0.744951	Lsg1	UP
ENSMUSG00000025141	0.122209	0.169298	-0.00189085	0.0965386	1.89078	0.199213	0.700682	0.744951	Myadml2	UP
ENSMUSG00000044285	0.15936	0.0429125	0.0305117	0.0775946	1.89076	0.199217	0.700673	0.744951	Gm1821	UP
ENSMUSG00000013539	0.16347	0.0319329	0.0431803	0.0795278	1.88917	0.199458	0.700149	0.744951	Tango2	UP
ENSMUSG00000028334	0.197654	0.0337933	0.0579104	0.0964524	1.88836	0.199581	0.69988	0.744951	Nans	UP
ENSMUSG00000097157	0.177982	0.0793145	0.0134636	0.0902532	1.8879	0.199652	0.699727	0.744951	Gm26512	UP
ENSMUSG00000021273	0.160034	0.00378765	0.0921691	0.0853303	1.88642	0.199877	0.699237	0.744951	Fdft1	UP
ENSMUSG00000074129	0.242793	0.0151354	0.114886	0.124272	1.88615	0.199919	0.699145	0.744951	Rpl13a	UP
ENSMUSG00000062300	0.180411	0.0397374	0.0425153	0.0875545	1.88553	0.200014	0.698939	0.744951	Nectin2	UP
ENSMUSG00000024570	0.214673	0.0317837	0.0690014	0.105153	1.88432	0.200199	0.698538	0.744951	Rbfa	UP
ENSMUSG00000106241	0.11447	0.257799	0.0193694	0.130546	1.88388	0.200266	0.698393	0.744951	Gm43143	UP
ENSMUSG00000071073	0.260322	0.0765418	0.0438368	0.1269	1.88347	0.200328	0.698258	0.744951	Lrrc73	UP
ENSMUSG00000064373	0.101852	0.0258172	0.0206059	0.0494249	1.88239	0.200494	0.697899	0.744951	Selenop	UP
ENSMUSG00000089998	0.0613681	0.0385285	0.000443217	0.0334466	1.88218	0.200525	0.69783	0.744951	Phtf1os	UP
ENSMUSG00000107481	0.285824	0.00813784	0.159117	0.151026	1.88164	0.200609	0.697651	0.744951	4833403J16Rik	UP
ENSMUSG00000000440	0.143494	0.0934296	0.000152297	0.0790254	1.8815	0.200631	0.697602	0.744951	Pparg	UP
ENSMUSG00000021460	0.147034	0.026896	0.0404753	0.0714685	1.88146	0.200636	0.697591	0.744951	Auh	UP
ENSMUSG00000025917	0.148473	0.0171129	0.0548198	0.0734685	1.8814	0.200646	0.69757	0.744951	Cops5	UP
ENSMUSG00000021759	0.135082	0.0391189	0.0231128	0.0657713	1.88122	0.200674	0.69751	0.744951	Plpp1	UP
ENSMUSG00000037296	0.0858337	-0.00314897	0.0768678	0.0531842	1.88028	0.200818	0.697198	0.744951	Lsm1	UP
ENSMUSG00000074247	0.176742	0.0776463	0.0134567	0.0892816	1.87985	0.200884	0.697055	0.744951	Dda1	UP
ENSMUSG00000063316	0.289082	0.0312079	0.109876	0.143388	1.87916	0.200989	0.696828	0.744951	Rpl27	UP
ENSMUSG00000026839	0.00749953	0.00398717	0.0248312	0.012106	1.87896	0.20102	0.69676	0.744951	Upp2	UP
ENSMUSG00000052584	0.282631	0.045565	0.0851176	0.137771	1.87893	0.201025	0.69675	0.744951	Serp2	UP
ENSMUSG00000071379	0.100955	0.00589993	0.0481119	0.0516556	1.87858	0.201079	0.696633	0.744951	Hpcal1	UP
ENSMUSG00000019478	0.120786	0.0474608	0.0121046	0.060117	1.87834	0.201115	0.696555	0.744951	Rab4a	UP
ENSMUSG00000054514	0.222675	0.0365247	0.0661857	0.108462	1.87829	0.201124	0.696537	0.744951	Atad3aos	UP
ENSMUSG00000024816	0.0656692	0.00489898	0.0289644	0.0331775	1.87774	0.201208	0.696354	0.744951	Frmd8	UP
ENSMUSG00000049600	0.145978	0.022223	0.0455839	0.0712618	1.87718	0.201294	0.696169	0.744951	Zbtb45	UP
ENSMUSG00000030082	0.10956	0.0413362	0.0119285	0.0542747	1.87694	0.201331	0.696089	0.744951	Sec61a1	UP
ENSMUSG00000041617	0.176939	0.0770514	0.0135994	0.0891966	1.87618	0.201448	0.695837	0.744951	Ccdc74a	UP
ENSMUSG00000033967	0.18667	0.00201387	0.113398	0.100694	1.87572	0.201519	0.695683	0.744951	Rnf225	UP
ENSMUSG00000032641	0.127066	0.0358429	0.0221763	0.061695	1.87394	0.201794	0.695092	0.744951	Gpr19	UP
ENSMUSG00000028466	0.19432	0.0482704	0.039585	0.0940584	1.87392	0.201797	0.695085	0.744951	Creb3	UP
ENSMUSG00000031708	0.192748	0.0576234	0.0310001	0.0937906	1.87311	0.201923	0.694815	0.744951	Tecr	UP
ENSMUSG00000079426	0.210608	0.037766	0.0580947	0.102156	1.87297	0.201945	0.694768	0.744951	Arpc4	UP
ENSMUSG00000027581	0.250186	0.041112	0.0736343	0.121644	1.8728	0.20197	0.694713	0.744951	Stmn3	UP
ENSMUSG00000033007	0.251923	0.0583616	0.0551751	0.12182	1.87248	0.20202	0.694605	0.744951	Asic4	UP
ENSMUSG00000029552	0.033229	0.0429049	0.168475	0.0815363	1.87186	0.202116	0.694399	0.744951	Tes	UP
ENSMUSG00000078713	0.281311	0.0218403	0.121266	0.141472	1.8718	0.202125	0.694379	0.744951	Tomm5	UP
ENSMUSG00000004849	0.154036	0.0199002	0.0527371	0.0755579	1.87173	0.202136	0.694355	0.744951	Ap1s1	UP
ENSMUSG00000057691	0.00420333	0.00397237	0.0181647	0.00878013	1.871	0.20225	0.694112	0.744951	Zfp746	UP
ENSMUSG00000040904	0.365076	0.135446	0.0404063	0.180309	1.87099	0.202251	0.69411	0.744951	Gm21988	UP
ENSMUSG00000031823	0.13022	0.0440743	0.0171241	0.0638061	1.87081	0.202279	0.69405	0.744951	Zdhhc7	UP
ENSMUSG00000026644	0.291342	-0.00505683	0.209825	0.16537	1.87064	0.202305	0.693993	0.744951	Acbd7	UP
ENSMUSG00000042115	0.25308	0.0316224	0.087863	0.124188	1.86864	0.202616	0.693327	0.744951	Klhdc8a	UP
ENSMUSG00000032518	0.272595	0.0400653	0.0858094	0.132823	1.86753	0.202789	0.692957	0.744951	Rpsa	UP
ENSMUSG00000039461	0.179794	0.0598792	0.0240889	0.0879205	1.86731	0.202823	0.692884	0.744951	Tcta	UP
ENSMUSG00000020737	0.23939	0.0315827	0.0804343	0.117136	1.86722	0.202837	0.692853	0.744951	Jpt1	UP
ENSMUSG00000037649	0.126784	0.0427046	0.0166337	0.0620406	1.86674	0.202912	0.692693	0.744951	H2-DMa	UP
ENSMUSG00000052837	0.199525	0.037161	0.0528134	0.0964997	1.86616	0.203001	0.692501	0.744951	Junb	UP
ENSMUSG00000056310	0.0807046	0.0289949	0.00938243	0.039694	1.86597	0.203031	0.692438	0.744951	Tyw1	UP
ENSMUSG00000027739	0.0440196	0.0322492	-0.000934491	0.0251114	1.86578	0.203061	0.692375	0.744951	Rab33b	UP
ENSMUSG00000027133	0.255196	0.0349544	0.0836811	0.12461	1.86569	0.203075	0.692343	0.744951	Nop10	UP
ENSMUSG00000067370	0.224967	0.210543	-0.0100238	0.141829	1.86518	0.203155	0.692173	0.744951	B3galt4	UP
ENSMUSG00000025170	0.063997	-0.00275375	0.0771022	0.0461151	1.86508	0.20317	0.69214	0.744951	Rab40b	UP
ENSMUSG00000060708	0.191639	0.012836	0.0858835	0.0967863	1.86475	0.203222	0.69203	0.744951	Bloc1s4	UP
ENSMUSG00000048007	0.165092	0.00358834	0.0925752	0.0870852	1.86467	0.203235	0.692002	0.744951	Timm8a1	UP
ENSMUSG00000055407	0.0172244	-0.000817696	0.0174096	0.0112721	1.86466	0.203236	0.691999	0.744951	Map6	UP
ENSMUSG00000002781	0.0768383	0.0456413	0.000838324	0.041106	1.86369	0.203386	0.691678	0.744951	Tmem143	UP
ENSMUSG00000020150	0.238882	0.0369915	0.0721948	0.116023	1.86338	0.203435	0.691575	0.744951	Gamt	UP
ENSMUSG00000029136	0.127204	-0.00534723	0.112126	0.0779941	1.86155	0.203721	0.690964	0.744951	Rbks	UP
ENSMUSG00000024939	0.34006	0.0689439	0.0830399	0.164015	1.86133	0.203755	0.690891	0.744951	Fam89b	UP
ENSMUSG00000042812	0.29094	0.0351242	0.101765	0.14261	1.86127	0.203765	0.690869	0.744951	Foxf1	UP
ENSMUSG00000024026	0.0926871	0.0080133	0.0377756	0.0461586	1.86124	0.203771	0.690858	0.744951	Glo1	UP
ENSMUSG00000002845	0.0625852	0.0254722	0.00542234	0.0311599	1.86088	0.203827	0.690738	0.744951	Tmem39a	UP
ENSMUSG00000067847	0.351188	0.0947756	0.063159	0.169708	1.86087	0.203829	0.690735	0.744951	Romo1	UP
ENSMUSG00000039615	0.199964	0.0477744	0.0414285	0.096389	1.86008	0.203952	0.690471	0.744951	Stub1	UP
ENSMUSG00000075279	0.328491	0.0626702	0.0843191	0.158493	1.85964	0.204021	0.690325	0.744951	Mrpl23-ps1	UP
ENSMUSG00000027489	0.107054	0.0227202	0.0249732	0.0515824	1.85927	0.204078	0.690203	0.744951	Necab3	UP
ENSMUSG00000026860	0.154105	0.048714	0.0220178	0.0749456	1.85863	0.204179	0.689989	0.744951	Sh3glb2	UP
ENSMUSG00000020257	0.000395868	0.026735	0.0153998	0.0141769	1.85853	0.204195	0.689956	0.744951	Wdr82	UP
ENSMUSG00000008035	0.15921	0.069022	0.0114734	0.0799017	1.85847	0.204205	0.689934	0.744951	Mid1ip1	UP
ENSMUSG00000010154	0.190891	0.0461961	0.0388766	0.091988	1.85846	0.204205	0.689933	0.744951	Spire2	UP
ENSMUSG00000070730	0.0701274	0.0232208	0.00926985	0.034206	1.85835	0.204223	0.689895	0.744951	Rmdn3	UP
ENSMUSG00000032615	0.191142	0.0414474	0.0435765	0.0920552	1.85794	0.204288	0.689756	0.744951	Nt5m	UP
ENSMUSG00000040097	0.0985137	0.0375482	0.00987074	0.0486442	1.85782	0.204307	0.689716	0.744951	Flywch1	UP
ENSMUSG00000051022	0.00037969	0.0835083	0.135689	0.0731924	1.85769	0.204326	0.689676	0.744951	Hs3st1	UP
ENSMUSG00000070287	0.0535761	-0.00214209	0.0690969	0.040177	1.85758	0.204345	0.689637	0.744951	Slc35g2	UP
ENSMUSG00000031791	0.125457	0.0348381	0.0215425	0.0606124	1.85652	0.204512	0.689282	0.744951	Tmem38a	UP
ENSMUSG00000006398	0.283723	-0.00694097	0.208158	0.161647	1.8565	0.204514	0.689277	0.744951	Cdc20	UP
ENSMUSG00000022820	0.244767	0.0369655	0.0742932	0.118675	1.85546	0.204678	0.688929	0.744951	Ndufb4	UP
ENSMUSG00000072694	0.164929	0.0541604	0.0218882	0.080326	1.85445	0.204838	0.68859	0.744951	2610524H06Rik	UP
ENSMUSG00000060257	0.0649929	0.026915	0.00523727	0.0323817	1.85407	0.204896	0.688466	0.744951	Scrt2	UP
ENSMUSG00000029145	0.1661	0.0591498	0.0188764	0.0813753	1.85245	0.205153	0.687922	0.744951	Eif2b4	UP
ENSMUSG00000031672	0.124949	0.0289926	0.0263229	0.0600881	1.85231	0.205174	0.687877	0.744951	Got2	UP
ENSMUSG00000023019	0.1227	0.0155283	0.0412588	0.0598289	1.85223	0.205187	0.687851	0.744951	Gpd1	UP
ENSMUSG00000036966	0.140013	0.038232	0.0243354	0.0675268	1.85185	0.205247	0.687723	0.744951	Spryd3	UP
ENSMUSG00000005683	0.00641653	0.00296821	0.0206331	0.0100059	1.85089	0.205399	0.687401	0.744951	Cs	UP
ENSMUSG00000039515	0.170421	0.0542167	0.0236285	0.0827553	1.8508	0.205413	0.687371	0.744951	Ptpa	UP
ENSMUSG00000025393	0.143346	0.0258658	0.0379294	0.0690472	1.85051	0.205459	0.687275	0.744951	Atp5b	UP
ENSMUSG00000004264	0.256848	0.0589723	0.0544696	0.12343	1.84992	0.205552	0.687077	0.744951	Phb2	UP
ENSMUSG00000087408	0.161925	0.059236	0.0172718	0.0794778	1.84974	0.205581	0.687018	0.744951	Cers1	UP
ENSMUSG00000050957	0.337854	0.0142483	0.166556	0.172886	1.84963	0.205598	0.68698	0.744951	Insl6	UP
ENSMUSG00000079610	0.0381773	0.155474	0.0305932	0.0747481	1.84919	0.205669	0.686831	0.744951	Ankrd39	UP
ENSMUSG00000039599	0.0425583	0.00405677	0.0163384	0.0209845	1.8481	0.205841	0.686468	0.744951	Fam149b	UP
ENSMUSG00000003033	0.124261	0.056566	0.00723711	0.0626881	1.8481	0.205842	0.686467	0.744951	Ap1m1	UP
ENSMUSG00000041697	0.246979	0.0270937	0.0888771	0.120983	1.84781	0.205888	0.686369	0.744951	Cox6a1	UP
ENSMUSG00000024319	0.0772234	0.0317376	0.00617507	0.0383787	1.84718	0.205988	0.686158	0.744951	Vps52	UP
ENSMUSG00000045709	0.324066	0.0142483	0.157601	0.165305	1.84658	0.206082	0.685959	0.744951	Smkr-ps	UP
ENSMUSG00000026360	0.141241	0.0262167	0.036268	0.0679086	1.8463	0.206127	0.685865	0.744951	Rgs2	UP
ENSMUSG00000023707	0.190773	0.0670677	0.0218048	0.0932151	1.8459	0.206192	0.685729	0.744951	Ogfod2	UP
ENSMUSG00000079442	0.129923	0.0236316	0.0337662	0.0624403	1.84364	0.206551	0.684972	0.744951	St6galnac4	UP
ENSMUSG00000040521	0.134606	0.0369403	0.0228169	0.0647877	1.84337	0.206594	0.684882	0.744951	Tsfm	UP
ENSMUSG00000024787	0.182866	0.0481066	0.0326946	0.087889	1.84268	0.206705	0.68465	0.744951	Snx15	UP
ENSMUSG00000038150	0.144859	0.0140636	0.054681	0.0712014	1.84219	0.206783	0.684486	0.744951	Ormdl3	UP
ENSMUSG00000020818	0.0316077	0.000671499	0.0170823	0.0164538	1.84129	0.206926	0.684185	0.744951	Mfsd11	UP
ENSMUSG00000066057	0.0785773	0.020412	0.0142064	0.0377319	1.84048	0.207055	0.683914	0.744951	Gm1976	UP
ENSMUSG00000071658	0.184834	0.0250652	0.058563	0.0894873	1.83963	0.207191	0.68363	0.744951	Gng3	UP
ENSMUSG00000046598	0.148762	0.025884	0.0397699	0.0714719	1.83958	0.207199	0.683612	0.744951	Bdh1	UP
ENSMUSG00000033728	0.156483	0.0468418	0.0232036	0.0755095	1.8391	0.207276	0.68345	0.744951	Lrrc14	UP
ENSMUSG00000041112	0.041422	0.0446597	-0.00238661	0.0278983	1.83889	0.20731	0.68338	0.744951	Elmo1	UP
ENSMUSG00000032977	0.173626	0.0599787	0.0201052	0.08457	1.83881	0.207323	0.683353	0.744951	Fam207a	UP
ENSMUSG00000042419	0.219211	-0.00193616	0.139317	0.118864	1.83847	0.207377	0.68324	0.744951	Nfkbil1	UP
ENSMUSG00000032495	0.0222991	0.229741	0.0861596	0.112733	1.83785	0.207476	0.683032	0.744951	Lrrc2	UP
ENSMUSG00000025869	0.218753	0.034729	0.0623243	0.105269	1.8372	0.207581	0.682812	0.744951	Nop16	UP
ENSMUSG00000028937	0.209492	0.0315192	0.0618691	0.10096	1.83669	0.207663	0.68264	0.744951	Acot7	UP
ENSMUSG00000118257	0.0407919	0.133983	0.019214	0.0646628	1.83622	0.207738	0.682484	0.744951	9630014M24Rik	UP
ENSMUSG00000000326	0.191289	0.0183604	0.0718805	0.0938431	1.83597	0.207778	0.6824	0.744951	Comt	UP
ENSMUSG00000022965	0.138981	0.0503665	0.014453	0.0679336	1.83576	0.207813	0.682328	0.744951	Ifngr2	UP
ENSMUSG00000022404	0.0643439	0.0198834	0.00899633	0.0310745	1.83558	0.20784	0.68227	0.744951	Slc25a17	UP
ENSMUSG00000115650	0.0430733	0.19034	0.0398568	0.0910899	1.83525	0.207894	0.682158	0.744951	Gm48992	UP
ENSMUSG00000026833	0.0581599	-0.00333484	0.0558176	0.0368809	1.83312	0.208238	0.681441	0.744951	Olfm1	UP
ENSMUSG00000019370	0.159882	0.0433886	0.0268782	0.0767163	1.8329	0.208272	0.681368	0.744951	Calm3	UP
ENSMUSG00000006412	0.165825	0.0226443	0.0517536	0.0800744	1.83274	0.208299	0.681313	0.744951	Pfdn2	UP
ENSMUSG00000079658	0.0858773	-0.00380262	0.0693763	0.0504837	1.83191	0.208432	0.681035	0.744951	Eloc	UP
ENSMUSG00000031604	0.0561324	0.0014285	0.101755	0.0531052	1.83114	0.208557	0.680775	0.744951	Msmo1	UP
ENSMUSG00000056209	0.358234	0.0778201	0.0775594	0.171204	1.83077	0.208615	0.680654	0.744951	Npm3	UP
ENSMUSG00000041420	0.122283	0.0481946	0.0102142	0.0602305	1.83036	0.208682	0.680514	0.744951	Meis3	UP
ENSMUSG00000043998	0.0324452	0.00377402	0.0110277	0.015749	1.82985	0.208765	0.680341	0.744951	Mgat2	UP
ENSMUSG00000026603	0.204812	0.0390566	0.0499512	0.0979399	1.82968	0.208793	0.680284	0.744951	Smyd2	UP
ENSMUSG00000022205	0.112116	0.0102591	0.0425623	0.0549792	1.82947	0.208826	0.680216	0.744951	Sub1	UP
ENSMUSG00000022102	0.15304	0.326559	0.0150332	0.164877	1.82944	0.208831	0.680205	0.744951	Dok2	UP
ENSMUSG00000028600	0.00610095	0.0801676	0.0326171	0.0396286	1.82901	0.208901	0.680059	0.744951	Podn	UP
ENSMUSG00000117710	0.00996424	0.10331	0.220035	0.111103	1.82833	0.20901	0.679833	0.744951	Gm10817	UP
ENSMUSG00000031844	0.383612	0.0142483	0.18676	0.194873	1.82631	0.209338	0.679152	0.744951	Hsd17b2	UP
ENSMUSG00000032180	0.284448	0.11233	0.0232335	0.140004	1.82617	0.209361	0.679105	0.744951	Tmed1	UP
ENSMUSG00000031060	0.0858319	0.032351	0.00788463	0.0420225	1.82586	0.209412	0.678999	0.744951	Rbm10	UP
ENSMUSG00000034165	0.130451	0.0181775	0.0397559	0.0627946	1.8256	0.209453	0.678913	0.744951	Ccnd3	UP
ENSMUSG00000098097	-0.00491756	0.0776532	0.0845616	0.0524324	1.8241	0.209697	0.678407	0.744951	6530403H02Rik	UP
ENSMUSG00000037843	0.205644	0.046894	0.0417496	0.0980959	1.82353	0.209791	0.678214	0.744951	Vstm2l	UP
ENSMUSG00000019814	0.0848769	-0.00354361	0.0653997	0.048911	1.82346	0.209802	0.678191	0.744951	Ltv1	UP
ENSMUSG00000071866	0.248981	0.0335542	0.0771314	0.119889	1.82311	0.209858	0.678074	0.744951	Ppia	UP
ENSMUSG00000043415	0.100878	0.0258612	0.0178602	0.0481997	1.82298	0.20988	0.678029	0.744951	Otud1	UP
ENSMUSG00000016940	0.0883961	0.00372526	0.0417467	0.0446227	1.82248	0.209961	0.67786	0.744951	Kctd2	UP
ENSMUSG00000020471	0.219233	0.0773188	0.0231101	0.106554	1.8223	0.209991	0.677799	0.744951	Pold2	UP
ENSMUSG00000034891	0.167137	0.0377786	0.034164	0.0796931	1.82221	0.210005	0.677771	0.744951	Sncb	UP
ENSMUSG00000105361	0.204859	0.0132703	0.0867924	0.101641	1.82142	0.210134	0.677504	0.744951	AY036118	UP
ENSMUSG00000028670	0.197654	0.07606	0.0169498	0.0968881	1.8214	0.210137	0.677497	0.744951	Lypla2	UP
ENSMUSG00000066952	0.209566	0.0551209	0.0357525	0.100147	1.82102	0.2102	0.677368	0.744951	Myo1h	UP
ENSMUSG00000019923	0.152239	0.0316904	0.0336682	0.0725324	1.81981	0.210397	0.67696	0.744951	Zwint	UP
ENSMUSG00000039620	-0.00268416	0.0453272	0.0413177	0.0279869	1.8198	0.210399	0.676956	0.744951	Trmt9b	UP
ENSMUSG00000024758	0.0198323	-0.00116757	0.017962	0.0122089	1.81951	0.210446	0.67686	0.744951	Rtn3	UP
ENSMUSG00000002379	0.349516	0.0574709	0.0942145	0.167067	1.81913	0.210508	0.676732	0.744951	Ndufa11	UP
ENSMUSG00000018378	0.0438264	0.041171	-0.00269555	0.0274339	1.81872	0.210576	0.676592	0.744951	Cuedc1	UP
ENSMUSG00000047187	0.0528076	-0.00183991	0.038108	0.0296919	1.81858	0.210598	0.676546	0.744951	Rab2a	UP
ENSMUSG00000096210	0.075021	0.00206731	0.037816	0.0383014	1.81857	0.2106	0.676542	0.744951	H1f0	UP
ENSMUSG00000105867	0.191834	0.0261838	0.0583666	0.0921281	1.81672	0.210902	0.675919	0.744951	Gm42517	UP
ENSMUSG00000039041	0.182603	0.0366741	0.0415131	0.0869301	1.81646	0.210945	0.675831	0.744951	Adrm1	UP
ENSMUSG00000034245	0.120424	0.0335314	0.0188036	0.0575864	1.8163	0.210971	0.675778	0.744951	Hdac11	UP
ENSMUSG00000117322	0.169536	0.122736	-0.00616044	0.0953706	1.81546	0.211109	0.675493	0.744951	6330415G19Rik	UP
ENSMUSG00000029054	0.21481	0.0287746	0.065931	0.103172	1.81512	0.211165	0.675378	0.744951	Gabrd	UP
ENSMUSG00000037151	0.0609325	-0.00407078	0.064023	0.0402949	1.81502	0.211181	0.675345	0.744951	Lrrc20	UP
ENSMUSG00000025468	0.29111	0.0762657	0.04923	0.138869	1.81481	0.211216	0.675273	0.744951	Caly	UP
ENSMUSG00000036850	0.249956	0.0380742	0.0706035	0.119545	1.81462	0.211246	0.675211	0.744951	Mrpl41	UP
ENSMUSG00000029048	0.137653	0.00596985	0.0638079	0.0691436	1.81445	0.211275	0.675152	0.744951	Rer1	UP
ENSMUSG00000053198	-0.00623334	0.109382	0.0942145	0.0657877	1.81355	0.211423	0.674847	0.744951	Prx	UP
ENSMUSG00000028822	0.157623	0.0281726	0.0394221	0.0750727	1.81323	0.211476	0.674739	0.744951	Tmem50a	UP
ENSMUSG00000022351	0.0414839	0.00705207	0.101431	0.049989	1.81285	0.211537	0.674613	0.744951	Sqle	UP
ENSMUSG00000086915	0.180192	0.0528777	0.025793	0.0862875	1.81281	0.211544	0.674599	0.744951	Gm16364	UP
ENSMUSG00000034789	0.149209	0.0112274	0.0593612	0.0732659	1.81198	0.21168	0.674319	0.744951	Rab24	UP
ENSMUSG00000021598	0.169742	0.0279352	0.0451693	0.080949	1.81197	0.211683	0.674314	0.744951	Med10	UP
ENSMUSG00000093674	0.351034	0.0239487	0.14421	0.173064	1.81186	0.2117	0.674278	0.744951	Rpl41	UP
ENSMUSG00000018661	0.0442654	0.0136559	0.00582651	0.0212493	1.81186	0.211701	0.674277	0.744951	Cog1	UP
ENSMUSG00000002660	0.282414	0.0529912	0.0676258	0.134344	1.81164	0.211736	0.674205	0.744951	Clpp	UP
ENSMUSG00000027107	-0.00741186	0.136191	0.184881	0.104553	1.81138	0.211779	0.674117	0.744951	Chrna1	UP
ENSMUSG00000042766	0.011316	0.0571643	0.0130452	0.0271752	1.81133	0.211788	0.674099	0.744951	Trim46	UP
ENSMUSG00000046999	0.114497	0.102832	-0.00701165	0.0701058	1.81126	0.211799	0.674076	0.744951	1110032F04Rik	UP
ENSMUSG00000027602	0.263094	0.0548973	0.0570719	0.125021	1.81087	0.211864	0.673943	0.744951	Map1lc3a	UP
ENSMUSG00000037993	0.0512616	0.0112995	0.0105169	0.0243593	1.81069	0.211893	0.673884	0.744951	Dhx38	UP
ENSMUSG00000060639	0.315915	0.0299376	0.114673	0.153509	1.81008	0.211994	0.673676	0.744951	H4c9	UP
ENSMUSG00000030603	0.186349	0.0332289	0.0464346	0.088671	1.81006	0.211997	0.67367	0.744951	Psmc4	UP
ENSMUSG00000032271	0.206692	0.0142483	0.0841725	0.101704	1.80836	0.212278	0.673095	0.744951	Nnmt	UP
ENSMUSG00000085890	0.181799	0.0142483	0.384249	0.193432	1.80831	0.212286	0.673078	0.744951	Tnfsf13os	UP
ENSMUSG00000090000	0.142022	0.0190428	0.0430749	0.0680467	1.80817	0.212309	0.673031	0.744951	Ier3ip1	UP
ENSMUSG00000030647	0.237572	0.0283905	0.0768493	0.114271	1.80757	0.212409	0.672827	0.744951	Ndufc2	UP
ENSMUSG00000015937	0.105522	0.0259198	0.0190422	0.0501612	1.80752	0.212417	0.672812	0.744951	Macroh2a1	UP
ENSMUSG00000045594	0.136841	0.0240389	0.0343361	0.0650719	1.80719	0.212473	0.672697	0.744951	Glb1	UP
ENSMUSG00000001627	0.0615581	-0.00422237	0.0720897	0.0431418	1.80688	0.212524	0.672593	0.744951	Ifrd1	UP
ENSMUSG00000019689	0.387163	0.135781	0.039142	0.187362	1.80638	0.212607	0.672423	0.744951	Fmc1	UP
ENSMUSG00000032936	0.076933	0.0219128	0.0113081	0.036718	1.80528	0.212788	0.672052	0.744951	Camkv	UP
ENSMUSG00000005882	0.129455	0.0612471	0.00466595	0.0651227	1.80517	0.212806	0.672016	0.744951	Uqcc1	UP
ENSMUSG00000007892	0.329196	0.0391286	0.10637	0.158232	1.80509	0.21282	0.671988	0.744951	Rplp1	UP
ENSMUSG00000032418	0.004708	0.00456442	0.021912	0.0103948	1.80504	0.212827	0.671972	0.744951	Me1	UP
ENSMUSG00000024403	0.171572	0.0364847	0.0360979	0.0813849	1.80479	0.212869	0.671887	0.744951	Atp6v1g2	UP
ENSMUSG00000005986	0.123596	0.0292598	0.023162	0.0586728	1.80479	0.21287	0.671885	0.744951	Ankrd13d	UP
ENSMUSG00000043670	0.153531	0.0598011	0.0118342	0.0750556	1.80381	0.213032	0.671554	0.744951	Diras1	UP
ENSMUSG00000025940	0.103724	0.0161276	0.0283541	0.0494018	1.80369	0.213052	0.671514	0.744951	Tmem70	UP
ENSMUSG00000042682	0.178812	0.0140909	0.0689287	0.0872772	1.80221	0.213298	0.671013	0.744951	Selenok	UP
ENSMUSG00000093989	0.277691	0.0792955	0.040325	0.132437	1.80204	0.213327	0.670954	0.744951	Rnasek	UP
ENSMUSG00000043445	0.0979403	-0.00504002	0.0769157	0.0566053	1.80188	0.213353	0.670902	0.744951	Pgp	UP
ENSMUSG00000048355	0.19413	0.0342422	0.0480858	0.0921527	1.80179	0.213368	0.67087	0.744951	Arxes1	UP
ENSMUSG00000024959	0.234045	0.0268415	0.0765965	0.112494	1.80136	0.213439	0.670726	0.744951	Bad	UP
ENSMUSG00000060152	0.125403	0.00705388	0.0535604	0.0620059	1.80121	0.213464	0.670674	0.744951	Pop5	UP
ENSMUSG00000009076	0.321586	0.0750696	0.0607543	0.15247	1.80099	0.213501	0.670599	0.744951	Zmat5	UP
ENSMUSG00000032245	0.135464	0.035595	0.0220933	0.064384	1.8008	0.213532	0.670536	0.744951	Cln6	UP
ENSMUSG00000037949	0.106888	0.0156373	0.0302985	0.0509414	1.80057	0.213572	0.670456	0.744951	Ano10	UP
ENSMUSG00000048200	-0.00287096	0.0490102	0.067324	0.0378211	1.79915	0.213808	0.669975	0.744951	Cracr2b	UP
ENSMUSG00000024217	0.23644	0.0565898	0.0432128	0.112081	1.79907	0.213821	0.669949	0.744951	Snrpc	UP
ENSMUSG00000001518	0.0572179	0.125972	0.00533538	0.0628419	1.79865	0.213891	0.669808	0.744951	Itfg2	UP
ENSMUSG00000016349	0.142762	0.0260581	0.0341781	0.067666	1.79862	0.213896	0.669798	0.744951	Eef1a2	UP
ENSMUSG00000028538	0.135446	0.0181129	0.0404819	0.0646804	1.79831	0.213949	0.66969	0.744951	St3gal3	UP
ENSMUSG00000070394	0.334523	0.0474378	0.0963549	0.159439	1.79803	0.213994	0.669597	0.744951	Tmem256	UP
ENSMUSG00000025817	0.0514499	-0.00189359	0.0358033	0.0284532	1.79726	0.214123	0.669336	0.744951	Nudt5	UP
ENSMUSG00000005982	0.0856998	0.0358054	0.00510481	0.0422033	1.79706	0.214157	0.669267	0.744951	Naa60	UP
ENSMUSG00000067274	0.203003	0.0187172	0.0729334	0.0982177	1.79622	0.214297	0.668983	0.744951	Rplp0	UP
ENSMUSG00000010045	0.228801	0.0334877	0.0643588	0.108882	1.79621	0.214299	0.668979	0.744951	Tmem115	UP
ENSMUSG00000003464	0.106685	0.0384619	0.00973894	0.0516285	1.79579	0.21437	0.668836	0.744951	Pex19	UP
ENSMUSG00000003380	0.309123	0.0775858	0.0528104	0.146506	1.79493	0.214514	0.668545	0.744951	Rabac1	UP
ENSMUSG00000037072	0.134863	0.00855745	0.0551472	0.0661892	1.79487	0.214524	0.668524	0.744951	Selenof	UP
ENSMUSG00000025739	0.29916	0.01354	0.132955	0.148552	1.79368	0.214723	0.668122	0.744951	Gng13	UP
ENSMUSG00000027378	0.10155	0.0241717	0.0184515	0.0480576	1.7934	0.214771	0.668025	0.744951	Nphp1	UP
ENSMUSG00000022199	0.167717	0.0551007	0.018588	0.0804684	1.79299	0.214839	0.667887	0.744951	Slc22a17	UP
ENSMUSG00000043419	0.0407382	-0.00276201	0.0528961	0.0302908	1.79289	0.214856	0.667852	0.744951	Rnf227	UP
[truncated: 14,728 more rows]

## Sheet: 30min (ABSlog2FC>0.25, p<0.05)
	WT_30m_1	WT_30m_2	WT_30m_3	Average ABS(log2FC)	WT_30m_stat	WT_30m_p	WT_30m_padj	WT_30m_symbol	Up/Down
ENSMUSG00000112449	0.446682	0.564031	0.412895	0.474536	10.3615	0.00918631	0.744951	Srp54b	UP
ENSMUSG00000022304	0.473682	0.269521	0.525578	0.422927	5.41157	0.032492	0.744951	Dpys	UP
ENSMUSG00000064179	0.315397	0.429092	0.439596	0.394695	9.92575	0.0099982	0.744951	Tnnt1	UP
ENSMUSG00000037347	0.364183	0.366431	0.263301	0.331305	9.74189	0.0103732	0.744951	Chst7	UP
ENSMUSG00000074141	0.37623	0.324918	0.260895	0.320681	9.61223	0.0106505	0.744951	Il4i1	UP
ENSMUSG00000063529	0.309826	0.231376	0.228065	0.256422	9.59708	0.0106836	0.744951	Stmnd1	UP
ENSMUSG00000113387	0.175455	0.28476	0.303985	0.254733	6.36423	0.023811	0.744951	Gm31508	UP
ENSMUSG00000106962	-0.617947	-0.421776	-0.303285	0.44767	-4.87907	0.0395332	0.744951	Gm43633	DOWN
ENSMUSG00000085794	-0.291068	-0.627289	-0.412777	0.443711	-4.51462	0.0457246	0.744951	Vax2os	DOWN
ENSMUSG00000039032	-0.565236	-0.462911	-0.254362	0.427503	-4.67363	0.0428598	0.744951	Tsga13	DOWN
ENSMUSG00000104901	-0.371416	-0.400725	-0.452145	0.408095	-17.2964	0.00332597	0.744951	Gm42692	DOWN
ENSMUSG00000040329	-0.305416	-0.34504	-0.434402	0.361619	-9.47967	0.0109455	0.744951	Il7	DOWN
ENSMUSG00000074342	-0.468326	-0.320153	-0.279395	0.355958	-6.20108	0.0250331	0.744951	I830077J02Rik	DOWN
ENSMUSG00000114722	-0.344345	-0.371809	-0.346582	0.354246	-40.23	0.000617302	0.744951	Gm31392	DOWN
ENSMUSG00000118043	-0.40458	-0.401772	-0.238345	0.348232	-6.3373	0.0240066	0.744951	Gm50206	DOWN
ENSMUSG00000108465	-0.468326	-0.269748	-0.285997	0.341357	-5.36241	0.0330611	0.744951	Gm45110	DOWN
ENSMUSG00000018166	-0.256237	-0.328174	-0.428664	0.337692	-6.7535	0.0212295	0.744951	Erbb3	DOWN
ENSMUSG00000081551	-0.352878	-0.327199	-0.314438	0.331505	-29.3273	0.00116064	0.744951	Gm14654	DOWN
ENSMUSG00000110278	-0.378833	-0.174068	-0.335261	0.296054	-4.75386	0.0415135	0.744951	Gm5608	DOWN
ENSMUSG00000116238	-0.422653	-0.247763	-0.217675	0.29603	-4.63239	0.043577	0.744951	Gm49413	DOWN
ENSMUSG00000037593	-0.303855	-0.301802	-0.279049	0.294902	-37.1022	0.000725652	0.744951	Rskr	DOWN
ENSMUSG00000057722	-0.378407	-0.236059	-0.262772	0.292413	-6.69392	0.0215968	0.744951	Lepr	DOWN
ENSMUSG00000074357	-0.30255	-0.285457	-0.270892	0.2863	-31.2952	0.00101948	0.744951	AA386476	DOWN
ENSMUSG00000106725	-0.304532	-0.376502	-0.16559	0.282208	-4.55913	0.044895	0.744951	Gm43363	DOWN
ENSMUSG00000117943	-0.358958	-0.22879	-0.252573	0.280107	-6.99937	0.0198074	0.744951	Gm50403	DOWN
ENSMUSG00000087700	-0.36053	-0.217348	-0.241279	0.273052	-6.16634	0.0253054	0.744951	Gm15283	DOWN
ENSMUSG00000047040	-0.213053	-0.286782	-0.289296	0.263044	-10.5193	0.00891632	0.744951	Prr15l	DOWN
ENSMUSG00000118061	-0.285238	-0.246892	-0.24722	0.259783	-20.4111	0.00239169	0.744951	Rbfaos	DOWN
ENSMUSG00000114934	-0.329037	-0.266683	-0.171955	0.255892	-5.6036	0.030402	0.744951	Gm48342	DOWN
ENSMUSG00000034652	-0.327769	-0.205611	-0.229868	0.254416	-6.81367	0.0208678	0.744951	Cd300a	DOWN
ENSMUSG00000000791	-0.343387	-0.157663	-0.252573	0.251208	-4.68511	0.0426632	0.744951	Il12rb1	DOWN

## Sheet: 2h unfiltered
	WT_2h_1	WT_2h_2	WT_2h_3	Avg_log2FC	WT_2h_stat	WT_2h_p	minus_log10_pvalue	WT_2h_padj	WT_2h_symbol	Up/Down
ENSMUSG00000029228	0.0518291	0.0512888	0.0500171	0.051045	95.038	0.000110696	3.95587	0.318074	Lnx1	UP
ENSMUSG00000024292	0.140229	0.13771	0.1429	0.14028	93.6121	0.000114094	3.94274	0.318074	Cyp4f14	UP
ENSMUSG00000029681	0.0383465	0.0355829	0.0367262	0.0368852	46.0071	0.00047211	3.32596	0.867401	Bcl7b	UP
ENSMUSG00000040543	0.00666667	0.00722243	0.00686918	0.00691943	42.6098	0.000550329	3.25938	0.867401	Pitpnm3	UP
ENSMUSG00000049881	0.0348767	0.0377836	0.037062	0.0365741	41.8521	0.00057042	3.24381	0.867401	2810025M15Rik	UP
ENSMUSG00000027455	0.0221729	0.020619	0.0196606	0.0208175	28.4387	0.00123417	2.90863	0.992152	Nsfl1c	UP
ENSMUSG00000020018	0.0516328	0.0565859	0.0581367	0.0554518	28.2732	0.00124864	2.90356	0.992152	Snrpf	UP
ENSMUSG00000026887	0.020295	0.0191061	0.0178892	0.0190968	27.496	0.00132008	2.8794	0.992152	Mrrf	UP
ENSMUSG00000108801	0.270308	0.285878	0.249735	0.26864	25.6654	0.00151467	2.81968	0.992152	Gm39090	UP
ENSMUSG00000025538	0.089148	0.0780123	0.0813896	0.08285	25.1328	0.00157939	2.80151	0.992152	Sumf2	UP
ENSMUSG00000060802	0.035837	0.0325584	0.0303969	0.0329308	20.8237	0.00229818	2.63862	0.992152	B2m	UP
ENSMUSG00000018486	0.166558	0.197456	0.188893	0.184303	20.011	0.00248794	2.60416	0.992152	Wnt9b	UP
ENSMUSG00000081604	0.0726703	0.0637931	0.0616302	0.0660312	19.5488	0.00260651	2.58394	0.992152	Gm11518	UP
ENSMUSG00000039886	0.0445652	0.043715	0.0514157	0.0465653	19.1031	0.00272905	2.56399	0.992152	Tmem120a	UP
ENSMUSG00000040681	0.0537823	0.0569222	0.064141	0.0582818	19.0054	0.00275706	2.55955	0.992152	Hmgn1	UP
ENSMUSG00000067038	0.0818331	0.098111	0.087543	0.0891624	18.6991	0.00284773	2.5455	0.992152	Rps12-ps3	UP
ENSMUSG00000061518	0.0422263	0.0509983	0.0446687	0.0459644	17.5852	0.00321813	2.4924	0.992152	Cox5b	UP
ENSMUSG00000021520	0.0165423	0.0150365	0.0183202	0.016633	17.5264	0.00323966	2.4895	0.992152	Uqcrb	UP
ENSMUSG00000032265	0.0621842	0.072856	0.0606043	0.0652148	16.9491	0.00346296	2.46055	0.992152	Tent5a	UP
ENSMUSG00000020267	0.0563272	0.0584425	0.0683367	0.0610355	16.4901	0.00365736	2.43683	0.992152	Hint1	UP
ENSMUSG00000025227	0.0267626	0.0320233	0.0326129	0.0304663	16.3827	0.00370517	2.43119	0.992152	Mfsd13a	UP
ENSMUSG00000000290	0.258828	0.285878	0.319969	0.288225	16.2941	0.00374535	2.42651	0.992152	Itgb2	UP
ENSMUSG00000021091	0.00915999	0.0115034	0.0102433	0.0103022	15.2146	0.00429215	2.36733	0.992152	Serpina3n	UP
ENSMUSG00000030061	0.0265072	0.0212667	0.0223057	0.0233598	14.5817	0.00467019	2.33067	0.992152	Uba3	UP
ENSMUSG00000069911	0.165711	0.206697	0.203977	0.192128	14.5199	0.00470971	2.32701	0.992152	Insyn2b	UP
ENSMUSG00000053317	0.0457054	0.0441107	0.0548727	0.0482296	14.3826	0.0047994	2.31881	0.992152	Sec61b	UP
ENSMUSG00000105867	0.0488913	0.0581359	0.0464235	0.0511502	14.3488	0.00482188	2.31678	0.992152	Gm42517	UP
ENSMUSG00000054000	0.124706	0.13975	0.109504	0.124653	14.2763	0.00487067	2.31241	0.992152	Tusc1	UP
ENSMUSG00000020491	0.0105446	0.0132196	0.0110808	0.011615	14.2149	0.00491253	2.30869	0.992152	2810021J22Rik	UP
ENSMUSG00000093594	0.097394	0.101965	0.0800082	0.0931223	13.9227	0.00511927	2.29079	0.992152	Gm20707	UP
ENSMUSG00000020949	0.0210645	0.0167751	0.0210644	0.0196347	13.7325	0.0052609	2.27894	0.992152	Fkbp3	UP
ENSMUSG00000062753	0.0210059	0.0238119	0.0271115	0.0239764	13.5884	0.00537221	2.26985	0.992152	AI413582	UP
ENSMUSG00000039539	0.186092	0.22588	0.241274	0.217749	13.245	0.00565203	2.2478	0.992152	Sgcz	UP
ENSMUSG00000115987	0.0305317	0.0274832	0.0233315	0.0271155	12.9949	0.00586971	2.23138	0.992152	Vps28	UP
ENSMUSG00000056770	0.0133878	0.0135368	0.0168527	0.0145924	12.9028	0.00595305	2.22526	0.992152	Setd3	UP
ENSMUSG00000028280	0.0850991	0.106958	0.110953	0.101003	12.57	0.00626943	2.20277	0.992152	Gabrr1	UP
ENSMUSG00000046432	0.0328598	0.0249678	0.0307	0.0295092	12.5318	0.00630733	2.20015	0.992152	Bex3	UP
ENSMUSG00000023018	0.0212417	0.0271183	0.021829	0.0233963	12.5201	0.00631911	2.19934	0.992152	Smarcd1	UP
ENSMUSG00000026036	0.0242537	0.0222475	0.029108	0.0252031	12.3754	0.00646626	2.18935	0.992152	Nif3l1	UP
ENSMUSG00000029559	0.0224644	0.0169783	0.0194183	0.0196203	12.3636	0.00647848	2.18853	0.992152	2210016L21Rik	UP
ENSMUSG00000062184	0.0535557	0.0512278	0.0407673	0.0485169	12.337	0.00650621	2.18667	0.992152	Hs6st2	UP
ENSMUSG00000015289	0.0465189	0.0476327	0.0364729	0.0435415	12.269	0.00657776	2.18192	0.992152	Lage3	UP
ENSMUSG00000113902	0.0523229	0.0608376	0.0695413	0.0609006	12.2521	0.00659577	2.18073	0.992152	Ndufb1-ps	UP
ENSMUSG00000028871	0.0728535	0.0544843	0.062648	0.0633286	11.9181	0.0069667	2.15697	0.992152	Rspo1	UP
ENSMUSG00000000827	0.0338713	0.0374798	0.0449852	0.0387788	11.8466	0.0070502	2.1518	0.992152	Tpd52l2	UP
ENSMUSG00000026579	0.301042	0.337031	0.249137	0.295737	11.5924	0.00735931	2.13316	0.992152	F5	UP
ENSMUSG00000028243	0.0204192	0.0199795	0.0153852	0.0185947	11.5513	0.0074112	2.13011	0.992152	Ubxn2b	UP
ENSMUSG00000037361	0.0346059	0.0285644	0.0388222	0.0339975	11.421	0.00757932	2.12037	0.992152	Sf3b6	UP
ENSMUSG00000014748	0.0229015	0.0282329	0.0311489	0.0274278	11.3592	0.00766114	2.11571	0.992152	Tex261	UP
ENSMUSG00000021360	0.0711542	0.0519606	0.0643958	0.0625035	11.1198	0.00799056	2.09742	0.992152	Gcnt2	UP
ENSMUSG00000036565	0.032644	0.0248125	0.0334442	0.0303002	11.004	0.00815756	2.08844	0.992152	Ttyh3	UP
ENSMUSG00000006715	0.0986709	0.13265	0.106554	0.112625	10.9686	0.0082096	2.08568	0.992152	Gmnn	UP
ENSMUSG00000031554	0.240345	0.285878	0.208776	0.245	10.9478	0.00824046	2.08405	0.992152	Adam5	UP
ENSMUSG00000028255	0.0990154	0.136116	0.124796	0.119976	10.9289	0.00826864	2.08257	0.992152	Clca1	UP
ENSMUSG00000002307	0.00447433	0.00606641	0.00586775	0.00546949	10.9198	0.00828222	2.08185	0.992152	Daxx	UP
ENSMUSG00000026241	0.145428	0.120934	0.106328	0.12423	10.8908	0.00832583	2.07957	0.992152	Nppc	UP
ENSMUSG00000045193	0.0508215	0.0391308	0.0535537	0.0478353	10.8148	0.00844181	2.07356	0.992152	Cirbp	UP
ENSMUSG00000060126	0.0383067	0.0293954	0.0404364	0.0360462	10.6591	0.00868706	2.06113	0.992152	Tpt1	UP
ENSMUSG00000045658	0.0683733	0.049277	0.0580852	0.0585785	10.6156	0.00875739	2.05763	0.992152	Pid1	UP
ENSMUSG00000052102	0.0589505	0.0426031	0.049055	0.0502029	10.5605	0.0088479	2.05316	0.992152	Gnpda1	UP
ENSMUSG00000048277	0.0876015	0.0904129	0.117951	0.0986551	10.1896	0.00949446	2.02253	0.992152	Syngr2	UP
ENSMUSG00000022261	0.0621257	0.0515965	0.0442638	0.052662	10.1591	0.00955064	2.01997	0.992152	Sdc2	UP
ENSMUSG00000007655	0.0745127	0.072213	0.0973144	0.0813467	10.1539	0.00956035	2.01953	0.992152	Cav1	UP
ENSMUSG00000098274	0.0265059	0.0298468	0.0369167	0.0310898	10.1305	0.00960395	2.01755	0.992152	Rpl24	UP
ENSMUSG00000031753	0.0190397	0.0195503	0.0256183	0.0214028	10.1295	0.0096057	2.01747	0.992152	Cog4	UP
ENSMUSG00000027962	0.0595531	0.0840705	0.0711523	0.071592	10.1105	0.00964139	2.01586	0.992152	Vcam1	UP
ENSMUSG00000037112	0.0154557	0.0132586	0.0109121	0.0132088	10.0687	0.00972037	2.01232	0.992152	Sik2	UP
ENSMUSG00000108989	0.0661692	0.0466491	0.0573898	0.056736	10.0516	0.00975295	2.01086	0.992152	Gm44984	UP
ENSMUSG00000026213	0.0289807	0.0269745	0.0370736	0.0310096	10.0458	0.0097641	2.01037	0.992152	Stk11ip	UP
ENSMUSG00000028745	0.0196432	0.0201273	0.0264836	0.0220847	10.0208	0.00981215	2.00824	0.992152	Capzb	UP
ENSMUSG00000040048	0.0471844	0.0512206	0.0360021	0.0448023	9.84279	0.0101649	1.9929	0.992152	Ndufb10	UP
ENSMUSG00000108194	0.116896	0.095327	0.082605	0.0982759	9.81961	0.0102122	1.99088	0.992152	1700097M23Rik	UP
ENSMUSG00000071654	0.0751352	0.0549084	0.0572241	0.0624226	9.76668	0.0103215	1.98626	0.992152	Uqcc3	UP
ENSMUSG00000001289	0.0455549	0.0429368	0.0320162	0.0401693	9.68866	0.0104857	1.9794	0.992152	Pfdn5	UP
ENSMUSG00000019952	0.0623936	0.0785048	0.0556611	0.0655198	9.6678	0.0105303	1.97756	0.992152	Poc1b	UP
ENSMUSG00000048416	0.0567782	0.0813721	0.0750573	0.0710692	9.63731	0.010596	1.97486	0.992152	Mlf1	UP
ENSMUSG00000085956	0.127305	0.181143	0.146425	0.151624	9.6223	0.0106286	1.97353	0.992152	4930481B07Rik	UP
ENSMUSG00000078923	0.0292858	0.0207067	0.023297	0.0244298	9.61609	0.0106421	1.97297	0.992152	Ube2v1	UP
ENSMUSG00000061167	0.0472159	0.0510523	0.0660428	0.0547703	9.53518	0.0108205	1.96575	0.992152	Rpl15-ps3	UP
ENSMUSG00000019689	0.0668307	0.0673536	0.0907675	0.074984	9.49978	0.0109	1.96257	0.992152	Fmc1	UP
ENSMUSG00000098208	0.247437	0.35917	0.318731	0.308446	9.44355	0.0110281	1.9575	0.992152	Gm8349	UP
ENSMUSG00000024962	0.0159426	0.0110042	0.0133699	0.0134389	9.42431	0.0110724	1.95576	0.992152	Vegfb	UP
ENSMUSG00000068184	0.0492084	0.0631167	0.07164	0.0613217	9.38024	0.0111749	1.95176	0.992152	Ndufaf2	UP
ENSMUSG00000040254	0.0186628	0.0169258	0.0239677	0.0198521	9.37303	0.0111918	1.9511	0.992152	Sema3d	UP
ENSMUSG00000034584	0.305721	0.229612	0.333697	0.289677	9.31462	0.0113303	1.94576	0.992152	Exph5	UP
ENSMUSG00000062963	0.0390798	0.0364319	0.0511763	0.0422294	9.30508	0.0113531	1.94489	0.992152	Ufc1	UP
ENSMUSG00000034566	0.0352603	0.0248744	0.0349183	0.0316844	9.3014	0.0113619	1.94455	0.992152	Atp5h	UP
ENSMUSG00000061111	0.0372583	0.0254541	0.0321926	0.031635	9.25277	0.0114796	1.94007	0.992152	Mcrip1	UP
ENSMUSG00000034445	0.0197232	0.0170808	0.0134042	0.0167361	9.13406	0.0117747	1.92905	0.992152	Cyb561a3	UP
ENSMUSG00000050397	0.173398	0.144549	0.21241	0.176786	8.99081	0.012146	1.91557	0.992152	Foxl2	UP
ENSMUSG00000035268	0.0357849	0.0288501	0.0427394	0.0357915	8.92667	0.0123179	1.90946	0.992152	Pkig	UP
ENSMUSG00000052763	0.0613353	0.0499811	0.0416208	0.0509791	8.92346	0.0123267	1.90915	0.992152	Zfp212	UP
ENSMUSG00000025967	0.025163	0.0330074	0.0374882	0.0318862	8.85262	0.012521	1.90236	0.992152	Eef1b2	UP
ENSMUSG00000087143	0.0818067	0.0578883	0.0604551	0.0667167	8.80018	0.0126678	1.8973	0.992152	A830082K12Rik	UP
ENSMUSG00000020003	0.0599718	0.0652006	0.0862841	0.0704855	8.76444	0.0127694	1.89383	0.992152	Pex7	UP
ENSMUSG00000030493	0.0571141	0.0701322	0.0471911	0.0581458	8.75349	0.0128008	1.89276	0.992152	Faap24	UP
ENSMUSG00000040121	0.241277	0.20607	0.16108	0.202809	8.73871	0.0128433	1.89132	0.992152	Rep15	UP
ENSMUSG00000036390	0.0721103	0.0816467	0.105474	0.0864103	8.70949	0.0129279	1.88847	0.992152	Gadd45a	UP
ENSMUSG00000028691	0.0546365	0.0430652	0.0647886	0.0541634	8.63098	0.0131595	1.88076	0.992152	Prdx1	UP
ENSMUSG00000025147	0.0523395	0.0370751	0.0549612	0.0481252	8.62972	0.0131633	1.88063	0.992152	Mob2	UP
ENSMUSG00000034290	0.0227098	0.0217851	0.0153469	0.0199473	8.61422	0.0132098	1.8791	0.992152	Nek9	UP
ENSMUSG00000075486	0.0327378	0.023279	0.0348073	0.0302747	8.5317	0.0134614	1.87091	0.992152	Commd6	UP
ENSMUSG00000032353	0.0401707	0.0459459	0.0594349	0.0485172	8.50021	0.0135593	1.86776	0.992152	Tmed3	UP
ENSMUSG00000109901	0.00765912	0.00924464	0.0114988	0.00946751	8.49863	0.0135642	1.8676	0.992152	Chmp1b	UP
ENSMUSG00000058927	0.04499	0.0325538	0.0490846	0.0422095	8.49214	0.0135846	1.86695	0.992152	Gm10053	UP
ENSMUSG00000106037	0.0600441	0.0500087	0.0751503	0.0617344	8.44891	0.0137211	1.86261	0.992152	Gm4332	UP
ENSMUSG00000004610	0.0469764	0.0321321	0.0472386	0.0421157	8.43599	0.0137623	1.86131	0.992152	Etfb	UP
ENSMUSG00000024085	0.0548038	0.040036	0.0380495	0.0442964	8.38169	0.0139374	1.85582	0.992152	Man2a1	UP
ENSMUSG00000057143	0.135986	0.112843	0.0890328	0.112621	8.30856	0.0141786	1.84837	0.992152	Trim12c	UP
ENSMUSG00000021709	0.0457229	0.0549204	0.0691419	0.0565951	8.30798	0.0141806	1.84831	0.992152	Erbin	UP
ENSMUSG00000005732	0.0120502	0.0183522	0.0168062	0.0157362	8.29855	0.0142121	1.84734	0.992152	Ranbp1	UP
ENSMUSG00000039031	0.0690171	0.0644577	0.094247	0.0759073	8.19391	0.0145695	1.83656	0.992152	Arhgap18	UP
ENSMUSG00000050323	0.0705023	0.104555	0.105011	0.0933558	8.16938	0.0146552	1.83401	0.992152	Ndufaf6	UP
ENSMUSG00000047881	0.0594008	0.0899374	0.0881444	0.0791609	8.00123	0.0152635	1.81635	0.992152	Rell1	UP
ENSMUSG00000030316	0.0801052	0.0531893	0.0600858	0.0644601	7.98574	0.0153214	1.8147	0.992152	Tamm41	UP
ENSMUSG00000006717	0.0248053	0.0235603	0.0345534	0.0276397	7.95276	0.0154458	1.81119	0.992152	Acot13	UP
ENSMUSG00000067925	0.0589818	0.0380476	0.0471088	0.0480461	7.92667	0.0155453	1.8084	0.992152	Rtl8a	UP
ENSMUSG00000049154	0.0596084	0.0483346	0.0382431	0.0487287	7.89667	0.0156609	1.80518	0.992152	Fam183b	UP
ENSMUSG00000044576	0.0737533	0.103878	0.0711224	0.082918	7.8912	0.0156821	1.8046	0.992152	Garem2	UP
ENSMUSG00000002100	0.111476	0.143211	0.0926113	0.115766	7.84135	0.0158774	1.79922	0.992152	Mybpc3	UP
ENSMUSG00000014313	0.0302672	0.025937	0.0397794	0.0319945	7.82603	0.0159381	1.79756	0.992152	Cox6c	UP
ENSMUSG00000061479	0.0278593	0.0360114	0.0438429	0.0359045	7.78099	0.0161187	1.79267	0.992152	Snrpa	UP
ENSMUSG00000029084	0.0649419	0.100284	0.0768886	0.0807047	7.77565	0.0161403	1.79209	0.992152	Cd38	UP
ENSMUSG00000078713	0.0255301	0.0161624	0.0215422	0.0210782	7.76608	0.0161792	1.79104	0.992152	Tomm5	UP
ENSMUSG00000071553	0.115406	0.169373	0.180288	0.155022	7.72902	0.0163309	1.78699	0.992152	Cpa2	UP
ENSMUSG00000052584	0.0708269	0.0447973	0.0570187	0.0575477	7.65388	0.0166451	1.77871	0.992152	Serp2	UP
ENSMUSG00000028933	0.12037	0.0886844	0.0787553	0.0959366	7.64526	0.0166817	1.77776	0.992152	Xrcc2	UP
ENSMUSG00000031910	0.0326403	0.0206868	0.0258707	0.0263992	7.6281	0.016755	1.77586	0.992152	Has3	UP
ENSMUSG00000015839	0.0666299	0.0660543	0.0432766	0.0586536	7.62698	0.0167598	1.77573	0.992152	Nfe2l2	UP
ENSMUSG00000051671	0.0622191	0.0994216	0.0850597	0.0822335	7.59172	0.0169119	1.77181	0.992152	Coa6	UP
ENSMUSG00000021732	0.0603274	0.0399015	0.0430809	0.0477699	7.52821	0.0171911	1.7647	0.992152	Fgf10	UP
ENSMUSG00000045092	0.0758078	0.0567357	0.0487123	0.0604186	7.51881	0.017233	1.76364	0.992152	S1pr1	UP
ENSMUSG00000111348	0.155237	0.105019	0.107582	0.122613	7.5089	0.0172774	1.76252	0.992152	Gm19531	UP
ENSMUSG00000032609	0.0150681	0.0234291	0.0231654	0.0205542	7.49035	0.0173608	1.76043	0.992152	Klhdc8b	UP
ENSMUSG00000025410	0.00642136	0.00720646	0.00988912	0.00783898	7.46692	0.0174671	1.75778	0.992152	Dctn2	UP
ENSMUSG00000067719	0.0674524	0.0887644	0.108808	0.0883416	7.39867	0.0177823	1.75001	0.992152	Gm10221	UP
ENSMUSG00000028837	0.0304623	0.0188281	0.0266029	0.0252978	7.39416	0.0178034	1.7495	0.992152	Psmb2	UP
ENSMUSG00000055612	0.0835427	0.101354	0.062648	0.0825149	7.37713	0.0178835	1.74755	0.992152	Cdca7	UP
ENSMUSG00000062328	0.0431373	0.0431504	0.0276674	0.037985	7.36315	0.0179496	1.74594	0.992152	Rpl17	UP
ENSMUSG00000050271	0.0376066	0.0557254	0.0606467	0.0513262	7.32668	0.0181239	1.74175	0.992152	Prag1	UP
ENSMUSG00000009035	0.0237973	0.0228871	0.0149637	0.0205494	7.32555	0.0181294	1.74162	0.992152	Tmem184b	UP
ENSMUSG00000032518	0.0359772	0.0306377	0.0483594	0.0383248	7.30173	0.0182446	1.73886	0.992152	Rpsa	UP
ENSMUSG00000079508	0.0244295	0.0353753	0.0397352	0.03318	7.28804	0.0183114	1.73728	0.992152	Apoo	UP
ENSMUSG00000111740	0.0809949	0.0910716	0.055946	0.0760042	7.27839	0.0183586	1.73616	0.992152	Gm49783	UP
ENSMUSG00000022428	0.0300284	0.032361	0.0200337	0.0274744	7.26686	0.0184153	1.73482	0.992152	Cby1	UP
ENSMUSG00000028383	0.062308	0.0493891	0.0798433	0.0638468	7.23478	0.0185744	1.73108	0.992152	Hsdl2	UP
ENSMUSG00000063882	0.0479958	0.0293762	0.0385069	0.0386263	7.18582	0.0188213	1.72535	0.992152	Uqcrh	UP
ENSMUSG00000015750	0.0192114	0.0145438	0.0237938	0.019183	7.18384	0.0188314	1.72512	0.992152	Aph1a	UP
ENSMUSG00000030340	0.0554079	0.0817584	0.0543755	0.0638473	7.12541	0.0191327	1.71822	0.992152	Scnn1a	UP
ENSMUSG00000054967	0.0333516	0.0539293	0.0409288	0.0427366	7.11253	0.0192	1.7167	0.992152	Zfp647	UP
ENSMUSG00000087013	0.306685	0.231839	0.189763	0.242762	7.10009	0.0192655	1.71522	0.992152	2610027K06Rik	UP
ENSMUSG00000031538	0.0347544	0.0562775	0.0425857	0.0445392	7.08153	0.0193636	1.71301	0.992152	Plat	UP
ENSMUSG00000030871	0.0651534	0.107981	0.0923699	0.0885015	7.07235	0.0194125	1.71192	0.992152	Ears2	UP
ENSMUSG00000031994	0.0966136	0.0670922	0.111267	0.0916575	7.05568	0.0195017	1.70993	0.992152	Adamts8	UP
ENSMUSG00000054717	0.286589	0.185694	0.198562	0.223615	7.05293	0.0195164	1.7096	0.992152	Hmgb2	UP
ENSMUSG00000002980	0.054153	0.0377332	0.062648	0.0515114	7.04423	0.0195632	1.70856	0.992152	Bcam	UP
ENSMUSG00000035305	0.258987	0.156784	0.206892	0.207554	7.03446	0.019616	1.70739	0.992152	Ror1	UP
ENSMUSG00000040631	0.0296825	0.0324319	0.0464635	0.0361926	6.96495	0.0199978	1.69902	0.992152	Dok4	UP
ENSMUSG00000030087	0.139674	0.121842	0.0836564	0.115058	6.9635	0.0200059	1.69884	0.992152	Klf15	UP
ENSMUSG00000062619	0.0508066	0.0711299	0.0849244	0.0689537	6.95876	0.0200324	1.69827	0.992152	2310039H08Rik	UP
ENSMUSG00000031548	0.0833196	0.0597969	0.100127	0.0810812	6.93238	0.0201805	1.69507	0.992152	Sfrp1	UP
ENSMUSG00000028789	0.0248352	0.0152117	0.0185501	0.0195323	6.92356	0.0202304	1.694	0.992152	Azin2	UP
ENSMUSG00000107283	0.025266	0.0397099	0.0276927	0.0308895	6.91741	0.0202653	1.69325	0.992152	Mpv17	UP
ENSMUSG00000002870	0.0738509	0.0529421	0.0460202	0.0576044	6.88603	0.0204448	1.68942	0.992152	Mcm2	UP
ENSMUSG00000042035	0.0274202	0.0167189	0.0203207	0.0214866	6.83478	0.020743	1.68313	0.992152	Igsf3	UP
ENSMUSG00000030450	0.102489	0.11398	0.0677247	0.0947313	6.81286	0.0208726	1.68042	0.992152	Oca2	UP
ENSMUSG00000059824	0.0420559	0.0636513	0.0707805	0.0588292	6.81251	0.0208746	1.68038	0.992152	Dbp	UP
ENSMUSG00000086043	0.0325235	0.0533892	0.0521415	0.0460181	6.81055	0.0208863	1.68014	0.992152	Gm12473	UP
ENSMUSG00000022827	0.0318397	0.044479	0.0274633	0.034594	6.78127	0.0210613	1.67651	0.992152	Rabl3	UP
ENSMUSG00000019988	0.0377458	0.0234933	0.0265391	0.0292594	6.7522	0.0212373	1.6729	0.992152	Nedd1	UP
ENSMUSG00000031750	0.0762586	0.0815005	0.0484076	0.0687223	6.69193	0.0216093	1.66536	0.992152	Il34	UP
ENSMUSG00000036437	0.0428831	0.0448662	0.0672631	0.0516708	6.60994	0.0221309	1.655	0.992152	Npy1r	UP
ENSMUSG00000118257	0.0854593	0.0574049	0.098953	0.0806057	6.58707	0.0222798	1.65209	0.992152	9630014M24Rik	UP
ENSMUSG00000031533	0.030844	0.0190854	0.0321999	0.0273764	6.57464	0.0223612	1.6505	0.992152	Mrps31	UP
ENSMUSG00000025511	0.0466161	0.0795772	0.0615163	0.0625699	6.56585	0.0224192	1.64938	0.992152	Tspan4	UP
ENSMUSG00000032673	0.112684	0.0702241	0.0766679	0.0865255	6.54946	0.0225277	1.64728	0.992152	Prorsd1	UP
ENSMUSG00000023020	0.046361	0.0534009	0.0308503	0.0435374	6.53605	0.0226171	1.64556	0.992152	Cox14	UP
ENSMUSG00000105950	0.141209	0.109678	0.0823567	0.111081	6.53281	0.0226388	1.64515	0.992152	Gm43679	UP
ENSMUSG00000087095	0.0347625	0.0463175	0.0597592	0.0469464	6.49978	0.0228616	1.64089	0.992152	Emx2os	UP
ENSMUSG00000042380	0.0412028	0.0363582	0.0595881	0.0457164	6.46126	0.0231256	1.63591	0.992152	Smim12	UP
ENSMUSG00000021102	0.0242927	0.0142901	0.0234462	0.0206763	6.45639	0.0231593	1.63527	0.992152	Glrx5	UP
ENSMUSG00000007080	0.0783372	0.0449048	0.0640183	0.0624201	6.44561	0.0232342	1.63387	0.992152	Pole	UP
ENSMUSG00000038305	0.0558517	0.0326729	0.0532879	0.0472708	6.44334	0.02325	1.63358	0.992152	Spats2l	UP
ENSMUSG00000021265	0.0598885	0.0342532	0.0516712	0.0486043	6.43128	0.0233342	1.63201	0.992152	Slc25a29	UP
ENSMUSG00000031451	0.0382275	0.0331045	0.0218493	0.0310604	6.4212	0.023405	1.63069	0.992152	Gas6	UP
ENSMUSG00000028848	0.0477382	0.0779174	0.0818755	0.0691771	6.41708	0.023434	1.63015	0.992152	Gpn2	UP
ENSMUSG00000097316	0.0648486	0.0787386	0.0449752	0.0628541	6.41529	0.0234466	1.62992	0.992152	Gm10516	UP
ENSMUSG00000040420	0.0392094	0.0683944	0.053308	0.0536373	6.36525	0.0238037	1.62336	0.992152	Cdh18	UP
ENSMUSG00000020798	0.216863	0.160026	0.126144	0.167678	6.33546	0.02402	1.61943	0.992152	Spns3	UP
ENSMUSG00000046152	0.06816	0.103878	0.064952	0.0789968	6.33233	0.0240429	1.61901	0.992152	Fut10	UP
ENSMUSG00000022956	0.0390733	0.0232617	0.0273638	0.0298996	6.31161	0.0241953	1.61627	0.992152	Atp5o	UP
ENSMUSG00000031824	0.0191713	0.0176181	0.0287065	0.021832	6.29819	0.0242948	1.61449	0.992152	6430548M08Rik	UP
ENSMUSG00000022359	0.0340293	0.0464304	0.0597431	0.0467343	6.29462	0.0243213	1.61401	0.992152	Wdyhv1	UP
ENSMUSG00000102918	0.0574664	0.0324549	0.0451781	0.0450332	6.23678	0.0247579	1.60629	0.992152	Pcdhgc3	UP
ENSMUSG00000038811	0.1312	0.227886	0.167383	0.17549	6.22223	0.0248695	1.60433	0.992152	Gngt2	UP
ENSMUSG00000039725	0.012316	0.0219534	0.0197718	0.0180137	6.17406	0.0252445	1.59783	0.992152	Trp53rka	UP
ENSMUSG00000004637	0.0199416	0.013766	0.0246522	0.0194533	6.17161	0.0252637	1.5975	0.992152	Wwox	UP
ENSMUSG00000078570	0.0570898	0.0340345	0.0387974	0.0433072	6.1629	0.0253325	1.59632	0.992152	1110065P20Rik	UP
ENSMUSG00000046722	0.0161435	0.0232051	0.0289182	0.0227556	6.1592	0.0253619	1.59582	0.992152	Cdc42se1	UP
ENSMUSG00000023089	0.0469555	0.0285739	0.0308812	0.0354702	6.1355	0.0255507	1.5926	0.992152	Ndufa5	UP
ENSMUSG00000063235	0.0329213	0.0393719	0.0563721	0.0428884	6.13195	0.0255791	1.59211	0.992152	Ptpmt1	UP
ENSMUSG00000096847	0.0298581	0.0177055	0.0203277	0.0226304	6.12916	0.0256015	1.59173	0.992152	Tmem151b	UP
ENSMUSG00000041841	0.0454645	0.0287155	0.0286115	0.0342638	6.11809	0.0256907	1.59022	0.992152	Rpl37	UP
ENSMUSG00000049562	0.0936087	0.09488	0.054492	0.0809936	6.11002	0.025756	1.58912	0.992152	Ap5b1	UP
ENSMUSG00000037570	0.0334892	0.0196152	0.0230532	0.0253859	6.08561	0.0259551	1.58578	0.992152	Mcrs1	UP
ENSMUSG00000024772	0.0556599	0.0321404	0.0392633	0.0423546	6.08263	0.0259796	1.58537	0.992152	Ehd1	UP
ENSMUSG00000071037	0.0313081	0.0475394	0.028647	0.0358315	6.06889	0.0260928	1.58348	0.992152	Camkmt	UP
ENSMUSG00000031129	0.0564978	0.0315638	0.0527773	0.0469463	6.0452	0.0262897	1.58021	0.992152	Slc9a9	UP
ENSMUSG00000074555	0.337255	0.25785	0.187587	0.260897	6.03478	0.026377	1.57878	0.992152	Gm10714	UP
ENSMUSG00000020651	0.0341679	0.0586346	0.0609281	0.0512435	5.984	0.0268086	1.57173	0.992152	Slc26a4	UP
ENSMUSG00000003423	0.061687	0.0337625	0.0539679	0.0498058	5.9824	0.0268224	1.5715	0.992152	Pih1d1	UP
ENSMUSG00000017754	0.0851604	0.0496772	0.0577536	0.0641971	5.97859	0.0268552	1.57097	0.992152	Pltp	UP
ENSMUSG00000041560	0.0197211	0.0235216	0.0128326	0.0186918	5.97513	0.026885	1.57049	0.992152	Nop53	UP
ENSMUSG00000048100	0.0340182	0.0426865	0.0599612	0.0455553	5.97427	0.0268925	1.57037	0.992152	Taf13	UP
ENSMUSG00000001964	0.0311555	0.0372459	0.0540189	0.0408068	5.96938	0.0269348	1.56969	0.992152	Emd	UP
ENSMUSG00000031157	0.0183265	0.0100936	0.0167411	0.0150538	5.96908	0.0269374	1.56964	0.992152	Pqbp1	UP
ENSMUSG00000020649	0.138722	0.122044	0.207604	0.156123	5.96193	0.0269995	1.56864	0.992152	Rrm2	UP
ENSMUSG00000019179	0.0383062	0.0222334	0.0398787	0.0334728	5.937	0.0272175	1.56515	0.992152	Mdh2	UP
ENSMUSG00000057315	0.115406	0.0633462	0.0882022	0.0889847	5.91913	0.0273754	1.56264	0.992152	Arhgap24	UP
ENSMUSG00000036880	0.0357143	0.0257947	0.0470626	0.0361906	5.89025	0.0276334	1.55857	0.992152	Acaa2	UP
ENSMUSG00000032035	0.0543314	0.0785294	0.0446747	0.0591785	5.87728	0.0277505	1.55673	0.992152	Ets1	UP
ENSMUSG00000032127	0.0307429	0.016589	0.0267026	0.0246782	5.86263	0.0278836	1.55465	0.992152	Vps11	UP
ENSMUSG00000105055	0.0952551	0.11746	0.0633487	0.0920213	5.8597	0.0279104	1.55423	0.992152	Gm43079	UP
ENSMUSG00000026798	0.0307617	0.0339252	0.0184232	0.0277034	5.85806	0.0279253	1.554	0.992152	Coq4	UP
ENSMUSG00000032649	0.0506224	0.0294305	0.0336844	0.0379124	5.85741	0.0279312	1.55391	0.992152	Colgalt2	UP
ENSMUSG00000033453	0.087156	0.0521489	0.096317	0.0785406	5.83587	0.0281292	1.55084	0.992152	Adamts15	UP
ENSMUSG00000056501	0.0561636	0.0767563	0.102729	0.0785497	5.83049	0.028179	1.55007	0.992152	Cebpb	UP
ENSMUSG00000028857	0.0149605	0.0169905	0.0257382	0.0192297	5.8156	0.0283174	1.54795	0.992152	Tmem222	UP
ENSMUSG00000005148	0.160765	0.0869519	0.123346	0.123688	5.80458	0.0284204	1.54637	0.992152	Klf5	UP
ENSMUSG00000087114	0.109066	0.114482	0.062648	0.0953986	5.79939	0.0284692	1.54562	0.992152	Gm16099	UP
ENSMUSG00000028945	0.0212729	0.0178954	0.0314156	0.023528	5.79143	0.0285442	1.54448	0.992152	Rheb	UP
ENSMUSG00000098128	0.116351	0.08298	0.0644099	0.0879136	5.78544	0.0286008	1.54362	0.992152	Gm3693	UP
ENSMUSG00000031812	0.0162533	0.0281928	0.0299121	0.0247861	5.7707	0.0287409	1.5415	0.992152	Map1lc3b	UP
ENSMUSG00000067787	0.0263312	0.0309732	0.0461714	0.0344919	5.75678	0.028874	1.53949	0.992152	Blcap	UP
ENSMUSG00000031453	0.018724	0.0158398	0.0278412	0.0208017	5.75124	0.0289273	1.53869	0.992152	Rasa3	UP
ENSMUSG00000022452	0.0800811	0.0455914	0.0837217	0.069798	5.74522	0.0289853	1.53782	0.992152	Smdt1	UP
ENSMUSG00000091811	0.0336873	0.0353393	0.0563171	0.0417813	5.73638	0.0290709	1.53654	0.992152	Inafm1	UP
ENSMUSG00000069516	0.199233	0.247812	0.357406	0.268151	5.73225	0.029111	1.53594	0.992152	Lyz2	UP
ENSMUSG00000020476	0.0142659	0.0119354	0.0211366	0.0157793	5.71337	0.0292953	1.5332	0.992152	Dbnl	UP
ENSMUSG00000048215	0.130129	0.0794865	0.0794615	0.0963591	5.70678	0.0293601	1.53224	0.992152	A630023P12Rik	UP
ENSMUSG00000024392	0.00545463	0.0070014	0.00371848	0.0053915	5.68592	0.0295664	1.5292	0.992152	Bag6	UP
ENSMUSG00000040387	0.0235677	0.0396005	0.0444715	0.0358799	5.68199	0.0296055	1.52863	0.992152	Klhl32	UP
ENSMUSG00000004040	0.051065	0.0359198	0.0280514	0.0383454	5.67808	0.0296445	1.52806	0.992152	Stat3	UP
ENSMUSG00000097047	0.150168	0.125027	0.0790385	0.118078	5.66994	0.0297259	1.52687	0.992152	1110020A21Rik	UP
ENSMUSG00000021485	0.0773563	0.132695	0.0843366	0.0981294	5.63962	0.0300321	1.52241	0.992152	Mxd3	UP
ENSMUSG00000029414	0.053617	0.070635	0.0988602	0.0743707	5.63693	0.0300595	1.52202	0.992152	Kntc1	UP
ENSMUSG00000073988	0.1312	0.244486	0.179154	0.184946	5.63333	0.0300962	1.52149	0.992152	Ttpa	UP
ENSMUSG00000027447	0.0765591	0.0448279	0.0482469	0.0565446	5.6231	0.0302009	1.51998	0.992152	Cst3	UP
ENSMUSG00000031232	0.0807995	0.0422398	0.0683762	0.0638051	5.61494	0.0302848	1.51878	0.992152	Magt1	UP
ENSMUSG00000060743	0.0330513	0.0612918	0.059573	0.0513054	5.61296	0.0303052	1.51848	0.992152	H3f3a	UP
ENSMUSG00000029147	0.0277724	0.0158716	0.0179903	0.0205448	5.60538	0.0303835	1.51736	0.992152	Ppm1g	UP
ENSMUSG00000021254	0.0574947	0.0300365	0.0458944	0.0444752	5.5886	0.030558	1.51488	0.992152	Gpatch2l	UP
ENSMUSG00000026387	0.0990154	0.057399	0.062648	0.0730208	5.58036	0.0306442	1.51365	0.992152	Sctr	UP
ENSMUSG00000031320	0.0394033	0.020512	0.0322825	0.0307326	5.57937	0.0306545	1.51351	0.992152	Rps4x	UP
ENSMUSG00000056055	0.143924	0.0804038	0.150847	0.125058	5.57885	0.03066	1.51343	0.992152	Sag	UP
ENSMUSG00000040606	0.0600267	0.0321555	0.043316	0.0451661	5.57695	0.0306799	1.51315	0.992152	Kazn	UP
ENSMUSG00000005968	0.0260054	0.0360009	0.0490042	0.0370035	5.55769	0.0308832	1.51028	0.992152	Tuft1	UP
ENSMUSG00000115338	0.0370789	0.0673976	0.045729	0.0500685	5.55256	0.0309377	1.50951	0.992152	Pnp	UP
ENSMUSG00000022021	0.0975843	0.141338	0.186035	0.141652	5.54759	0.0309905	1.50877	0.992152	Diaph3	UP
ENSMUSG00000090733	0.307852	0.257503	0.159485	0.241613	5.54662	0.0310009	1.50863	0.992152	Rps27	UP
ENSMUSG00000050628	0.071049	0.036831	0.0574617	0.0551139	5.54052	0.031066	1.50771	0.992152	Ubald2	UP
ENSMUSG00000027259	0.0349292	0.0334014	0.0568088	0.0417131	5.51709	0.0313182	1.5042	0.992152	Adal	UP
ENSMUSG00000042846	0.0409122	0.0768039	0.0746671	0.0641277	5.51678	0.0313216	1.50416	0.992152	Lrrtm3	UP
ENSMUSG00000025034	0.0262021	0.0274896	0.0446618	0.0327845	5.50976	0.0313977	1.5031	0.992152	Trim8	UP
ENSMUSG00000045665	0.0220725	0.0365913	0.0428212	0.0338284	5.50334	0.0314675	1.50214	0.992152	Mfsd5	UP
ENSMUSG00000025732	0.0246952	0.0479721	0.0400995	0.0375889	5.49891	0.0315159	1.50147	0.992152	Mcrip2	UP
ENSMUSG00000029632	0.0263089	0.0258026	0.0434281	0.0318465	5.49776	0.0315285	1.5013	0.992152	Ndufa4	UP
ENSMUSG00000047084	0.0659564	0.0345361	0.0487896	0.0497607	5.4783	0.0317423	1.49836	0.992152	Ngrn	UP
ENSMUSG00000020484	0.0141818	0.0198667	0.0270384	0.0203623	5.47428	0.0317867	1.49775	0.992152	Xbp1	UP
ENSMUSG00000030960	0.040214	0.0284744	0.0544456	0.0410447	5.46626	0.0318756	1.49654	0.992152	Eef1akmt2	UP
ENSMUSG00000029535	0.0736849	0.0477645	0.0411012	0.0541836	5.45183	0.0320366	1.49435	0.992152	Triap1	UP
ENSMUSG00000021290	0.0396657	0.0593629	0.032432	0.0438202	5.44554	0.0321071	1.4934	0.992152	Atp5mpl	UP
ENSMUSG00000096740	0.0510734	0.0364534	0.0269379	0.0381549	5.43589	0.0322157	1.49193	0.992152	Lbhd1	UP
ENSMUSG00000097927	0.083323	0.0425699	0.072015	0.0659693	5.43111	0.0322698	1.4912	0.992152	Gm6999	UP
ENSMUSG00000037683	0.122767	0.104684	0.062648	0.0966996	5.4301	0.0322812	1.49105	0.992152	Armc3	UP
ENSMUSG00000001555	0.0460706	0.0785285	0.0475759	0.0573917	5.4259	0.0323288	1.49041	0.992152	Fkbp10	UP
ENSMUSG00000049999	0.0782936	0.138196	0.0866982	0.101063	5.39729	0.0326558	1.48604	0.992152	Ppp1r3d	UP
ENSMUSG00000017446	0.167053	0.0846485	0.137957	0.129886	5.38321	0.0328185	1.48388	0.992152	C1qtnf1	UP
ENSMUSG00000051483	0.0599793	0.0339669	0.0375231	0.0438231	5.38164	0.0328368	1.48364	0.992152	Cbr1	UP
ENSMUSG00000030086	0.0294912	0.0154587	0.0288193	0.0245898	5.38112	0.0328428	1.48356	0.992152	Chchd6	UP
ENSMUSG00000043831	0.0258409	0.0360031	0.0187032	0.0268491	5.34906	0.0332182	1.47862	0.992152	Lysmd4	UP
ENSMUSG00000036533	0.0552985	0.0709155	0.104041	0.0767516	5.34107	0.0333127	1.47739	0.992152	Cdc42ep3	UP
ENSMUSG00000058886	0.0199137	0.011853	0.0235693	0.0184454	5.32954	0.0334499	1.47561	0.992152	Deaf1	UP
ENSMUSG00000029231	0.235132	0.136439	0.141462	0.171011	5.32856	0.0334615	1.47545	0.992152	Pdgfra	UP
ENSMUSG00000023277	0.0355542	0.0190552	0.0237715	0.0261269	5.32517	0.0335021	1.47493	0.992152	Twf2	UP
ENSMUSG00000025350	0.133125	0.210761	0.117056	0.153647	5.31082	0.0336743	1.4727	0.992152	Rdh5	UP
ENSMUSG00000057329	0.079164	0.0461453	0.0471882	0.0574991	5.30601	0.0337323	1.47195	0.992152	Bcl2	UP
ENSMUSG00000022898	0.0230857	0.0378306	0.0461231	0.0356798	5.29633	0.0338496	1.47045	0.992152	Vps26c	UP
ENSMUSG00000021123	0.0961301	0.114313	0.0571485	0.0891972	5.28981	0.0339289	1.46943	0.992152	Rdh12	UP
ENSMUSG00000064068	0.0346853	0.0243687	0.0179719	0.0256753	5.27344	0.0341291	1.46688	0.992152	Mtx1	UP
ENSMUSG00000016510	0.0266348	0.0467518	0.0532561	0.0422142	5.26834	0.0341918	1.46608	0.992152	Mtif3	UP
ENSMUSG00000072115	0.104125	0.05969	0.062648	0.0754876	5.26265	0.0342621	1.46519	0.992152	Ang	UP
ENSMUSG00000031447	0.0443451	0.0249791	0.049989	0.0397711	5.25148	0.0344006	1.46343	0.992152	Lamp1	UP
ENSMUSG00000040896	0.00859258	0.00914415	0.0151043	0.010947	5.25103	0.0344061	1.46336	0.992152	Kcnd3	UP
ENSMUSG00000030157	0.240345	0.285878	0.141829	0.222684	5.23832	0.0345648	1.46137	0.992152	Clec2d	UP
ENSMUSG00000056310	0.0586122	0.0501531	0.0290985	0.0459546	5.23717	0.0345791	1.46119	0.992152	Tyw1	UP
ENSMUSG00000005354	0.0448481	0.022423	0.034483	0.033918	5.23449	0.0346128	1.46076	0.992152	Txn2	UP
ENSMUSG00000090213	0.0190579	0.0375926	0.0274691	0.0280398	5.23316	0.0346294	1.46055	0.992152	Tmem189	UP
ENSMUSG00000078184	0.06375	0.032127	0.0594285	0.0517685	5.22931	0.0346779	1.45995	0.992152	Rbm8a2	UP
ENSMUSG00000116673	0.0317342	0.0606438	0.0620997	0.0514926	5.20752	0.0349536	1.45651	0.992152	A630089N07Rik	UP
ENSMUSG00000021835	0.202556	0.109802	0.12836	0.146906	5.18443	0.0352493	1.45285	0.992152	Bmp4	UP
ENSMUSG00000024644	0.0192042	0.0202519	0.0339358	0.024464	5.15514	0.0356298	1.44819	0.992152	Cndp2	UP
ENSMUSG00000107388	0.208342	0.111336	0.133252	0.150977	5.14018	0.0358264	1.4458	0.992152	Gm42788	UP
ENSMUSG00000028821	0.0170594	0.0280436	0.034865	0.026656	5.13934	0.0358376	1.44566	0.992152	Syf2	UP
ENSMUSG00000098332	0.137606	0.0862454	0.0744759	0.0994423	5.13071	0.0359518	1.44428	0.992152	Pigbos1	UP
ENSMUSG00000110235	0.115406	0.0719985	0.062648	0.0833508	5.12826	0.0359843	1.44389	0.992152	Gm5086	UP
ENSMUSG00000034685	0.0292692	0.0256923	0.047199	0.0340535	5.11825	0.0361176	1.44228	0.992152	Fam171a2	UP
ENSMUSG00000091636	0.0770984	0.0379993	0.0581004	0.0577327	5.11432	0.0361702	1.44165	0.992152	Akain1	UP
ENSMUSG00000022769	0.113377	0.0621154	0.126766	0.100753	5.11397	0.0361749	1.44159	0.992152	Sdf2l1	UP
ENSMUSG00000032959	0.0605146	0.0300649	0.0572402	0.0492732	5.10574	0.0362853	1.44027	0.992152	Pebp1	UP
ENSMUSG00000015013	0.0250191	0.0426393	0.0242411	0.0306332	5.09935	0.0363715	1.43924	0.992152	Trappc2l	UP
ENSMUSG00000095789	0.0918571	0.178735	0.120341	0.130311	5.09623	0.0364136	1.43874	0.992152	Nupr1l	UP
ENSMUSG00000112148	0.536075	0.4836	0.262321	0.427332	5.09429	0.0364399	1.43842	0.992152	Lilrb4a	UP
ENSMUSG00000025825	0.04258	0.0214495	0.0298109	0.0312801	5.09121	0.0364815	1.43793	0.992152	Iscu	UP
ENSMUSG00000028797	0.0193354	0.00941712	0.0150676	0.0146067	5.08516	0.0365637	1.43695	0.992152	Tmem234	UP
ENSMUSG00000025226	0.0780984	0.0419151	0.0857673	0.0685936	5.07285	0.0367317	1.43496	0.992152	Fbxl15	UP
ENSMUSG00000030237	0.351058	0.230831	0.181834	0.254574	5.0639	0.0368545	1.43351	0.992152	Slco1a4	UP
ENSMUSG00000074649	0.0149562	0.0309985	0.0259174	0.0239574	5.06117	0.0368922	1.43307	0.992152	BC029722	UP
ENSMUSG00000038037	0.168989	0.0817584	0.134004	0.12825	5.06018	0.0369058	1.43291	0.992152	Socs1	UP
ENSMUSG00000098176	0.134884	0.0661026	0.0995194	0.100169	5.0442	0.0371271	1.43031	0.992152	Ccdc166	UP
ENSMUSG00000043969	0.0274047	0.0333349	0.0521843	0.0376413	5.03881	0.0372022	1.42943	0.992152	Emx2	UP
ENSMUSG00000023330	0.0307818	0.0148116	0.0248595	0.0234843	5.03824	0.0372101	1.42934	0.992152	Dtwd1	UP
ENSMUSG00000007415	0.0591309	0.028964	0.0554532	0.0478494	5.03563	0.0372466	1.42891	0.992152	Gatad1	UP
ENSMUSG00000025208	0.0771625	0.0495201	0.0403136	0.0556654	5.02746	0.037361	1.42758	0.992152	Mrpl43	UP
ENSMUSG00000084786	0.0195652	0.0368016	0.040329	0.0322319	5.02469	0.0374	1.42713	0.992152	Ubl5	UP
ENSMUSG00000079677	0.023044	0.04528	0.0466406	0.0383216	5.01011	0.0376059	1.42474	0.992152	Fdx2	UP
ENSMUSG00000002393	0.0816199	0.0777402	0.139364	0.0995748	4.99717	0.03779	1.42262	0.992152	Nr2f6	UP
ENSMUSG00000082585	0.0331858	0.0678344	0.0490533	0.0500245	4.99548	0.0378141	1.42235	0.992152	Gm15387	UP
ENSMUSG00000036315	0.0787769	0.0375888	0.0635481	0.0599713	4.98774	0.0379249	1.42107	0.992152	Znrd1	UP
ENSMUSG00000040124	0.0267615	0.0558923	0.0496313	0.044095	4.98068	0.0380265	1.41991	0.992152	Gorab	UP
ENSMUSG00000019989	0.123773	0.198658	0.10483	0.14242	4.97184	0.0381542	1.41846	0.992152	Enpp3	UP
ENSMUSG00000060314	0.0363349	0.0484549	0.0233303	0.0360401	4.96806	0.038209	1.41783	0.992152	Zfp941	UP
ENSMUSG00000001100	0.0278337	0.0267736	0.0479219	0.0341764	4.96781	0.0382125	1.41779	0.992152	Poldip2	UP
ENSMUSG00000042462	0.0708021	0.0499336	0.0347195	0.0518184	4.95458	0.0384053	1.41561	0.992152	Dctpp1	UP
ENSMUSG00000027635	0.12233	0.173175	0.0848564	0.126787	4.95404	0.0384132	1.41552	0.992152	Dsn1	UP
ENSMUSG00000037845	0.0345843	0.0692039	0.0702577	0.0580153	4.95035	0.0384673	1.41491	0.992152	Fdxacb1	UP
ENSMUSG00000114018	0.0440499	0.0719985	0.0926113	0.0695532	4.94278	0.0385783	1.41366	0.992152	Gm36495	UP
ENSMUSG00000094724	0.100099	0.0748558	0.0479227	0.0742926	4.93156	0.0387441	1.41179	0.992152	Rnaset2b	UP
ENSMUSG00000039221	0.0273828	0.055364	0.0378758	0.0402075	4.92667	0.0388166	1.41098	0.992152	Rpl22l1	UP
ENSMUSG00000028648	0.061721	0.029153	0.0540018	0.0482919	4.91497	0.0389909	1.40904	0.992152	Ndufs5	UP
ENSMUSG00000074211	0.0370487	0.0740091	0.0761994	0.0624191	4.91453	0.0389975	1.40896	0.992152	Sdhaf1	UP
ENSMUSG00000032036	0.089716	0.0446811	0.0594597	0.0646189	4.87546	0.0395883	1.40243	0.992152	Kirrel3	UP
ENSMUSG00000025858	0.0139519	0.0279557	0.029037	0.0236482	4.86768	0.0397075	1.40113	0.992152	Get4	UP
ENSMUSG00000027533	0.0444001	0.0217912	0.0447682	0.0369865	4.86766	0.0397078	1.40112	0.992152	Fabp5	UP
ENSMUSG00000022354	0.0606332	0.028826	0.0437878	0.0444157	4.83445	0.0402225	1.39553	0.992152	Ndufb9	UP
ENSMUSG00000075141	0.221345	0.268561	0.124349	0.204752	4.82347	0.040395	1.39367	0.992152	Olfr1160	UP
ENSMUSG00000062373	0.00675536	0.0121488	0.014665	0.0111897	4.79601	0.0408308	1.38901	0.992152	Tmem65	UP
ENSMUSG00000029465	0.0198835	0.0162762	0.031947	0.0227022	4.79129	0.0409064	1.38821	0.992152	Arpc3	UP
ENSMUSG00000030315	0.0742266	0.0342201	0.0586361	0.0556943	4.78384	0.0410262	1.38694	0.992152	Vgll4	UP
ENSMUSG00000002910	0.0421514	0.0205451	0.0280948	0.0302637	4.78041	0.0410815	1.38635	0.992152	Arrdc2	UP
ENSMUSG00000060441	0.138441	0.300532	0.267013	0.235329	4.76367	0.0413531	1.38349	0.992152	Trim5	UP
ENSMUSG00000008683	0.0306169	0.0330404	0.0572114	0.0402896	4.74566	0.0416481	1.3804	0.992152	Rps15a	UP
ENSMUSG00000053004	0.197188	0.0967203	0.128097	0.140668	4.74019	0.0417385	1.37946	0.992152	Hrh1	UP
ENSMUSG00000023010	0.0233524	0.0160048	0.0337439	0.024367	4.73522	0.0418207	1.37861	0.992152	Tmbim6	UP
ENSMUSG00000040331	0.0196483	0.0370976	0.0430755	0.0332738	4.73452	0.0418322	1.37849	0.992152	Nsmce4a	UP
ENSMUSG00000030652	0.034732	0.036956	0.0645576	0.0454152	4.73435	0.0418351	1.37846	0.992152	Coq7	UP
ENSMUSG00000032330	0.0593948	0.0356948	0.030554	0.0418812	4.71547	0.0421498	1.3752	0.992152	Cox7a2	UP
ENSMUSG00000033379	0.0356905	0.0204002	0.0191381	0.0250763	4.71393	0.0421756	1.37494	0.992152	Atp6v0b	UP
ENSMUSG00000032463	0.0244471	0.015505	0.0334978	0.0244833	4.71366	0.0421802	1.37489	0.992152	Faim	UP
ENSMUSG00000053070	0.0353833	0.0500737	0.0234169	0.0362913	4.70794	0.0422764	1.3739	0.992152	Cfap300	UP
ENSMUSG00000029388	0.0178131	0.0365672	0.0385848	0.0309884	4.68574	0.0426525	1.37006	0.992152	Eif2b1	UP
ENSMUSG00000074738	0.0577308	0.0722528	0.0325891	0.0541909	4.6773	0.0427968	1.36859	0.992152	Fndc10	UP
ENSMUSG00000085287	0.103507	0.114482	0.0519242	0.089971	4.66523	0.0430046	1.36649	0.992152	4833418N02Rik	UP
ENSMUSG00000021281	0.130273	0.0585022	0.108037	0.0989376	4.66419	0.0430225	1.3663	0.992152	Tnfaip2	UP
ENSMUSG00000030731	0.040224	0.018882	0.0274474	0.0288511	4.65284	0.0432192	1.36432	0.992152	Syt3	UP
ENSMUSG00000051910	0.0723209	0.0334715	0.0702276	0.0586733	4.65093	0.0432524	1.36399	0.992152	Sox6	UP
ENSMUSG00000047180	0.140594	0.160885	0.0722822	0.124587	4.64871	0.043291	1.3636	0.992152	Neurl3	UP
ENSMUSG00000031877	0.0895087	0.13007	0.0606174	0.0933986	4.63672	0.0435009	1.3615	0.992152	Ces2g	UP
ENSMUSG00000032997	0.0162352	0.0144284	0.0278859	0.0195165	4.62794	0.0436554	1.35996	0.992152	Chpf	UP
ENSMUSG00000030612	0.0753809	0.0365771	0.0805137	0.0641572	4.6258	0.0436931	1.35959	0.992152	Mrpl46	UP
ENSMUSG00000036372	0.00968339	0.0203754	0.0134116	0.0144901	4.62461	0.0437141	1.35938	0.992152	Tmem258	UP
ENSMUSG00000090247	0.0877364	0.063821	0.0399242	0.0638272	4.62443	0.0437174	1.35935	0.992152	Bloc1s1	UP
ENSMUSG00000027076	0.0569763	0.0578621	0.0267879	0.0472088	4.62212	0.0437583	1.35894	0.992152	Timm10	UP
ENSMUSG00000009927	0.0406438	0.0245997	0.0544949	0.0399128	4.62075	0.0437826	1.3587	0.992152	Rps25	UP
ENSMUSG00000059857	0.240347	0.111831	0.164443	0.172207	4.61657	0.0438568	1.35796	0.992152	Ntng1	UP
ENSMUSG00000049148	0.0179633	0.0164657	0.00808104	0.01417	4.6081	0.0440077	1.35647	0.992152	Plcxd3	UP
ENSMUSG00000031847	0.0372869	0.0176045	0.0384532	0.0311149	4.60035	0.0441463	1.35511	0.992152	1700030J22Rik	UP
ENSMUSG00000034889	0.01814	0.0193419	0.0343357	0.0239392	4.595	0.0442424	1.35416	0.992152	Cactin	UP
ENSMUSG00000005779	0.0238013	0.0394118	0.0531048	0.0387726	4.58022	0.0445097	1.35155	0.992152	Psmb4	UP
ENSMUSG00000023367	0.113323	0.067137	0.0571156	0.0791918	4.57518	0.0446013	1.35065	0.992152	Tmem176a	UP
ENSMUSG00000049164	0.0936955	0.0505271	0.0513218	0.0651815	4.5713	0.0446721	1.34996	0.992152	Zfp518a	UP
ENSMUSG00000070509	0.0756722	0.0344268	0.0529663	0.0543551	4.55741	0.0449268	1.34749	0.992152	Rgma	UP
ENSMUSG00000021998	0.126718	0.0592652	0.130716	0.105566	4.55432	0.0449835	1.34695	0.992152	Lcp1	UP
ENSMUSG00000105686	0.135609	0.244486	0.129595	0.169897	4.55061	0.0450522	1.34628	0.992152	Gm35394	UP
ENSMUSG00000045876	0.0306237	0.0248643	0.0505549	0.0353476	4.54149	0.0452211	1.34466	0.992152	Pcdhb8	UP
ENSMUSG00000039278	0.0463082	0.049481	0.0884041	0.0613978	4.5365	0.045314	1.34377	0.992152	Pcsk1n	UP
ENSMUSG00000061477	0.0247841	0.0108244	0.0203761	0.0186616	4.5295	0.0454447	1.34252	0.992152	Rps7	UP
ENSMUSG00000016253	0.044569	0.0195237	0.0351472	0.03308	4.52934	0.0454477	1.34249	0.992152	Nelfcd	UP
ENSMUSG00000096592	0.0721137	0.0353268	0.0437276	0.0503894	4.52752	0.0454819	1.34216	0.992152	Gm15801	UP
ENSMUSG00000004231	0.122959	0.231521	0.126317	0.160266	4.4967	0.0460649	1.33663	0.992152	Pax2	UP
ENSMUSG00000030170	0.129194	0.0663214	0.0731135	0.089543	4.49462	0.0461047	1.33626	0.992152	Wnt5b	UP
ENSMUSG00000029073	0.0357548	0.0180622	0.0417837	0.0318669	4.47669	0.0464492	1.33302	0.992152	Cptp	UP
ENSMUSG00000030346	0.0432705	0.0718314	0.0349181	0.0500067	4.47465	0.0464887	1.33265	0.992152	Rad51ap1	UP
ENSMUSG00000036905	0.286102	0.137459	0.174622	0.199394	4.46455	0.0466847	1.33083	0.992152	C1qb	UP
ENSMUSG00000035916	0.301042	0.188968	0.141829	0.210613	4.46046	0.0467646	1.33008	0.992152	Ptprq	UP
ENSMUSG00000032526	0.0328316	0.0145125	0.023418	0.0235874	4.45974	0.0467785	1.32995	0.992152	Ss18l2	UP
ENSMUSG00000037801	0.0938933	0.218325	0.17639	0.162869	4.45597	0.0468524	1.32927	0.992152	Iqch	UP
ENSMUSG00000051518	0.051332	0.0570166	0.024719	0.0443559	4.4558	0.0468557	1.32924	0.992152	Rps19bp1	UP
ENSMUSG00000020163	0.0566703	0.0348002	0.0270481	0.0395062	4.45441	0.0468829	1.32899	0.992152	Uqcr11	UP
ENSMUSG00000107045	0.169763	0.074667	0.161119	0.135183	4.45256	0.0469192	1.32865	0.992152	Gm43636	UP
ENSMUSG00000053565	0.040195	0.0298326	0.0175101	0.0291792	4.45027	0.046964	1.32824	0.992152	Eif3k	UP
ENSMUSG00000026895	0.0657687	0.0398578	0.0316186	0.0457484	4.4464	0.0470402	1.32753	0.992152	Ndufa8	UP
ENSMUSG00000041035	0.0371664	0.0343831	0.0161736	0.029241	4.44193	0.0471283	1.32672	0.992152	Dpcd	UP
ENSMUSG00000029371	0.301029	0.132729	0.213347	0.215702	4.43845	0.047197	1.32609	0.992152	Cxcl5	UP
ENSMUSG00000050578	0.329352	0.252455	0.141829	0.241212	4.43208	0.0473234	1.32492	0.992152	Mmp13	UP
ENSMUSG00000025232	0.0132006	0.0065963	0.0154163	0.0117377	4.43086	0.0473477	1.3247	0.992152	Hexa	UP
ENSMUSG00000117924	0.0356535	0.0754456	0.0465736	0.0525576	4.42768	0.0474109	1.32412	0.992152	Tmem223	UP
ENSMUSG00000045176	0.0397186	0.0179748	0.0407195	0.0328043	4.42084	0.0475474	1.32287	0.992152	Borcs6	UP
ENSMUSG00000034993	0.0245985	0.0496101	0.0575952	0.0439346	4.42041	0.047556	1.32279	0.992152	Vat1	UP
ENSMUSG00000079104	0.0381963	0.0195747	0.0459541	0.034575	4.41721	0.0476201	1.32221	0.992152	Prps1l3	UP
ENSMUSG00000041891	0.0435673	0.0405254	0.0188194	0.034304	4.40249	0.0479165	1.31952	0.992152	Lman1	UP
ENSMUSG00000028583	0.0639257	0.028314	0.0635426	0.0519274	4.39794	0.0480086	1.31868	0.992152	Pdpn	UP
ENSMUSG00000024953	0.0166995	0.0174701	0.0321566	0.0221087	4.39638	0.0480403	1.31839	0.992152	Prdx5	UP
ENSMUSG00000019122	0.172022	0.24501	0.377941	0.264991	4.39621	0.0480439	1.31836	0.992152	Ccl9	UP
ENSMUSG00000020720	0.0157783	0.0179703	0.0316331	0.0217939	4.39384	0.048092	1.31793	0.992152	Psmd12	UP
ENSMUSG00000063687	0.0585763	0.0264236	0.0605552	0.0485184	4.38597	0.0482523	1.31648	0.992152	Pcdhb5	UP
ENSMUSG00000007891	0.0165647	0.0313312	0.039267	0.0290543	4.36794	0.048623	1.31316	0.992152	Ctsd	UP
ENSMUSG00000016481	0.0732863	0.0995184	0.042602	0.0718022	4.36565	0.0486702	1.31274	0.992152	Cr1l	UP
ENSMUSG00000002416	0.122424	0.0658669	0.0635733	0.0839546	4.36221	0.0487415	1.3121	0.992152	Ndufb2	UP
ENSMUSG00000108841	0.0987554	0.0532905	0.0510662	0.067704	4.35705	0.0488487	1.31115	0.992152	Frmpd2	UP
ENSMUSG00000031068	0.00661571	0.014564	0.0153982	0.0121927	4.3563	0.0488642	1.31101	0.992152	Glrx3	UP
ENSMUSG00000089889	0.071456	0.101771	0.044159	0.0724619	4.35502	0.048891	1.31077	0.992152	0610040B10Rik	UP
ENSMUSG00000053226	0.0349394	0.0152024	0.0243062	0.024816	4.35117	0.0489712	1.31006	0.992152	Dand5	UP
ENSMUSG00000034055	0.0395956	0.0507161	0.0213647	0.0372255	4.35106	0.0489735	1.31004	0.992152	Phka1	UP
ENSMUSG00000034880	0.0943248	0.0469123	0.0530606	0.0647659	4.3509	0.048977	1.31001	0.992152	Mrpl34	UP
ENSMUSG00000090553	0.0446689	0.0293807	0.0665315	0.0468604	4.34684	0.0490618	1.30926	0.992152	Snrpe	UP
ENSMUSG00000020843	0.0523121	0.0388701	0.0222291	0.0378038	4.34498	0.0491008	1.30891	0.992152	Timm22	UP
ENSMUSG00000051599	0.0348289	0.0585561	0.0813303	0.0582384	4.33814	0.0492444	1.30764	0.992152	Pcdhb2	UP
ENSMUSG00000037601	0.0174853	0.0311039	0.0413625	0.0299839	4.33578	0.0492942	1.3072	0.992152	Nme1	UP
ENSMUSG00000055041	0.0576883	0.0402249	0.0896608	0.0625247	4.31968	0.0496353	1.30421	0.992152	Commd5	UP
ENSMUSG00000029462	0.023481	0.0161418	0.0362667	0.0252965	4.30209	0.050012	1.30093	0.992152	Vps29	UP
ENSMUSG00000028478	0.0227574	0.0255542	0.0459406	0.0314174	4.30002	0.0500567	1.30054	0.992152	Clta	UP
ENSMUSG00000030036	0.0193223	0.015867	0.0332742	0.0228211	4.289	0.0502952	1.29847	0.992152	Mogs	UP
ENSMUSG00000060538	0.026624	0.0542336	0.0644887	0.0484488	4.28492	0.050384	1.29771	0.992152	Tmem219	UP
ENSMUSG00000026520	0.0698787	0.0640915	0.0291715	0.0543806	4.27696	0.0505576	1.29621	0.992152	Pycr2	UP
ENSMUSG00000086943	0.0925429	0.203815	0.221737	0.172698	4.27362	0.0506307	1.29559	0.992152	4732414G09Rik	UP
ENSMUSG00000027160	0.122182	0.117254	0.0517001	0.0970454	4.27188	0.0506689	1.29526	0.992152	Ccdc34	UP
ENSMUSG00000041774	0.0368162	0.0179442	0.0206787	0.0251464	4.27072	0.0506943	1.29504	0.992152	Ydjc	UP
ENSMUSG00000056598	0.0144919	0.00908002	0.0211852	0.014919	4.26139	0.0508999	1.29328	0.992152	Drc3	UP
ENSMUSG00000020456	0.0216364	0.0113919	0.02769	0.0202394	4.25518	0.0510374	1.29211	0.992152	Ogdh	UP
ENSMUSG00000030353	0.358444	0.206697	0.169858	0.245	4.24533	0.0512566	1.29025	0.992152	Tead4	UP
ENSMUSG00000030869	0.0355538	0.0182613	0.0186842	0.0241664	4.24346	0.0512985	1.2899	0.992152	Ndufab1	UP
ENSMUSG00000041231	0.0431986	0.0183443	0.0298159	0.030453	4.24024	0.0513704	1.28929	0.992152	Ublcp1	UP
ENSMUSG00000017491	0.0638449	0.0850933	0.0350961	0.0613447	4.23447	0.0514998	1.28819	0.992152	Rarb	UP
ENSMUSG00000085555	0.307291	0.214185	0.129595	0.217024	4.22915	0.0516197	1.28718	0.992152	2610035F20Rik	UP
ENSMUSG00000020562	0.0228606	0.033153	0.0519242	0.0359793	4.22882	0.051627	1.28712	0.992152	Efcab10	UP
ENSMUSG00000032540	0.0497245	0.0216764	0.0518613	0.0410874	4.2249	0.0517157	1.28638	0.992152	Abhd5	UP
ENSMUSG00000023723	0.0611764	0.0279922	0.0366809	0.0419498	4.22238	0.0517726	1.2859	0.992152	Mrps23	UP
ENSMUSG00000015243	0.0109103	0.00751233	0.00460602	0.00767623	4.21367	0.0519706	1.28424	0.992152	Abca1	UP
ENSMUSG00000034522	0.0858924	0.0378391	0.0543037	0.0593451	4.20919	0.0520727	1.28339	0.992152	Zfp395	UP
ENSMUSG00000020180	0.0206217	0.0122063	0.029242	0.02069	4.20708	0.0521209	1.28299	0.992152	Snrpd3	UP
ENSMUSG00000090125	0.0723298	0.0795661	0.0325394	0.0614784	4.20523	0.0521633	1.28263	0.992152	Pou3f1	UP
ENSMUSG00000024347	0.0625754	0.032765	0.031882	0.0424075	4.2041	0.0521892	1.28242	0.992152	Psd2	UP
ENSMUSG00000027965	0.0725034	0.0369393	0.0913303	0.0669243	4.19662	0.052361	1.28099	0.992152	Olfm3	UP
ENSMUSG00000073415	0.00831723	0.00954673	0.0172446	0.0117028	4.18931	0.0525298	1.27959	0.992152	Gm10501	UP
ENSMUSG00000020546	0.0587429	0.0239827	0.043685	0.0421369	4.18679	0.052588	1.27911	0.992152	Stxbp4	UP
ENSMUSG00000048616	0.146986	0.170668	0.0688084	0.128821	4.18587	0.0526095	1.27894	0.992152	Nog	UP
ENSMUSG00000024959	0.0196131	0.011495	0.0277276	0.0196119	4.18525	0.0526238	1.27882	0.992152	Bad	UP
ENSMUSG00000024947	0.00760996	0.0144402	0.0187925	0.0136142	4.18329	0.0526694	1.27844	0.992152	Men1	UP
ENSMUSG00000089762	0.288522	0.13165	0.170742	0.196971	4.17794	0.0527939	1.27742	0.992152	Ier5l	UP
ENSMUSG00000042485	0.145667	0.058487	0.117497	0.107217	4.17409	0.0528835	1.27668	0.992152	Mustn1	UP
ENSMUSG00000042572	0.022621	0.0124733	0.0306093	0.0219012	4.17342	0.0528993	1.27655	0.992152	Ube2q1	UP
ENSMUSG00000045179	0.115406	0.0588955	0.146425	0.106909	4.17249	0.052921	1.27637	0.992152	Sox3	UP
ENSMUSG00000039680	0.0961443	0.0511056	0.0476779	0.0649759	4.16097	0.0531913	1.27416	0.992152	Mrps6	UP
ENSMUSG00000049409	0.124951	0.0640296	0.159558	0.11618	4.16067	0.0531985	1.2741	0.992152	Prokr1	UP
ENSMUSG00000021194	0.0121858	0.0190681	0.0288773	0.0200437	4.13867	0.0537208	1.26986	0.992152	Chga	UP
ENSMUSG00000017778	0.063456	0.0255944	0.0590149	0.0493551	4.13037	0.0539196	1.26825	0.992152	Cox7c	UP
ENSMUSG00000031216	0.18543	0.209039	0.083341	0.15927	4.12922	0.0539473	1.26803	0.992152	Stard8	UP
ENSMUSG00000024902	0.0168423	0.0197402	0.00782903	0.0148038	4.12784	0.0539805	1.26776	0.992152	Mrpl11	UP
ENSMUSG00000039349	0.115896	0.0479001	0.0790385	0.080945	4.11893	0.0541957	1.26603	0.992152	C130074G19Rik	UP
ENSMUSG00000008373	0.0334973	0.0211963	0.0143863	0.0230266	4.11759	0.0542283	1.26577	0.992152	Prpf31	UP
ENSMUSG00000025041	0.0440142	0.0181038	0.0303167	0.0308115	4.11711	0.0542399	1.26568	0.992152	Nt5c2	UP
ENSMUSG00000073155	0.0562461	0.0313193	0.0264049	0.0379901	4.11255	0.0543504	1.2648	0.992152	1810058I24Rik	UP
ENSMUSG00000028741	0.0189367	0.0472365	0.0348785	0.0336839	4.11217	0.0543597	1.26472	0.992152	Mrto4	UP
ENSMUSG00000027861	0.354288	0.152339	0.222349	0.242992	4.10431	0.0545515	1.26319	0.992152	Casq2	UP
ENSMUSG00000026750	0.0254621	0.0124942	0.031721	0.0232257	4.10217	0.0546037	1.26278	0.992152	Psmb7	UP
ENSMUSG00000036006	0.0310563	0.0123084	0.0235686	0.0223111	4.09494	0.0547811	1.26137	0.992152	Ripor2	UP
ENSMUSG00000047379	0.0599486	0.0238975	0.0554283	0.0464248	4.09426	0.0547979	1.26124	0.992152	B4gat1	UP
ENSMUSG00000070343	0.0620444	0.0923436	0.145711	0.100033	4.09022	0.0548975	1.26045	0.992152	Gm10288	UP
ENSMUSG00000025017	0.121498	0.0547415	0.139221	0.105154	4.0884	0.0549425	1.26009	0.992152	Pik3ap1	UP
ENSMUSG00000021606	0.0514844	0.0208693	0.0360274	0.036127	4.08771	0.0549594	1.25996	0.992152	Ndufs6	UP
ENSMUSG00000038530	0.0450729	0.021277	0.0543901	0.0402467	4.08231	0.0550932	1.2589	0.992152	Rgs4	UP
ENSMUSG00000000889	0.115406	0.0469963	0.0793537	0.0805853	4.07867	0.0551835	1.25819	0.992152	Dbh	UP
ENSMUSG00000029551	0.115406	0.0673073	0.0517356	0.0781496	4.07819	0.0551955	1.2581	0.992152	Psmg3	UP
ENSMUSG00000010751	0.044117	0.0776389	0.0354657	0.0524072	4.07499	0.055275	1.25747	0.992152	Tnfrsf22	UP
ENSMUSG00000040373	0.115867	0.0468748	0.0806024	0.0811148	4.07242	0.0553392	1.25697	0.992152	Cacng5	UP
ENSMUSG00000067578	0.202556	0.0895837	0.119943	0.137361	4.06935	0.055416	1.25636	0.992152	Cbln4	UP
ENSMUSG00000020052	0.0650966	0.165056	0.150784	0.126979	4.06798	0.0554502	1.2561	0.992152	Ascl1	UP
ENSMUSG00000100954	0.263329	0.102386	0.214643	0.193452	4.05961	0.0556603	1.25445	0.992152	Gm10138	UP
ENSMUSG00000030407	0.0322376	0.046333	0.0186706	0.0324137	4.05885	0.0556794	1.25431	0.992152	Qpctl	UP
ENSMUSG00000031482	0.0338472	0.0244696	0.01343	0.0239156	4.05319	0.0558224	1.25319	0.992152	Slc25a15	UP
ENSMUSG00000070443	0.324104	0.127501	0.238849	0.230151	4.04336	0.0560716	1.25126	0.992152	Gm10291	UP
ENSMUSG00000061086	0.133889	0.0665184	0.0683252	0.0895776	4.04195	0.0561074	1.25098	0.992152	Myl4	UP
ENSMUSG00000070858	0.0922198	0.0371216	0.0911569	0.0734994	4.04032	0.0561491	1.25066	0.992152	Gm1673	UP
ENSMUSG00000042903	0.0486592	0.0724183	0.115354	0.0788107	4.03811	0.0562055	1.25022	0.992152	Foxo4	UP
ENSMUSG00000031984	0.0112785	0.0255326	0.029187	0.0219994	4.02679	0.0564956	1.24799	0.992152	2810004N23Rik	UP
ENSMUSG00000027401	0.0866076	0.132317	0.207811	0.142245	4.02519	0.0565368	1.24767	0.992152	Tgm3	UP
ENSMUSG00000020921	0.0258767	0.0510646	0.0667388	0.0478933	4.02399	0.0565678	1.24743	0.992152	Tmem101	UP
ENSMUSG00000050335	0.153707	0.233088	0.0952354	0.160677	4.02227	0.056612	1.24709	0.992152	Lgals3	UP
ENSMUSG00000039328	0.194485	0.0857733	0.222263	0.167507	4.02215	0.0566152	1.24707	0.992152	Rnf122	UP
ENSMUSG00000041571	0.0582269	0.0377974	0.0239578	0.039994	4.01812	0.0567192	1.24627	0.992152	Selenow	UP
ENSMUSG00000052419	0.0526714	0.024432	0.028751	0.0352848	4.01773	0.0567292	1.24619	0.992152	2610001J05Rik	UP
ENSMUSG00000081984	0.048459	0.0189281	0.0356646	0.0343506	4.01756	0.0567338	1.24616	0.992152	Dnajb3	UP
ENSMUSG00000028322	0.0844299	0.0367999	0.0498738	0.0570345	4.01423	0.0568201	1.2455	0.992152	Exosc3	UP
ENSMUSG00000027581	0.0339148	0.0326651	0.0664089	0.0443296	4.01335	0.0568429	1.24532	0.992152	Stmn3	UP
ENSMUSG00000067279	0.0575545	0.0402325	0.0228223	0.0402031	4.00974	0.0569366	1.24461	0.992152	Ppp1r3c	UP
ENSMUSG00000028998	0.0561723	0.0366864	0.0228911	0.0385833	3.99655	0.0572813	1.24199	0.992152	Tomm7	UP
ENSMUSG00000058070	0.0177517	0.028465	0.011879	0.0193652	3.98833	0.0574979	1.24035	0.992152	Eml1	UP
ENSMUSG00000026003	0.0679307	0.0259395	0.0532211	0.0490304	3.98571	0.057567	1.23983	0.992152	Acadl	UP
ENSMUSG00000086555	0.108853	0.0655886	0.0462963	0.0735794	3.97827	0.0577643	1.23834	0.992152	Gm13446	UP
ENSMUSG00000062944	0.0463323	0.0885462	0.0419272	0.0589352	3.96604	0.0580906	1.23589	0.992152	9130023H24Rik	UP
ENSMUSG00000005505	0.0502411	0.0203525	0.0523606	0.0409847	3.96592	0.0580937	1.23587	0.992152	Kbtbd4	UP
ENSMUSG00000028772	0.0211407	0.0121213	0.00927663	0.0141795	3.96503	0.0581177	1.23569	0.992152	Zcchc17	UP
ENSMUSG00000047675	0.0437118	0.0204937	0.0231107	0.0291054	3.96415	0.0581412	1.23552	0.992152	Rps8	UP
ENSMUSG00000095315	0.0984162	0.0755149	0.037447	0.0704594	3.96265	0.0581815	1.23522	0.992152	Gm10130	UP
ENSMUSG00000070366	0.0745696	0.0569348	0.130209	0.0872377	3.95092	0.0584977	1.23286	0.992152	Plpp4	UP
ENSMUSG00000100944	0.0640166	0.100273	0.0407974	0.0683624	3.95017	0.0585178	1.23271	0.992152	Gm28900	UP
ENSMUSG00000037070	0.0203607	0.0202957	0.0410127	0.027223	3.9483	0.0585685	1.23234	0.992152	Rbmxl1	UP
ENSMUSG00000082226	0.0916029	0.105671	0.198052	0.131775	3.94697	0.0586046	1.23207	0.992152	Gm715	UP
ENSMUSG00000028273	0.0722034	0.0318166	0.0406765	0.0482322	3.93556	0.0589154	1.22977	0.992152	Pdlim5	UP
ENSMUSG00000031231	0.0708013	0.0289623	0.0442684	0.0480107	3.92823	0.0591165	1.22829	0.992152	Cox7b	UP
ENSMUSG00000071655	0.0132365	0.0306058	0.017531	0.0204578	3.91665	0.0594359	1.22595	0.992152	Ubxn1	UP
ENSMUSG00000027398	0.161163	0.109787	0.062648	0.111199	3.90891	0.0596508	1.22438	0.992152	Il1b	UP
ENSMUSG00000116849	0.240345	0.0892643	0.200951	0.176853	3.90863	0.0596587	1.22433	0.992152	Gm49710	UP
ENSMUSG00000039450	0.0923546	0.0935026	0.0361405	0.0739992	3.90863	0.0596587	1.22433	0.992152	Dcxr	UP
ENSMUSG00000002767	0.0602591	0.0438931	0.0228105	0.0423209	3.9045	0.0597739	1.22349	0.992152	Mrpl2	UP
ENSMUSG00000018559	0.0304701	0.011299	0.0257859	0.0225183	3.90242	0.0598321	1.22307	0.992152	Ctdnep1	UP
ENSMUSG00000051373	0.0395106	0.0412943	0.0823576	0.0543875	3.88633	0.0602844	1.2198	0.992152	Plpp7	UP
ENSMUSG00000015224	0.21307	0.112476	0.0974102	0.140985	3.88347	0.0603653	1.21921	0.992152	Cyp2j9	UP
ENSMUSG00000021365	0.0731953	0.0584454	0.0269576	0.0528661	3.87693	0.0605512	1.21788	0.992152	Nedd9	UP
ENSMUSG00000104318	0.0290621	0.0500663	0.074914	0.0513475	3.87475	0.0606131	1.21743	0.992152	Pcdha7	UP
ENSMUSG00000038623	0.0351991	0.0379446	0.0747039	0.0492825	3.86974	0.0607563	1.21641	0.992152	Tm6sf1	UP
ENSMUSG00000062647	0.0438956	0.0169759	0.0294006	0.0300907	3.86836	0.0607958	1.21613	0.992152	Rpl7a	UP
ENSMUSG00000020086	0.0670783	0.0386471	0.0284339	0.0447198	3.86799	0.0608063	1.21605	0.992152	Macroh2a2	UP
ENSMUSG00000071064	0.0073627	0.0099153	0.0173062	0.0115281	3.86645	0.0608503	1.21574	0.992152	Zfp827	UP
ENSMUSG00000032181	0.0410186	0.016471	0.0446819	0.0340571	3.84547	0.0614562	1.21143	0.992152	Scg3	UP
ENSMUSG00000097328	0.134887	0.0623062	0.170812	0.122668	3.84382	0.061504	1.2111	0.992152	Tnfsf12	UP
ENSMUSG00000050856	0.0782885	0.028995	0.0735227	0.0602687	3.83944	0.0616317	1.2102	0.992152	Atp5k	UP
ENSMUSG00000030271	0.0666594	0.0444822	0.0255802	0.0455739	3.83906	0.0616427	1.21012	0.992152	Ogg1	UP
ENSMUSG00000020780	0.0341678	0.0126312	0.0319603	0.0262531	3.83779	0.0616799	1.20986	0.992152	Srp68	UP
ENSMUSG00000020250	0.0429959	0.0177702	0.0487466	0.0365042	3.83731	0.061694	1.20976	0.992152	Txnrd1	UP
ENSMUSG00000022681	0.049875	0.0191498	0.0331966	0.0340738	3.83695	0.0617044	1.20968	0.992152	Ntan1	UP
ENSMUSG00000061983	0.101349	0.0638453	0.0400712	0.068422	3.83598	0.0617329	1.20948	0.992152	Rps12	UP
ENSMUSG00000004285	0.0496545	0.01845	0.0356138	0.0345728	3.83163	0.0618604	1.20859	0.992152	Atp6v1f	UP
ENSMUSG00000094500	0.0105106	0.0269948	0.028309	0.0219381	3.83109	0.0618764	1.20848	0.992152	Smim18	UP
ENSMUSG00000025035	0.0239434	0.0100032	0.0275665	0.0205044	3.82991	0.0619108	1.20823	0.992152	Arl3	UP
ENSMUSG00000035493	0.240313	0.16806	0.408358	0.272244	3.82463	0.0620662	1.20714	0.992152	Tgfbi	UP
ENSMUSG00000074671	0.0305543	0.0171349	0.0451786	0.030956	3.82266	0.0621246	1.20674	0.992152	Tspyl3	UP
ENSMUSG00000006299	0.0184818	0.013526	0.0322665	0.0214248	3.82144	0.0621607	1.20648	0.992152	Aamp	UP
ENSMUSG00000032349	0.0755792	0.0274286	0.0583648	0.0537909	3.81854	0.0622464	1.20589	0.992152	Elovl5	UP
ENSMUSG00000032171	0.0207714	0.0236432	0.00855875	0.0176578	3.81837	0.0622515	1.20585	0.992152	Pin1	UP
ENSMUSG00000021037	0.0194779	0.00943476	0.0258776	0.0182634	3.81654	0.0623057	1.20547	0.992152	Ahsa1	UP
ENSMUSG00000040659	0.0392689	0.0219849	0.0580845	0.0397795	3.81608	0.0623194	1.20538	0.992152	Efhd2	UP
ENSMUSG00000020919	0.0210533	0.0211079	0.00794842	0.0167032	3.81576	0.0623288	1.20531	0.992152	Stat5b	UP
ENSMUSG00000013419	0.0280649	0.0108197	0.0292173	0.0227006	3.81537	0.0623404	1.20523	0.992152	Zfp651	UP
ENSMUSG00000020857	0.0565205	0.101013	0.0429301	0.0668213	3.80957	0.062513	1.20403	0.992152	Nme2	UP
ENSMUSG00000045201	0.0326721	0.0151019	0.0418828	0.0298856	3.80441	0.062667	1.20296	0.992152	Lrrc3b	UP
ENSMUSG00000030162	0.29637	0.245005	0.106017	0.215797	3.79541	0.062937	1.20109	0.992152	Olr1	UP
ENSMUSG00000066839	0.0427035	0.0232713	0.0184248	0.0281332	3.79241	0.0630275	1.20047	0.992152	Ecsit	UP
ENSMUSG00000024608	0.0276907	0.0311657	0.0111984	0.0233516	3.79156	0.0630532	1.20029	0.992152	Rps14	UP
ENSMUSG00000019772	0.1367	0.0542734	0.0834716	0.0914816	3.79134	0.0630598	1.20025	0.992152	Vip	UP
ENSMUSG00000045062	0.0248575	0.0682892	0.0500284	0.0477251	3.79057	0.0630829	1.20009	0.992152	Pcdhb7	UP
ENSMUSG00000031149	0.0484599	0.0188456	0.0519593	0.039755	3.78497	0.0632524	1.19892	0.992152	Praf2	UP
ENSMUSG00000050315	0.176903	0.0732425	0.101278	0.117141	3.78391	0.0632845	1.1987	0.992152	Synpo2	UP
ENSMUSG00000032412	0.0362987	0.0391417	0.078294	0.0512448	3.78205	0.063341	1.19832	0.992152	Atp1b3	UP
ENSMUSG00000026470	0.00734542	0.0191036	0.0201955	0.0155482	3.77982	0.0634089	1.19785	0.992152	Stx6	UP
ENSMUSG00000041688	0.0826906	0.0396313	0.0398685	0.0540634	3.77703	0.0634937	1.19727	0.992152	Amot	UP
ENSMUSG00000022890	0.0225434	0.0237038	0.00862834	0.0182918	3.77669	0.0635041	1.1972	0.992152	Atp5j	UP
ENSMUSG00000003531	0.048035	0.0262429	0.020511	0.0315963	3.76853	0.0637537	1.19549	0.992152	Dgcr6	UP
ENSMUSG00000034936	0.0593206	0.0303772	0.0833617	0.0576865	3.76615	0.0638268	1.195	0.992152	Arl4d	UP
ENSMUSG00000109324	0.00652485	0.0183056	0.0140494	0.0129599	3.76289	0.0639272	1.19431	0.992152	Prmt1	UP
ENSMUSG00000072568	0.0623955	0.0221821	0.0552971	0.0466249	3.7625	0.063939	1.19423	0.992152	Lratd2	UP
ENSMUSG00000043531	0.133008	0.0597208	0.0679229	0.0868838	3.74771	0.064397	1.19113	0.992152	Sorcs1	UP
ENSMUSG00000025790	0.0184125	0.0170643	0.0370885	0.0241884	3.74333	0.0645333	1.19022	0.992152	Slco3a1	UP
ENSMUSG00000118043	0.0998461	0.0386023	0.108807	0.0824185	3.73606	0.0647609	1.18869	0.992152	Gm50206	UP
ENSMUSG00000001786	0.0714989	0.0251968	0.0553379	0.0506779	3.73515	0.0647895	1.1885	0.992152	Fbxo7	UP
ENSMUSG00000051726	0.152361	0.071063	0.0741571	0.0991936	3.72929	0.0649739	1.18726	0.992152	Kcnf1	UP
ENSMUSG00000105813	0.35774	0.357181	0.130634	0.281851	3.72775	0.0650225	1.18694	0.992152	Gm42928	UP
ENSMUSG00000003346	0.0458859	0.0166071	0.0452675	0.0359202	3.71914	0.0652948	1.18512	0.992152	Abhd17a	UP
ENSMUSG00000025290	0.048698	0.0323188	0.0179183	0.0329784	3.70899	0.0656182	1.18298	0.992152	Rps24	UP
ENSMUSG00000034190	0.00897857	0.0116059	0.021377	0.0139872	3.7082	0.0656436	1.18281	0.992152	Chmp7	UP
ENSMUSG00000090113	0.279729	0.126959	0.363685	0.256791	3.70589	0.0657175	1.18232	0.992152	Nhlrc4	UP
ENSMUSG00000024736	0.0587878	0.0210115	0.0575721	0.0457905	3.69443	0.0660862	1.17989	0.992152	Tmem132a	UP
ENSMUSG00000019876	0.0221752	0.0590278	0.0631773	0.0481267	3.69326	0.0661242	1.17964	0.992152	Pkib	UP
ENSMUSG00000095990	0.205777	0.160867	0.0711961	0.145947	3.68925	0.0662538	1.17879	0.992152	Zfp97	UP
ENSMUSG00000028165	0.0567474	0.0197986	0.0424025	0.0396495	3.68674	0.0663356	1.17825	0.992152	Cisd2	UP
ENSMUSG00000023781	0.177927	0.0895928	0.0788462	0.115455	3.67814	0.0666158	1.17642	0.992152	Hes7	UP
ENSMUSG00000027618	0.0263163	0.0131879	0.0372751	0.0255931	3.67571	0.066695	1.17591	0.992152	Nfs1	UP
ENSMUSG00000030615	0.0595202	0.0786626	0.0272314	0.0551381	3.67398	0.0667518	1.17554	0.992152	Tmem126a	UP
ENSMUSG00000001569	0.0116033	0.0333124	0.0246058	0.0231738	3.67394	0.0667531	1.17553	0.992152	Nom1	UP
ENSMUSG00000032026	0.0147039	0.0114205	0.0273518	0.0178254	3.67036	0.0668705	1.17477	0.992152	Rexo2	UP
ENSMUSG00000031818	0.0658391	0.0286784	0.0336217	0.042713	3.66612	0.0670102	1.17386	0.992152	Cox4i1	UP
ENSMUSG00000019173	0.0412995	0.0154123	0.0444555	0.0337224	3.66536	0.0670353	1.1737	0.992152	Rab5c	UP
ENSMUSG00000043716	0.026457	0.0120455	0.0349239	0.0244755	3.66491	0.06705	1.1736	0.992152	Rpl7	UP
ENSMUSG00000036622	0.0206283	0.00788163	0.022938	0.0171493	3.66316	0.0671079	1.17323	0.992152	Atp13a2	UP
ENSMUSG00000046311	0.0200388	0.025277	0.00864048	0.0179854	3.66223	0.0671388	1.17303	0.992152	Zfp62	UP
ENSMUSG00000046822	0.0096905	0.0105241	0.0214735	0.0138961	3.66034	0.0672011	1.17262	0.992152	Slc39a3	UP
ENSMUSG00000025666	0.0448009	0.0162568	0.046396	0.0358179	3.6581	0.0672752	1.17214	0.992152	Tmem47	UP
ENSMUSG00000060636	0.0537969	0.0201919	0.0332073	0.035732	3.65257	0.0674589	1.17096	0.992152	Rpl35a	UP
ENSMUSG00000071528	0.0126565	0.0370722	0.0286555	0.0261281	3.64887	0.0675824	1.17017	0.992152	Atp5md	UP
ENSMUSG00000002661	0.0736949	0.059251	0.140379	0.0911084	3.64641	0.0676646	1.16964	0.992152	Alkbh7	UP
ENSMUSG00000000441	0.0240948	0.0106025	0.0120513	0.0155829	3.64387	0.0677493	1.16909	0.992152	Raf1	UP
ENSMUSG00000053965	0.0415581	0.0427811	0.0900405	0.0581265	3.64182	0.0678183	1.16865	0.992152	Pde5a	UP
ENSMUSG00000057130	0.021079	0.0341321	0.0127304	0.0226472	3.63653	0.0679959	1.16752	0.992152	Txnl4a	UP
ENSMUSG00000025171	0.0490694	0.016674	0.0439993	0.0365809	3.63609	0.0680108	1.16742	0.992152	Ubtd1	UP
ENSMUSG00000079316	0.014447	0.0137138	0.030151	0.0194373	3.62564	0.0683642	1.16517	0.992152	Rab9	UP
ENSMUSG00000078440	0.085576	0.0299444	0.084848	0.0667895	3.62519	0.0683794	1.16507	0.992152	Dohh	UP
ENSMUSG00000045007	0.0319899	0.0141331	0.0417765	0.0292998	3.6206	0.0685353	1.16409	0.992152	Tubg2	UP
ENSMUSG00000036733	0.0485621	0.022454	0.0228319	0.0312827	3.62051	0.0685384	1.16407	0.992152	Rbm42	UP
ENSMUSG00000075334	0.0612138	0.0394996	0.103578	0.068097	3.61926	0.068581	1.1638	0.992152	Rprm	UP
ENSMUSG00000086006	0.314325	0.176734	0.488617	0.326558	3.61876	0.0685981	1.16369	0.992152	Gm13293	UP
ENSMUSG00000026819	0.0319251	0.0143757	0.0153974	0.0205661	3.61622	0.0686849	1.16314	0.992152	Slc25a25	UP
ENSMUSG00000022099	0.0127821	0.00449729	0.00861685	0.00863209	3.60927	0.0689227	1.16164	0.992152	Dmtn	UP
ENSMUSG00000028643	0.0544494	0.0259879	0.0758955	0.0521109	3.60518	0.0690635	1.16075	0.992152	Svbp	UP
ENSMUSG00000087263	0.199317	0.101938	0.0845812	0.128612	3.60199	0.0691734	1.16006	0.992152	Gm15726	UP
ENSMUSG00000070699	0.0342049	0.0446793	0.0149991	0.0312945	3.60093	0.0692099	1.15983	0.992152	Sars2	UP
ENSMUSG00000002768	0.0223631	0.0283488	0.00945132	0.0200544	3.59654	0.0693618	1.15888	0.992152	Mea1	UP
ENSMUSG00000110559	0.080074	0.240103	0.21673	0.178969	3.58614	0.0697237	1.15662	0.992152	Gm26843	UP
ENSMUSG00000047613	0.104684	0.0739664	0.0357546	0.0714684	3.58463	0.0697763	1.15629	0.992152	A430005L14Rik	UP
ENSMUSG00000057469	0.021353	0.010936	0.0314865	0.0212585	3.58332	0.0698221	1.15601	0.992152	E2f6	UP
ENSMUSG00000038910	0.0294149	0.0119592	0.0361936	0.0258559	3.58183	0.0698744	1.15568	0.992152	Plcl2	UP
ENSMUSG00000034201	0.0824165	0.0296253	0.0520791	0.054707	3.57655	0.0700597	1.15453	0.992152	Gas2l1	UP
ENSMUSG00000036537	0.107644	0.0407834	0.062648	0.0703585	3.57471	0.0701243	1.15413	0.992152	Rnf113a1	UP
ENSMUSG00000049950	0.0957511	0.106183	0.0352098	0.079048	3.57279	0.0701919	1.15371	0.992152	Rpp38	UP
ENSMUSG00000058603	0.0454336	0.01554	0.0449437	0.0353057	3.57204	0.0702183	1.15355	0.992152	Rpl28-ps1	UP
ENSMUSG00000079641	0.0423043	0.0295058	0.075702	0.0491707	3.57072	0.070265	1.15326	0.992152	Rpl39	UP
ENSMUSG00000021241	0.0183538	0.0278528	0.00973793	0.0186482	3.56467	0.070479	1.15194	0.992152	Isca2	UP
ENSMUSG00000037979	0.0450385	0.0188079	0.0230334	0.02896	3.56155	0.0705898	1.15126	0.992152	Ccdc92	UP
ENSMUSG00000036835	0.0210323	0.00795237	0.0242454	0.0177434	3.56107	0.0706068	1.15115	0.992152	Psenen	UP
ENSMUSG00000030092	0.0580044	0.118742	0.0516527	0.076133	3.56041	0.0706305	1.15101	0.992152	Cntn6	UP
ENSMUSG00000033174	0.0558462	0.0187347	0.0403532	0.0383114	3.55998	0.0706457	1.15091	0.992152	Mgll	UP
ENSMUSG00000020098	0.101048	0.0849635	0.200951	0.128987	3.55532	0.0708117	1.1499	0.992152	Pcbd1	UP
ENSMUSG00000029649	0.024863	0.0272832	0.0565937	0.0362466	3.55446	0.0708424	1.14971	0.992152	Pomp	UP
ENSMUSG00000063412	0.0426342	0.117954	0.129366	0.0966515	3.55221	0.0709231	1.14921	0.992152	Gm10131	UP
ENSMUSG00000028495	0.0467899	0.0382393	0.0152448	0.0334246	3.5486	0.0710522	1.14842	0.992152	Rps6	UP
ENSMUSG00000059734	0.0574254	0.0189833	0.053353	0.0432539	3.5477	0.0710847	1.14822	0.992152	Ndufs8	UP
ENSMUSG00000030647	0.0596191	0.019767	0.0439766	0.0411209	3.54717	0.0711036	1.14811	0.992152	Ndufc2	UP
ENSMUSG00000117662	0.095206	0.0472123	0.0405776	0.0609986	3.54425	0.0712086	1.14747	0.992152	Gm4013	UP
ENSMUSG00000035873	0.135609	0.108004	0.0441646	0.0959258	3.54235	0.071277	1.14705	0.992152	Pawr	UP
ENSMUSG00000020889	0.121242	0.0640356	0.0488575	0.078045	3.54132	0.0713141	1.14682	0.992152	Nr1d1	UP
ENSMUSG00000028882	0.0137778	0.0230774	0.0379699	0.0249417	3.54005	0.0713601	1.14654	0.992152	Ppp1r8	UP
ENSMUSG00000038370	0.120248	0.0401338	0.116483	0.092288	3.53597	0.0715074	1.14565	0.992152	Pcp4l1	UP
ENSMUSG00000000296	0.0115097	0.0325125	0.0350119	0.0263447	3.53501	0.0715423	1.14544	0.992152	Tpd52l1	UP
ENSMUSG00000024218	0.0702742	0.0356871	0.029148	0.0450364	3.5297	0.0717352	1.14427	0.992152	Taf11	UP
ENSMUSG00000045319	0.0986133	0.0318449	0.0817923	0.0707502	3.52877	0.0717689	1.14406	0.992152	Proser2	UP
ENSMUSG00000032547	0.0305082	0.0179685	0.0499361	0.0328043	3.52758	0.0718123	1.1438	0.992152	Ryk	UP
ENSMUSG00000071644	0.0338333	0.0152117	0.0157247	0.0215899	3.52575	0.0718791	1.1434	0.992152	Eef1g	UP
ENSMUSG00000028756	0.0519754	0.0251878	0.075072	0.0507451	3.52067	0.0720645	1.14228	0.992152	Pink1	UP
ENSMUSG00000031226	0.0420292	0.0253382	0.0152072	0.0275249	3.51994	0.0720913	1.14212	0.992152	Pbdc1	UP
ENSMUSG00000021939	0.0257643	0.0224721	0.0526574	0.0336313	3.51776	0.0721713	1.14164	0.992152	Ctsb	UP
ENSMUSG00000026650	0.0289253	0.0514279	0.0821264	0.0541599	3.51267	0.0723586	1.14051	0.992152	Meig1	UP
ENSMUSG00000051379	0.0282766	0.0128411	0.039095	0.0267376	3.50987	0.0724617	1.13989	0.992152	Flrt3	UP
ENSMUSG00000043644	0.0740131	0.194288	0.23144	0.16658	3.50622	0.0725966	1.13908	0.992152	0610009L18Rik	UP
ENSMUSG00000070394	0.0444556	0.062608	0.0206576	0.0425737	3.50501	0.0726416	1.13881	0.992152	Tmem256	UP
ENSMUSG00000029616	0.0239892	0.0303728	0.0590761	0.0378127	3.50434	0.0726661	1.13867	0.992152	Erp29	UP
ENSMUSG00000056851	0.0059732	0.00202902	0.00395696	0.00398639	3.50088	0.0727946	1.1379	0.992152	Pcbp2	UP
ENSMUSG00000056121	0.0117218	0.0146686	0.0287419	0.0183774	3.49941	0.0728493	1.13757	0.992152	Fez2	UP
ENSMUSG00000009076	0.0172631	0.0381309	0.0173088	0.0242343	3.48778	0.0732838	1.13499	0.992152	Zmat5	UP
ENSMUSG00000061315	0.0219351	0.0119923	0.0346563	0.0228612	3.48553	0.0733682	1.13449	0.992152	Naca	UP
ENSMUSG00000037972	0.0576607	0.0193426	0.0384842	0.0384958	3.48017	0.0735701	1.1333	0.992152	Snn	UP
ENSMUSG00000044528	0.0112694	0.0307894	0.0355942	0.0258843	3.48004	0.0735748	1.13327	0.992152	Tram1l1	UP
ENSMUSG00000029918	0.0330901	0.0259751	0.0645015	0.0411889	3.48	0.0735766	1.13326	0.992152	Mrps33	UP
ENSMUSG00000028708	0.00353753	0.0110035	0.00815379	0.00756493	3.47773	0.0736621	1.13276	0.992152	Mknk1	UP
ENSMUSG00000075279	0.0597446	0.0241642	0.0303201	0.0380763	3.46812	0.0740266	1.13061	0.992152	Mrpl23-ps1	UP
ENSMUSG00000063931	0.0235374	0.0101482	0.0317621	0.0218159	3.46367	0.0741962	1.12962	0.992152	Pepd	UP
ENSMUSG00000015092	0.0615982	0.0284916	0.0269787	0.0390228	3.45454	0.0745464	1.12757	0.992152	Edf1	UP
ENSMUSG00000046756	0.0788641	0.0464074	0.0282147	0.051162	3.4538	0.0745745	1.12741	0.992152	Mrps7	UP
ENSMUSG00000016427	0.0744289	0.024335	0.0748963	0.0578867	3.45048	0.0747026	1.12666	0.992152	Ndufa1	UP
ENSMUSG00000028700	0.0333422	0.0111072	0.0346998	0.0263831	3.44967	0.074734	1.12648	0.992152	Pomgnt1	UP
ENSMUSG00000028367	0.0340302	0.0122942	0.0394408	0.0285884	3.44628	0.074865	1.12572	0.992152	Txn1	UP
ENSMUSG00000095115	0.0934449	0.044687	0.136867	0.0916662	3.44289	0.0749963	1.12496	0.992152	Itpripl2	UP
ENSMUSG00000049760	0.0214085	0.014554	0.0389671	0.0249765	3.43567	0.0752768	1.12334	0.992152	Micos13	UP
ENSMUSG00000025421	0.0592171	0.0193022	0.040145	0.0395547	3.43172	0.0754312	1.12245	0.992152	Hdhd2	UP
ENSMUSG00000089704	0.136324	0.223044	0.0768157	0.145394	3.42464	0.0757089	1.12085	0.992152	Galnt2	UP
ENSMUSG00000056895	0.114021	0.036269	0.0803465	0.0768787	3.41504	0.0760878	1.11868	0.992152	H2bu2	UP
ENSMUSG00000038812	0.0379918	0.0309114	0.0116576	0.0268536	3.41296	0.0761701	1.11822	0.992152	Trmt112	UP
ENSMUSG00000078235	0.0327068	0.0207618	0.057607	0.0370252	3.41144	0.0762303	1.11787	0.992152	Fam43b	UP
ENSMUSG00000026727	0.0632201	0.0262869	0.0845166	0.0580079	3.41016	0.0762813	1.11758	0.992152	Rsu1	UP
ENSMUSG00000051067	0.0187904	0.0591451	0.0583783	0.0454379	3.40982	0.076295	1.1175	0.992152	Lingo3	UP
ENSMUSG00000047730	0.0686175	0.0377536	0.111345	0.072572	3.40142	0.07663	1.1156	0.992152	Fcgbp	UP
ENSMUSG00000047260	0.0170316	0.046118	0.0560377	0.0397291	3.39436	0.076913	1.114	0.992152	Emc6	UP
ENSMUSG00000004667	0.0485332	0.0266972	0.0177795	0.0310033	3.39384	0.076934	1.11388	0.992152	Polr2e	UP
ENSMUSG00000038975	0.00715281	0.0130639	0.021183	0.0137999	3.39327	0.076957	1.11375	0.992152	Rabggtb	UP
ENSMUSG00000079415	0.112626	0.0740715	0.0365252	0.0744077	3.38692	0.0772131	1.11231	0.992152	Cntf	UP
ENSMUSG00000031848	0.0342265	0.0111773	0.0220844	0.0224961	3.37935	0.0775202	1.11058	0.992152	Lsm4	UP
ENSMUSG00000021737	0.0193494	0.00875624	0.0278538	0.0186531	3.37677	0.0776255	1.11	0.992152	Psmd6	UP
ENSMUSG00000035069	0.0938452	0.0581207	0.0313653	0.0611104	3.3766	0.0776324	1.10996	0.992152	Oma1	UP
ENSMUSG00000034064	0.0325927	0.0196351	0.056207	0.0361449	3.37621	0.0776481	1.10987	0.992152	Poglut1	UP
ENSMUSG00000038803	0.051717	0.0184901	0.0289607	0.0330559	3.37034	0.0778883	1.10853	0.992152	Ost4	UP
ENSMUSG00000028214	0.215096	0.0734063	0.128001	0.138835	3.36491	0.078111	1.10729	0.992152	Gem	UP
ENSMUSG00000028455	0.0303507	0.00909998	0.0263562	0.0219356	3.36405	0.0781463	1.10709	0.992152	Stoml2	UP
ENSMUSG00000029092	0.127686	0.0401869	0.0870818	0.0849848	3.36168	0.078244	1.10655	0.992152	D5Ertd615e	UP
ENSMUSG00000025353	0.0361351	0.0119222	0.0225165	0.0235246	3.3569	0.0784412	1.10546	0.992152	Ormdl2	UP
ENSMUSG00000005621	0.0270578	0.0213652	0.00810463	0.0188425	3.35586	0.0784845	1.10522	0.992152	Zfp592	UP
ENSMUSG00000039910	0.0119656	0.0353941	0.0400207	0.0291268	3.35411	0.0785571	1.10481	0.992152	Cited2	UP
ENSMUSG00000117994	0.105272	0.149269	0.282943	0.179161	3.35368	0.0785749	1.10472	0.992152	Gm5820	UP
ENSMUSG00000024222	0.0908753	0.030368	0.0552644	0.0588359	3.35095	0.0786883	1.10409	0.992152	Fkbp5	UP
ENSMUSG00000027274	0.0888673	0.0478764	0.0322489	0.0563309	3.33671	0.0792831	1.10082	0.992152	Mkks	UP
ENSMUSG00000055471	0.214016	0.133936	0.0695418	0.139165	3.33026	0.0795549	1.09933	0.992152	Alk	UP
ENSMUSG00000089948	0.0806437	0.0817584	0.0248595	0.0624205	3.3232	0.0798541	1.0977	0.992152	Far2os1	UP
ENSMUSG00000081344	0.201599	0.0621296	0.204293	0.156007	3.32317	0.0798552	1.0977	0.992152	Gm14303	UP
ENSMUSG00000026641	0.00397488	0.0134978	0.0120917	0.00985477	3.32053	0.0799675	1.09709	0.992152	Usf1	UP
ENSMUSG00000029125	0.0129908	0.0159467	0.0329435	0.020627	3.3178	0.0800838	1.09646	0.992152	Stx18	UP
ENSMUSG00000034708	0.00889734	0.0238048	0.0302914	0.0209978	3.31542	0.0801851	1.09591	0.992152	Grn	UP
ENSMUSG00000064264	0.105605	0.030871	0.0917283	0.0760681	3.31439	0.080229	1.09567	0.992152	Zfp428	UP
ENSMUSG00000075410	0.0778758	0.0584571	0.0230522	0.0531284	3.31041	0.0803998	1.09474	0.992152	Prcd	UP
ENSMUSG00000020814	0.0265433	0.0324213	0.00945173	0.0228055	3.31037	0.0804014	1.09474	0.992152	Mxra7	UP
ENSMUSG00000001098	0.00951653	0.0313058	0.0217653	0.0208625	3.30826	0.0804919	1.09425	0.992152	Kctd10	UP
ENSMUSG00000021938	0.0144259	0.0457723	0.0295785	0.0299256	3.30647	0.0805687	1.09383	0.992152	Pspc1	UP
ENSMUSG00000039016	0.0830812	0.033468	0.0390058	0.0518517	3.30341	0.0807004	1.09312	0.992152	Timm8b	UP
ENSMUSG00000073910	0.0526349	0.0412191	0.0153537	0.0364026	3.30083	0.0808117	1.09253	0.992152	Mob3b	UP
ENSMUSG00000022490	0.0367913	0.0258704	0.0110872	0.024583	3.3006	0.0808218	1.09247	0.992152	Ppp1r1a	UP
ENSMUSG00000029641	0.0844349	0.0288145	0.0995974	0.0709489	3.29733	0.0809634	1.09171	0.992152	Rasl11a	UP
ENSMUSG00000015536	0.0411133	0.0121573	0.0302749	0.0278485	3.29706	0.0809749	1.09165	0.992152	Mocs2	UP
ENSMUSG00000020811	0.0558017	0.0174327	0.0362707	0.0365017	3.29534	0.0810494	1.09125	0.992152	Wscd1	UP
ENSMUSG00000036186	0.0624647	0.0263095	0.0278668	0.0388803	3.29474	0.0810757	1.09111	0.992152	Dipk1b	UP
ENSMUSG00000079144	0.0579308	0.0235334	0.0268273	0.0360972	3.29409	0.0811038	1.09096	0.992152	A130010J15Rik	UP
ENSMUSG00000049734	0.139281	0.0400792	0.112137	0.0971659	3.28271	0.0816001	1.08831	0.992152	Trex1	UP
ENSMUSG00000042489	0.161163	0.109787	0.305686	0.192212	3.27765	0.0818221	1.08713	0.992152	Clspn	UP
ENSMUSG00000028121	0.230169	0.104945	0.0939276	0.143014	3.27311	0.0820221	1.08607	0.992152	Bcar3	UP
ENSMUSG00000059878	0.049864	0.0276026	0.0171636	0.0315434	3.27104	0.0821132	1.08559	0.992152	Zfp422	UP
ENSMUSG00000075232	0.0780266	0.0265708	0.0437738	0.0494571	3.27024	0.0821486	1.0854	0.992152	Amd1	UP
ENSMUSG00000034686	0.0826133	0.0303856	0.10582	0.0729397	3.26984	0.0821663	1.08531	0.992152	Prr7	UP
ENSMUSG00000064348	0.0302342	0.0670351	0.0997899	0.0656864	3.26956	0.0821789	1.08524	0.992152	mt-Tn	UP
ENSMUSG00000016664	0.0112353	0.0174713	0.0322131	0.0203066	3.26501	0.0823805	1.08418	0.992152	Pacsin2	UP
ENSMUSG00000006442	0.0450501	0.0310785	0.0134214	0.02985	3.26192	0.0825176	1.08345	0.992152	Srm	UP
ENSMUSG00000037820	0.0446647	0.0567304	0.0161574	0.0391842	3.25756	0.0827121	1.08243	0.992152	Tgm2	UP
ENSMUSG00000045435	0.0437777	0.0502014	0.109194	0.0677245	3.25322	0.0829064	1.08141	0.992152	Tmem60	UP
ENSMUSG00000016252	0.107643	0.0442905	0.0481624	0.0666985	3.25319	0.0829076	1.08141	0.992152	Atp5e	UP
ENSMUSG00000034274	0.0331662	0.0104481	0.0205095	0.0213746	3.25218	0.0829527	1.08117	0.992152	Thoc5	UP
ENSMUSG00000073787	0.114772	0.0550163	0.0442287	0.071339	3.25176	0.0829718	1.08107	0.992152	Gm10575	UP
ENSMUSG00000020553	0.0749051	0.128237	0.224934	0.142692	3.24976	0.0830615	1.0806	0.992152	Pctp	UP
ENSMUSG00000068154	0.123193	0.0403641	0.0717532	0.0784367	3.24884	0.0831027	1.08038	0.992152	Insm1	UP
ENSMUSG00000017929	0.042448	0.012151	0.0315972	0.0287321	3.24197	0.0834123	1.07877	0.992152	B4galt5	UP
ENSMUSG00000018666	0.00736383	0.0185432	0.0255372	0.0171481	3.24015	0.0834947	1.07834	0.992152	Cbx1	UP
ENSMUSG00000027423	0.00491646	0.0174956	0.0155244	0.0126455	3.2373	0.0836239	1.07767	0.992152	Snx5	UP
ENSMUSG00000031903	0.0392028	0.0123948	0.0441355	0.031911	3.23593	0.083686	1.07735	0.992152	Pla2g15	UP
ENSMUSG00000036578	0.0814213	0.0302432	0.0402605	0.0506417	3.234	0.083774	1.07689	0.992152	Fxyd7	UP
ENSMUSG00000022673	0.023177	0.0199226	0.0502892	0.0311296	3.23398	0.0837747	1.07689	0.992152	Mcm4	UP
ENSMUSG00000038132	0.0415534	0.125984	0.0719216	0.0798198	3.23275	0.0838307	1.0766	0.992152	Rbm24	UP
ENSMUSG00000055976	0.102042	0.119547	0.0333587	0.0849825	3.23104	0.0839087	1.07619	0.992152	Cldn23	UP
ENSMUSG00000002771	0.0397293	0.0286826	0.0114178	0.0266099	3.23003	0.0839549	1.07595	0.992152	Grin2d	UP
ENSMUSG00000096255	0.0500152	0.0174787	0.0625341	0.0433426	3.22791	0.0840513	1.07546	0.992152	Dynlt1b	UP
ENSMUSG00000057963	0.047997	0.0156827	0.0276569	0.0304455	3.22791	0.0840515	1.07545	0.992152	Itpk1	UP
ENSMUSG00000025786	0.0210937	0.00631297	0.013896	0.0137675	3.22628	0.0841259	1.07507	0.992152	Zdhhc3	UP
ENSMUSG00000034379	0.0335314	0.115026	0.116132	0.0882297	3.22583	0.0841466	1.07496	0.992152	Wdr5b	UP
ENSMUSG00000033047	0.0380663	0.0118551	0.0424012	0.0307742	3.22514	0.0841782	1.0748	0.992152	Eif3l	UP
ENSMUSG00000041975	0.0320394	0.0207909	0.0600373	0.0376225	3.22433	0.0842151	1.07461	0.992152	Mettl8	UP
ENSMUSG00000067288	0.0750538	0.0400226	0.0259784	0.0470183	3.22213	0.084316	1.07409	0.992152	Rps28	UP
ENSMUSG00000001134	0.0619615	0.0550362	0.0172617	0.0447532	3.22189	0.0843271	1.07403	0.992152	Uxt	UP
ENSMUSG00000019158	0.0693309	0.0282842	0.0980914	0.0652355	3.22065	0.084384	1.07374	0.992152	Tmem160	UP
ENSMUSG00000040771	0.0753187	0.0240821	0.0444741	0.0479583	3.2202	0.084405	1.07363	0.992152	Oard1	UP
ENSMUSG00000051346	0.107288	0.0876017	0.0297312	0.0748736	3.21682	0.0845603	1.07283	0.992152	Spryd4	UP
ENSMUSG00000031980	0.0819821	0.0245577	0.0874716	0.0646705	3.21442	0.0846714	1.07226	0.992152	Agt	UP
ENSMUSG00000052146	0.116454	0.0534142	0.0457817	0.0718832	3.20995	0.084878	1.0712	0.992152	Rps10	UP
ENSMUSG00000020087	0.0929914	0.0270828	0.063348	0.0611407	3.20811	0.0849632	1.07077	0.992152	Tysnd1	UP
ENSMUSG00000018809	0.0222677	0.015526	0.0064064	0.0147334	3.20578	0.0850716	1.07022	0.992152	Smyd4	UP
ENSMUSG00000025351	0.120673	0.0645011	0.0413338	0.0755027	3.20543	0.085088	1.07013	0.992152	Cd63	UP
ENSMUSG00000061451	0.0263861	0.00734091	0.0245111	0.0194127	3.20336	0.0851844	1.06964	0.992152	Tmem151a	UP
ENSMUSG00000026457	0.0134282	0.0224239	0.0404582	0.0254368	3.20081	0.0853032	1.06903	0.992152	Adipor1	UP
ENSMUSG00000074682	0.118652	0.040197	0.0640909	0.0743133	3.20073	0.0853068	1.06902	0.992152	Zcchc3	UP
ENSMUSG00000020283	0.0257317	0.0636181	0.0280447	0.0391315	3.19142	0.0857431	1.0668	0.992152	Pex13	UP
ENSMUSG00000026029	0.17025	0.047196	0.127996	0.115147	3.18977	0.0858207	1.06641	0.992152	Casp8	UP
ENSMUSG00000067430	0.0780132	0.021675	0.0745098	0.058066	3.18631	0.0859836	1.06558	0.992152	Zfp763	UP
ENSMUSG00000065990	0.0506199	0.0268788	0.0172409	0.0315799	3.18402	0.0860918	1.06504	0.992152	Aurkaip1	UP
ENSMUSG00000049612	0.0709768	0.0198396	0.0515295	0.0474486	3.18396	0.0860947	1.06502	0.992152	Omg	UP
ENSMUSG00000022335	0.0161546	0.0107068	0.0310048	0.0192887	3.18011	0.0862772	1.0641	0.992152	Zfat	UP
ENSMUSG00000033475	0.0357699	0.00987568	0.034065	0.0265702	3.17759	0.086397	1.0635	0.992152	Tomm6	UP
ENSMUSG00000115219	0.0813552	0.15323	0.0518746	0.0954866	3.17233	0.0866475	1.06224	0.992152	Eef1akmt4	UP
ENSMUSG00000117822	0.223424	0.0632622	0.226834	0.171174	3.17196	0.0866652	1.06216	0.992152	Eef1a1-ps1	UP
ENSMUSG00000072582	0.0252536	0.0264827	0.0615918	0.037776	3.17095	0.0867134	1.06191	0.992152	Ptrh2	UP
ENSMUSG00000022236	0.0419769	0.155919	0.131729	0.109875	3.1701	0.0867537	1.06171	0.992152	Ropn1l	UP
ENSMUSG00000074736	0.0297401	0.0148549	0.0487974	0.0311308	3.16917	0.0867982	1.06149	0.992152	Syndig1	UP
ENSMUSG00000027613	0.0267331	0.0279795	0.00769355	0.0208021	3.16905	0.0868039	1.06146	0.992152	Eif6	UP
ENSMUSG00000060090	0.0318014	0.0105048	0.0173313	0.0198792	3.16627	0.0869374	1.06079	0.992152	Rp2	UP
ENSMUSG00000033918	0.00560779	0.00811527	0.0159921	0.00990504	3.16616	0.0869424	1.06077	0.992152	Parl	UP
ENSMUSG00000026766	0.0380379	0.0249919	0.0730084	0.0453461	3.16337	0.0870763	1.0601	0.992152	Mmadhc	UP
ENSMUSG00000037428	0.0550831	0.0149536	0.0420486	0.0373618	3.16114	0.0871836	1.05957	0.992152	Vgf	UP
ENSMUSG00000039670	0.0642533	0.141259	0.219771	0.141761	3.15762	0.0873534	1.05872	0.992152	Oxld1	UP
ENSMUSG00000058546	0.0388997	0.0104882	0.0356728	0.0283536	3.15703	0.0873823	1.05858	0.992152	Rpl23a	UP
ENSMUSG00000031765	0.0724406	0.0200976	0.0514231	0.0479871	3.1555	0.0874561	1.05821	0.992152	Mt1	UP
ENSMUSG00000042492	0.0048903	0.0148769	0.0183373	0.0127015	3.1507	0.0876886	1.05706	0.992152	Tbc1d10b	UP
ENSMUSG00000058239	0.0239056	0.00650083	0.0229006	0.017769	3.14966	0.087739	1.05681	0.992152	Usf2	UP
ENSMUSG00000027679	0.0417505	0.0398703	0.0113355	0.0309854	3.14894	0.087774	1.05663	0.992152	Dnajc19	UP
ENSMUSG00000023044	0.0120298	0.0396672	0.0238616	0.0251862	3.14604	0.0879153	1.05594	0.992152	Csad	UP
ENSMUSG00000028958	0.0236815	0.0062817	0.0201349	0.0166994	3.14578	0.0879279	1.05587	0.992152	Tmub1	UP
ENSMUSG00000053334	0.10915	0.0453291	0.0456147	0.0666979	3.14225	0.0881004	1.05502	0.992152	Ficd	UP
ENSMUSG00000081721	0.701403	0.188948	0.527301	0.472551	3.14102	0.0881602	1.05473	0.992152	Gm13882	UP
ENSMUSG00000067377	0.0217248	0.0153954	0.0437326	0.0269509	3.13841	0.0882885	1.0541	0.992152	Tspan6	UP
ENSMUSG00000022125	0.0799625	0.0234777	0.0885838	0.064008	3.13498	0.0884569	1.05327	0.992152	Cln5	UP
ENSMUSG00000030246	0.0700644	0.0200856	0.0755106	0.0552202	3.13083	0.0886609	1.05227	0.992152	Ldhb	UP
ENSMUSG00000037224	0.00866776	0.0320872	0.023285	0.0213466	3.12555	0.0889219	1.05099	0.992152	Zfyve28	UP
ENSMUSG00000032320	0.0258023	0.0339725	0.0712428	0.0436725	3.12271	0.0890629	1.0503	0.992152	Rcn2	UP
ENSMUSG00000097383	0.0498869	0.114428	0.0450833	0.0697995	3.12198	0.0890991	1.05013	0.992152	1500026H17Rik	UP
ENSMUSG00000041351	0.0419525	0.0140959	0.021732	0.0259268	3.11975	0.08921	1.04959	0.992152	Rap1gap	UP
ENSMUSG00000054034	0.0262743	0.00719392	0.0182721	0.0172468	3.11773	0.0893108	1.0491	0.992152	Tceal5	UP
ENSMUSG00000039208	0.0215013	0.033153	0.0640837	0.0395794	3.11514	0.08944	1.04847	0.992152	Metrnl	UP
ENSMUSG00000018585	0.0731221	0.0230264	0.0408365	0.0456617	3.11445	0.0894744	1.0483	0.992152	Atox1	UP
ENSMUSG00000028760	0.00204513	0.00606982	0.00779769	0.00530421	3.11249	0.0895724	1.04783	0.992152	Eif4g3	UP
ENSMUSG00000058093	0.0415369	0.0198689	0.067864	0.04309	3.10519	0.0899387	1.04605	0.992152	Zfp729b	UP
ENSMUSG00000020621	0.0166181	0.0607091	0.062648	0.0466584	3.10423	0.0899872	1.04582	0.992152	Rdh14	UP
ENSMUSG00000087269	0.0478065	0.13441	0.181834	0.12135	3.09269	0.0905712	1.04301	0.992152	D330023K18Rik	UP
ENSMUSG00000051579	0.0618777	0.0364219	0.0184888	0.0389295	3.09262	0.0905752	1.04299	0.992152	Tceal8	UP
ENSMUSG00000020173	0.0100353	0.00486546	0.0166209	0.0105072	3.08881	0.0907688	1.04206	0.992152	Cobl	UP
ENSMUSG00000037656	0.0629428	0.0189202	0.0739942	0.0519524	3.08847	0.0907862	1.04198	0.992152	Slc20a2	UP
ENSMUSG00000029178	0.0213519	0.00934197	0.0332729	0.0213223	3.08648	0.090888	1.04149	0.992152	Klf3	UP
ENSMUSG00000032309	0.0151638	0.00472427	0.0184842	0.0127908	3.08539	0.0909435	1.04123	0.992152	Fbxo22	UP
ENSMUSG00000051695	0.0470707	0.0128339	0.0317017	0.0305354	3.08423	0.0910031	1.04094	0.992152	Pcbp1	UP
ENSMUSG00000001520	0.00377527	0.0132161	0.00821666	0.00840268	3.08137	0.0911495	1.04025	0.992152	Nrip2	UP
ENSMUSG00000068663	0.0195013	0.00890843	0.0313102	0.0199067	3.07676	0.0913869	1.03912	0.992152	Clec16a	UP
ENSMUSG00000090071	0.0575095	0.0153989	0.0590161	0.0439748	3.07633	0.0914088	1.03901	0.992152	Cdk5r2	UP
ENSMUSG00000020774	0.212227	0.0774162	0.0976407	0.129095	3.07557	0.0914482	1.03882	0.992152	Aspa	UP
ENSMUSG00000072620	0.884202	0.223575	0.768188	0.625322	3.07063	0.0917033	1.03761	0.992152	Slfn2	UP
ENSMUSG00000013833	0.0154043	0.00522585	0.0203313	0.0136538	3.06997	0.0917373	1.03745	0.992152	Med16	UP
ENSMUSG00000074030	0.0193492	0.0276138	0.0564095	0.0344575	3.06772	0.0918543	1.0369	0.992152	Exoc8	UP
ENSMUSG00000022312	0.0206362	0.010586	0.0355829	0.0222683	3.06642	0.0919213	1.03658	0.992152	Eif3h	UP
ENSMUSG00000071078	0.0133512	0.0294944	0.047279	0.0300416	3.06611	0.0919375	1.03651	0.992152	Nr2c2ap	UP
ENSMUSG00000014074	0.0134123	0.0189268	0.0389388	0.0237593	3.06378	0.0920588	1.03593	0.992152	Rnf168	UP
ENSMUSG00000029313	0.0384228	0.0450664	0.0113238	0.0316044	3.06243	0.0921292	1.0356	0.992152	Aff1	UP
ENSMUSG00000055653	0.0448248	0.037958	0.101182	0.0613217	3.06171	0.0921669	1.03543	0.992152	Gpc3	UP
ENSMUSG00000033845	0.0806342	0.0302891	0.0356637	0.0488623	3.06126	0.0921902	1.03532	0.992152	Mrpl15	UP
ENSMUSG00000044533	0.0126676	0.0390481	0.0499915	0.0339024	3.06049	0.0922301	1.03513	0.992152	Rps2	UP
ENSMUSG00000003039	0.0303351	0.00774065	0.0288363	0.022304	3.05764	0.0923793	1.03443	0.992152	Fam32a	UP
ENSMUSG00000022982	0.0409923	0.0183644	0.0151787	0.0248451	3.05757	0.092383	1.03441	0.992152	Sod1	UP
ENSMUSG00000108917	0.104662	0.236689	0.0887269	0.143359	3.05729	0.0923976	1.03434	0.992152	Gm38451	UP
ENSMUSG00000023911	0.0170008	0.00820314	0.00587091	0.0103583	3.05661	0.0924331	1.03417	0.992152	Flywch2	UP
ENSMUSG00000046523	0.00633979	0.0107637	0.020111	0.0124048	3.05598	0.0924663	1.03402	0.992152	Kctd4	UP
ENSMUSG00000062933	0.0538782	0.0347039	0.105669	0.0647504	3.055	0.0925176	1.03378	0.992152	Gm10123	UP
ENSMUSG00000070802	0.0329844	0.0430742	0.092598	0.0562189	3.05184	0.0926834	1.033	0.992152	Pnmal2	UP
ENSMUSG00000033316	0.0661484	0.0213278	0.0343695	0.0406152	3.05145	0.0927037	1.0329	0.992152	Galnt9	UP
ENSMUSG00000031298	0.321693	0.109884	0.431746	0.287774	3.04688	0.0929444	1.03178	0.992152	Adgrg2	UP
ENSMUSG00000027488	0.0958878	0.0456606	0.0332015	0.05825	3.04026	0.0932946	1.03014	0.992152	Snta1	UP
ENSMUSG00000043487	0.0635866	0.0302718	0.0219436	0.0386007	3.03412	0.0936213	1.02863	0.992152	Acot6	UP
ENSMUSG00000030844	0.0221843	0.0241168	0.0572456	0.0345156	3.03335	0.0936622	1.02844	0.992152	Rgs10	UP
ENSMUSG00000042472	0.0118847	0.025028	0.00863428	0.0151823	3.02953	0.0938666	1.02749	0.992152	Zfp410	UP
ENSMUSG00000087260	0.0138833	0.0277818	0.0478208	0.0298286	3.02822	0.0939366	1.02717	0.992152	Lamtor5	UP
ENSMUSG00000007950	0.0398731	0.0152801	0.0584764	0.0378766	3.0278	0.0939591	1.02706	0.992152	Abhd8	UP
ENSMUSG00000032199	0.0318506	0.0165316	0.0561149	0.0348324	3.0227	0.0942328	1.0258	0.992152	Polr2m	UP
ENSMUSG00000020109	0.0239077	0.00606641	0.0238309	0.017935	3.02224	0.0942576	1.02568	0.992152	Dnajb12	UP
ENSMUSG00000032324	0.0242207	0.0310683	0.0680314	0.0411068	3.02108	0.0943204	1.02539	0.992152	Tspan3	UP
ENSMUSG00000059534	0.0514521	0.0154631	0.0284467	0.0317873	3.02087	0.0943314	1.02534	0.992152	Uqcr10	UP
ENSMUSG00000027602	0.0171935	0.0139621	0.038454	0.0232032	3.02036	0.0943588	1.02522	0.992152	Map1lc3a	UP
ENSMUSG00000031708	0.0158053	0.00693498	0.0253012	0.0160138	3.01983	0.0943879	1.02508	0.992152	Tecr	UP
ENSMUSG00000031820	0.0170403	0.0334709	0.01076	0.0204237	3.01643	0.0945712	1.02424	0.992152	Babam1	UP
ENSMUSG00000103749	0.0434856	0.0561014	0.12269	0.0740925	3.01552	0.0946204	1.02402	0.992152	Pcdhgb5	UP
ENSMUSG00000028885	0.12521	0.176734	0.0449193	0.115621	3.0147	0.0946651	1.02381	0.992152	Smpdl3b	UP
ENSMUSG00000070283	0.0097252	0.0399519	0.0354268	0.0283679	3.01387	0.0947098	1.02361	0.992152	Ndufaf3	UP
ENSMUSG00000048351	0.0182656	0.014539	0.00445673	0.0124205	3.01129	0.0948497	1.02296	0.992152	Coa7	UP
ENSMUSG00000025487	0.0155734	0.0246976	0.0485824	0.0296178	3.00954	0.0949452	1.02253	0.992152	Psmd13	UP
ENSMUSG00000059447	0.0425472	0.0229388	0.0770341	0.0475067	3.00455	0.0952171	1.02129	0.992152	Hadhb	UP
ENSMUSG00000036862	0.0823565	0.0222769	0.0515987	0.0520774	3.00242	0.0953333	1.02076	0.992152	Dchs1	UP
ENSMUSG00000031489	0.10687	0.196465	0.0591622	0.120832	3.00235	0.0953374	1.02074	0.992152	Adrb3	UP
ENSMUSG00000030706	0.0125421	0.0317576	0.0480111	0.0307703	3.00171	0.0953724	1.02058	0.992152	Mrpl48	UP
ENSMUSG00000021010	0.0555066	0.0519739	0.0135229	0.0403345	3.00007	0.0954621	1.02017	0.992152	Npas3	UP
ENSMUSG00000009772	0.116603	0.133554	0.03211	0.094089	2.999	0.0955208	1.0199	0.992152	Nuak2	UP
ENSMUSG00000043811	0.0340606	0.00925222	0.0210952	0.0214693	2.99684	0.0956396	1.01936	0.992152	Rtn4r	UP
ENSMUSG00000032482	0.0599515	0.0255397	0.0951707	0.0602206	2.99588	0.0956925	1.01912	0.992152	Cspg5	UP
ENSMUSG00000003363	0.0239244	0.00780521	0.0318836	0.0212044	2.99386	0.0958033	1.01862	0.992152	Pld3	UP
ENSMUSG00000052712	0.0194137	0.027175	0.0573601	0.0346496	2.9937	0.0958121	1.01858	0.992152	BC004004	UP
ENSMUSG00000028139	0.0453654	0.0210697	0.0758322	0.0474224	2.99346	0.0958253	1.01852	0.992152	Riiad1	UP
ENSMUSG00000048644	0.0414059	0.0103966	0.0291547	0.0269857	2.99273	0.0958657	1.01834	0.992152	Ctxn1	UP
ENSMUSG00000038880	0.127036	0.0669506	0.0390539	0.0776803	2.99245	0.0958813	1.01827	0.992152	Mrps34	UP
ENSMUSG00000018589	0.0779302	0.0423398	0.142454	0.0875746	2.9889	0.0960774	1.01738	0.992152	Glra2	UP
ENSMUSG00000033735	0.0603633	0.0146022	0.0464486	0.0404714	2.98816	0.0961184	1.01719	0.992152	Spr	UP
ENSMUSG00000095098	0.0811686	0.0207645	0.0547649	0.0522327	2.98762	0.0961483	1.01706	0.992152	Ccdc85b	UP
ENSMUSG00000037638	0.0362246	0.116127	0.150075	0.100809	2.98725	0.0961685	1.01697	0.992152	Zbtb42	UP
ENSMUSG00000028607	0.224802	0.0535642	0.185431	0.154599	2.98568	0.0962554	1.01658	0.992152	Cpt2	UP
ENSMUSG00000028466	0.0157558	0.00858555	0.0288918	0.0177444	2.98444	0.0963247	1.01626	0.992152	Creb3	UP
ENSMUSG00000019124	0.0367096	0.0152888	0.0577895	0.036596	2.98279	0.0964161	1.01585	0.992152	Scrn1	UP
ENSMUSG00000027673	0.0466489	0.0127259	0.0537193	0.037698	2.97966	0.0965902	1.01507	0.992152	Ndufb5	UP
ENSMUSG00000016559	0.106174	0.0322504	0.0561714	0.0648652	2.97846	0.0966574	1.01476	0.992152	H3f3b	UP
ENSMUSG00000062006	0.0801428	0.0305842	0.0331699	0.0479656	2.97814	0.0966751	1.01469	0.992152	Rpl34	UP
ENSMUSG00000041598	0.0393279	0.0233241	0.075695	0.0461157	2.97627	0.0967796	1.01422	0.992152	Cdc42ep4	UP
ENSMUSG00000051537	0.0247992	0.014131	0.0467805	0.0285702	2.97239	0.0969966	1.01324	0.992152	Gm5124	UP
ENSMUSG00000044645	0.050693	0.0616885	0.0145411	0.0423075	2.97073	0.09709	1.01283	0.992152	Gm7334	UP
ENSMUSG00000022040	0.137274	0.0474039	0.062648	0.082442	2.96906	0.0971837	1.01241	0.992152	Ephx2	UP
ENSMUSG00000024847	0.0836156	0.0512703	0.0224454	0.0524437	2.96828	0.0972277	1.01221	0.992152	Aip	UP
ENSMUSG00000019362	0.0736602	0.0440037	0.0201498	0.0459379	2.96807	0.0972394	1.01216	0.992152	D8Ertd738e	UP
ENSMUSG00000036890	0.0316258	0.018289	0.0602482	0.036721	2.96673	0.097315	1.01182	0.992152	Gtdc1	UP
ENSMUSG00000107019	0.0327914	0.0400378	0.00940254	0.0274106	2.96529	0.0973963	1.01146	0.992152	Gm43682	UP
ENSMUSG00000056972	0.250445	0.0673832	0.152379	0.156736	2.96341	0.097502	1.01099	0.992152	Magel2	UP
ENSMUSG00000056941	0.00717414	0.02167	0.029831	0.0195584	2.95215	0.0981416	1.00815	0.992152	Commd7	UP
ENSMUSG00000032366	0.0197231	0.0112591	0.00552503	0.0121691	2.95094	0.0982106	1.00784	0.992152	Tpm1	UP
ENSMUSG00000039497	0.0136636	0.0400711	0.0182938	0.0240095	2.9491	0.0983155	1.00738	0.992152	Dse	UP
ENSMUSG00000028692	0.0197358	0.0102992	0.0358529	0.0219626	2.94394	0.0986108	1.00608	0.992152	Akr1a1	UP
ENSMUSG00000055737	0.0347711	0.0395488	0.00910486	0.0278082	2.94178	0.0987349	1.00553	0.992152	Ghr	UP
ENSMUSG00000021764	0.0149374	0.0172945	0.0408945	0.0243755	2.94124	0.0987663	1.00539	0.992152	Ndufs4	UP
ENSMUSG00000098950	0.100989	0.02361	0.077507	0.0673688	2.94117	0.0987702	1.00537	0.992152	Gm28036	UP
ENSMUSG00000018821	0.150111	0.0645439	0.0538445	0.0894998	2.93802	0.0989519	1.00458	0.992152	Avpi1	UP
ENSMUSG00000022193	0.0846256	0.0230918	0.0493461	0.0523545	2.93683	0.0990204	1.00428	0.992152	Psmb5	UP
ENSMUSG00000036352	0.00855536	0.00238866	0.00484163	0.00526188	2.93545	0.0991002	1.00393	0.992152	Ubac1	UP
ENSMUSG00000030538	0.0427961	0.0295348	0.0905421	0.054291	2.93063	0.0993796	1.0027	0.992152	Cib1	UP
ENSMUSG00000070953	0.0678716	0.0353636	0.0202525	0.0411626	2.92995	0.0994191	1.00253	0.992152	Rabepk	UP
ENSMUSG00000043164	0.0526714	0.131398	0.0500589	0.0780429	2.92423	0.0997519	1.00108	0.992152	Tmem212	UP
ENSMUSG00000071722	0.0252292	0.0428403	0.0114955	0.0265217	2.92362	0.0997872	1.00093	0.992152	Spin4	UP
ENSMUSG00000048355	0.109812	0.0355729	0.0520316	0.0658056	2.92333	0.0998041	1.00085	0.992152	Arxes1	UP
ENSMUSG00000049303	0.113703	0.0804002	0.0270889	0.0737307	2.92295	0.0998265	1.00075	0.992152	Syt12	UP
ENSMUSG00000087366	0.0392976	0.114152	0.163864	0.105771	2.92165	0.0999024	1.00042	0.992152	Junos	UP
ENSMUSG00000007987	0.0671011	0.0390701	0.0181348	0.0414353	2.92112	0.0999337	1.00029	0.992152	Ift22	UP
ENSMUSG00000103897	0.0318974	0.0539563	0.105637	0.0638301	2.92106	0.099937	1.00027	0.992152	Pcdhga8	UP
ENSMUSG00000043770	0.102383	0.0826018	0.0232522	0.0694125	2.91942	0.100033	0.999857	0.992152	Gm12481	UP
ENSMUSG00000037740	0.0144987	0.0217886	0.00535	0.0138791	2.91853	0.100085	0.999629	0.992152	Mrps26	UP
ENSMUSG00000061838	0.0747277	0.165203	0.0557018	0.0985443	2.91732	0.100156	0.999322	0.992152	Suclg2	UP
ENSMUSG00000100755	0.033702	0.0111218	0.0472588	0.0306942	2.91225	0.100455	0.99803	0.992152	Rps23-ps1	UP
ENSMUSG00000042148	0.0725778	0.0168448	0.0531273	0.0475166	2.90951	0.100616	0.997332	0.992152	Cox10	UP
ENSMUSG00000095195	0.112691	0.399001	0.217898	0.243197	2.9086	0.10067	0.9971	0.992152	Gm3005	UP
ENSMUSG00000023186	0.0800246	0.0406339	0.0240785	0.0482457	2.90766	0.100726	0.99686	0.992152	Vwa5a	UP
ENSMUSG00000028847	0.0398306	0.0108025	0.0228141	0.0244824	2.90727	0.100748	0.996762	0.992152	Trappc3	UP
ENSMUSG00000045036	0.167794	0.0678226	0.062648	0.0994215	2.90546	0.100856	0.9963	0.992152	Tmem232	UP
ENSMUSG00000027406	0.00795835	0.00853721	0.0212463	0.0125806	2.9014	0.101097	0.995261	0.992152	Idh3b	UP
ENSMUSG00000050608	0.041673	0.00972489	0.0425232	0.0313071	2.90045	0.101154	0.995019	0.992152	Micos10	UP
ENSMUSG00000040385	0.0138887	0.0164421	0.0389635	0.0230981	2.89927	0.101224	0.994718	0.992152	Ppp1ca	UP
ENSMUSG00000029048	0.00784421	0.0101575	0.0230146	0.0136721	2.89741	0.101335	0.994241	0.992152	Rer1	UP
ENSMUSG00000017760	0.0230723	0.00583053	0.0263024	0.0184017	2.89591	0.101424	0.993859	0.992152	Ctsa	UP
ENSMUSG00000028062	0.0235718	0.019018	0.00523918	0.015943	2.89294	0.101602	0.993099	0.992152	Lamtor2	UP
ENSMUSG00000078776	0.318454	0.156231	0.0978386	0.190841	2.89173	0.101674	0.992788	0.992152	9530053A07Rik	UP
ENSMUSG00000053914	0.0255007	0.0683876	0.104901	0.0662632	2.88784	0.101908	0.991792	0.992152	Kdm4d	UP
ENSMUSG00000005699	0.0507081	0.0132929	0.0297779	0.0312596	2.8874	0.101935	0.991679	0.992152	Pard6a	UP
ENSMUSG00000007815	0.0152745	0.0282349	0.0533932	0.0323009	2.88655	0.101986	0.99146	0.992152	Rhoa	UP
ENSMUSG00000031633	0.0288399	0.0135507	0.050601	0.0309972	2.88353	0.102168	0.990686	0.992152	Slc25a4	UP
ENSMUSG00000020319	0.0364537	0.0132592	0.0551922	0.0349684	2.88333	0.10218	0.990635	0.992152	Wdpcp	UP
ENSMUSG00000042216	0.0282718	0.0124188	0.00957504	0.0167552	2.88064	0.102343	0.989943	0.992152	Sgsm1	UP
ENSMUSG00000003234	0.0389413	0.00851494	0.0345329	0.0273297	2.87891	0.102447	0.9895	0.992152	Abcf3	UP
ENSMUSG00000028517	0.107803	0.0555141	0.031407	0.0649081	2.87863	0.102464	0.989427	0.992152	Plpp3	UP
ENSMUSG00000110256	0.493401	0.36677	0.110844	0.323672	2.87664	0.102585	0.988915	0.992152	Gm45412	UP
ENSMUSG00000046207	0.0253817	0.0365552	0.0790385	0.0469918	2.87504	0.102682	0.988504	0.992152	Pik3r6	UP
ENSMUSG00000022018	0.089645	0.0311484	0.132471	0.0844214	2.87483	0.102695	0.988452	0.992152	Rgcc	UP
ENSMUSG00000025287	0.0374838	0.00834434	0.0363569	0.027395	2.87434	0.102725	0.988325	0.992152	Acot9	UP
ENSMUSG00000019767	0.212316	0.0833347	0.0797507	0.125134	2.86982	0.103	0.987162	0.992152	Ccdc170	UP
ENSMUSG00000079428	0.240345	0.0863923	0.0984184	0.141718	2.86676	0.103188	0.986373	0.992152	Tceal7	UP
ENSMUSG00000031105	0.0550688	0.012078	0.0524063	0.039851	2.86538	0.103272	0.986018	0.992152	Slc25a14	UP
ENSMUSG00000026811	0.0407729	0.0124415	0.0555977	0.0362707	2.86502	0.103294	0.985924	0.992152	St6galnac6	UP
ENSMUSG00000031586	0.0183877	0.0763015	0.0851504	0.0599465	2.86334	0.103397	0.985493	0.992152	Rbpms	UP
ENSMUSG00000040078	0.0366436	0.0292854	0.0854714	0.0504668	2.86243	0.103453	0.985258	0.992152	Ptges3-ps	UP
ENSMUSG00000021214	0.0642533	0.07827	0.0168906	0.053138	2.86151	0.103509	0.98502	0.992152	Akr1c18	UP
ENSMUSG00000038510	0.00929581	0.0297111	0.0414394	0.0268154	2.85534	0.10389	0.983426	0.992152	Rpf2	UP
ENSMUSG00000117648	0.140229	0.0448463	0.198868	0.127981	2.85151	0.104127	0.982435	0.992152	Gm32282	UP
ENSMUSG00000019189	0.0167337	0.0092756	0.0324742	0.0194945	2.85105	0.104155	0.982318	0.992152	Rnf145	UP
ENSMUSG00000020935	0.0119197	0.0443679	0.0555186	0.0372687	2.84997	0.104223	0.982037	0.992152	Dcakd	UP
ENSMUSG00000028670	0.0584159	0.0422817	0.012949	0.0378822	2.84653	0.104437	0.981146	0.992152	Lypla2	UP
ENSMUSG00000071662	0.0532715	0.0118318	0.0542204	0.0397746	2.84632	0.10445	0.981092	0.992152	Polr2g	UP
ENSMUSG00000002342	0.0272158	0.0291243	0.00623779	0.0208593	2.84517	0.104522	0.980794	0.992152	Tmem161a	UP
ENSMUSG00000012405	0.00706776	0.00679223	0.0181995	0.0106865	2.84416	0.104584	0.980534	0.992152	Rpl15	UP
ENSMUSG00000031212	0.252244	0.296098	0.062648	0.203663	2.84307	0.104653	0.98025	0.992152	Pgr15l	UP
ENSMUSG00000046546	0.182207	0.0495349	0.0985149	0.110086	2.84212	0.104712	0.980005	0.992152	Fam43a	UP
ENSMUSG00000075012	0.0328335	0.0186166	0.0646937	0.0387146	2.84196	0.104722	0.979964	0.992152	Fjx1	UP
ENSMUSG00000009863	0.0196056	0.0187956	0.0505627	0.0296547	2.83597	0.105097	0.978408	0.992152	Sdhb	UP
ENSMUSG00000024875	0.0233653	0.0225505	0.004995	0.0169703	2.83203	0.105345	0.977386	0.992152	Yif1a	UP
ENSMUSG00000026730	0.0328244	0.041151	0.096941	0.0569721	2.83042	0.105447	0.976967	0.992152	Pter	UP
ENSMUSG00000022571	0.0610912	0.0172796	0.0312841	0.0365517	2.82937	0.105513	0.976694	0.992152	Pycrl	UP
ENSMUSG00000067847	0.0775525	0.0245011	0.0352528	0.0457688	2.82661	0.105688	0.975975	0.992152	Romo1	UP
ENSMUSG00000054091	0.0703275	0.0204789	0.0347518	0.0418527	2.82377	0.105868	0.975236	0.992152	1810037I17Rik	UP
ENSMUSG00000031969	0.0566719	0.0236938	0.0193601	0.0332419	2.82151	0.106011	0.974648	0.992152	Acad8	UP
ENSMUSG00000076437	0.0905204	0.0437441	0.0268367	0.0537004	2.81951	0.106139	0.974126	0.992152	Selenoh	UP
ENSMUSG00000032352	0.0899153	0.0311195	0.0370101	0.0526816	2.81805	0.106232	0.973746	0.992152	Lrrc1	UP
ENSMUSG00000037492	0.051323	0.016208	0.0735417	0.0470242	2.81755	0.106264	0.973613	0.992152	Zmat4	UP
ENSMUSG00000021994	0.108162	0.0237435	0.11297	0.081625	2.81718	0.106288	0.973517	0.992152	Wnt5a	UP
ENSMUSG00000010936	0.0194625	0.00417438	0.0143228	0.0126532	2.81711	0.106292	0.973501	0.992152	Vac14	UP
ENSMUSG00000049422	0.0436987	0.0180307	0.0735073	0.0450789	2.81223	0.106604	0.972225	0.992152	Chchd10	UP
ENSMUSG00000111147	0.173186	0.109787	0.0403717	0.107782	2.81023	0.106733	0.971702	0.992152	Gm33699	UP
ENSMUSG00000004264	0.0260165	0.00881166	0.039094	0.0246407	2.81005	0.106744	0.971656	0.992152	Phb2	UP
ENSMUSG00000024592	0.0275628	0.089826	0.0415617	0.0529835	2.80941	0.106785	0.971488	0.992152	C330018D20Rik	UP
ENSMUSG00000090946	0.0801013	0.0177258	0.0858537	0.0612269	2.80679	0.106954	0.970803	0.992152	Ccdc71l	UP
ENSMUSG00000029404	0.022137	0.0163228	0.0505988	0.0296862	2.8032	0.107186	0.969863	0.992152	Arl6ip4	UP
ENSMUSG00000113424	0.0272705	0.0227011	0.0663	0.0387572	2.8015	0.107295	0.96942	0.992152	Gm48161	UP
ENSMUSG00000006315	0.0400951	0.016542	0.0136647	0.023434	2.79912	0.107449	0.968796	0.992152	Tmem147	UP
ENSMUSG00000031458	0.0147053	0.0574971	0.031965	0.0347225	2.79353	0.107813	0.967328	0.992152	Coprs	UP
ENSMUSG00000010054	0.0397339	0.0139008	0.06151	0.0383816	2.78932	0.108088	0.966223	0.992152	Tusc2	UP
ENSMUSG00000004631	0.00379949	0.018874	0.016965	0.0132128	2.78821	0.10816	0.965932	0.992152	Sgce	UP
ENSMUSG00000040289	0.0623722	0.0173031	0.0835606	0.054412	2.78513	0.108362	0.965122	0.992152	Hey1	UP
ENSMUSG00000043162	0.0468186	0.100195	0.0298873	0.058967	2.78336	0.108479	0.964656	0.992152	Pyurf	UP
ENSMUSG00000038055	0.0481167	0.0186935	0.0172163	0.0280088	2.78336	0.108479	0.964655	0.992152	Dexi	UP
ENSMUSG00000071014	0.0582439	0.0123944	0.0409026	0.0371803	2.78175	0.108584	0.964232	0.992152	Ndufb6	UP
ENSMUSG00000030796	0.155351	0.0403657	0.0839322	0.0932162	2.78122	0.108619	0.964093	0.992152	Tead2	UP
ENSMUSG00000037885	0.0176052	0.00809732	0.0318291	0.0191772	2.78104	0.108631	0.964044	0.992152	Stk35	UP
ENSMUSG00000109367	0.0141959	0.0421501	0.0640924	0.0401461	2.78045	0.10867	0.963891	0.992152	Gm18782	UP
ENSMUSG00000004451	0.0780832	0.0231984	0.0365332	0.0459383	2.77959	0.108727	0.963664	0.992152	Ralb	UP
ENSMUSG00000039427	0.00379155	0.0189584	0.0175709	0.0134403	2.77636	0.10894	0.962814	0.992152	Alg1	UP
ENSMUSG00000068263	0.0072612	0.0269102	0.0355626	0.0232446	2.77616	0.108953	0.96276	0.992152	Efcc1	UP
ENSMUSG00000071281	0.0253605	0.0243466	0.0668871	0.0388647	2.77324	0.109147	0.961989	0.992152	Zfp65	UP
ENSMUSG00000068964	0.0217954	0.0484947	0.0869023	0.0523975	2.77297	0.109164	0.961919	0.992152	Gm6361	UP
ENSMUSG00000037279	0.20816	0.1097	0.0549612	0.124274	2.77267	0.109184	0.961839	0.992152	Ovol2	UP
ENSMUSG00000078532	0.0105239	0.0147774	0.0335583	0.0196199	2.77252	0.109194	0.961801	0.992152	Nkain1	UP
ENSMUSG00000034744	0.0522704	0.027034	0.0140337	0.0311127	2.77178	0.109243	0.961605	0.992152	Nagk	UP
ENSMUSG00000036585	0.0446645	0.00904996	0.0437451	0.0324865	2.77158	0.109256	0.961553	0.992152	Fgf1	UP
ENSMUSG00000029557	0.167113	0.0527066	0.0729889	0.0976027	2.76929	0.109409	0.960947	0.992152	Mrm2	UP
ENSMUSG00000103793	0.0291909	0.0288812	0.0782876	0.0454532	2.76859	0.109455	0.960764	0.992152	Pcdhga6	UP
ENSMUSG00000067274	0.0612692	0.0149552	0.0349719	0.0370654	2.76389	0.109769	0.95952	0.992152	Rplp0	UP
ENSMUSG00000054428	0.018265	0.0139996	0.0432275	0.0251641	2.76064	0.109986	0.958662	0.992152	Atpif1	UP
ENSMUSG00000021242	0.00430915	0.0214646	0.0211749	0.0156495	2.75967	0.110052	0.958403	0.992152	Npc2	UP
ENSMUSG00000030842	0.0531927	0.0239564	0.0161533	0.0311008	2.7588	0.11011	0.958175	0.992152	Lamtor1	UP
ENSMUSG00000062312	0.0165699	0.00373369	0.0191824	0.013162	2.75696	0.110233	0.957688	0.992152	Erbb2	UP
ENSMUSG00000036376	0.042988	0.00886237	0.0447652	0.0322052	2.75666	0.110254	0.957607	0.992152	Abt1	UP
ENSMUSG00000030127	0.0178263	0.00841649	0.0330216	0.0197548	2.75595	0.110301	0.95742	0.992152	Cops7a	UP
ENSMUSG00000028603	0.0513666	0.0195663	0.0183462	0.0297597	2.75319	0.110487	0.956687	0.992152	Scp2	UP
ENSMUSG00000022437	0.015132	0.00618783	0.00503061	0.00878348	2.7519	0.110574	0.956345	0.992152	Samm50	UP
ENSMUSG00000021257	0.0165699	0.00329436	0.0164165	0.0120936	2.74864	0.110794	0.955482	0.992152	Angel1	UP
ENSMUSG00000087380	0.0943974	0.0241733	0.122508	0.0803596	2.74812	0.11083	0.955343	0.992152	2210408F21Rik	UP
ENSMUSG00000090136	0.03047	0.0897113	0.0357817	0.0519877	2.74718	0.110894	0.955092	0.992152	Gm10177	UP
ENSMUSG00000021589	0.0150508	0.00381619	0.019466	0.0127777	2.74288	0.111186	0.953951	0.992152	Rhobtb3	UP
ENSMUSG00000047721	0.0548174	0.031821	0.0129569	0.0331984	2.74283	0.111189	0.953939	0.992152	Bola2	UP
ENSMUSG00000027905	0.0153357	0.0109424	0.00311805	0.00979872	2.74245	0.111215	0.953836	0.992152	Ddx20	UP
ENSMUSG00000005625	0.00817284	0.0226048	0.00842335	0.013067	2.73973	0.1114	0.953113	0.992152	Psmd4	UP
ENSMUSG00000054920	0.0635545	0.0124027	0.0621264	0.0460279	2.73688	0.111595	0.952355	0.992152	Klhl5	UP
ENSMUSG00000018923	0.113	0.0263996	0.0659888	0.0684627	2.73524	0.111708	0.951917	0.992152	Med11	UP
ENSMUSG00000049630	0.0597769	0.019224	0.0906929	0.0565646	2.73342	0.111832	0.951432	0.992152	C1ql3	UP
ENSMUSG00000032288	0.10997	0.0209937	0.10148	0.0774812	2.73303	0.111859	0.951331	0.992152	Imp3	UP
ENSMUSG00000028251	0.0699578	0.0210947	0.102176	0.0644096	2.73268	0.111883	0.951237	0.992152	Tstd3	UP
ENSMUSG00000014294	0.088501	0.0359264	0.0291713	0.0511996	2.7303	0.112047	0.950601	0.992152	Ndufa2	UP
ENSMUSG00000033016	0.0900606	0.017033	0.0786362	0.0619099	2.72977	0.112083	0.950461	0.992152	Nfatc1	UP
ENSMUSG00000040274	0.0583004	0.0139948	0.0327883	0.0350278	2.72827	0.112186	0.95006	0.992152	Cdk6	UP
ENSMUSG00000030303	0.0251131	0.044497	0.0106105	0.0267402	2.72416	0.11247	0.948962	0.992152	Far2	UP
ENSMUSG00000099655	0.298337	0.195702	0.062648	0.185562	2.71981	0.112771	0.947802	0.992152	2310034G01Rik	UP
ENSMUSG00000029463	0.00496124	0.0256546	0.0191784	0.0165981	2.71592	0.113042	0.946761	0.992152	Fam216a	UP
ENSMUSG00000040521	0.0307413	0.00572523	0.0276761	0.0213809	2.71411	0.113168	0.946276	0.992152	Tsfm	UP
ENSMUSG00000021794	0.014742	0.0226292	0.050235	0.0292021	2.71392	0.113181	0.946226	0.992152	Glud1	UP
ENSMUSG00000037405	0.0781713	0.0180519	0.0452681	0.0471638	2.71355	0.113207	0.946125	0.992152	Icam1	UP
ENSMUSG00000022054	0.0925748	0.0172412	0.0765153	0.0621104	2.71123	0.11337	0.945504	0.992152	Nefm	UP
ENSMUSG00000070469	0.198743	0.0653679	0.0796814	0.114597	2.71075	0.113403	0.945375	0.992152	Adamtsl3	UP
ENSMUSG00000068323	0.175404	0.285878	0.062648	0.174643	2.71008	0.11345	0.945196	0.992152	Slc4a5	UP
ENSMUSG00000002608	0.00874001	0.00630849	0.0204743	0.0118409	2.70751	0.11363	0.944506	0.992152	Ccdc97	UP
ENSMUSG00000004415	0.0225936	0.0134782	0.0481993	0.0280904	2.70279	0.113962	0.943241	0.992152	Col26a1	UP
ENSMUSG00000015994	0.0119151	0.0357152	0.0563447	0.0346583	2.69996	0.114162	0.94248	0.992152	Fnta	UP
ENSMUSG00000051224	0.0653947	0.0120006	0.0595241	0.0456398	2.69982	0.114172	0.942442	0.992152	Tceanc	UP
ENSMUSG00000090231	0.0228407	0.0125359	0.00546607	0.0136142	2.69881	0.114243	0.942172	0.992152	Cfb	UP
ENSMUSG00000057506	0.00585399	0.0243902	0.0132901	0.0145115	2.69445	0.114552	0.940998	0.992152	Bloc1s2	UP
ENSMUSG00000050677	0.180759	0.116872	0.0374122	0.111681	2.69358	0.114613	0.940764	0.992152	Ccdc96	UP
ENSMUSG00000032497	0.0422758	0.0181865	0.0127861	0.0244162	2.69349	0.11462	0.940741	0.992152	Lrrfip2	UP
ENSMUSG00000022450	0.0177191	0.0129537	0.0420322	0.024235	2.69149	0.114762	0.940203	0.992152	Ndufa6	UP
ENSMUSG00000030725	0.0253352	0.140131	0.122646	0.0960374	2.6894	0.114911	0.939638	0.992152	Lipt2	UP
ENSMUSG00000002475	0.0664984	0.0152192	0.0832169	0.0549782	2.68751	0.115046	0.939128	0.992152	Abhd3	UP
ENSMUSG00000107002	0.0400473	0.0929381	0.027791	0.0535922	2.68113	0.115502	0.937409	0.992152	0610012G03Rik	UP
ENSMUSG00000038366	0.0107205	0.0258956	0.0463385	0.0276515	2.67956	0.115616	0.936983	0.992152	Lasp1	UP
ENSMUSG00000066150	0.00177736	0.00572755	0.00877267	0.00542586	2.67944	0.115624	0.936952	0.992152	Slc31a1	UP
ENSMUSG00000021190	0.0130126	0.0357719	0.0598785	0.036221	2.67691	0.115806	0.936269	0.992152	Lgmn	UP
ENSMUSG00000115311	0.284916	0.0648489	0.161167	0.170311	2.67396	0.116019	0.935471	0.992152	Gm35823	UP
ENSMUSG00000055720	0.0724649	0.0369411	0.0182095	0.0425385	2.67365	0.116042	0.935386	0.992152	Ubl7	UP
ENSMUSG00000031791	0.0280575	0.0143414	0.0560793	0.032826	2.67262	0.116116	0.935109	0.992152	Tmem38a	UP
ENSMUSG00000086894	0.0678339	0.091258	0.0168824	0.0586581	2.67173	0.11618	0.934868	0.992152	Gm15708	UP
ENSMUSG00000030259	0.0589466	0.0113302	0.0409902	0.037089	2.67147	0.116199	0.934797	0.992152	Rassf8	UP
ENSMUSG00000106918	0.10024	0.024264	0.0529169	0.0591404	2.66974	0.116325	0.934328	0.992152	Mrpl33	UP
ENSMUSG00000022420	0.0800022	0.0273466	0.029886	0.0457449	2.66822	0.116435	0.933918	0.992152	Dnal4	UP
ENSMUSG00000034402	0.166916	0.0544843	0.264753	0.162051	2.66759	0.11648	0.933747	0.992152	Kcnh5	UP
ENSMUSG00000031714	0.122632	0.0468767	0.0408801	0.0701295	2.6657	0.116618	0.933234	0.992152	Gab1	UP
ENSMUSG00000024889	0.023307	0.091554	0.0457143	0.0535251	2.66498	0.11667	0.93304	0.992152	Rce1	UP
ENSMUSG00000005161	0.0327152	0.0126079	0.0568132	0.0340454	2.66432	0.116719	0.93286	0.992152	Prdx2	UP
ENSMUSG00000028186	0.195297	0.042433	0.115113	0.117614	2.66423	0.116725	0.932834	0.992152	Uox	UP
ENSMUSG00000046603	0.0303939	0.0204751	0.0699747	0.0402812	2.66405	0.116738	0.932786	0.992152	Tcaim	UP
ENSMUSG00000014769	0.0171333	0.0167845	0.0476851	0.027201	2.65568	0.117351	0.930515	0.992152	Psmb1	UP
ENSMUSG00000025579	0.0121384	0.0139932	0.0366527	0.0209281	2.65567	0.117351	0.930512	0.992152	Gaa	UP
ENSMUSG00000051003	0.351226	0.273987	0.0623932	0.229202	2.65485	0.117412	0.930289	0.992152	Olfr161	UP
ENSMUSG00000036731	0.0171193	0.0360009	0.0700405	0.0410535	2.65127	0.117675	0.929314	0.992152	Cysrt1	UP
ENSMUSG00000061787	0.0617513	0.0117899	0.0420041	0.0385151	2.65114	0.117685	0.92928	0.992152	Rps17	UP
ENSMUSG00000031930	0.0180162	0.0160255	0.00310945	0.0123837	2.65028	0.117748	0.929046	0.992152	Wwp2	UP
ENSMUSG00000079491	0.33467	0.067014	0.213498	0.20506	2.65002	0.117767	0.928976	0.992152	H2-T10	UP
ENSMUSG00000019803	0.17408	0.0531265	0.0716565	0.099621	2.64866	0.117868	0.928605	0.992152	Nr2e1	UP
ENSMUSG00000039462	0.13639	0.059482	0.039167	0.0783464	2.64608	0.118059	0.927901	0.992152	Col10a1	UP
ENSMUSG00000045318	0.0123812	0.0621248	0.0395642	0.0380234	2.64411	0.118205	0.927366	0.992152	Adra2c	UP
ENSMUSG00000046463	0.127305	0.0771626	0.0264359	0.0769678	2.64325	0.118268	0.927133	0.992152	5930403N24Rik	UP
ENSMUSG00000001794	0.00316942	0.0132638	0.0177836	0.0114056	2.64028	0.118489	0.926321	0.992152	Capns1	UP
ENSMUSG00000072772	0.0572721	0.0105086	0.0405672	0.036116	2.63973	0.11853	0.926172	0.992152	Grcc10	UP
ENSMUSG00000041840	0.00826754	0.0207114	0.0370735	0.0220175	2.63962	0.118539	0.92614	0.992152	Haus1	UP
ENSMUSG00000037375	0.0622305	0.0642822	0.0111352	0.0458826	2.63939	0.118556	0.926077	0.992152	Hhat	UP
ENSMUSG00000050930	0.196141	0.0743025	0.0645825	0.111675	2.63846	0.118625	0.925825	0.992152	Map10	UP
ENSMUSG00000030680	0.537441	0.208694	0.172196	0.306111	2.63561	0.118838	0.925046	0.992152	Pagr1a	UP
ENSMUSG00000031059	0.0820945	0.0152195	0.0568214	0.0513785	2.63533	0.118859	0.92497	0.992152	Ndufb11	UP
ENSMUSG00000060679	0.0079896	0.00830407	0.00141574	0.00590314	2.62884	0.119345	0.923194	0.992152	Mrps9	UP
ENSMUSG00000113262	0.0121116	0.0724269	0.0660399	0.0501928	2.62382	0.119723	0.921821	0.992152	Gm48551	UP
ENSMUSG00000028270	0.12283	0.0535642	0.23179	0.136061	2.62297	0.119788	0.921588	0.992152	Gbp2	UP
ENSMUSG00000018217	0.106127	0.0724797	0.0195818	0.0660629	2.62272	0.119806	0.92152	0.992152	Pmp22	UP
ENSMUSG00000028833	0.0394049	0.00665943	0.0380564	0.0280403	2.6212	0.119922	0.921103	0.992152	Ncdn	UP
ENSMUSG00000028902	0.00632879	0.0152317	0.028154	0.0165715	2.61549	0.120355	0.919536	0.992152	Sf3a3	UP
ENSMUSG00000045083	0.0198154	0.016119	0.0510867	0.0290071	2.6153	0.120369	0.919485	0.992152	Lingo2	UP
ENSMUSG00000042444	0.0572653	0.0122439	0.0732571	0.0475887	2.6054	0.121126	0.916762	0.992152	Mindy2	UP
ENSMUSG00000085655	0.203724	0.226103	0.0368307	0.155553	2.60507	0.121151	0.916673	0.992152	Gm15952	UP
ENSMUSG00000025204	0.0856098	0.0288892	0.0307731	0.048424	2.60333	0.121285	0.916192	0.992152	Ndufb8	UP
ENSMUSG00000003617	0.180686	0.0756949	0.0521001	0.102827	2.60184	0.121399	0.915784	0.992152	Cp	UP
ENSMUSG00000045045	0.0201935	0.00394718	0.0242592	0.0161333	2.60002	0.12154	0.915282	0.992152	Lrfn4	UP
ENSMUSG00000024245	0.0718993	0.0115876	0.062648	0.0487116	2.59751	0.121733	0.914591	0.992152	Tmem178	UP
ENSMUSG00000049232	0.104496	0.0229688	0.0567989	0.0614212	2.59731	0.121749	0.914533	0.992152	Tigd2	UP
ENSMUSG00000053062	0.145954	0.0349179	0.0729246	0.084599	2.5966	0.121804	0.914339	0.992152	Jam2	UP
ENSMUSG00000024143	0.0776111	0.0242863	0.0298256	0.0439077	2.59387	0.122015	0.913586	0.992152	Rhoq	UP
ENSMUSG00000025132	0.00599777	0.0131617	0.0257589	0.0149728	2.59225	0.122141	0.913139	0.992152	Arhgdia	UP
ENSMUSG00000075419	0.0708606	0.0277895	0.0216255	0.0400919	2.58875	0.122413	0.912172	0.992152	Dolk	UP
ENSMUSG00000024983	0.0140147	0.0499913	0.0212762	0.0284274	2.58811	0.122463	0.911995	0.992152	Vti1a	UP
ENSMUSG00000042105	0.0302512	0.0131091	0.0579257	0.033762	2.58594	0.122633	0.911393	0.992152	Inpp5f	UP
ENSMUSG00000042631	0.167794	0.0266844	0.155119	0.116532	2.58543	0.122673	0.911252	0.992152	Xkr7	UP
ENSMUSG00000023345	0.0782856	0.0124516	0.0726686	0.0544686	2.58501	0.122706	0.911135	0.992152	Poc1a	UP
ENSMUSG00000027656	0.556615	0.123151	0.296731	0.325499	2.58427	0.122764	0.91093	0.992152	Ccn5	UP
ENSMUSG00000000563	0.0202722	0.00749344	0.0358981	0.0212213	2.58372	0.122806	0.91078	0.992152	Atp5pb	UP
ENSMUSG00000103276	0.044297	0.0173424	0.0134686	0.025036	2.58231	0.122917	0.910387	0.992152	Gm37917	UP
ENSMUSG00000086922	0.0213945	0.040062	0.0853667	0.0489411	2.57675	0.123353	0.908849	0.992152	Gm13835	UP
ENSMUSG00000053768	0.0732029	0.0130574	0.0487182	0.0449928	2.57659	0.123366	0.908805	0.992152	Chchd3	UP
ENSMUSG00000020000	0.203964	0.16094	0.0326848	0.132529	2.57618	0.123398	0.908691	0.992152	Moxd1	UP
ENSMUSG00000049090	0.118224	0.0286569	0.0571331	0.0680047	2.57388	0.12358	0.908053	0.992152	Zadh2	UP
ENSMUSG00000027775	0.0590796	0.00927295	0.0490885	0.039147	2.57327	0.123628	0.907883	0.992152	Mfsd1	UP
ENSMUSG00000032527	0.00678277	0.0183327	0.032665	0.0192602	2.57285	0.123661	0.907766	0.992152	Pccb	UP
ENSMUSG00000025027	0.0372169	0.00649789	0.0252648	0.0229932	2.57187	0.123739	0.907494	0.992152	Xpnpep1	UP
ENSMUSG00000064105	0.0175077	0.0153144	0.0476404	0.0268208	2.57175	0.123749	0.90746	0.992152	Cnnm2	UP
ENSMUSG00000057103	0.0809527	0.0534364	0.0144352	0.0496081	2.57075	0.123827	0.907183	0.992152	Nat8f1	UP
ENSMUSG00000036908	0.169763	0.278325	0.0531027	0.167064	2.56902	0.123964	0.906703	0.992152	Unc93b1	UP
ENSMUSG00000042750	0.00825213	0.0271003	0.0438254	0.0263926	2.56857	0.124	0.906578	0.992152	Bex2	UP
ENSMUSG00000020407	0.337255	0.130976	0.102157	0.190129	2.56821	0.124028	0.906479	0.992152	Upp1	UP
ENSMUSG00000068290	0.0916488	0.0335469	0.0294162	0.0515373	2.56517	0.12427	0.905633	0.992152	Ddrgk1	UP
ENSMUSG00000029001	0.0580822	0.0133327	0.0292679	0.033561	2.56285	0.124455	0.904986	0.992152	Fbxo44	UP
ENSMUSG00000028331	0.200727	0.0497016	0.0939935	0.114807	2.56139	0.124571	0.904582	0.992152	Trmo	UP
ENSMUSG00000036790	0.0737484	0.0191128	0.0330598	0.0419737	2.561	0.124603	0.904471	0.992152	Slitrk2	UP
ENSMUSG00000005674	0.0386058	0.00796174	0.0501915	0.032253	2.56023	0.124664	0.904257	0.992152	Tomm40l	UP
ENSMUSG00000028266	0.019754	0.0199327	0.0580292	0.032572	2.55893	0.124768	0.903897	0.992152	Lmo4	UP
ENSMUSG00000029705	0.0701717	0.0137325	0.0411607	0.0416883	2.55839	0.124811	0.903746	0.992152	Cux1	UP
ENSMUSG00000050711	0.0727869	0.0154996	0.0392416	0.0425094	2.55804	0.12484	0.903648	0.992152	Scg2	UP
ENSMUSG00000085586	0.0731879	0.0360877	0.0170797	0.0421184	2.55645	0.124967	0.903206	0.992152	Gm11613	UP
ENSMUSG00000050410	0.228763	0.0855185	0.0712482	0.12851	2.5551	0.125075	0.902828	0.992152	Tcf19	UP
ENSMUSG00000028525	0.141217	0.0269935	0.0842762	0.0841621	2.55242	0.125291	0.902081	0.992152	Pde4b	UP
ENSMUSG00000097320	0.00613255	0.0400721	0.0386874	0.0282974	2.5517	0.125349	0.90188	0.992152	Tmem147os	UP
ENSMUSG00000028223	0.0677214	0.0686272	0.0105504	0.0489663	2.54903	0.125564	0.901136	0.992152	Decr1	UP
ENSMUSG00000011179	0.0122674	0.0810729	0.067736	0.0536921	2.54862	0.125598	0.901019	0.992152	Odc1	UP
ENSMUSG00000042079	0.00830464	0.0164489	0.0345646	0.0197727	2.54783	0.125661	0.900799	0.992152	Hnrnpf	UP
ENSMUSG00000064293	0.085605	0.026241	0.140653	0.0841664	2.54774	0.125669	0.900773	0.992152	Cntn4	UP
ENSMUSG00000056753	0.154324	0.0342532	0.0790385	0.0892052	2.54638	0.125779	0.900393	0.992152	C330011M18Rik	UP
ENSMUSG00000020689	0.0362409	0.0460431	0.12024	0.0675079	2.5458	0.125825	0.900233	0.992152	Itgb3	UP
ENSMUSG00000025499	0.0628236	0.0292128	0.0154313	0.0358225	2.54521	0.125873	0.900068	0.992152	Hras	UP
ENSMUSG00000034105	0.0277252	0.0157556	0.00549492	0.0163252	2.54143	0.12618	0.899011	0.992152	Meak7	UP
ENSMUSG00000039615	0.0216614	0.0191897	0.00320872	0.0146866	2.53956	0.126332	0.898486	0.992152	Stub1	UP
ENSMUSG00000096458	0.0307686	0.0126769	0.058832	0.0340925	2.53908	0.126371	0.898353	0.992152	Moap1	UP
ENSMUSG00000075514	0.0205205	0.0554294	0.100594	0.058848	2.53892	0.126384	0.898308	0.992152	Gm13375	UP
ENSMUSG00000100680	0.0407722	0.24809	0.171793	0.153552	2.53643	0.126587	0.897611	0.992152	1810044D09Rik	UP
ENSMUSG00000048706	0.102917	0.0268788	0.0447197	0.0581717	2.53388	0.126796	0.896894	0.992152	Lurap1l	UP
ENSMUSG00000039001	0.0869624	0.0237335	0.0362019	0.0489659	2.53234	0.126921	0.896465	0.992152	Rps21	UP
ENSMUSG00000020477	0.122068	0.0328457	0.0513718	0.0687619	2.52946	0.127158	0.895655	0.992152	Mrps24	UP
ENSMUSG00000000182	0.291497	0.15118	0.062648	0.168442	2.52823	0.12726	0.895309	0.992152	Fgf23	UP
ENSMUSG00000038633	0.0465436	0.00684753	0.0446877	0.032693	2.52771	0.127302	0.895165	0.992152	Degs1	UP
ENSMUSG00000039182	0.0901476	0.0142183	0.0644489	0.0562716	2.52373	0.12763	0.894046	0.992152	AW209491	UP
ENSMUSG00000036751	0.0776299	0.0189745	0.0355426	0.044049	2.52309	0.127683	0.893867	0.992152	Cox6b1	UP
ENSMUSG00000029326	0.00998014	0.0281384	0.0504494	0.0295227	2.52267	0.127718	0.893748	0.992152	Enoph1	UP
ENSMUSG00000026870	0.303374	0.0724416	0.141829	0.172548	2.52223	0.127754	0.893625	0.992152	Cutal	UP
ENSMUSG00000012429	0.111759	0.0442702	0.0318009	0.0626102	2.52086	0.127868	0.893239	0.992152	Mplkip	UP
ENSMUSG00000047714	0.0108055	0.0168032	0.0402094	0.022606	2.52008	0.127933	0.893018	0.992152	Ppp1r2	UP
ENSMUSG00000020840	0.0122185	0.0193749	0.0459337	0.0258424	2.51976	0.127959	0.892929	0.992152	Blmh	UP
ENSMUSG00000028618	0.0161084	0.0192142	0.052381	0.0292345	2.5185	0.128063	0.892576	0.992152	Tmem59	UP
ENSMUSG00000015714	0.0516719	0.0467849	0.00740346	0.0352868	2.51817	0.128091	0.892483	0.992152	Cers2	UP
ENSMUSG00000037410	0.00990944	0.0459342	0.0234731	0.0264389	2.51688	0.128198	0.892118	0.992152	Tbc1d2b	UP
ENSMUSG00000040966	0.354288	0.172792	0.0803212	0.202467	2.51614	0.128259	0.891912	0.992152	Slc22a2	UP
ENSMUSG00000022686	0.110887	0.285878	0.0826191	0.159795	2.51377	0.128457	0.891243	0.992152	B3gnt5	UP
ENSMUSG00000086645	0.260428	0.0504792	0.146673	0.152527	2.51372	0.128461	0.891229	0.992152	Gm15743	UP
ENSMUSG00000048483	0.00621264	0.0284638	0.0143157	0.0163307	2.51169	0.12863	0.890657	0.992152	Zdhhc22	UP
ENSMUSG00000047658	0.0107008	0.00151104	0.00951577	0.00724255	2.50946	0.128817	0.890028	0.992152	Gal3st3	UP
ENSMUSG00000025375	0.0197661	0.00438928	0.0281078	0.0174211	2.50785	0.128952	0.889572	0.992152	Aatk	UP
ENSMUSG00000058914	0.23036	0.0455462	0.126317	0.134075	2.50644	0.12907	0.889175	0.992152	C1qtnf3	UP
ENSMUSG00000035983	0.190893	0.0917086	0.0435319	0.108711	2.50599	0.129108	0.889048	0.992152	Gm7008	UP
ENSMUSG00000061559	0.000880015	0.000183286	0.00120799	0.000757098	2.50592	0.129114	0.889028	0.992152	Wdr61	UP
ENSMUSG00000033065	0.0107476	0.0136342	0.0362657	0.0202158	2.50566	0.129136	0.888954	0.992152	Pfkm	UP
ENSMUSG00000067879	0.0531573	0.00836003	0.0597797	0.0404324	2.5036	0.129309	0.888372	0.992152	Vxn	UP
ENSMUSG00000068749	0.00781374	0.0269255	0.0443149	0.0263514	2.49992	0.129618	0.887334	0.992152	Psma5	UP
ENSMUSG00000005360	0.131408	0.0355062	0.0535361	0.0734835	2.4972	0.129848	0.886564	0.992152	Slc1a3	UP
ENSMUSG00000044952	0.0353499	0.00510718	0.0364953	0.0256508	2.49591	0.129957	0.886199	0.992152	Kctd21	UP
ENSMUSG00000021591	0.0333093	0.0100959	0.0563114	0.0332389	2.49142	0.130338	0.884928	0.992152	Glrx	UP
ENSMUSG00000052296	0.0387172	0.00940889	0.0172986	0.0218082	2.49069	0.1304	0.884721	0.992152	Ppp6r1	UP
ENSMUSG00000008153	0.0398445	0.00577135	0.0299108	0.0251756	2.48844	0.130593	0.884081	0.992152	Clstn3	UP
ENSMUSG00000025218	0.0839974	0.0115584	0.0810711	0.0588756	2.48697	0.130718	0.883663	0.992152	Poll	UP
ENSMUSG00000074384	0.222264	0.115436	0.0455705	0.127757	2.48663	0.130747	0.883567	0.992152	AI429214	UP
ENSMUSG00000033940	0.00779814	0.0329242	0.0493058	0.0300094	2.48617	0.130787	0.883436	0.992152	Brk1	UP
ENSMUSG00000032377	0.199253	0.0702785	0.363678	0.21107	2.48601	0.1308	0.883393	0.992152	Plscr4	UP
ENSMUSG00000069874	0.169338	0.076547	0.040417	0.0954341	2.48553	0.130841	0.883257	0.992152	Irgm2	UP
ENSMUSG00000022296	0.0535645	0.00727117	0.0493869	0.0367409	2.48516	0.130873	0.88315	0.992152	Baalc	UP
ENSMUSG00000007036	0.00689013	0.00103511	0.00765946	0.0051949	2.48356	0.13101	0.882695	0.992152	Abhd16a	UP
ENSMUSG00000029314	0.0153027	0.0950146	0.0619364	0.0574179	2.48331	0.131031	0.882626	0.992152	Gpat3	UP
ENSMUSG00000090266	0.126543	0.0184944	0.0926492	0.0792287	2.48331	0.131031	0.882626	0.992152	Mettl23	UP
ENSMUSG00000037001	0.231519	0.0855039	0.068431	0.128485	2.48268	0.131085	0.882446	0.992152	Zfp39	UP
ENSMUSG00000042682	0.00568802	0.0221471	0.0346995	0.0208449	2.48148	0.131188	0.882107	0.992152	Selenok	UP
ENSMUSG00000000902	0.0631182	0.0140349	0.0302397	0.0357976	2.47922	0.131382	0.881463	0.992152	Smarcb1	UP
ENSMUSG00000032350	0.038965	0.0143713	0.0114955	0.0216106	2.47918	0.131385	0.881453	0.992152	Gclc	UP
ENSMUSG00000028964	0.0553307	0.0182798	0.0182596	0.0306234	2.47889	0.131411	0.881368	0.992152	Park7	UP
ENSMUSG00000037373	0.0477922	0.00654056	0.0473024	0.0338784	2.47837	0.131456	0.88122	0.992152	Ctbp1	UP
ENSMUSG00000055435	0.136006	0.0238267	0.172404	0.110746	2.47689	0.131583	0.8808	0.992152	Maf	UP
ENSMUSG00000031077	0.221127	0.070236	0.0756642	0.122342	2.47571	0.131685	0.880464	0.992152	Fadd	UP
ENSMUSG00000032537	0.0147666	0.0441231	0.0143071	0.0243989	2.47379	0.131851	0.879918	0.992152	Ephb1	UP
ENSMUSG00000003644	0.0284787	0.00520126	0.0372078	0.0236292	2.47366	0.131862	0.87988	0.992152	Rps6ka1	UP
ENSMUSG00000024078	0.0486573	0.0120204	0.0751583	0.0452787	2.47364	0.131864	0.879875	0.992152	Ttc27	UP
ENSMUSG00000060181	0.0294604	0.00708736	0.0449674	0.0271717	2.47134	0.132063	0.87922	0.992152	Slc35e3	UP
ENSMUSG00000025260	0.102199	0.0185581	0.0583027	0.0596866	2.47098	0.132094	0.879118	0.992152	Hsd17b10	UP
ENSMUSG00000041859	0.154761	0.063275	0.0405979	0.0862112	2.47064	0.132124	0.87902	0.992152	Mcm3	UP
ENSMUSG00000001229	0.0218145	0.0503281	0.0123846	0.0281757	2.4703	0.132153	0.878923	0.992152	Dpp9	UP
ENSMUSG00000027669	0.0617078	0.0144533	0.0279308	0.0346973	2.46877	0.132285	0.878488	0.992152	Gnb4	UP
ENSMUSG00000021115	0.043295	0.0458625	0.0060575	0.0317383	2.46765	0.132383	0.878167	0.992152	Vrk1	UP
ENSMUSG00000053181	0.137682	0.104035	0.0191824	0.0869664	2.46668	0.132467	0.877893	0.992152	A830005F24Rik	UP
ENSMUSG00000058135	0.0782762	0.0360406	0.017944	0.0440869	2.4664	0.132492	0.877811	0.992152	Gstm1	UP
ENSMUSG00000072941	0.28698	0.122921	0.0712482	0.160383	2.4662	0.132509	0.877756	0.992152	Sod3	UP
ENSMUSG00000049932	0.0848782	0.0125722	0.0590316	0.0521607	2.46579	0.132545	0.877637	0.992152	H2ax	UP
ENSMUSG00000096948	0.0249565	0.0812758	0.0284679	0.0449001	2.46486	0.132626	0.877372	0.992152	Gm4221	UP
ENSMUSG00000006641	0.045499	0.00664829	0.0320063	0.0280512	2.46317	0.132773	0.876891	0.992152	Slc5a6	UP
ENSMUSG00000032118	0.0311161	0.0175733	0.0719053	0.0401982	2.46185	0.132888	0.876514	0.992152	Fez1	UP
ENSMUSG00000024654	0.0712757	0.00926291	0.0648937	0.0484774	2.46158	0.132912	0.876436	0.992152	Asrgl1	UP
ENSMUSG00000058672	0.0392363	0.00528916	0.0308834	0.0251363	2.46137	0.13293	0.876376	0.992152	Tubb2a	UP
ENSMUSG00000001445	0.00628039	0.0318948	0.0441206	0.0274319	2.46046	0.13301	0.876116	0.992152	Mrpl10	UP
ENSMUSG00000004897	0.0449279	0.00624649	0.0334128	0.0281957	2.45886	0.13315	0.875659	0.992152	Hdgf	UP
ENSMUSG00000022439	0.00839549	0.0559117	0.0378245	0.0340439	2.45868	0.133165	0.875609	0.992152	Parvg	UP
ENSMUSG00000033578	0.0227762	0.0215399	0.0677683	0.0373615	2.45676	0.133334	0.875059	0.992152	Tmem35a	UP
ENSMUSG00000117165	0.0634908	0.410829	0.488243	0.320854	2.45662	0.133346	0.87502	0.992152	Gm49832	UP
ENSMUSG00000103998	0.018466	0.0376496	0.00793213	0.0213493	2.45422	0.133557	0.874333	0.992152	Gm38025	UP
ENSMUSG00000029580	0.0408912	0.0057334	0.0447456	0.0304567	2.45388	0.133587	0.874236	0.992152	Actb	UP
ENSMUSG00000087651	0.0627861	0.0130066	0.0312384	0.035677	2.45363	0.133609	0.874164	0.992152	1500009L16Rik	UP
ENSMUSG00000113070	0.0214112	0.130084	0.0794954	0.0769969	2.45244	0.133714	0.873823	0.992152	Gm48420	UP
ENSMUSG00000005892	0.194587	0.0485174	0.0819532	0.108353	2.45228	0.133728	0.873777	0.992152	Trh	UP
ENSMUSG00000031758	0.0412389	0.0226369	0.00760048	0.0238254	2.44897	0.13402	0.872829	0.992152	Cdyl2	UP
ENSMUSG00000024099	0.012106	0.0161379	0.0430373	0.0237604	2.44739	0.13416	0.872376	0.992152	Ndufv2	UP
ENSMUSG00000028439	0.0257758	0.00419419	0.0321755	0.0207152	2.44728	0.13417	0.872346	0.992152	Fam219a	UP
ENSMUSG00000027133	0.038537	0.00598336	0.0466381	0.0303862	2.44586	0.134296	0.871938	0.992152	Nop10	UP
ENSMUSG00000044071	0.031624	0.0102567	0.0568977	0.0329261	2.44262	0.134584	0.871008	0.992152	Tafa2	UP
ENSMUSG00000022440	0.0784825	0.0102955	0.0611322	0.0499701	2.44235	0.134608	0.87093	0.992152	C1qtnf6	UP
ENSMUSG00000032180	0.122046	0.0257341	0.0590374	0.0689393	2.44116	0.134713	0.870589	0.992152	Tmed1	UP
ENSMUSG00000071636	0.272529	0.0776024	0.100437	0.150189	2.44115	0.134715	0.870585	0.992152	Rimbp3	UP
ENSMUSG00000112266	0.0752286	0.119031	0.0185984	0.0709525	2.44066	0.134758	0.870445	0.992152	Gm48843	UP
ENSMUSG00000031897	0.0556136	0.00754392	0.060392	0.0411832	2.44033	0.134788	0.870349	0.992152	Psmb10	UP
ENSMUSG00000099696	0.303085	0.0381253	0.257223	0.199478	2.43994	0.134823	0.870237	0.992152	2900052N01Rik	UP
ENSMUSG00000075273	0.0705435	0.00994806	0.0493934	0.043295	2.43831	0.134968	0.869769	0.992152	Ttc30b	UP
ENSMUSG00000019970	0.0303064	0.00690342	0.0461421	0.027784	2.43778	0.135015	0.869618	0.992152	Sgk1	UP
ENSMUSG00000027198	0.0672352	0.0255573	0.0184652	0.0370859	2.43777	0.135016	0.869614	0.992152	Ext2	UP
ENSMUSG00000039633	0.0589168	0.0105423	0.0790604	0.0495065	2.43498	0.135266	0.868811	0.992152	Lonrf1	UP
ENSMUSG00000027995	0.312431	0.039206	0.258943	0.203527	2.43457	0.135303	0.868694	0.992152	Tlr2	UP
ENSMUSG00000032044	0.0635867	0.0152965	0.0997899	0.0595577	2.43349	0.135399	0.868384	0.992152	Rpusd4	UP
ENSMUSG00000023961	0.0251422	0.0326236	0.0888326	0.0488661	2.4312	0.135605	0.867724	0.992152	Enpp4	UP
ENSMUSG00000027716	0.143435	0.018112	0.115177	0.0922412	2.4305	0.135668	0.867522	0.992152	Trpc3	UP
ENSMUSG00000029090	0.10392	0.0208269	0.149298	0.0913482	2.42849	0.135849	0.866943	0.992152	Adgra3	UP
ENSMUSG00000073424	0.275107	0.0719985	0.108406	0.151837	2.42844	0.135853	0.866929	0.992152	Cyp4f15	UP
ENSMUSG00000048758	0.0721695	0.0274598	0.0196146	0.039748	2.42837	0.13586	0.866909	0.992152	Rpl29	UP
ENSMUSG00000000708	0.026929	0.0287298	0.0862711	0.04731	2.42771	0.135919	0.866719	0.992152	Kat2b	UP
ENSMUSG00000051079	0.13358	0.0472091	0.039167	0.0733186	2.42617	0.136058	0.866276	0.992152	Rgs13	UP
ENSMUSG00000063430	0.0278652	0.00636359	0.0429256	0.0257181	2.42418	0.136238	0.865702	0.992152	Wscd2	UP
ENSMUSG00000005103	0.0207581	0.00960236	0.0445482	0.0249695	2.42295	0.136349	0.865348	0.992152	Wdr1	UP
ENSMUSG00000018286	0.0423758	0.0152331	0.0121432	0.0232507	2.42092	0.136533	0.864762	0.992152	Psmb6	UP
ENSMUSG00000048960	0.00776175	0.0435857	0.0591642	0.0368372	2.42073	0.136551	0.864706	0.992152	Prex2	UP
ENSMUSG00000039257	0.133362	0.0421394	0.0435669	0.0730227	2.42018	0.1366	0.864549	0.992152	Vstm2b	UP
ENSMUSG00000029771	0.444465	0.269826	0.0701079	0.261466	2.41766	0.136829	0.863821	0.992152	Irf5	UP
ENSMUSG00000034586	0.00317996	0.0233099	0.0162838	0.0142579	2.41714	0.136877	0.863671	0.992152	Hid1	UP
ENSMUSG00000050840	0.0710479	0.0373648	0.0131993	0.0405374	2.41659	0.136927	0.86351	0.992152	Cdh20	UP
ENSMUSG00000029602	0.0328904	0.0121715	0.00909575	0.0180526	2.41606	0.136975	0.863359	0.992152	Rasal1	UP
ENSMUSG00000054364	0.0657989	0.016409	0.0267378	0.0363153	2.41452	0.137115	0.862914	0.992152	Rhob	UP
ENSMUSG00000027984	0.0342385	0.0466075	0.00604631	0.0289641	2.41321	0.137236	0.862533	0.992152	Hadh	UP
ENSMUSG00000032006	0.10494	0.340236	0.112953	0.186043	2.41204	0.137343	0.862195	0.992152	Pdgfd	UP
ENSMUSG00000039515	0.00879113	0.0196977	0.0418934	0.0234607	2.40888	0.137632	0.86128	0.992152	Ptpa	UP
ENSMUSG00000046417	0.0174248	0.0458625	0.0906768	0.0513214	2.40703	0.137802	0.860745	0.992152	Lrrc75a	UP
ENSMUSG00000032872	0.00342077	0.0250632	0.0292404	0.0192415	2.40466	0.13802	0.860059	0.992152	Cyb5r4	UP
ENSMUSG00000071074	0.0406512	0.00516121	0.0300193	0.0252772	2.40372	0.138106	0.859786	0.992152	Yipf3	UP
ENSMUSG00000015461	0.0167237	0.00721989	0.00384917	0.00926425	2.40345	0.138131	0.859708	0.992152	Atf6b	UP
ENSMUSG00000020346	0.0228532	0.00357494	0.0136854	0.0133712	2.4017	0.138293	0.859201	0.992152	Mgat1	UP
ENSMUSG00000051705	0.0179533	0.101229	0.0544381	0.0578735	2.40129	0.138331	0.859081	0.992152	Senp8	UP
ENSMUSG00000084883	0.0280731	0.0109664	0.0564259	0.0318218	2.40052	0.138402	0.858858	0.992152	Ccdc85c	UP
ENSMUSG00000022177	0.0673444	0.220938	0.0733719	0.120551	2.40031	0.138422	0.858795	0.992152	Haus4	UP
ENSMUSG00000019863	0.0087645	0.0377101	0.059697	0.0353905	2.39958	0.138489	0.858585	0.992152	Qrsl1	UP
ENSMUSG00000034974	0.0115097	0.00749311	0.00163378	0.00687886	2.39897	0.138546	0.858407	0.992152	Dapk3	UP
ENSMUSG00000018634	0.150465	0.0474107	0.0482433	0.0820398	2.39787	0.138647	0.858088	0.992152	Crhr1	UP
ENSMUSG00000021540	0.0833808	0.0391441	0.0172785	0.0466011	2.39682	0.138745	0.857782	0.992152	Smad5	UP
ENSMUSG00000010406	0.0753522	0.0215712	0.0264359	0.0411197	2.39434	0.138975	0.857062	0.992152	Mrpl52	UP
ENSMUSG00000042541	0.037801	0.00839232	0.0589698	0.0350544	2.39036	0.139346	0.855904	0.992152	Sem1	UP
ENSMUSG00000055723	0.00398343	0.00483858	0.0138954	0.00757247	2.38797	0.139569	0.85521	0.992152	Rras2	UP
ENSMUSG00000055775	0.0992124	0.0227142	0.0422551	0.0547272	2.38497	0.139851	0.854335	0.992152	Myh8	UP
ENSMUSG00000022500	0.169818	0.0345697	0.0795764	0.0946548	2.38041	0.14028	0.853005	0.992152	Litaf	UP
ENSMUSG00000030986	0.0699303	0.0134827	0.0342714	0.0392281	2.38	0.140318	0.852887	0.992152	Dhx32	UP
ENSMUSG00000071632	0.0407072	0.00654013	0.0544635	0.0339036	2.3798	0.140336	0.85283	0.992152	2510002D24Rik	UP
ENSMUSG00000031093	0.00303936	0.0265141	0.0275217	0.019025	2.37869	0.140442	0.852503	0.992152	Dock11	UP
ENSMUSG00000060950	0.0299143	0.00711156	0.0486235	0.0285498	2.37858	0.140452	0.852472	0.992152	Trmt61a	UP
ENSMUSG00000067924	0.0326983	0.00386338	0.0248487	0.0204701	2.37831	0.140477	0.852393	0.992152	Rtl8b	UP
ENSMUSG00000024346	0.0346523	0.0555415	0.00798688	0.0327269	2.37814	0.140493	0.852344	0.992152	Pfdn1	UP
ENSMUSG00000020701	0.0945897	0.0260623	0.0338339	0.0514953	2.37704	0.140598	0.852022	0.992152	Tmem132e	UP
ENSMUSG00000024145	0.0357245	0.0443273	0.126702	0.068918	2.3766	0.140639	0.851894	0.992152	Pigf	UP
ENSMUSG00000001416	0.0286066	0.00812165	0.0505633	0.0290972	2.37445	0.140843	0.851266	0.992152	Cct3	UP
ENSMUSG00000042857	0.0220376	0.103196	0.0459498	0.057061	2.36984	0.14128	0.84992	0.992152	Gm9776	UP
ENSMUSG00000006731	0.0442595	0.00510754	0.0338874	0.0277515	2.36965	0.141298	0.849865	0.992152	B4galnt1	UP
ENSMUSG00000066894	0.250025	0.0923235	0.0660139	0.136121	2.36912	0.141348	0.849709	0.992152	Vsig10	UP
ENSMUSG00000030469	0.0396756	0.0157551	0.00965037	0.0216937	2.36778	0.141476	0.849316	0.992152	Zfp719	UP
ENSMUSG00000048387	0.11516	0.0298155	0.196218	0.113731	2.36735	0.141517	0.84919	0.992152	Osr1	UP
ENSMUSG00000014837	0.0196733	0.00242279	0.0225786	0.0148915	2.36729	0.141523	0.849174	0.992152	4931428F04Rik	UP
ENSMUSG00000033082	0.0823388	0.120773	0.321714	0.174942	2.35708	0.142502	0.84618	0.992152	Clec1a	UP
ENSMUSG00000020844	0.145175	0.051147	0.0398059	0.0787094	2.35701	0.142509	0.846159	0.992152	Nxn	UP
ENSMUSG00000055409	0.0709657	0.00735964	0.0638816	0.0474023	2.35534	0.14267	0.845668	0.992152	Nell1	UP
ENSMUSG00000023909	0.00895935	0.0313575	0.0563096	0.0322088	2.35523	0.14268	0.845636	0.992152	Paqr4	UP
ENSMUSG00000074794	0.361793	0.132624	0.0948327	0.196417	2.35498	0.142704	0.845563	0.992152	Arrdc3	UP
ENSMUSG00000015653	0.0947458	0.010114	0.0775434	0.0608011	2.35431	0.142769	0.845366	0.992152	Steap2	UP
ENSMUSG00000053600	0.200081	0.101153	0.0357759	0.112337	2.35214	0.142979	0.844729	0.992152	Zfp472	UP
ENSMUSG00000026335	0.0282373	0.00878176	0.0527921	0.029937	2.35112	0.143077	0.844431	0.992152	Pam	UP
ENSMUSG00000087050	0.0622442	0.0263826	0.133611	0.0740791	2.35063	0.143124	0.844286	0.992152	Dhrs13os	UP
ENSMUSG00000023019	0.0847571	0.0194698	0.0347209	0.0463159	2.34887	0.143295	0.843768	0.992152	Gpd1	UP
ENSMUSG00000027834	0.0195328	0.0234282	0.0690664	0.0373425	2.34832	0.143349	0.843606	0.992152	Serpini1	UP
ENSMUSG00000038690	0.0718626	0.0138645	0.033993	0.0399067	2.34722	0.143456	0.843282	0.992152	Atp5j2	UP
ENSMUSG00000028931	0.0261911	0.0083712	0.0497219	0.0280947	2.34615	0.143559	0.842969	0.992152	Kcnab2	UP
ENSMUSG00000074129	0.0642241	0.0202641	0.0195143	0.0346675	2.34559	0.143614	0.842803	0.992152	Rpl13a	UP
ENSMUSG00000086580	0.218365	0.182947	0.0225306	0.141281	2.34495	0.143676	0.842615	0.992152	Gm15280	UP
ENSMUSG00000029810	0.142085	0.0261331	0.0696376	0.0792851	2.34446	0.143724	0.84247	0.992152	Tmem176b	UP
ENSMUSG00000002455	0.0109499	0.0038083	0.0216259	0.012128	2.34263	0.143903	0.84193	0.992152	Prpf6	UP
ENSMUSG00000076441	0.05425	0.0440235	0.00564859	0.0346407	2.3416	0.144003	0.841628	0.992152	Ass1	UP
ENSMUSG00000038717	0.0279825	0.0329422	0.00334668	0.0214238	2.34108	0.144054	0.841475	0.992152	Atp5l	UP
ENSMUSG00000002379	0.0942442	0.015589	0.050023	0.0532854	2.34074	0.144087	0.841376	0.992152	Ndufa11	UP
ENSMUSG00000038286	0.093418	0.017972	0.0439658	0.0517853	2.34031	0.144129	0.841249	0.992152	Bphl	UP
ENSMUSG00000019857	0.00862406	0.081089	0.0874609	0.059058	2.33579	0.144572	0.839914	0.992152	Asf1a	UP
ENSMUSG00000022214	0.0398497	0.0252687	0.00520761	0.023442	2.33441	0.144708	0.839508	0.992152	Dcaf11	UP
ENSMUSG00000097527	0.0688349	0.408425	0.211927	0.229729	2.33383	0.144765	0.839336	0.992152	1700112J16Rik	UP
ENSMUSG00000026281	0.00370117	0.0202626	0.0302803	0.0180814	2.33312	0.144835	0.839127	0.992152	Dtymk	UP
ENSMUSG00000046378	0.0341749	0.0193309	0.00514419	0.01955	2.33262	0.144885	0.838978	0.992152	Asphd1	UP
ENSMUSG00000034926	0.0132394	0.00414501	0.0251596	0.0141813	2.33067	0.145076	0.838404	0.992152	Dhcr24	UP
ENSMUSG00000024414	0.0265	0.0285573	0.0895952	0.0482175	2.32964	0.145178	0.838099	0.992152	Mrpl27	UP
ENSMUSG00000049796	0.0942165	0.16094	0.405071	0.220076	2.32929	0.145212	0.837996	0.992152	Crh	UP
ENSMUSG00000021379	0.149675	0.030782	0.0657613	0.0820727	2.32651	0.145487	0.837175	0.992152	Id4	UP
ENSMUSG00000003429	0.0464843	0.00992419	0.0197451	0.0253845	2.3237	0.145767	0.836342	0.992152	Rps11	UP
ENSMUSG00000004070	0.0105349	0.00663075	0.027587	0.0149176	2.31848	0.146287	0.834794	0.992152	Hmox2	UP
ENSMUSG00000030541	0.0787521	0.0426351	0.0122551	0.0445474	2.31778	0.146356	0.834588	0.992152	Idh2	UP
ENSMUSG00000025393	0.0384083	0.0052373	0.050677	0.0314409	2.31659	0.146475	0.834236	0.992152	Atp5b	UP
ENSMUSG00000040613	0.209469	0.088223	0.0447766	0.114156	2.31652	0.146482	0.834215	0.992152	Apobec1	UP
ENSMUSG00000072946	0.066698	0.00668198	0.0522948	0.0418916	2.31584	0.14655	0.834013	0.992152	Ptgr2	UP
ENSMUSG00000027573	0.037485	0.00484615	0.0481596	0.0301636	2.31522	0.146613	0.833829	0.992152	Gid8	UP
ENSMUSG00000029669	0.0146531	0.0261317	0.0649935	0.0352594	2.31485	0.14665	0.833719	0.992152	Tspan12	UP
ENSMUSG00000029311	0.0710011	0.0264817	0.0174205	0.0383011	2.31316	0.146819	0.833217	0.992152	Hsd17b11	UP
ENSMUSG00000013698	0.0575197	0.00549166	0.0587178	0.0405764	2.3126	0.146875	0.833051	0.992152	Pea15a	UP
ENSMUSG00000046791	0.00689398	0.0740646	0.0637526	0.0482371	2.30968	0.14717	0.832182	0.992152	Riox1	UP
ENSMUSG00000041453	0.0142604	0.00995038	0.0394031	0.0212046	2.30889	0.147248	0.831949	0.992152	Rpl21	UP
ENSMUSG00000060032	0.136807	0.0186881	0.0805608	0.0786853	2.30675	0.147464	0.831314	0.992152	H2aj	UP
ENSMUSG00000092187	0.0531911	0.00570226	0.0619349	0.0402761	2.30541	0.147599	0.830915	0.992152	Gm20457	UP
ENSMUSG00000109780	0.0923818	0.10157	0.00913157	0.0676945	2.30243	0.147902	0.830027	0.992152	Gm45447	UP
ENSMUSG00000035580	0.161163	0.0243569	0.0874716	0.0909973	2.30187	0.147959	0.82986	0.992152	Kcnh8	UP
ENSMUSG00000021583	0.0266496	0.0194178	0.0755222	0.0405299	2.30018	0.14813	0.829358	0.992152	Erap1	UP
ENSMUSG00000007659	0.0656152	0.0059029	0.0571456	0.0428879	2.2992	0.14823	0.829064	0.992152	Bcl2l1	UP
ENSMUSG00000033781	0.0239843	0.00242492	0.0271383	0.0178492	2.29847	0.148304	0.828847	0.992152	Asb13	UP
ENSMUSG00000043311	0.0150133	0.03051	0.00522362	0.0169156	2.29792	0.148359	0.828685	0.992152	D17H6S53E	UP
ENSMUSG00000009894	0.0469438	0.00416011	0.0423154	0.0311398	2.29715	0.148438	0.828454	0.992152	Snap47	UP
ENSMUSG00000059070	0.0771446	0.0216643	0.0249836	0.0412642	2.29682	0.148472	0.828356	0.992152	Rpl18	UP
ENSMUSG00000049036	0.0965641	0.0234117	0.0357759	0.0519172	2.29652	0.148503	0.828266	0.992152	Tmem121	UP
ENSMUSG00000060938	0.0689084	0.0206877	0.0208903	0.0368288	2.29607	0.148548	0.828134	0.992152	Rpl26	UP
ENSMUSG00000029816	0.178295	0.209331	0.0187654	0.135464	2.29471	0.148687	0.827728	0.992152	Gpnmb	UP
ENSMUSG00000001313	0.0100351	0.0404117	0.071314	0.0405869	2.29435	0.148724	0.82762	0.992152	Rnd2	UP
ENSMUSG00000021508	0.109436	0.0097533	0.0902524	0.0698139	2.28623	0.149556	0.825196	0.992152	Cxcl14	UP
ENSMUSG00000028479	0.0382399	0.00339247	0.0317588	0.0244637	2.28623	0.149556	0.825195	0.992152	Gne	UP
ENSMUSG00000018417	0.00419862	0.0335138	0.0204131	0.0193752	2.28522	0.14966	0.824893	0.992152	Myo1b	UP
ENSMUSG00000003354	0.0745069	0.00686409	0.0585509	0.0466406	2.28466	0.149718	0.824725	0.992152	Ccdc65	UP
ENSMUSG00000022253	0.0115256	0.0208666	0.0524398	0.0282773	2.28439	0.149746	0.824645	0.992152	Nadk2	UP
ENSMUSG00000061474	0.0224814	0.0199467	0.0707231	0.0377171	2.28322	0.149867	0.824295	0.992152	Mrps36	UP
ENSMUSG00000024420	0.00818204	0.018488	0.0422069	0.022959	2.27919	0.150284	0.823087	0.992152	Zfp521	UP
ENSMUSG00000049882	0.00399175	0.0351372	0.0227553	0.0206281	2.27844	0.150362	0.822863	0.992152	Vcpkmt	UP
ENSMUSG00000092260	0.042696	0.0972549	0.0187488	0.0528999	2.27723	0.150487	0.822501	0.992152	Zfp963	UP
ENSMUSG00000067547	0.440163	0.378078	0.0372829	0.285174	2.27712	0.150499	0.822467	0.992152	Gm7666	UP
ENSMUSG00000021867	0.121972	0.0571918	0.0215523	0.0669054	2.27625	0.150588	0.822209	0.992152	Tmem254b	UP
ENSMUSG00000028234	0.0473569	0.0244224	0.00731837	0.0263659	2.27314	0.150913	0.821274	0.992152	Rps20	UP
ENSMUSG00000017978	0.116732	0.0100872	0.123026	0.0832818	2.27283	0.150945	0.821181	0.992152	Cadps2	UP
ENSMUSG00000097006	0.0148079	0.0994697	0.0526486	0.0556421	2.27245	0.150985	0.821067	0.992152	9530082P21Rik	UP
ENSMUSG00000020430	0.00415385	0.0359981	0.0463051	0.028819	2.27164	0.151069	0.820826	0.992152	Pes1	UP
ENSMUSG00000059689	0.0211867	0.0154672	0.0610855	0.0325798	2.27066	0.151171	0.820531	0.992152	Zfp637	UP
ENSMUSG00000101892	0.031659	0.0182018	0.0041665	0.0180091	2.26901	0.151344	0.820036	0.992152	9130401M01Rik	UP
ENSMUSG00000109865	0.0064967	0.052162	0.0699125	0.0428571	2.26895	0.15135	0.820017	0.992152	Hspa14	UP
ENSMUSG00000050423	0.143435	0.0196105	0.200951	0.121332	2.26779	0.151471	0.819669	0.992152	Ppp1r3g	UP
ENSMUSG00000026249	0.133653	0.0398118	0.0395669	0.0710104	2.26717	0.151537	0.819483	0.992152	Serpine2	UP
ENSMUSG00000042532	0.0644975	0.0120701	0.028657	0.0350749	2.26715	0.151539	0.819476	0.992152	Golga7b	UP
ENSMUSG00000104394	0.314505	0.425813	0.0398275	0.260048	2.26715	0.151539	0.819475	0.992152	Gm37254	UP
ENSMUSG00000027428	0.030122	0.00712474	0.0532065	0.0301511	2.26654	0.151602	0.819295	0.992152	Rbbp9	UP
ENSMUSG00000020399	0.23841	0.549727	0.105903	0.298013	2.26555	0.151707	0.818995	0.992152	Havcr2	UP
ENSMUSG00000040097	0.0103204	0.0201619	0.0495365	0.0266729	2.26436	0.151832	0.818637	0.992152	Flywch1	UP
ENSMUSG00000015133	0.120478	0.0783591	0.0131469	0.0706612	2.2632	0.151954	0.818288	0.992152	Lrrk1	UP
ENSMUSG00000059974	0.0939544	0.00976691	0.0632666	0.0556626	2.26285	0.15199	0.818185	0.992152	Ntm	UP
ENSMUSG00000035203	0.036548	0.00289489	0.0346377	0.0246935	2.26271	0.152005	0.818142	0.992152	Epn1	UP
ENSMUSG00000039105	0.0540176	0.005202	0.0385413	0.0325869	2.26253	0.152024	0.818087	0.992152	Atp6v1g1	UP
ENSMUSG00000027327	0.0242113	0.00727373	0.0473787	0.0262879	2.26157	0.152126	0.817798	0.992152	1700037H04Rik	UP
ENSMUSG00000049225	0.0231844	0.00388972	0.035751	0.0209417	2.26014	0.152276	0.817369	0.992152	Pdp1	UP
ENSMUSG00000026688	0.0606599	0.0331454	0.00844441	0.0340832	2.26007	0.152283	0.817348	0.992152	Mgst3	UP
ENSMUSG00000004096	0.0481466	0.00620702	0.0663297	0.0402278	2.25976	0.152317	0.817253	0.992152	Cwc15	UP
ENSMUSG00000026239	0.00434619	0.0364507	0.048526	0.0297743	2.25849	0.15245	0.816873	0.992152	Pde6d	UP
ENSMUSG00000025887	0.232124	0.181143	0.0198961	0.144388	2.2574	0.152566	0.816544	0.992152	Casp12	UP
ENSMUSG00000028657	0.0208261	0.00826107	0.0459836	0.0250236	2.25642	0.152669	0.816248	0.992152	Ppt1	UP
ENSMUSG00000064254	0.0385654	0.0511665	0.00452322	0.0314184	2.2553	0.152788	0.815912	0.992152	Ethe1	UP
ENSMUSG00000021973	0.00379304	0.0470413	0.0385887	0.0298077	2.25232	0.153104	0.815013	0.992152	Micu2	UP
ENSMUSG00000032174	0.0169304	0.0126324	0.0498391	0.0264673	2.25223	0.153114	0.814986	0.992152	Icam5	UP
ENSMUSG00000051062	0.0276754	0.00535709	0.0455971	0.0262099	2.25183	0.153157	0.814864	0.992152	Fbll1	UP
ENSMUSG00000061353	0.108117	0.00844223	0.0925927	0.0697174	2.25159	0.153182	0.814792	0.992152	Cxcl12	UP
ENSMUSG00000009356	0.319526	0.059482	0.51858	0.299196	2.25096	0.153249	0.814602	0.992152	Lpo	UP
ENSMUSG00000097195	0.0317533	0.0522945	0.00610934	0.0300524	2.2495	0.153405	0.814161	0.992152	Snhg5	UP
ENSMUSG00000018678	0.0832522	0.0517951	0.00930101	0.0481161	2.24559	0.153823	0.81298	0.992152	Sp2	UP
ENSMUSG00000020895	0.11986	0.0675894	0.0154258	0.0676251	2.24313	0.154085	0.812239	0.992152	Tmem107	UP
ENSMUSG00000019960	0.0160697	0.00544034	0.0334795	0.0183298	2.24281	0.15412	0.81214	0.992152	Dusp6	UP
ENSMUSG00000018849	0.0287718	0.00231807	0.0314832	0.0208577	2.24209	0.154197	0.811923	0.992152	Wwc1	UP
ENSMUSG00000033068	0.027187	0.0032642	0.0371052	0.0225188	2.24201	0.154206	0.811899	0.992152	Entpd6	UP
ENSMUSG00000051243	0.0238757	0.00289324	0.0328077	0.0198589	2.23988	0.154434	0.811256	0.992152	Islr2	UP
ENSMUSG00000024142	0.0301926	0.00383989	0.0423837	0.0254721	2.23945	0.154481	0.811126	0.992152	Mlst8	UP
ENSMUSG00000017344	0.154558	0.0402557	0.0504821	0.0817653	2.23917	0.154511	0.81104	0.992152	Vtn	UP
ENSMUSG00000039579	0.0382702	0.00503175	0.0545302	0.0326107	2.23875	0.154556	0.810914	0.992152	Grin3a	UP
ENSMUSG00000069008	0.126998	0.0183379	0.0657818	0.0703725	2.23751	0.15469	0.810537	0.992152	Gm5537	UP
ENSMUSG00000039976	0.0241691	0.00408642	0.0382418	0.0221658	2.23658	0.15479	0.810256	0.992152	Tbc1d16	UP
ENSMUSG00000022476	0.0749644	0.00542748	0.0741541	0.0515153	2.23541	0.154917	0.809902	0.992152	Polr3h	UP
ENSMUSG00000024590	0.0516642	0.0563428	0.00402896	0.0373453	2.23453	0.155012	0.809634	0.992152	Lmnb1	UP
ENSMUSG00000069372	0.0184958	0.191322	0.238739	0.149519	2.23408	0.15506	0.809499	0.992152	Ctxn3	UP
ENSMUSG00000021139	0.00990583	0.0191412	0.0481337	0.0257269	2.23397	0.155073	0.809465	0.992152	Gm20498	UP
ENSMUSG00000097350	0.115273	0.0435961	0.0251922	0.0613536	2.23283	0.155196	0.80912	0.992152	4732491K20Rik	UP
ENSMUSG00000029304	0.385671	0.110976	0.113687	0.203445	2.23279	0.1552	0.809109	0.992152	Spp1	UP
ENSMUSG00000098019	0.247252	0.0352725	0.128371	0.136965	2.23274	0.155206	0.809093	0.992152	Gm2546	UP
ENSMUSG00000032501	0.0906751	0.0413479	0.0155563	0.0491931	2.23231	0.155252	0.808962	0.992152	Trib1	UP
ENSMUSG00000074793	0.0415858	0.00534865	0.0231187	0.0233511	2.23211	0.155274	0.808902	0.992152	Hspa12b	UP
ENSMUSG00000029408	0.0711357	0.0204133	0.0209958	0.037515	2.23154	0.155336	0.808729	0.992152	Abcb9	UP
ENSMUSG00000015337	0.243396	0.0246803	0.157724	0.141934	2.23062	0.155435	0.80845	0.992152	Endog	UP
ENSMUSG00000047710	0.0749633	0.0149753	0.0303453	0.0400946	2.22871	0.155643	0.80787	0.992152	Champ1	UP
ENSMUSG00000025855	0.0220485	0.00594594	0.0422906	0.0234283	2.2282	0.155698	0.807716	0.992152	Prkar1b	UP
ENSMUSG00000075000	0.00983118	0.00459241	0.0237283	0.0127173	2.22742	0.155784	0.807477	0.992152	Nrbf2	UP
ENSMUSG00000072437	0.0310109	0.0181022	0.0826582	0.0439238	2.22709	0.155819	0.807379	0.992152	Nanos1	UP
ENSMUSG00000052302	0.0244829	0.0243025	0.0840511	0.0442788	2.22661	0.155872	0.807232	0.992152	Tbc1d30	UP
ENSMUSG00000025337	0.0168082	0.0106789	0.0465883	0.0246918	2.22643	0.155891	0.807178	0.992152	Sbds	UP
ENSMUSG00000025225	0.0734579	0.0312852	0.0136707	0.0394713	2.22527	0.156018	0.806825	0.992152	Nfkb2	UP
ENSMUSG00000026959	0.0149335	0.0068382	0.0357835	0.0191851	2.22514	0.156032	0.806787	0.992152	Grin1	UP
ENSMUSG00000034037	0.0312038	0.00741418	0.0108851	0.016501	2.22405	0.156151	0.806456	0.992152	Fgd5	UP
ENSMUSG00000071866	0.0182463	0.00247472	0.0268045	0.0158419	2.22324	0.156239	0.806209	0.992152	Ppia	UP
ENSMUSG00000023484	0.0495885	0.0356266	0.145857	0.077024	2.22281	0.156286	0.806079	0.992152	Prph	UP
ENSMUSG00000026932	0.102104	0.00899068	0.0717151	0.0609367	2.22279	0.156289	0.806072	0.992152	Nacc2	UP
ENSMUSG00000053465	0.0714937	0.00503257	0.0611444	0.0458902	2.2227	0.156298	0.806046	0.992152	Hs6st3	UP
ENSMUSG00000085929	0.0574139	0.0111773	0.0234959	0.0306957	2.22042	0.156549	0.805351	0.992152	Gm13421	UP
ENSMUSG00000030787	0.0925429	0.00967193	0.122416	0.074877	2.2203	0.156561	0.805316	0.992152	Lyve1	UP
ENSMUSG00000022321	0.0294331	0.00694754	0.0539089	0.0300965	2.2194	0.15666	0.805043	0.992152	Cdh10	UP
ENSMUSG00000024500	0.0320091	0.00319368	0.0205511	0.0185846	2.21874	0.156732	0.804841	0.992152	Ppp2r2b	UP
ENSMUSG00000069020	0.00333631	0.046776	0.0384488	0.0295204	2.21776	0.15684	0.804543	0.992152	Urm1	UP
ENSMUSG00000038797	0.0937283	0.00913571	0.12064	0.0745013	2.21773	0.156843	0.804535	0.992152	Zscan2	UP
ENSMUSG00000074194	0.136701	0.0340612	0.0453844	0.0720488	2.21751	0.156868	0.804466	0.992152	Zfp791	UP
ENSMUSG00000025854	0.0498515	0.0117205	0.0913526	0.0509749	2.21681	0.156945	0.804253	0.992152	Fam20c	UP
ENSMUSG00000033707	0.0553319	0.0043924	0.0643069	0.0413437	2.21606	0.157028	0.804024	0.992152	Lrrc24	UP
ENSMUSG00000026072	0.099332	0.032273	0.0252663	0.0522904	2.21499	0.157146	0.803698	0.992152	Il1r1	UP
ENSMUSG00000068696	0.410486	0.177973	0.0733719	0.22061	2.21442	0.157208	0.803526	0.992152	Gpr88	UP
ENSMUSG00000026452	0.150737	0.0201422	0.22277	0.131216	2.21267	0.157401	0.802992	0.992152	Syt2	UP
ENSMUSG00000041046	0.0706207	0.0116265	0.113167	0.065138	2.21256	0.157413	0.802959	0.992152	Ramp3	UP
ENSMUSG00000036564	0.0141302	0.0126273	0.0464566	0.0244047	2.21167	0.157511	0.802689	0.992152	Ndrg4	UP
ENSMUSG00000057278	0.075986	0.0300583	0.015258	0.0404341	2.21167	0.157512	0.802687	0.992152	Snrpg	UP
ENSMUSG00000030264	0.0204515	0.00215162	0.027479	0.016694	2.21145	0.157536	0.802621	0.992152	Thumpd3	UP
ENSMUSG00000036961	0.164967	0.0740715	0.0278859	0.0889749	2.2096	0.157741	0.802056	0.992152	Wnt8b	UP
ENSMUSG00000108348	0.010731	0.00241828	0.0194868	0.0108787	2.20761	0.157961	0.80145	0.992152	Gm42372	UP
ENSMUSG00000024646	0.0525273	0.00615968	0.0299317	0.0295396	2.20665	0.158068	0.801156	0.992152	Cyb5a	UP
ENSMUSG00000076435	0.158127	0.0154724	0.100373	0.0913242	2.20437	0.158321	0.80046	0.992152	Acsf2	UP
ENSMUSG00000060981	0.340024	0.0215056	0.333974	0.231834	2.20419	0.158341	0.800406	0.992152	H4c8	UP
ENSMUSG00000026749	0.00362324	0.0284987	0.0417776	0.0246332	2.20283	0.158493	0.79999	0.992152	Nek6	UP
ENSMUSG00000030909	0.0499348	0.0680088	0.204637	0.107527	2.20186	0.158602	0.799692	0.992152	Anks4b	UP
ENSMUSG00000026568	0.0215815	0.0161017	0.065592	0.0344251	2.19778	0.159057	0.798447	0.992152	Mpc2	UP
ENSMUSG00000074179	0.010732	0.178289	0.164531	0.117851	2.19435	0.159442	0.797396	0.992152	Gm10639	UP
ENSMUSG00000047842	0.0478487	0.00341154	0.0552974	0.0355192	2.19292	0.159603	0.796959	0.992152	Diras2	UP
ENSMUSG00000029656	0.0184958	0.263602	0.20231	0.161469	2.19257	0.159643	0.796851	0.992152	C8b	UP
ENSMUSG00000021650	0.00219732	0.035713	0.0305201	0.0228101	2.19015	0.159915	0.796111	0.992152	Ptcd2	UP
ENSMUSG00000025597	0.235844	0.105892	0.0385144	0.12675	2.18871	0.160079	0.795667	0.992152	Klhl4	UP
ENSMUSG00000026389	0.224777	0.0924031	0.041488	0.119556	2.18867	0.160083	0.795656	0.992152	Steap3	UP
ENSMUSG00000021280	0.246044	0.109092	0.0407989	0.131978	2.1871	0.160261	0.795173	0.992152	Exoc3l4	UP
ENSMUSG00000086386	0.0600572	0.0294305	0.151954	0.0804807	2.18613	0.16037	0.794876	0.992152	Gm12108	UP
ENSMUSG00000070695	0.0103239	0.0457283	0.084577	0.0468764	2.18612	0.160371	0.794874	0.992152	Cntnap5a	UP
ENSMUSG00000026526	0.0270834	0.0204781	0.0834734	0.0436783	2.18515	0.160481	0.794576	0.992152	Fh1	UP
ENSMUSG00000010609	0.00438756	0.0578062	0.0412451	0.0344796	2.18401	0.160611	0.794226	0.992152	Psen2	UP
ENSMUSG00000100153	0.174555	0.0304302	0.0744195	0.093135	2.18397	0.160615	0.794215	0.992152	Ppp1ccb	UP
ENSMUSG00000039195	0.0863592	0.0119154	0.0430878	0.0471208	2.18309	0.160715	0.793943	0.992152	1110008P14Rik	UP
ENSMUSG00000092009	0.202556	0.16094	0.0129603	0.125485	2.18118	0.160932	0.793358	0.992152	Myh15	UP
ENSMUSG00000018451	0.0908949	0.0261873	0.0251505	0.0474109	2.18041	0.16102	0.793119	0.992152	6330403K07Rik	UP
ENSMUSG00000025289	0.0579028	0.0134649	0.0195696	0.0303124	2.17961	0.161111	0.792874	0.992152	Prdx4	UP
ENSMUSG00000039005	0.317949	0.25785	0.0196472	0.198482	2.17909	0.161171	0.792713	0.992152	Tlr4	UP
ENSMUSG00000021040	0.101266	0.0482899	0.0148533	0.0548031	2.17845	0.161243	0.792519	0.992152	Slirp	UP
ENSMUSG00000007476	0.0933041	0.00663482	0.0683952	0.0561114	2.17806	0.161288	0.792397	0.992152	Lrrc8a	UP
ENSMUSG00000027641	0.302868	0.185763	0.0292243	0.172618	2.17768	0.161331	0.792282	0.992152	Rbl1	UP
ENSMUSG00000104507	0.162557	0.361039	0.0574555	0.193684	2.17602	0.161521	0.791771	0.992152	A430027H14Rik	UP
ENSMUSG00000054793	0.0185858	0.00889931	0.0468875	0.0247909	2.17527	0.161607	0.79154	0.992152	Cadm4	UP
ENSMUSG00000022793	0.0386162	0.00210063	0.0365732	0.0257634	2.17485	0.161656	0.791409	0.992152	B4galt4	UP
ENSMUSG00000064373	0.180526	0.0583195	0.0438687	0.094238	2.17413	0.161738	0.791189	0.992152	Selenop	UP
ENSMUSG00000049532	0.101231	0.021675	0.0363804	0.0530956	2.17254	0.16192	0.790699	0.992152	Sall2	UP
ENSMUSG00000004032	0.0527167	0.00378443	0.0378534	0.0314515	2.17152	0.162038	0.790384	0.992152	Gstm5	UP
ENSMUSG00000003228	0.0339984	0.00910277	0.0678981	0.0369998	2.17148	0.162042	0.790373	0.992152	Grk5	UP
ENSMUSG00000050947	0.0502833	0.00319613	0.038963	0.0308141	2.17148	0.162042	0.790372	0.992152	Amigo1	UP
ENSMUSG00000043091	0.209613	0.127302	0.0202236	0.119046	2.17128	0.162065	0.790311	0.992152	Tuba1c	UP
ENSMUSG00000105842	0.112969	0.0253817	0.0389234	0.0590914	2.17081	0.162119	0.790165	0.992152	Gm43329	UP
ENSMUSG00000023087	0.0239075	0.00371689	0.0390889	0.0222378	2.17058	0.162146	0.790095	0.992152	Noct	UP
ENSMUSG00000027115	0.103984	0.00764802	0.0733406	0.0616576	2.16976	0.162239	0.789844	0.992152	Kif18a	UP
ENSMUSG00000064326	0.0196926	0.0634804	0.0160123	0.0330618	2.1685	0.162385	0.789455	0.992152	Siva1	UP
ENSMUSG00000039849	0.0428136	0.0195317	0.00656736	0.0229709	2.1663	0.162639	0.788775	0.992152	Pcif1	UP
ENSMUSG00000047866	0.0102467	0.00691726	0.0303049	0.015823	2.1662	0.16265	0.788745	0.992152	Lonp2	UP
ENSMUSG00000046886	0.0689484	0.0827118	0.0046561	0.0521054	2.16609	0.162663	0.788711	0.992152	Zfp474	UP
ENSMUSG00000052632	0.0421814	0.0213386	0.00547636	0.0229988	2.16392	0.162914	0.788042	0.992152	Asap2	UP
ENSMUSG00000032724	0.114264	0.0922964	0.00658392	0.0710482	2.1628	0.163043	0.787697	0.992152	Abtb2	UP
ENSMUSG00000045257	0.00225221	0.0384386	0.043266	0.0279856	2.1624	0.163091	0.787571	0.992152	Morn2	UP
ENSMUSG00000000594	0.0631292	0.00316409	0.0605268	0.0422734	2.16021	0.163344	0.786897	0.992152	Gm2a	UP
ENSMUSG00000038079	0.0225448	0.0458346	0.0061711	0.0248501	2.15943	0.163435	0.786655	0.992152	Tmem237	UP
ENSMUSG00000026854	0.00400986	0.00279654	0.0120996	0.00630199	2.15831	0.163565	0.786309	0.992152	Usp20	UP
ENSMUSG00000039640	0.0563186	0.0427431	0.00347755	0.0341797	2.15735	0.163677	0.786011	0.992152	Mrpl12	UP
ENSMUSG00000043673	0.0850731	0.0236347	0.174441	0.0943828	2.15574	0.163865	0.785515	0.992152	Kcns3	UP
ENSMUSG00000020441	0.0252335	0.033422	0.00206352	0.0202397	2.15534	0.163911	0.785392	0.992152	2310033P09Rik	UP
ENSMUSG00000030611	0.0718162	0.054851	0.00430845	0.0436585	2.15327	0.164153	0.784752	0.992152	Mrps11	UP
ENSMUSG00000000247	0.0420466	0.00552303	0.0208035	0.022791	2.15209	0.164291	0.784386	0.992152	Lhx2	UP
ENSMUSG00000009378	0.0152907	0.263602	0.203977	0.160957	2.1507	0.164454	0.783955	0.992152	Slc16a12	UP
ENSMUSG00000025588	0.0642533	0.0517951	0.208776	0.108275	2.1492	0.16463	0.78349	0.992152	Nat1	UP
ENSMUSG00000039850	0.0468744	0.0103936	0.0159133	0.0243937	2.14872	0.164687	0.78334	0.992152	Endov	UP
ENSMUSG00000001333	0.0330481	0.0662625	0.173322	0.0908774	2.14726	0.164858	0.782889	0.992152	Sync	UP
ENSMUSG00000074884	0.0132888	0.0372572	0.00776304	0.0194363	2.14717	0.16487	0.78286	0.992152	Serf2	UP
ENSMUSG00000117794	0.184769	0.487471	0.0938022	0.255347	2.14586	0.165024	0.782454	0.992152	Gm50328	UP
ENSMUSG00000046573	0.00171054	0.0294305	0.0346631	0.0219347	2.14535	0.165083	0.782298	0.992152	Lyrm4	UP
ENSMUSG00000036504	0.0406221	0.00742363	0.0159634	0.0213364	2.14371	0.165276	0.781789	0.992152	Phpt1	UP
ENSMUSG00000037490	0.098688	0.135076	0.00835673	0.080707	2.14251	0.165419	0.781415	0.992152	Slc2a12	UP
ENSMUSG00000018398	0.0366458	0.00170694	0.0323002	0.023551	2.1422	0.165455	0.78132	0.992152	Septin8	UP
ENSMUSG00000020396	0.065212	0.00522444	0.0877472	0.0527279	2.1411	0.165585	0.780979	0.992152	Nefh	UP
ENSMUSG00000048920	0.00390575	0.0244361	0.0415462	0.023296	2.14102	0.165595	0.780952	0.992152	Fkrp	UP
ENSMUSG00000029199	0.0172169	0.00538062	0.0374357	0.0200111	2.13831	0.165917	0.78011	0.992152	Lias	UP
ENSMUSG00000028461	0.0912343	0.051595	0.0090982	0.0506425	2.13542	0.166259	0.779214	0.992152	Ccdc107	UP
ENSMUSG00000022175	0.0267252	0.00115601	0.0243752	0.0174188	2.13475	0.16634	0.779005	0.992152	Lrp10	UP
ENSMUSG00000024827	0.143815	0.0295117	0.0510659	0.0747977	2.13309	0.166537	0.77849	0.992152	Gldc	UP
ENSMUSG00000013076	0.0752188	0.0132003	0.0300165	0.0394785	2.13193	0.166676	0.778127	0.992152	Amotl1	UP
ENSMUSG00000079470	0.0449625	0.0316057	0.00286206	0.0264768	2.13162	0.166713	0.77803	0.992152	Utp14b	UP
ENSMUSG00000097806	0.0362246	0.240121	0.405071	0.227139	2.12927	0.166994	0.7773	0.992152	Gm6556	UP
ENSMUSG00000029594	0.00875452	0.0276877	0.0609185	0.0324536	2.12869	0.167064	0.777118	0.992152	Rbm19	UP
ENSMUSG00000052135	0.0504268	0.0025919	0.0588617	0.0372935	2.12852	0.167083	0.777067	0.992152	Foxo6	UP
ENSMUSG00000046204	0.017029	0.018405	0.0648228	0.0334189	2.12765	0.167188	0.776796	0.992152	Pnma2	UP
ENSMUSG00000015804	0.0152868	0.0201389	0.0645034	0.0333097	2.12711	0.167253	0.776626	0.992152	Med28	UP
ENSMUSG00000088947	0.0525465	0.00603765	0.0813303	0.0466382	2.1262	0.167362	0.776343	0.992152	Gm23257	UP
ENSMUSG00000024479	0.00432525	0.0683428	0.0870433	0.0532371	2.12569	0.167424	0.776183	0.992152	Mal2	UP
ENSMUSG00000071073	0.0837125	0.0160978	0.0309777	0.043596	2.12528	0.167472	0.776057	0.992152	Lrrc73	UP
ENSMUSG00000025484	0.00241421	0.013601	0.0243463	0.0134538	2.12484	0.167525	0.775919	0.992152	Bet1l	UP
ENSMUSG00000020453	0.0173716	0.0087027	0.0462272	0.0241005	2.12473	0.167539	0.775884	0.992152	Patz1	UP
ENSMUSG00000070576	0.02531	0.0173773	0.0774866	0.040058	2.12465	0.167548	0.77586	0.992152	Mn1	UP
ENSMUSG00000055053	0.0858059	0.019803	0.0273392	0.044316	2.12458	0.167556	0.775839	0.992152	Nfic	UP
ENSMUSG00000023927	0.0694684	0.00478932	0.0914097	0.0552225	2.12395	0.167633	0.775641	0.992152	Satb1	UP
ENSMUSG00000050708	0.00188579	0.044886	0.0478096	0.0315271	2.1238	0.167651	0.775594	0.992152	Ftl1	UP
ENSMUSG00000062380	0.0384396	0.0117955	0.00921356	0.0198162	2.12131	0.167951	0.774818	0.992152	Tubb3	UP
ENSMUSG00000033467	0.0290889	0.00730476	0.00854625	0.01498	2.12074	0.16802	0.774639	0.992152	Crlf2	UP
ENSMUSG00000020460	0.0173501	0.0241561	0.0757207	0.0390756	2.1205	0.168049	0.774565	0.992152	Rps27a	UP
ENSMUSG00000021884	0.0548063	0.0164791	0.119074	0.063453	2.12002	0.168107	0.774415	0.992152	Hacl1	UP
ENSMUSG00000002984	0.0569691	0.00380924	0.038219	0.0329991	2.11991	0.16812	0.774381	0.992152	Tomm40	UP
ENSMUSG00000027803	0.0933259	0.0186046	0.0333452	0.0484252	2.11926	0.168199	0.774178	0.992152	Wwtr1	UP
ENSMUSG00000040907	0.00604512	0.00921189	0.0277322	0.0143297	2.11875	0.16826	0.774018	0.992152	Atp1a3	UP
ENSMUSG00000074345	0.162926	0.0162388	0.0899132	0.0896928	2.11813	0.168335	0.773826	0.992152	Tnfaip8l3	UP
ENSMUSG00000021905	0.0823167	0.0674332	0.00357922	0.0511097	2.1163	0.168557	0.773253	0.992152	Dph3	UP
ENSMUSG00000025060	0.00078078	0.0114797	0.0152791	0.00917986	2.11498	0.168717	0.772841	0.992152	Slk	UP
ENSMUSG00000049265	0.18502	0.0604323	0.0408783	0.0954434	2.11427	0.168803	0.77262	0.992152	Kcnk3	UP
ENSMUSG00000036275	0.0249415	0.0081799	0.05631	0.0298104	2.11337	0.168913	0.772338	0.992152	9530068E07Rik	UP
ENSMUSG00000029209	0.00757732	0.0450018	0.0801718	0.0442503	2.11122	0.169175	0.771665	0.992152	Gnpda2	UP
ENSMUSG00000004730	0.202556	0.256323	0.0114955	0.156792	2.1106	0.16925	0.771471	0.992152	Adgre1	UP
ENSMUSG00000029591	0.0254747	0.0111318	0.0646491	0.0337519	2.1103	0.169286	0.771378	0.992152	Ung	UP
ENSMUSG00000021276	0.0154063	0.00102431	0.0205518	0.0123275	2.1096	0.169373	0.771157	0.992152	Cinp	UP
ENSMUSG00000050074	0.104282	0.00384636	0.0906768	0.0662685	2.10662	0.169736	0.770225	0.992152	Spink8	UP
ENSMUSG00000005881	0.0614977	0.0238314	0.0107552	0.0320281	2.10564	0.169857	0.769916	0.992152	Ergic3	UP
ENSMUSG00000079057	0.128827	0.0503538	0.0222194	0.0671335	2.10462	0.169982	0.769597	0.992152	Cyp4v3	UP
ENSMUSG00000028743	0.0436769	0.00568566	0.0722109	0.0405245	2.10312	0.170166	0.769127	0.992152	Akr7a5	UP
ENSMUSG00000022760	0.0747187	0.037367	0.00859829	0.040228	2.10168	0.170343	0.768676	0.992152	Thap7	UP
ENSMUSG00000040035	0.00147807	0.0181502	0.0260938	0.0152407	2.1012	0.170402	0.768524	0.992152	Disp2	UP
ENSMUSG00000049866	0.0832176	0.00269391	0.0803959	0.0554358	2.10115	0.170408	0.76851	0.992152	Arl4c	UP
ENSMUSG00000003099	0.0576162	0.00457647	0.0345181	0.0322369	2.09962	0.170596	0.76803	0.992152	Ppp5c	UP
ENSMUSG00000035772	0.04633	0.00271681	0.0606186	0.0365552	2.0991	0.170661	0.767865	0.992152	Mrps2	UP
ENSMUSG00000040699	0.0300362	0.00884126	0.0658339	0.0349038	2.09867	0.170714	0.76773	0.992152	Limd2	UP
ENSMUSG00000064284	0.04172	0.0364691	0.00141864	0.0265359	2.09774	0.170829	0.767438	0.992152	Cdpf1	UP
ENSMUSG00000062866	0.112155	0.0500921	0.0155594	0.0592688	2.09729	0.170884	0.767299	0.992152	Phactr2	UP
ENSMUSG00000037058	0.00660867	0.00538055	0.0223545	0.0114479	2.09484	0.171187	0.76653	0.992152	Paip2	UP
ENSMUSG00000032392	0.130781	0.0981488	0.00592042	0.0782833	2.09383	0.171313	0.766211	0.992152	Parp16	UP
ENSMUSG00000032562	0.0702221	0.00426555	0.0465732	0.0403536	2.0917	0.171577	0.76554	0.992152	Gnai2	UP
ENSMUSG00000087006	0.0842235	0.00917048	0.133623	0.0756723	2.09156	0.171594	0.765497	0.992152	Gm13889	UP
ENSMUSG00000044477	0.0649237	0.00817178	0.03043	0.0345085	2.09025	0.171758	0.765084	0.992152	Zfand3	UP
ENSMUSG00000052105	0.0431576	0.0163951	0.105052	0.0548682	2.08988	0.171803	0.764968	0.992152	Mtcl1	UP
ENSMUSG00000022075	0.044132	0.00973533	0.0139967	0.0226213	2.08964	0.171833	0.764894	0.992152	Rhobtb2	UP
ENSMUSG00000043648	0.135609	0.638061	0.208776	0.327482	2.08961	0.171837	0.764884	0.992152	Pld6	UP
ENSMUSG00000051234	0.0200749	0.0105646	0.0559152	0.0288515	2.08956	0.171844	0.764867	0.992152	Rnf7	UP
ENSMUSG00000028445	0.129059	0.00363158	0.126282	0.0863241	2.08744	0.172107	0.764201	0.992152	Enho	UP
ENSMUSG00000057156	0.0354187	0.0139038	0.0058443	0.0183889	2.08326	0.172631	0.762882	0.992152	Homez	UP
ENSMUSG00000025178	0.0230388	0.000747814	0.0259515	0.0165794	2.08275	0.172693	0.762725	0.992152	Pi4k2a	UP
ENSMUSG00000067199	0.106697	0.00947605	0.0591636	0.0584455	2.08232	0.172748	0.762587	0.992152	Frat1	UP
ENSMUSG00000053141	0.0913483	0.00526062	0.0607929	0.0524673	2.08223	0.172759	0.76256	0.992152	Ptprt	UP
ENSMUSG00000020778	0.0449682	0.0113081	0.0943653	0.0502139	2.08187	0.172804	0.762446	0.992152	Ten1	UP
ENSMUSG00000062981	0.0515203	0.00318132	0.0333337	0.0293451	2.0818	0.172813	0.762422	0.992152	Mrpl42	UP
ENSMUSG00000058331	0.0169542	0.0154941	0.0612044	0.0312175	2.08126	0.172881	0.762254	0.992152	Zfp85	UP
ENSMUSG00000025784	0.181639	0.0249119	0.0800221	0.0955243	2.08103	0.172909	0.762182	0.992152	Clec3b	UP
ENSMUSG00000031639	0.0313721	0.0226369	0.101356	0.0517882	2.07887	0.173181	0.7615	0.992152	Tlr3	UP
ENSMUSG00000035235	0.0362246	0.00603765	0.0664082	0.0362235	2.07853	0.173224	0.761391	0.992152	Trim13	UP
ENSMUSG00000028494	0.177811	0.146724	0.00560955	0.110048	2.07698	0.17342	0.760902	0.992152	Plin2	UP
ENSMUSG00000029066	0.0536277	0.00143517	0.0571249	0.0373959	2.07655	0.173474	0.760766	0.992152	Mrpl20	UP
ENSMUSG00000040432	0.141173	0.161285	0.00444039	0.102299	2.07619	0.173519	0.760652	0.992152	Ltb4r2	UP
ENSMUSG00000038500	0.0357399	0.01948	0.00320024	0.0194734	2.07309	0.17391	0.759675	0.992152	Prr3	UP
ENSMUSG00000044231	0.0524618	0.00123876	0.0500849	0.0345952	2.07252	0.173982	0.759494	0.992152	Nhlrc1	UP
ENSMUSG00000027223	0.0286975	0.000675109	0.0273584	0.0189103	2.07218	0.174025	0.759387	0.992152	Mapk8ip1	UP
ENSMUSG00000015709	0.0774105	0.00671285	0.0427537	0.0422924	2.07214	0.174031	0.759375	0.992152	Arnt2	UP
ENSMUSG00000025508	0.0742568	0.0119293	0.0292555	0.0384806	2.07172	0.174084	0.75924	0.992152	Rplp2	UP
ENSMUSG00000006270	0.143435	0.0798239	0.414831	0.212696	2.07061	0.174225	0.758889	0.992152	Vax1	UP
ENSMUSG00000028766	0.271753	0.0196105	0.16178	0.151048	2.06958	0.174356	0.758563	0.992152	Alpl	UP
ENSMUSG00000019808	0.00402355	0.146779	0.122848	0.0912166	2.06651	0.174746	0.757592	0.992152	Adat2	UP
ENSMUSG00000032271	0.258341	0.0968221	0.0441646	0.133109	2.06581	0.174835	0.75737	0.992152	Nnmt	UP
ENSMUSG00000102828	0.119642	0.157467	0.00560875	0.0942393	2.06481	0.174963	0.757054	0.992152	Gm38182	UP
ENSMUSG00000114401	0.315766	0.138772	0.0418381	0.165459	2.06323	0.175164	0.756555	0.992152	Gm38604	UP
ENSMUSG00000024187	0.0694812	0.0254826	0.0121649	0.0357096	2.062	0.175322	0.756164	0.992152	Fam234a	UP
ENSMUSG00000056201	0.0407102	0.000974396	0.0351166	0.0256004	2.06148	0.175388	0.756001	0.992152	Cfl1	UP
ENSMUSG00000035640	0.0734871	0.00876926	0.0341553	0.0388039	2.06113	0.175432	0.75589	0.992152	Cbarp	UP
ENSMUSG00000030600	0.0191146	0.00885056	0.0515117	0.0264923	2.06072	0.175485	0.75576	0.992152	Lrfn1	UP
ENSMUSG00000024248	0.0262332	0.00402267	0.0477231	0.025993	2.06035	0.175533	0.755642	0.992152	Cox7a2l	UP
ENSMUSG00000078771	0.182353	0.87031	0.277153	0.443272	2.05919	0.175682	0.755272	0.992152	Evi2a	UP
ENSMUSG00000070880	0.0943963	0.00372118	0.0683546	0.0554907	2.05869	0.175745	0.755117	0.992152	Gad1	UP
ENSMUSG00000015305	0.0556403	0.00107517	0.0564531	0.0377229	2.05851	0.175769	0.755057	0.992152	Sash1	UP
ENSMUSG00000021716	0.0349198	0.010131	0.00813664	0.0177292	2.05804	0.175829	0.754909	0.992152	Srek1ip1	UP
ENSMUSG00000028961	0.0419231	0.00964656	0.0122961	0.0212886	2.05775	0.175867	0.754816	0.992152	Pgd	UP
ENSMUSG00000024926	0.0173048	0.0140388	0.000470678	0.0106048	2.05757	0.175889	0.754761	0.992152	Kat5	UP
ENSMUSG00000016349	0.0726711	0.00521882	0.0425243	0.0401381	2.05749	0.1759	0.754733	0.992152	Eef1a2	UP
ENSMUSG00000015126	0.0377791	0.0231652	0.00238143	0.0211086	2.05536	0.176174	0.754057	0.992152	Tsr3	UP
ENSMUSG00000048240	0.014409	0.0271733	0.0778739	0.0398187	2.05452	0.176283	0.753791	0.992152	Gng7	UP
ENSMUSG00000041126	0.154292	0.0208534	0.066041	0.0803956	2.05177	0.176637	0.752919	0.992152	H2az2	UP
ENSMUSG00000031352	0.0117832	0.0214973	0.062648	0.0319762	2.05105	0.176731	0.752688	0.992152	Hccs	UP
ENSMUSG00000059291	0.0327312	0.00239746	0.018805	0.0179779	2.05078	0.176765	0.752604	0.992152	Rpl11	UP
ENSMUSG00000032440	0.111285	0.0185483	0.0416249	0.0571528	2.0504	0.176814	0.752483	0.992152	Tgfbr2	UP
ENSMUSG00000006050	0.00379833	0.0257772	0.0468317	0.0254691	2.05005	0.176859	0.752373	0.992152	Sra1	UP
ENSMUSG00000024742	0.101408	0.033559	0.0199555	0.0516409	2.04993	0.176875	0.752332	0.992152	Fen1	UP
ENSMUSG00000024387	0.0174044	0.00194085	0.00825476	0.00920001	2.0495	0.176931	0.752197	0.992152	Csnk2b	UP
ENSMUSG00000035390	0.0528313	0.00233331	0.0361572	0.0304406	2.04917	0.176974	0.752091	0.992152	Brsk1	UP
ENSMUSG00000050963	0.0462234	0.000768493	0.0482767	0.0317562	2.0481	0.177112	0.751752	0.992152	Kcns2	UP
ENSMUSG00000036898	0.0624928	0.00690973	0.0297034	0.0330353	2.04785	0.177145	0.751671	0.992152	Zfp157	UP
ENSMUSG00000020864	0.0496105	0.0014864	0.0375627	0.0295532	2.04408	0.177635	0.750472	0.992152	Ankrd40	UP
ENSMUSG00000019494	0.0571656	0.00141499	0.0454142	0.0346649	2.04301	0.177774	0.750132	0.992152	Cops6	UP
ENSMUSG00000045160	0.0488381	0.00114166	0.0580799	0.0360199	2.04171	0.177944	0.749717	0.992152	Bola3	UP
ENSMUSG00000025381	0.050925	0.000964055	0.0432074	0.0316988	2.04139	0.177985	0.749616	0.992152	Cnpy2	UP
ENSMUSG00000026816	0.040514	0.00600205	0.0744005	0.0403055	2.04128	0.178	0.74958	0.992152	Gtf3c5	UP
ENSMUSG00000032121	0.0648174	0.0365277	0.00480223	0.0353824	2.04117	0.178014	0.749546	0.992152	Tmem218	UP
ENSMUSG00000032418	0.0445929	0.000664014	0.0404138	0.0285569	2.03999	0.178168	0.74917	0.992152	Me1	UP
ENSMUSG00000028128	0.13095	0.0334537	0.0339622	0.066122	2.0399	0.178181	0.749139	0.992152	F3	UP
ENSMUSG00000033031	0.00419846	0.0566343	0.0867974	0.0492101	2.03925	0.178266	0.748932	0.992152	Cip2a	UP
ENSMUSG00000034345	0.0091075	0.0147674	0.0457195	0.0231981	2.03875	0.178331	0.748774	0.992152	Gtf2h5	UP
ENSMUSG00000039067	0.0394569	0.00654062	0.0145761	0.0201912	2.03783	0.178452	0.748479	0.992152	Psmd7	UP
ENSMUSG00000025408	0.0205412	0.0012093	0.0299305	0.017227	2.03748	0.178498	0.748367	0.992152	Ddit3	UP
ENSMUSG00000015879	0.0255763	0.053729	0.00574916	0.0283515	2.03676	0.178592	0.748138	0.992152	Fam184b	UP
ENSMUSG00000048794	0.17762	0.0918897	0.0159046	0.0951382	2.03672	0.178597	0.748125	0.992152	Cfap100	UP
ENSMUSG00000084071	0.163242	0.00869161	0.102793	0.0915753	2.03655	0.178619	0.748071	0.992152	Gm13378	UP
ENSMUSG00000029672	0.00710517	0.0303352	0.0646696	0.0340367	2.03567	0.178735	0.74779	0.992152	Fam3c	UP
ENSMUSG00000031227	0.0373889	0.005406	0.0686445	0.0371465	2.03478	0.178852	0.747507	0.992152	Magee1	UP
ENSMUSG00000037254	0.256735	0.0041535	0.289892	0.183593	2.03475	0.178856	0.747497	0.992152	Itih2	UP
ENSMUSG00000042109	0.0157207	0.0265073	0.00165447	0.0146275	2.03295	0.179092	0.746924	0.992152	Csdc2	UP
ENSMUSG00000022856	0.034567	0.00268112	0.0540265	0.0304249	2.03291	0.179097	0.746912	0.992152	Tmem41a	UP
ENSMUSG00000024339	0.141307	0.0385415	0.0339096	0.0712526	2.03274	0.17912	0.746855	0.992152	Tap2	UP
ENSMUSG00000047261	0.0183464	0.0167603	0.000221537	0.0117761	2.03198	0.179221	0.746611	0.992152	Gap43	UP
ENSMUSG00000041124	0.0596353	0.00108555	0.0699974	0.0435727	2.03106	0.179341	0.74632	0.992152	Msantd4	UP
ENSMUSG00000041205	0.0508066	0.000565823	0.0470976	0.0328233	2.03061	0.179401	0.746176	0.992152	Map6d1	UP
ENSMUSG00000019761	0.00125109	0.106271	0.0953719	0.0676312	2.0286	0.179666	0.745533	0.992152	Krt10	UP
ENSMUSG00000103310	0.0524279	0.0005411	0.0553247	0.0360979	2.02819	0.17972	0.745403	0.992152	Pcdha12	UP
ENSMUSG00000039179	0.240345	0.123151	0.0212554	0.12825	2.02617	0.179988	0.744755	0.992152	Tekt5	UP
ENSMUSG00000020440	0.03258	0.00290636	0.0531786	0.029555	2.02557	0.180068	0.744564	0.992152	Arf5	UP
ENSMUSG00000038375	0.0539799	0.00160929	0.0390761	0.0315551	2.02552	0.180075	0.744547	0.992152	Trp53inp2	UP
ENSMUSG00000028840	0.000381214	0.0434867	0.0448817	0.0295832	2.02534	0.180099	0.74449	0.992152	Zfp593	UP
ENSMUSG00000005447	0.000305384	0.0358672	0.0345212	0.0235646	2.02513	0.180126	0.744423	0.992152	Pafah1b3	UP
ENSMUSG00000035198	0.0551432	0.038511	0.00189451	0.0318496	2.02499	0.180145	0.744377	0.992152	Tubg1	UP
ENSMUSG00000003623	0.14842	0.0347809	0.04093	0.0747105	2.0248	0.18017	0.744317	0.992152	Crot	UP
ENSMUSG00000026150	0.00153158	0.0158431	0.0264157	0.0145968	2.02441	0.180222	0.744192	0.992152	Mff	UP
ENSMUSG00000017615	0.0251575	0.00592998	0.00689282	0.0126601	2.02404	0.180271	0.744073	0.992152	Tnfaip1	UP
ENSMUSG00000028949	0.046809	0.0141727	0.00983219	0.0236046	2.02273	0.180445	0.743656	0.992152	Smarcd3	UP
ENSMUSG00000070348	0.20154	0.0314958	0.0755896	0.102875	2.01921	0.180914	0.742529	0.992152	Ccnd1	UP
ENSMUSG00000005973	0.0935774	0.0409643	0.0112531	0.0485983	2.01908	0.180932	0.742485	0.992152	Rcn1	UP
ENSMUSG00000017188	0.0263915	0.0127295	0.0746635	0.0379282	2.01893	0.180952	0.742437	0.992152	Coa3	UP
ENSMUSG00000020308	0.140289	0.0485174	0.024646	0.0711509	2.0185	0.181009	0.742301	0.992152	Tpgs1	UP
ENSMUSG00000103609	0.0918276	0.0131991	0.0361966	0.0470744	2.01685	0.18123	0.741769	0.992152	Gm37022	UP
ENSMUSG00000034789	0.0348409	0.0171007	0.00328795	0.0184099	2.01596	0.181348	0.741487	0.992152	Rab24	UP
ENSMUSG00000047989	0.0481501	0.0101894	0.0143434	0.0242276	2.01541	0.181423	0.741308	0.992152	Ino80c	UP
ENSMUSG00000028883	0.0567979	0.0286734	0.164238	0.0832366	2.01509	0.181466	0.741206	0.992152	Sema3a	UP
ENSMUSG00000036781	0.0517444	0.119056	0.014353	0.0617179	2.0147	0.181518	0.74108	0.992152	Rps27l	UP
ENSMUSG00000109946	0.0549765	0.00564592	0.0258642	0.0288289	2.01355	0.181672	0.740711	0.992152	Brd3os	UP
ENSMUSG00000039488	0.0425605	0.000182127	0.0422087	0.0283171	2.01289	0.18176	0.740502	0.992152	Cntn5	UP
ENSMUSG00000048234	0.0274706	0.0407211	0.00145142	0.0232144	2.01265	0.181792	0.740425	0.992152	Rnf149	UP
ENSMUSG00000053931	0.109083	0.0273126	0.027709	0.0547016	2.01175	0.181914	0.740135	0.992152	Cnn3	UP
ENSMUSG00000032010	0.0659976	0.00357122	0.03958	0.0363829	2.01103	0.182011	0.739903	0.992152	Usp2	UP
ENSMUSG00000037014	0.0660591	0.0181297	0.0152234	0.0331374	2.0105	0.182083	0.739731	0.992152	Sstr4	UP
ENSMUSG00000022889	0.0235409	0.00061163	0.0169445	0.013699	2.01009	0.182137	0.739601	0.992152	Mrpl39	UP
ENSMUSG00000060240	0.0211782	0.00202352	0.0359973	0.019733	2.00662	0.182606	0.738485	0.992152	Cend1	UP
ENSMUSG00000046792	0.0328636	0.00856616	0.00794588	0.0164585	2.00604	0.182683	0.738301	0.992152	Zfp787	UP
ENSMUSG00000013593	0.0460418	0.000763363	0.0577911	0.0348655	2.00548	0.18276	0.738119	0.992152	Ndufs2	UP
ENSMUSG00000057841	0.0855571	0.0199343	0.0230044	0.0428319	2.00327	0.183058	0.73741	0.992152	Rpl32	UP
ENSMUSG00000038462	0.0694545	0.000603365	0.0575764	0.0425448	2.00218	0.183207	0.737059	0.992152	Uqcrfs1	UP
ENSMUSG00000059203	0.0983725	0.0148105	0.0369426	0.0500419	2.00203	0.183228	0.737008	0.992152	Il1rapl2	UP
ENSMUSG00000024778	0.112261	0.0122145	0.198311	0.107595	2.00096	0.183373	0.736664	0.992152	Fas	UP
ENSMUSG00000046519	2.16611e-05	0.0451228	0.0439593	0.0297013	2.00095	0.183375	0.736661	0.992152	Golph3l	UP
ENSMUSG00000071497	0.00281708	0.0345779	0.0570769	0.0314906	2.00076	0.1834	0.7366	0.992152	Nutf2	UP
ENSMUSG00000074737	0.0562583	0.204941	0.0464354	0.102545	1.99984	0.183525	0.736304	0.992152	C530025M09Rik	UP
ENSMUSG00000034265	0.0782077	0.0169249	0.0223535	0.039162	1.99953	0.183568	0.736204	0.992152	Zdhhc14	UP
ENSMUSG00000007837	0.0236355	0.0914046	0.0220302	0.0456901	1.99852	0.183705	0.735879	0.992152	Prrg2	UP
ENSMUSG00000087694	0.219542	0.0888033	0.0289287	0.112425	1.99765	0.183824	0.735598	0.992152	A530058N18Rik	UP
ENSMUSG00000050530	0.0298664	0.000207276	0.0354286	0.0218341	1.99727	0.183875	0.735476	0.992152	Fam171a1	UP
ENSMUSG00000005510	0.0230282	0.00553411	0.0512848	0.0266157	1.99693	0.183922	0.735365	0.992152	Ndufs3	UP
ENSMUSG00000027293	0.00707908	0.0872068	0.0443352	0.046207	1.996	0.184049	0.735067	0.992152	Ehd4	UP
ENSMUSG00000042502	0.00224835	0.0214973	0.037835	0.0205269	1.99592	0.18406	0.735041	0.992152	Cd2bp2	UP
ENSMUSG00000019782	0.0447352	-3.00786e-05	0.0472293	0.0306448	1.99584	0.184071	0.735016	0.992152	Rwdd1	UP
ENSMUSG00000071649	0.0277525	0.00494054	0.0563589	0.029684	1.99562	0.184101	0.734944	0.992152	B3gat3	UP
ENSMUSG00000030357	0.00144606	0.0238922	0.0373384	0.0208922	1.99558	0.184106	0.734932	0.992152	Fkbp4	UP
ENSMUSG00000043165	0.1312	0.0831064	0.00529524	0.0732006	1.99557	0.184107	0.734929	0.992152	Lor	UP
ENSMUSG00000002014	0.0520494	0.0441853	0.00022542	0.0321534	1.99406	0.184314	0.734441	0.992152	Ssr4	UP
ENSMUSG00000037971	0.0648266	0.00801754	0.0269789	0.0332743	1.99263	0.18451	0.733979	0.992152	1110032A03Rik	UP
ENSMUSG00000044949	0.00940464	0.0491528	0.0153694	0.0246423	1.99119	0.184707	0.733516	0.992152	Ubtd2	UP
ENSMUSG00000032394	0.0558201	0.147063	0.0212554	0.0747129	1.99096	0.184739	0.733442	0.992152	Igdcc3	UP
ENSMUSG00000056486	0.0353963	0.00396587	0.0637467	0.0343696	1.99073	0.184771	0.733365	0.992152	Chn1	UP
ENSMUSG00000071076	0.0283147	0.030151	0.117798	0.0587546	1.98989	0.184886	0.733097	0.992152	Jund	UP
ENSMUSG00000023391	0.144961	0.0165628	0.062648	0.074724	1.98978	0.184902	0.733058	0.992152	Dlx2	UP
ENSMUSG00000041945	0.0320351	0.0536709	0.00260474	0.0294369	1.98916	0.184987	0.73286	0.992152	Mfsd9	UP
ENSMUSG00000046719	0.281217	0.0523343	0.0895073	0.14102	1.98856	0.185069	0.732666	0.992152	Nxph3	UP
ENSMUSG00000103400	0.0871224	0.29841	0.0617514	0.149095	1.9875	0.185215	0.732324	0.992152	Gm15853	UP
ENSMUSG00000032312	0.101195	0.0463761	0.0101591	0.0525769	1.98687	0.185302	0.73212	0.992152	Csk	UP
ENSMUSG00000030862	0.24603	0.090658	0.0369122	0.124533	1.98623	0.18539	0.731915	0.992152	Cpxm2	UP
ENSMUSG00000032612	0.0130407	0.0109038	3.74964e-05	0.00799399	1.9857	0.185464	0.73174	0.992152	Usp4	UP
ENSMUSG00000035960	0.0560195	0.00215126	0.0825066	0.0468924	1.9835	0.185767	0.731032	0.992152	Apex1	UP
ENSMUSG00000003161	0.038853	0.00205719	0.0223839	0.021098	1.98262	0.185889	0.730746	0.992152	Sri	UP
ENSMUSG00000044715	0.0253418	0.00150125	0.0402225	0.0223552	1.98234	0.185928	0.730655	0.992152	Gskip	UP
ENSMUSG00000030103	0.13802	0.0578068	0.0163926	0.0707399	1.98143	0.186054	0.730361	0.992152	Bhlhe40	UP
ENSMUSG00000037463	0.0419769	0.34387	0.141829	0.175892	1.98082	0.186139	0.730163	0.992152	Fbxo27	UP
ENSMUSG00000033022	0.047938	0.000223209	0.0590138	0.035725	1.9807	0.186155	0.730125	0.992152	Cdo1	UP
ENSMUSG00000008301	0.0689082	8.14431e-05	0.0576853	0.042225	1.98059	0.18617	0.73009	0.992152	Phax	UP
ENSMUSG00000084925	0.153264	0.0598909	0.0205914	0.0779154	1.9803	0.186211	0.729994	0.992152	1810062O18Rik	UP
ENSMUSG00000045767	0.01716	0.00361905	0.0372875	0.0193555	1.97888	0.186408	0.729535	0.992152	B230219D22Rik	UP
ENSMUSG00000008668	0.0599477	0.021444	0.00926756	0.0302198	1.97852	0.186459	0.729418	0.992152	Rps18	UP
ENSMUSG00000043415	0.00265723	0.0937122	0.0620136	0.0527943	1.97832	0.186486	0.729354	0.992152	Otud1	UP
ENSMUSG00000029614	0.0550129	0.00655785	0.0228731	0.028148	1.97748	0.186603	0.729082	0.992152	Rpl6	UP
ENSMUSG00000030868	0.00132724	0.0157427	0.0269907	0.0146869	1.97745	0.186607	0.729072	0.992152	Dctn5	UP
ENSMUSG00000028673	0.121925	0.0283409	0.0316244	0.06063	1.97737	0.186619	0.729045	0.992152	Fuca1	UP
ENSMUSG00000043670	0.0462001	0.000578203	0.0608585	0.035879	1.97674	0.186705	0.728844	0.992152	Diras1	UP
ENSMUSG00000036273	0.134016	0.0368466	0.0291827	0.0666818	1.97636	0.186759	0.728719	0.992152	Lrrk2	UP
ENSMUSG00000028914	0.0307122	0.00671342	0.00840759	0.0152777	1.97573	0.186847	0.728515	0.992152	Casp9	UP
ENSMUSG00000086680	0.0184958	0.312207	0.171793	0.167499	1.97488	0.186965	0.728241	0.992152	Gm11592	UP
ENSMUSG00000041697	0.0713028	-0.000154463	0.0605712	0.0439065	1.97357	0.187148	0.727815	0.992152	Cox6a1	UP
ENSMUSG00000046229	0.196047	-0.000653084	0.169047	0.121481	1.9733	0.187186	0.727726	0.992152	Scand1	UP
ENSMUSG00000028138	0.00429507	0.0115224	0.0305912	0.0154695	1.9723	0.187326	0.727403	0.992152	Adh5	UP
ENSMUSG00000035517	0.0319148	0.000582375	0.0438935	0.0254636	1.97205	0.187361	0.727321	0.992152	Tdrd7	UP
ENSMUSG00000059713	0.0184679	0.0127506	0.0633222	0.0315136	1.97087	0.187527	0.726937	0.992152	Rcan3	UP
ENSMUSG00000044461	0.121055	0.0159162	0.0472537	0.0614082	1.97042	0.187589	0.726792	0.992152	Shisa2	UP
ENSMUSG00000049122	0.0202599	0.0166936	0.0754346	0.0374627	1.97029	0.187608	0.726749	0.992152	Frmd3	UP
ENSMUSG00000036030	0.406982	0.132123	0.0712061	0.203437	1.96975	0.187683	0.726576	0.992152	Prtg	UP
ENSMUSG00000040490	0.0698524	0.00732462	0.0306196	0.0359322	1.96947	0.187722	0.726484	0.992152	Lrfn2	UP
ENSMUSG00000038605	0.0122983	0.0363547	0.0933882	0.0473471	1.96908	0.187777	0.726358	0.992152	Samd10	UP
ENSMUSG00000035863	0.0239425	0.000416512	0.0329967	0.0191186	1.96907	0.187778	0.726355	0.992152	Palm	UP
ENSMUSG00000000295	0.0327363	0.0108901	0.00552094	0.0163824	1.96845	0.187865	0.726154	0.992152	Hddc2	UP
ENSMUSG00000021039	0.0453203	0.00168233	0.0682371	0.0384132	1.96783	0.187953	0.725951	0.992152	Snw1	UP
ENSMUSG00000032314	0.0528789	-0.000109195	0.0642024	0.0389907	1.96711	0.188054	0.725717	0.992152	Etfa	UP
ENSMUSG00000023972	0.0484354	0.0586805	-0.000117338	0.0356662	1.96675	0.188104	0.725602	0.992152	Ptk7	UP
ENSMUSG00000016028	0.0450353	-0.000174497	0.0380123	0.0276244	1.96664	0.188121	0.725564	0.992152	Celsr1	UP
ENSMUSG00000061894	0.00871347	0.0603847	0.0221886	0.0304289	1.96636	0.188159	0.725474	0.992152	Zscan20	UP
ENSMUSG00000025512	0.00211322	0.013933	0.0279036	0.0146499	1.96547	0.188285	0.725184	0.992152	Chid1	UP
ENSMUSG00000037072	0.0025251	0.0420228	0.0686648	0.0377376	1.9642	0.188464	0.724771	0.992152	Selenof	UP
ENSMUSG00000028851	0.0587239	0.00876318	0.0210539	0.0295137	1.96366	0.188539	0.724598	0.992152	Nudc	UP
ENSMUSG00000016344	0.0590941	0.0016642	0.0380281	0.0329288	1.96315	0.188613	0.72443	0.992152	Ppdpf	UP
ENSMUSG00000024176	0.259013	0.250985	-0.00328346	0.168905	1.96115	0.188894	0.723781	0.992152	Sox8	UP
ENSMUSG00000073705	0.048459	0.0503499	-0.000633788	0.032725	1.96095	0.188923	0.723716	0.992152	Cenps	UP
ENSMUSG00000031785	0.0661853	0.0117252	0.0210107	0.0329737	1.9603	0.189015	0.723504	0.992152	Adgrg1	UP
ENSMUSG00000026259	0.0830218	0.0317862	0.0110205	0.0419428	1.96027	0.189018	0.723496	0.992152	Ngef	UP
ENSMUSG00000027637	0.0136683	0.0257905	0.0795984	0.0396857	1.95874	0.189235	0.722997	0.992152	Rab5if	UP
ENSMUSG00000037653	0.19751	0.0528822	0.0429679	0.0977867	1.95794	0.18935	0.722736	0.992152	Kctd8	UP
ENSMUSG00000025142	0.02147	0.0351922	0.00124484	0.0193024	1.95774	0.189378	0.722671	0.992152	Aspscr1	UP
ENSMUSG00000042116	0.0533449	-0.00065239	0.0593247	0.0373391	1.95759	0.189399	0.722622	0.992152	Vwa1	UP
ENSMUSG00000029910	0.00354822	0.0549597	0.0919014	0.0501364	1.95699	0.189484	0.722428	0.992152	Mad2l1	UP
ENSMUSG00000070493	0.00663542	0.0341646	0.0740055	0.0382685	1.95687	0.189502	0.722386	0.992152	Chchd2	UP
ENSMUSG00000051499	0.208594	0.10832	0.0135868	0.110167	1.95674	0.18952	0.722345	0.992152	Zfp786	UP
ENSMUSG00000047423	0.102335	0.0358953	0.0155491	0.0512598	1.95616	0.189603	0.722155	0.992152	AI837181	UP
ENSMUSG00000072612	0.0316531	0.0566202	0.0028649	0.0303794	1.95606	0.189616	0.722125	0.992152	Gm10382	UP
ENSMUSG00000034278	0.085563	0.0254397	0.0163529	0.0424519	1.95499	0.189768	0.721776	0.992152	Dnajc17	UP
ENSMUSG00000078234	0.202167	0.0227488	0.0835931	0.102836	1.95211	0.19018	0.720835	0.992152	Klhdc7a	UP
ENSMUSG00000013089	0.103409	0.0215521	0.0284585	0.0511399	1.95112	0.19032	0.720515	0.992152	Etv5	UP
ENSMUSG00000024570	0.0486153	0.00110864	0.0315699	0.027098	1.95018	0.190455	0.720208	0.992152	Rbfa	UP
ENSMUSG00000044646	0.103265	0.0567967	0.00535264	0.055138	1.94993	0.190491	0.720125	0.992152	Zbtb7c	UP
ENSMUSG00000086358	0.0164043	0.185303	0.0851192	0.0956089	1.94968	0.190526	0.720045	0.992152	Gm13270	UP
ENSMUSG00000078868	0.282967	0.306438	-0.00465729	0.194916	1.94884	0.190647	0.71977	0.992152	Gm14412	UP
ENSMUSG00000007021	0.0121546	0.00807508	0.0416984	0.0206427	1.94862	0.190679	0.719698	0.992152	Syngr3	UP
ENSMUSG00000045215	-0.00075033	0.0584896	0.0512695	0.0363363	1.94727	0.190872	0.719259	0.992152	Asxl3	UP
ENSMUSG00000112808	0.341877	0.0954853	0.0695236	0.168962	1.94698	0.190914	0.719162	0.992152	Gm4739	UP
ENSMUSG00000025521	0.0455646	0.000213375	0.0616967	0.0358249	1.94651	0.190981	0.719009	0.992152	Tmem192	UP
ENSMUSG00000024084	0.0225803	0.00632794	0.0554552	0.0281212	1.94612	0.191038	0.71888	0.992152	Qpct	UP
ENSMUSG00000069755	0.00637074	0.100657	0.0517075	0.0529117	1.94352	0.191412	0.718031	0.992152	Zfp125	UP
ENSMUSG00000029767	0.00552974	0.00638895	0.0248869	0.0122685	1.94305	0.191479	0.717878	0.992152	Calu	UP
ENSMUSG00000022340	0.0064415	0.0151621	0.0433866	0.0216634	1.94299	0.191488	0.717859	0.992152	Sybu	UP
ENSMUSG00000054934	0.132403	0.000298812	0.0977766	0.0768262	1.94262	0.191541	0.717737	0.992152	Kcnmb4	UP
ENSMUSG00000053801	0.0292393	0.00268918	0.05343	0.0284528	1.94179	0.191661	0.717467	0.992152	Grwd1	UP
ENSMUSG00000047496	-0.00101387	0.0644696	0.0746804	0.0460454	1.94173	0.191669	0.717449	0.992152	Rnf152	UP
ENSMUSG00000110653	0.265168	0.0640296	0.062648	0.130615	1.94144	0.191712	0.717352	0.992152	Gm34418	UP
ENSMUSG00000005681	0.316733	0.117474	0.0424447	0.158884	1.94134	0.191726	0.717319	0.992152	Apoa2	UP
ENSMUSG00000096014	0.097834	-0.000908434	0.0795136	0.058813	1.93939	0.192007	0.716684	0.992152	Sox1	UP
ENSMUSG00000028619	0.0124429	0.0110343	0.0491876	0.0242216	1.93934	0.192015	0.716665	0.992152	Tceanc2	UP
ENSMUSG00000116594	0.0954481	0.0597656	0.00242434	0.052546	1.93931	0.192019	0.716657	0.992152	Gm49601	UP
ENSMUSG00000063576	0.0306362	0.00189726	0.0157056	0.0160797	1.9377	0.192251	0.71613	0.992152	Klhdc3	UP
ENSMUSG00000040747	0.376007	-0.000911214	0.284497	0.219864	1.93705	0.192346	0.715917	0.992152	Cd53	UP
ENSMUSG00000045948	0.0348348	0.000642614	0.0514793	0.0289856	1.93704	0.192348	0.715912	0.992152	Mrps12	UP
ENSMUSG00000033059	0.039487	0.0032576	0.071041	0.0379285	1.93682	0.19238	0.715841	0.992152	Pygb	UP
ENSMUSG00000107481	0.0159042	0.0123449	0.059156	0.029135	1.93645	0.192434	0.715719	0.992152	4833403J16Rik	UP
ENSMUSG00000034932	0.136946	0.0137553	0.0584418	0.0697142	1.93619	0.192471	0.715636	0.992152	Mrpl54	UP
ENSMUSG00000032224	0.0281518	0.00356076	0.0556345	0.0291157	1.93587	0.192518	0.71553	0.992152	Fam81a	UP
ENSMUSG00000022951	0.0995457	0.0049103	0.0542463	0.0529008	1.93583	0.192523	0.715517	0.992152	Rcan1	UP
ENSMUSG00000021756	0.0151773	0.0238937	0.0812231	0.040098	1.93562	0.192554	0.715447	0.992152	Il6st	UP
ENSMUSG00000031584	-0.00161844	0.0785669	0.0871265	0.0546917	1.93508	0.192632	0.715271	0.992152	Gsr	UP
ENSMUSG00000078201	0.04176	0.0568014	-1.14687e-05	0.03285	1.93295	0.192942	0.714572	0.992152	Tmem203	UP
ENSMUSG00000015766	0.0838844	0.00720051	0.0379133	0.0429994	1.92975	0.193408	0.713526	0.992152	Eps8	UP
ENSMUSG00000059278	0.104655	0.0316672	0.0186138	0.0516454	1.92912	0.1935	0.71332	0.992152	Naa38	UP
ENSMUSG00000029617	0.0220924	-0.00017566	0.0289662	0.016961	1.92846	0.193597	0.713102	0.992152	Ccz1	UP
ENSMUSG00000024640	0.0988049	0.00146629	0.0646323	0.0549678	1.9279	0.193678	0.712919	0.992152	Psat1	UP
ENSMUSG00000021266	0.0140235	0.00231985	0.0299273	0.0154236	1.92788	0.193682	0.712912	0.992152	Wars	UP
ENSMUSG00000030519	0.00193437	0.00847121	0.0198299	0.0100785	1.92774	0.193702	0.712866	0.992152	Apba2	UP
ENSMUSG00000028955	0.0936209	0.0711383	-0.000566607	0.0547308	1.92713	0.193792	0.712664	0.992152	Vamp3	UP
ENSMUSG00000003970	0.05221	0.00901381	0.0160782	0.0257673	1.92614	0.193936	0.712341	0.992152	Rpl8	UP
ENSMUSG00000050312	-0.000775098	0.0336739	0.0308509	0.0212499	1.92435	0.194199	0.711754	0.992152	Nsun3	UP
ENSMUSG00000004945	0.000238756	0.0488117	0.069624	0.0395581	1.92429	0.194207	0.711734	0.992152	Tmem242	UP
ENSMUSG00000087679	0.064258	0.00436904	0.0313339	0.0333203	1.92414	0.194229	0.711685	0.992152	Tmem250-ps	UP
ENSMUSG00000048175	0.0823457	0.0107086	0.0302994	0.0411179	1.92359	0.194311	0.711503	0.992152	Asb8	UP
ENSMUSG00000059323	0.0267683	0.0724394	0.0093273	0.0361784	1.92268	0.194445	0.711204	0.992152	Tonsl	UP
ENSMUSG00000086296	0.426313	0.258774	0.0108913	0.231993	1.92258	0.194459	0.711172	0.992152	D030055H07Rik	UP
ENSMUSG00000020171	0.0451183	-0.000957759	0.0535944	0.032585	1.92254	0.194465	0.711158	0.992152	Yeats4	UP
ENSMUSG00000078851	0.116338	0.0324552	0.0226628	0.0571521	1.92251	0.194469	0.71115	0.992152	H2aw	UP
ENSMUSG00000046844	0.0904968	0.00148021	0.136309	0.0760953	1.92246	0.194476	0.711133	0.992152	Vat1l	UP
ENSMUSG00000078317	0.128449	0.00440188	0.0741481	0.0689996	1.92191	0.194559	0.71095	0.992152	F8a	UP
ENSMUSG00000039206	0.022483	0.0359738	0.000731853	0.0197296	1.9218	0.194575	0.710914	0.992152	Daglb	UP
ENSMUSG00000109715	0.0687215	0.00859682	0.137873	0.0717303	1.92054	0.19476	0.710501	0.992152	Gm45606	UP
ENSMUSG00000085635	0.000842095	0.0801391	0.0531085	0.0446966	1.92043	0.194776	0.710464	0.992152	Gm14565	UP
ENSMUSG00000097615	0.04294	0.0717319	0.00194263	0.0388715	1.91969	0.194885	0.710221	0.992152	Gm2061	UP
ENSMUSG00000040972	0.0060101	0.0190026	0.00311735	0.00937669	1.91954	0.194908	0.710171	0.992152	Igsf21	UP
ENSMUSG00000022787	0.0454214	0.00545116	0.0903939	0.0470888	1.91925	0.19495	0.710076	0.992152	Wdr53	UP
ENSMUSG00000029198	0.0037165	0.00372622	0.0158887	0.00777714	1.91754	0.195202	0.709516	0.992152	Grpel1	UP
ENSMUSG00000079177	0.0532579	0.0425303	-0.000804291	0.0316613	1.9159	0.195445	0.708975	0.992152	Fam228a	UP
ENSMUSG00000057388	0.0380737	-0.00113925	0.0397332	0.0255559	1.91342	0.195814	0.708157	0.992152	Mrpl18	UP
ENSMUSG00000023967	0.0908865	0.0289248	0.0145678	0.044793	1.91289	0.195892	0.707983	0.992152	Mrps18a	UP
ENSMUSG00000017858	0.0080782	0.0337423	0.0813833	0.0410679	1.91227	0.195984	0.707779	0.992152	Ift52	UP
ENSMUSG00000053279	0.201665	0.0044439	0.122351	0.109487	1.91093	0.196184	0.707337	0.992152	Aldh1a1	UP
ENSMUSG00000000552	0.0983647	0.00495495	0.0511884	0.0515027	1.90995	0.19633	0.707013	0.992152	Zfp385a	UP
ENSMUSG00000027074	0.288732	0.0110001	0.159829	0.153187	1.90904	0.196465	0.706714	0.992152	Slc43a3	UP
ENSMUSG00000014846	0.215326	0.0707136	0.0325408	0.106194	1.90763	0.196676	0.706249	0.992152	Tppp3	UP
ENSMUSG00000083844	0.0890417	0.027542	0.0146896	0.0437578	1.90716	0.196745	0.706095	0.992152	Ube2d-ps	UP
ENSMUSG00000033420	0.114327	0.00798033	0.0538287	0.0587119	1.90645	0.196852	0.70586	0.992152	Antxr1	UP
ENSMUSG00000036949	0.203001	0.0204379	0.0829143	0.102118	1.90629	0.196876	0.705807	0.992152	Slc39a12	UP
ENSMUSG00000048826	0.129553	0.0130764	0.0528515	0.0651605	1.90624	0.196883	0.705793	0.992152	Dact2	UP
ENSMUSG00000063019	0.011659	0.00435963	0.032896	0.0163049	1.905	0.197069	0.705381	0.992152	Manbal	UP
ENSMUSG00000057134	0.051654	-0.00167768	0.0559992	0.0353252	1.90495	0.197076	0.705365	0.992152	Ado	UP
ENSMUSG00000087018	0.140028	0.000268706	0.0950731	0.0784567	1.90467	0.197118	0.705275	0.992152	2900072N19Rik	UP
ENSMUSG00000050248	0.0660634	0.00594406	0.0281925	0.0334	1.90322	0.197335	0.704795	0.992152	Evc2	UP
ENSMUSG00000054312	0.107173	0.0402306	0.0127056	0.0533696	1.90263	0.197424	0.704601	0.992152	Mrps21	UP
ENSMUSG00000004207	0.0153933	0.00946713	0.053101	0.0259872	1.90181	0.197547	0.704329	0.992152	Psap	UP
ENSMUSG00000037824	-0.00149411	0.0447157	0.0490674	0.030763	1.9016	0.197578	0.704261	0.992152	Tspan14	UP
ENSMUSG00000018449	0.0544494	0.0236215	0.0046561	0.0275757	1.90054	0.197739	0.703909	0.992152	Rpain	UP
ENSMUSG00000029146	0.0731561	0.0154636	0.018339	0.0356529	1.89947	0.1979	0.703555	0.992152	Snx17	UP
ENSMUSG00000017404	0.0340288	0.00246107	0.0156679	0.0173859	1.89943	0.197905	0.703543	0.992152	Rpl19	UP
ENSMUSG00000049421	0.0475089	-0.00123096	0.0401475	0.0288085	1.89913	0.19795	0.703444	0.992152	Zfp260	UP
ENSMUSG00000084790	0.295151	-0.00798101	0.252672	0.179947	1.89896	0.197976	0.703388	0.992152	Gm15879	UP
ENSMUSG00000027171	0.151005	0.088961	0.00353673	0.0811676	1.89873	0.198011	0.703311	0.992152	Prrg4	UP
ENSMUSG00000012428	0.410155	0.158544	0.045274	0.204658	1.89804	0.198115	0.703082	0.992152	Steap4	UP
ENSMUSG00000032434	0.111421	0.0058425	0.0563079	0.0578573	1.89772	0.198164	0.702976	0.992152	Cmtm6	UP
ENSMUSG00000050896	0.00977971	0.0376838	0.00762943	0.0183643	1.8972	0.198241	0.702807	0.992152	Rtn4rl2	UP
ENSMUSG00000044600	0.0123074	0.0162792	0.0618518	0.0301461	1.89667	0.198321	0.702631	0.992152	Smim7	UP
ENSMUSG00000036887	0.109576	0.273644	0.0278859	0.137035	1.89641	0.198361	0.702544	0.992152	C1qa	UP
ENSMUSG00000018446	-0.00132769	0.0357508	0.0370157	0.023813	1.89358	0.198789	0.701608	0.992152	C1qbp	UP
ENSMUSG00000055745	0.0700383	8.35398e-05	0.0465426	0.0388881	1.89203	0.199024	0.701095	0.992152	Rtl6	UP
ENSMUSG00000032346	0.377667	0.135352	0.0474144	0.186811	1.89182	0.199056	0.701026	0.992152	Ooep	UP
ENSMUSG00000002844	0.0171173	0.0064574	0.0490592	0.0242113	1.8916	0.199089	0.700953	0.992152	Adprh	UP
ENSMUSG00000027203	0.0725112	0.000798807	0.113624	0.0623113	1.89013	0.199312	0.700466	0.992152	Dut	UP
ENSMUSG00000028753	0.240431	0.07085	0.0409196	0.1174	1.88992	0.199344	0.700396	0.992152	Vwa5b1	UP
ENSMUSG00000054383	0.142344	0.116626	-0.00372769	0.085081	1.88982	0.19936	0.700363	0.992152	Pnma1	UP
ENSMUSG00000032020	0.0322342	0.000642614	0.0522772	0.0283847	1.88861	0.199543	0.699963	0.992152	Ubash3b	UP
ENSMUSG00000047123	0.0606492	0.00920769	0.0192768	0.0297112	1.88766	0.199688	0.699647	0.992152	Ticam1	UP
ENSMUSG00000063953	0.100613	0.0284127	0.0180318	0.0490192	1.8875	0.199713	0.699595	0.992152	Amd2	UP
ENSMUSG00000030982	0.0121422	0.00333727	0.0313921	0.0156238	1.88609	0.199928	0.699127	0.992152	Vps35l	UP
[truncated: 14,893 more rows]

## Sheet: 2h (ABSlog2FC>0.25, p<0.05)
	WT_2h_1	WT_2h_2	WT_2h_3	Average ABS(log2FC)	WT_2h_stat	WT_2h_p	WT_2h_padj	WT_2h_symbol	Up/Down
[truncated: 32 more rows]

[truncated: 4 more sheets: 4h unfiltered, 4h (ABSlog2FC>0.25, p<0.05), 24hr unfiltered, 24h (ABSlog2FC>0.25, p<0.05)]
