# Supplementary material for: Chemo-omic pipeline enables discovery of prion synaptotoxic pathways and inhibitory drugs
Source: PLoS Pathog. 2026 Jun 18;22(6):e1014314. doi: 10.1371/journal.ppat.1014314 (PMC13278431; doi:10.1371/journal.ppat.1014314)
Supplement: S5 Table — 2, 4, and 24 h of PrPSc treatment. Pathways were filtered for adjusted p-values <0.05, and the top 20 pathways were then ranked based on NES. (XLSX) [file ppat.1014314.s005.xlsx]

## Sheet: 30m gsea_full_table
pathway	pval	padj	log2err	ES	NES	size	leadingEdge
RIBOSOMAL_SUBUNIT	5.63907e-50	6.53568e-47	1.84285	0.745047	3.726	166	Rpl13|Isg15|Rps29|Rpl3l|Rpl12|Rps16|Rpl18|Rpl37a|Rps20|Rpsa|Rpl36|Rps21|Mrps12|Rplp1|Mrpl34|Rps5|Rplp2|Mrps24|Rps15|Mrpl54|Rps17|Mrpl14|Rps19|Mpv17l2|Mrps21|Rpl34|Rpl13a|Rps27a|Uba52|Rpl38|Rps27|Rpl14|Rps25|Rpl18a|Rps28|Mrpl33|Rpl11|Rpl29|B3galt4|Mrpl55|Mrpl52|Mrpl58|Rps7|Mrps18a|Rps8|Rps10|Rps12|Mrpl20|Rps24|Mrpl41|Mrps16|Rps18|Rpl35a|Rpl37|Rpl36al|Rpl26|Mrpl12|Mrpl21|Rps27l|Rpl31|Rpl32|Mrpl28|M…
STRUCTURAL_CONSTITUENT_OF_RIBOSOME	2.45941e-46	2.13784e-43	1.77415	0.750927	3.70214	151	Rpl13|Isg15|Rps29|Rpl3l|Rpl12|Rps16|Rpl18|Rpl37a|Rps20|Rpsa|Rpl36|Rps21|Mrps12|Rplp1|Mrpl34|Rps5|Rplp2|Mrps24|Rps15|Mrpl54|Rps17|Mrpl14|Rps19|Mrps21|Rpl34|Rpl13a|Rps27a|Uba52|Rpl38|Rps27|Rpl14|Rps25|Rpl18a|Rps28|Mrpl33|Rpl11|Rpl29|Mrpl55|Mrpl52|Rps7|Mrps18a|Rps8|Ndufa7|Rps10|Rps12|Mrpl20|Rps24|Mrpl41|Mrps16|Rps18|Rpl35a|Rpl37|Rpl36al|Rpl26|Mrpl12|Mrpl21|Rps27l|Rpl31|Rpl32|Mrpl28|Rps26|Rpl8|Rps9|R…
MITOCHONDRIAL_PROTEIN_CONTAINING_COMPLEX	1e-50	1.7385e-47		0.683182	3.6186	249	Timm13|mt-Nd3|Romo1|Cox4i2|Ndufb7|Ndufa11|Ndufa2|Cox6a2|Uqcrq|Ndufc1|Mrps12|Mrpl34|Ndufs6|Mrps24|Mrpl54|Mrpl14|Ndufa13|Mpv17l2|Ndufv3|Mrps21|Timm8b|Ndufa4|Cox5b|Tomm5|Cox6a1|Ndufs7|Cox7a2|Ndufa3|Tomm7|Cox4i1|Ndufc2|Mrpl33|Ndufb11|Cox6b1|Ndufa8|Uqcr10|Phb2|Ndufs5|Ndufa5|Mrpl55|Timm23|Mrpl52|Mrpl58|Ndufa1|Ndufa12|Cox7a1|Mrps18a|Micos10|Chchd10|Ndufa7|Mrpl20|Chchd6|Timm10|Micos13|Ndufs8|Cox8a|Mrpl41…
CYTOSOLIC_RIBOSOME	1.23129e-34	7.13535e-32	1.52971	0.796963	3.61505	91	Apod|Rpl13|Isg15|Rps29|Rpl3l|Rpl12|Rps16|Rpl18|Rpl37a|Rps20|Rpsa|Rpl36|Rps21|Rplp1|Rps5|Rplp2|Rps15|Rps17|Rps19|Rpl34|Rpl13a|Rps27a|Uba52|Rpl38|Rps27|Rpl14|Rps25|Rpl18a|Rps28|Rpl11|Rpl29|B3galt4|Rps7|Rps8|Rps10|Rps12|Rps24|Rps18|Rpl35a|Rpl37|Rpl36al|Rpl26|Rps27l|Rpl31|Rpl32|Rps26|Rpl8|Rps9|Rpl35|Rpl30|Rps11|Rpl19|Rpl28|Rpl10a|Rps14|Rpl27|Rpl36a|Rps3|Rpl21|Rplp0|Rpl6|Rps2|Zcchc17|Rpl23|Rpl27a|Rpl7…
RIBOSOME	9.77765e-45	6.79937e-42	1.74473	0.697643	3.57289	195	Apod|Rpl13|Isg15|Rps29|Rpl3l|Rpl12|Rps16|Rpl18|Rpl37a|Rps20|Rpsa|Rpl36|Rps21|Mt3|Mrps12|Rplp1|Mrpl34|Rps5|Rplp2|Mrps24|Rps15|Mrpl54|Rps17|Mrpl14|Rps19|Mpv17l2|Mrps21|Rpl34|Rpl13a|Rps27a|Uba52|Rpl38|Rps27|Rpl14|Rps25|Rpl18a|Rps28|Mrpl33|Rpl11|Rpl29|B3galt4|Mrpl55|Mrpl52|Mrpl58|Rps7|Mrps18a|Rps8|Ndufa7|Rps10|Rps12|Mrpl20|Rps24|Mrpl41|Mrps16|Rps18|Rpl35a|Rpl37|Rpl36al|Rpl26|Mrpl12|Mrpl21|Rps27l|Rpl3…
INNER_MITOCHONDRIAL_MEMBRANE_PROTEIN_COMPLEX	2.27511e-32	1.13008e-29	1.48157	0.712371	3.41331	126	mt-Nd3|Romo1|Cox4i2|Ndufb7|Ndufa11|Ndufa2|Cox6a2|Uqcrq|Ndufc1|Ndufs6|Ndufa13|Ndufv3|Ndufa4|Cox5b|Cox6a1|Ndufs7|Cox7a2|Ndufa3|Cox4i1|Ndufc2|Ndufb11|Cox6b1|Ndufa8|Uqcr10|Phb2|Ndufs5|Ndufa5|Timm23|Ndufa1|Ndufa12|Cox7a1|Micos10|Chchd10|Ndufa7|Chchd6|Timm10|Micos13|Ndufs8|Cox8a|Sdhd|Cox7c|Ndufb6|Ndufa6|Ndufb9|Ndufb2|Smdt1|Cox6c|Timm10b|mt-Co3|Uqcrh|Ndufb5|Ndufb10|mt-Co2|Cox7a2l|Ndufb4|Cyc1|Cox7b|Ndufb…
RESPIRASOME	4.00907e-28	1.26723e-25	1.38026	0.750944	3.40631	91	mt-Nd3|Cox4i2|Ndufb7|Ndufa11|Ndufa2|Cox6a2|Uqcrq|Ndufc1|Ndufs6|Ndufa13|Ndufv3|Ndufa4|Cox5b|Cox6a1|Ndufs7|Cox7a2|Ndufa3|Cox4i1|Ndufc2|Ndufb11|Cox6b1|Cox6b2|Ndufa8|Uqcr10|Ndufs5|Higd2a|Ndufa5|Ndufa1|Ndufa12|Cox7a1|Ndufa7|Ndufs8|Cox8a|Sdhd|Cox7c|Ndufb6|Ndufa6|Ndufb9|Ndufb2|Cox6c|mt-Co3|Uqcrh|Ndufb5|Ndufb10|mt-Co2|Cox7a2l|Ndufb4|Cyc1|Cox7b|Ndufb3|Rab5if|Ndufs4|Sdhb|Ndufb8|Surf1|Ndufv1|Uqcrc1|Cox5a|Nd…
LARGE_RIBOSOMAL_SUBUNIT	1.08956e-29	4.63987e-27	1.41728	0.732454	3.40159	105	Rpl13|Rpl3l|Rpl12|Rpl18|Rpl37a|Rpl36|Rplp1|Mrpl34|Rplp2|Mrpl54|Mrpl14|Mpv17l2|Rpl34|Rpl13a|Uba52|Rpl38|Rpl14|Rpl18a|Mrpl33|Rpl11|Rpl29|Mrpl55|Mrpl52|Mrpl58|Mrps18a|Mrpl20|Mrpl41|Rpl35a|Rpl37|Rpl36al|Rpl26|Mrpl12|Mrpl21|Rpl31|Rpl32|Mrpl28|Mrpl40|Rpl8|Rpl35|Mrpl2|Mrpl4|Rpl30|Mrpl48|Rpl19|Rpl28|Mrpl51|Rpl10a|Rpl27|Mrpl30|Rpl36a|Rpl21|Rplp0|Mrpl46|Mrpl42|Mrpl53|Rpl6|Mrpl18|Mrpl44|Mrpl15|Zcchc17|Mrpl5…
OXIDOREDUCTION_DRIVEN_ACTIVE_TRANSMEMBRANE_TRANSPORTER_ACTIVITY	8.19153e-24	2.03443e-21	1.26274	0.785902	3.37398	68	mt-Nd3|Cox4i2|Ndufb7|Ndufa2|Cox6a2|Ndufc1|Ndufs6|Ndufa13|Ndufv3|Ndufa4|Cox5b|Cox6a1|Ndufs7|Ndufa3|Cyb561d2|Cox4i1|Ndufc2|Cox6b1|Ndufa8|Uqcr10|Ndufs5|Ndufa5|Ndufa1|Ndufa12|Cox7a1|Ndufa7|Ndufs8|Cox8a|Ndufb6|Ndufa6|Ndufb9|Ndufb2|mt-Co3|Uqcrh|Ndufb5|Ndufb10|mt-Co2|Cox7a2l|Ndufb4|Cyc1|Cox7b|Ndufb3|Ndufs4|Ndufb8|Surf1|Ndufv1|Uqcrc1|Cox5a|Ndufs3|Ndufa10|Ndufv2
OXIDATIVE_PHOSPHORYLATION	1.71365e-28	5.95837e-26	1.38775	0.705138	3.33945	116	mt-Nd3|Cox4i2|Ndufb7|Ndufa2|Cox6a2|Uqcrq|Ndufc1|Cdk1|Ndufs6|Ndufv3|Ndufa4|Cox5b|Cox6a1|Ndufs7|Cox7a2|Ndufa3|Cox4i1|Ndufc2|Cox6b2|Ndufa8|Uqcr10|Ndufs5|Park7|Ndufa5|Ndufa1|Ndufa12|Cox7a1|Chchd10|Ndufa7|Uqcc2|Ndufs8|Sdhd|Cox7c|Ndufb6|Ndufa6|Ndufb9|Ndufb2|mt-Co3|Uqcrh|Ndufb5|Ndufb10|mt-Co2|Cox7a2l|Uqcc3|Nupr1|Ndufb4|Cyc1|Antkmt|Ndufb3|Ndufs4|Ndufb8|Slc25a33|mt-Atp6|Pink1|Fxn|Ndufv1|Uqcrc1|Chchd2|Cox5…
ATP_SYNTHESIS_COUPLED_ELECTRON_TRANSPORT	8.72764e-25	2.33431e-22	1.2871	0.739276	3.2994	84	mt-Nd3|Cox4i2|Ndufb7|Ndufa2|Cox6a2|Uqcrq|Ndufc1|Cdk1|Ndufs6|Ndufv3|Ndufa4|Cox5b|Cox6a1|Ndufs7|Cox7a2|Ndufa3|Cox4i1|Ndufc2|Ndufa8|Uqcr10|Ndufs5|Park7|Ndufa5|Ndufa1|Ndufa12|Cox7a1|Ndufa7|Ndufs8|Sdhd|Cox7c|Ndufb6|Ndufa6|Ndufb9|Ndufb2|mt-Co3|Uqcrh|Ndufb5|Ndufb10|mt-Co2|Cox7a2l|Uqcc3|Ndufb4|Cyc1|Ndufb3|Ndufs4|Ndufb8|Pink1|Ndufv1|Chchd2|Cox5a|Ndufs3|Uqcrb|Ndufa10|Ndufv2|Snca|Cycs|Uqcrfs1|Sdhc|Dnajc15
SMALL_RIBOSOMAL_SUBUNIT	3.67339e-22	7.51317e-20	1.22105	0.770478	3.26038	64	Isg15|Rps29|Rps16|Rps20|Rpsa|Rps21|Mrps12|Rps5|Mrps24|Rps15|Rps17|Rps19|Mrps21|Rps27a|Uba52|Rps27|Rps25|Rps28|B3galt4|Rps7|Mrps18a|Rps8|Rps10|Rps12|Rps24|Mrps16|Rps18|Rps27l|Rps26|Rps9|Rps11|Rack1|Mrps34|Rps14|Mrps26|Mrps7|Rps3|Mrps18c|Mrpl42|Mrps33|Rps2|Mrps35|Mrps28|Mrps11|Mrps27|Mrps14|Mrps6|Mrps10|Rps3a1|Dap3|Rps23|Rps4x|Mrps15
CYTOSOLIC_LARGE_RIBOSOMAL_SUBUNIT	9.20447e-20	1.39148e-17	1.15122	0.796324	3.21871	52	Rpl13|Rpl3l|Rpl12|Rpl18|Rpl37a|Rpl36|Rplp1|Rplp2|Rpl34|Rpl13a|Uba52|Rpl38|Rpl14|Rpl18a|Rpl11|Rpl29|Rpl35a|Rpl37|Rpl36al|Rpl26|Rpl31|Rpl32|Rpl8|Rpl35|Rpl30|Rpl19|Rpl28|Rpl10a|Rpl27|Rpl36a|Rpl21|Rplp0|Rpl6|Zcchc17|Rpl23|Rpl27a|Rpl7a|Rpl4
AEROBIC_RESPIRATION	1.201e-29	4.63987e-27	1.41728	0.644471	3.21567	162	mt-Nd3|Cox4i2|Ndufb7|Ndufa2|Cox6a2|Uqcrq|Ndufc1|Cdk1|Ndufs6|Arl2|Ndufv3|Ndufa4|Cox5b|Cox6a1|Ndufs7|Cox7a2|Ndufa3|Cox4i1|Ndufc2|Bloc1s1|Cox6b2|Ndufa8|Uqcr10|Ndufs5|Park7|Ndufa5|Ndufa1|Ndufa12|Cox7a1|Chchd10|Ndufa7|Uqcc2|Ndufs8|Sdhd|Cox7c|Ndufb6|Ndufa6|Ndufb9|Ndufb2|mt-Co3|Uqcrh|Ndufb5|Ndufb10|Mdh2|mt-Co2|Cox7a2l|Uqcc3|Nupr1|Ndufb4|Cyc1|Antkmt|Ndufb3|Ndufs4|Sdhb|Ndufb8|Surf1|Slc25a33|mt-Atp6|Pink1|…
ORGANELLAR_RIBOSOME	1.13663e-20	2.08004e-18	1.17789	0.709571	3.1418	80	Mrps12|Mrpl34|Mrps24|Mrpl54|Mrpl14|Mpv17l2|Mrps21|Mrpl33|Mrpl55|Mrpl52|Mrpl58|Mrps18a|Ndufa7|Mrpl20|Mrpl41|Mrps16|Mrpl12|Mrpl21|Mrpl28|Mrpl40|Mrpl2|Mrpl4|Mrpl48|Mrpl51|Mrps34|Mrps26|Mrpl30|Mrps7|Mtg1|Mrpl46|Mrps18c|Mrpl42|Mrps33|Mrpl53|Mrpl18|Mrpl44|Mrpl15|Mrpl57|Mrpl13|Mrps35|Mrpl11|Mrpl43|Mrpl27|Mrps28|Mrpl16|Mrps11|Mrps27|Mrps14|Mrpl23|Mrps6|Mrpl22|Mrpl9|Mtg2|Mrps10|Mrpl49|Dap3|Mrpl37|Mrpl47|M…
RESPIRATORY_ELECTRON_TRANSPORT_CHAIN	2.19617e-22	4.77256e-20	1.22105	0.675982	3.13507	103	mt-Nd3|Cox4i2|Ndufb7|Ndufa2|Cox6a2|Etfb|Uqcrq|Ndufc1|Cdk1|Ndufs6|Ndufv3|Ndufa4|Cox5b|Cox6a1|Ndufs7|Cox7a2|Ndufa3|Cox4i1|Ndufc2|Ndufa8|Uqcr10|Ndufs5|Park7|Ndufa5|Ndufa1|Ndufa12|Cox7a1|Ndufa7|Ndufs8|Sdhd|Cox7c|Ndufb6|Ndufa6|Ndufb9|Ndufb2|mt-Co3|Uqcrh|Ndufb5|Ndufb10|mt-Co2|Cox7a2l|Uqcc3|Ndufb4|Cyc1|Ndufb3|Ndufs4|Sdhb|Ndufb8|Pink1|Ndufv1|Chchd2|Cox5a|Ndufs3|Uqcrb|Ndufa10|Ndufv2|Snca|Cycs|Uqcrfs1|Sdhc…
OXIDOREDUCTASE_ACTIVITY_ACTING_ON_NAD_P_H_QUINONE_OR_SIMILAR_COMPOUND_AS_ACCEPTOR	6.65296e-18	9.25293e-16	1.09593	0.776332	3.12885	51	mt-Nd3|Ndufb7|Akr1c18|Ndufa2|Ndufc1|Ndufs6|Ndufa13|Ndufv3|Ndufa4|Ndufs7|Ndufa3|Ndufc2|Ndufa8|Ndufs5|Ndufa5|Ndufa1|Ndufa12|Ndufa7|Ndufs8|Ndufb6|Ndufa6|Ndufb9|Ndufb2|Dhrs4|Ndufb5|Ndufb10|Ndufb4|Ndufb3|Ndufs4|Ndufb8|Dcxr|Ndufv1|Ndufs3|Ndufa10|Ndufv2
ORGANELLE_INNER_MEMBRANE	1e-50	1.7385e-47		0.549191	3.10235	473	Timm13|Hsd3b3|mt-Nd3|Romo1|Cox4i2|Ndufb7|Ndufa11|Ndufa2|Cox6a2|Uqcrq|Ndufc1|Mrps12|Mrpl34|Ndufs6|Mrps24|Mrpl54|Mrpl14|Ndufa13|Mpv17l2|Ndufv3|Mrps21|Timm8b|Tmem120a|Ndufa4|Cox5b|Cox6a1|Ndufs7|Cox7a2|Gcat|Ndufa3|Cox4i1|Ndufc2|Mrpl33|Ndufb11|Cox6b1|Cox6b2|Ndufa8|Uqcr10|Phb2|Ndufs5|Higd2a|Ndufa5|Mrpl55|Timm23|Mrpl52|Mrpl58|Coq4|Endog|Ndufa1|Ndufa12|Cox7a1|Mrps18a|Pet100|Micos10|Coa3|Ndufaf3|Chchd10|N…
MITOCHONDRIAL_RESPIRATORY_CHAIN_COMPLEX_ASSEMBLY	1.35198e-20	2.35042e-18	1.17789	0.684305	3.09013	89	Ndufb7|Ndufa11|Ndufa2|Ndufc1|Cox14|Ndufa13|Ndufaf8|Ndufs7|Ndufa3|Ndufc2|Ndufb11|Ndufa8|Ndufs5|Ndufa5|Ndufa1|Ndufa12|Pet100|Coa3|Ndufaf3|Uqcc2|Cox17|Ndufs8|Ndufb6|Ndufa6|Ndufb9|Ndufb2|Dmac1|Ndufb5|Ndufb10|Uqcc3|Ndufb4|Ndufb3|Smim20|Ndufs4|Sdhaf4|Ndufb8|Surf1|Slc25a33|Sdhaf1|Ndufaf2|Coa8|Ndufs3|Ndufa10|Uqcrfs1|Dmac2|Cox16|Oxa1l|Ndufaf5|Ndufs2|Ndufaf6|Chchd4
NADH_DEHYDROGENASE_COMPLEX	1.67014e-16	1.87325e-14	1.04763	0.77984	3.08165	47	mt-Nd3|Ndufb7|Ndufa11|Ndufa2|Ndufc1|Ndufs6|Ndufa13|Ndufv3|Ndufa4|Ndufs7|Ndufa3|Ndufc2|Ndufb11|Ndufa8|Ndufs5|Ndufa5|Ndufa1|Ndufa12|Ndufa7|Ndufs8|Ndufb6|Ndufa6|Ndufb9|Ndufb2|Ndufb5|Ndufb10|Ndufb4|Ndufb3|Ndufs4|Ndufb8|Ndufv1|Ndufs3|Ndufa10|Ndufv2
CYTOSOLIC_SMALL_RIBOSOMAL_SUBUNIT	8.12683e-17	1.00918e-14	1.05746	0.820046	3.07663	38	Isg15|Rps29|Rps16|Rps20|Rpsa|Rps21|Rps5|Rps15|Rps17|Rps19|Rps27a|Uba52|Rps27|Rps25|Rps28|B3galt4|Rps7|Rps8|Rps10|Rps12|Rps24|Rps18|Rps27l|Rps26|Rps9|Rps11|Rps14|Rps3|Rps2
NADH_DEHYDROGENASE_ACTIVITY	1.58403e-16	1.83589e-14	1.04763	0.792202	3.0739	44	mt-Nd3|Ndufb7|Ndufa2|Ndufc1|Ndufs6|Ndufa13|Ndufv3|Ndufa4|Ndufs7|Ndufa3|Ndufc2|Ndufa8|Ndufs5|Ndufa5|Ndufa1|Ndufa12|Ndufa7|Ndufs8|Ndufb6|Ndufa6|Ndufb9|Ndufb2|Ndufb5|Ndufb10|Ndufb4|Ndufb3|Ndufs4|Ndufb8|Ndufv1|Ndufs3|Ndufa10|Ndufv2
ELECTRON_TRANSFER_ACTIVITY	4.34388e-20	6.86531e-18	1.16018	0.649032	3.03011	108	mt-Nd3|Cox4i2|Ndufb7|Cyba|Ndufa2|Cox6a2|Etfb|Ndufc1|Ndufs6|Ndufa13|Ndufv3|Akr7a5|Dhrs3|Ndufa4|Cox5b|Cox6a1|Ndufs7|Cox7a2|Ndufa3|Cox4i1|Ndufc2|Cox6b1|Ndufa8|Uqcr10|Ndufs5|Ndufa5|Ndufa1|Ndufa12|Cox7a1|Ndufa7|Ndufs8|Cox8a|Sdhd|Ndufb6|Ndufa6|Ndufb9|Ndufb2|mt-Co3|Uqcrh|Ndufb5|Ndufb10|mt-Co2|Cox7a2l|Ndufb4|Fdx2|Phgdh|Cyc1|Cox7b|Ndufb3|Ndufs4|Sdhb|Ndufb8|Surf1|Ndufv1|Uqcrc1|Cox5a|Ndufs3|Ndufa10|Gfus|Ndu…
MITOCHONDRIAL_ELECTRON_TRANSPORT_NADH_TO_UBIQUINONE	8.08575e-15	8.26886e-13	0.986546	0.757126	3.00296	48	mt-Nd3|Ndufb7|Ndufa2|Ndufc1|Ndufs6|Ndufv3|Ndufa4|Ndufs7|Ndufa3|Ndufc2|Ndufa8|Ndufs5|Park7|Ndufa5|Ndufa1|Ndufa7|Ndufs8|Ndufb6|Ndufa6|Ndufb9|Ndufb2|Ndufb5|Ndufb10|Ndufb4|Ndufb3|Ndufs4|Ndufb8|Pink1|Ndufv1|Ndufs3|Ndufa10|Ndufv2|Snca|Dnajc15|Ndufs2|Iscu|Coq9|Ndufa9|mt-Nd6
NADH_DEHYDROGENASE_COMPLEX_ASSEMBLY	4.66326e-16	4.91338e-14	1.02767	0.728619	2.99428	56	Ndufb7|Ndufa11|Ndufa2|Ndufc1|Ndufa13|Ndufaf8|Ndufs7|Ndufa3|Ndufc2|Ndufb11|Ndufa8|Ndufs5|Ndufa5|Ndufa1|Ndufa12|Ndufaf3|Ndufs8|Ndufb6|Ndufa6|Ndufb9|Ndufb2|Dmac1|Ndufb5|Ndufb10|Ndufb4|Ndufb3|Ndufs4|Ndufb8|Ndufaf2|Ndufs3|Ndufa10|Dmac2|Oxa1l|Ndufaf5|Ndufs2|Ndufaf6
CYTOPLASMIC_TRANSLATION	3.62525e-20	6.00238e-18	1.16018	0.599557	2.92376	139	Rpl13|Rps29|Rpl12|Rps16|Rpl18|Rpl37a|Rps20|Rpsa|Rpl36|Rps21|Rplp1|Rps5|Rplp2|Rps15|Rps17|Rps19|Rpl34|Rpl13a|Rps27a|Uba52|Rpl38|Rps27|Rpl14|Rps25|Rpl18a|Rps28|Rpl11|Rpl29|Rps7|Rps8|Rps10|Rps12|Rps24|Rps18|Rpl35a|Rpl37|Rpl26|Rpl31|Rpl32|Rps26|Rpl8|Rps9|Rpl35|Rpl30|Rps11|Rpl19|Rpl28|Rpl10a|Rps14|Rpl27|Rpl36a|Rps3|Eif3i|Rpl21|Rplp0|Rpl6|Rps2|Eif3d|Rpl23|Rpl27a|Rpl7a|Rpl4|Eif2b3|Drg2|Eif4a1|Pkm|Rpl7|R…
ELECTRON_TRANSPORT_CHAIN	7.35422e-21	1.42059e-18	1.17789	0.593798	2.90505	144	mt-Nd3|Cox4i2|Ndufb7|Cyba|Ndufa2|Cox6a2|Etfb|Uqcrq|Ndufc1|Cdk1|Ndufs6|Ndufa13|Ndufv3|Akr7a5|Dhrs3|Ndufa4|Cox5b|Cox6a1|Ndufs7|Cox7a2|Ndufa3|Cox4i1|Ndufc2|Ndufa8|Uqcr10|Ndufs5|Park7|Ndufa5|Ndufa1|Ndufa12|Cox7a1|Ndufa7|Ndufs8|Sdhd|Cox7c|Ndufb6|Ndufa6|Ndufb9|Ndufb2|mt-Co3|Uqcrh|Ndufb5|Ndufb10|mt-Co2|Cox7a2l|Uqcc3|Ndufb4|Fdx2|Phgdh|Cyc1|Ndufb3|Ndufs4|Sdhb|Ndufb8|Surf1|Pink1|Ndufv1|Chchd2|Cox5a|Ndufs3|…
CELLULAR_RESPIRATION	8.98802e-24	2.08342e-21	1.26274	0.562164	2.89007	201	mt-Nd3|Cox4i2|Ndufb7|Ndufa2|Cox6a2|Etfb|Uqcrq|Ndufc1|Cdk1|Ndufs6|Arl2|Ndufv3|Ndufa4|Cox5b|Cox6a1|Ndufs7|Cox7a2|Ndufa3|Cox4i1|Ndufc2|Bloc1s1|Cox6b2|Ndufa8|Uqcr10|Ndufs5|Park7|Ndufa5|Ndufa1|Ndufa12|Cox7a1|Chchd10|Ndufa7|Uqcc2|Ndufs8|Sdhd|Mtln|Cox7c|Ndufb6|Ndufa6|Ndufb9|Ndufb2|mt-Co3|Uqcrh|Ndufb5|Ndufb10|Mdh2|mt-Co2|Cox7a2l|Uqcc3|Nupr1|Ndufb4|Cisd1|Cyc1|Antkmt|Ndufb3|Ndufs4|Sdhaf4|Sdhb|Ndufb8|Surf1|…
MITOCHONDRIAL_LARGE_RIBOSOMAL_SUBUNIT	6.8327e-13	6.42089e-11	0.921426	0.700976	2.85221	53	Mrpl34|Mrpl54|Mrpl14|Mpv17l2|Mrpl33|Mrpl55|Mrpl52|Mrpl58|Mrps18a|Mrpl20|Mrpl41|Mrpl12|Mrpl21|Mrpl28|Mrpl40|Mrpl2|Mrpl4|Mrpl48|Mrpl51|Mrpl30|Mrpl46|Mrpl42|Mrpl53|Mrpl18|Mrpl44|Mrpl15|Mrpl57|Mrpl13|Mrpl11|Mrpl43|Mrpl27|Mrpl16|Mrpl23|Mrpl22|Mrpl9|Mrpl49|Mrpl37|Mrpl47|Mrpl10|Mrpl38
OXIDOREDUCTASE_COMPLEX	4.07486e-16	4.42759e-14	1.0377	0.608903	2.83056	106	mt-Nd3|Ndufb7|Ndufa11|Cyba|Ndufa2|Etfb|Uqcrq|Ndufc1|Ndufs6|Ndufa13|Ndufv3|Ndufa4|Ndufs7|Ndufa3|Ndufc2|Ndufb11|Ndufa8|Uqcr10|Ndufs5|Ndufa5|Ndufa1|Ndufa12|Ndufa7|Ndufs8|Sdhd|Ndufb6|Ndufa6|Ndufb9|Ndufb2|Ldhb|Uqcrh|Ndufb5|Ndufb10|Gmpr|Ndufb4|Bckdha|Cyc1|Ndufb3|Bckdhb|Ndufs4|Sdhb|Ndufb8|Ndufv1|Uqcrc1|Ndufs3|Uqcrb|Ndufa10|Ndufv2|Rrm2|Idh3g|Cyb5r3|Mrps36|Uqcrfs1|Sdhc|Gcsh|Ldha|Ndufs2|Idh3b|Bckdk|Pdhb|Nd…
OXIDOREDUCTASE_ACTIVITY_ACTING_ON_NAD_P_H	5.45582e-13	5.26941e-11	0.921426	0.633029	2.76862	75	mt-Nd3|Ndufb7|Akr1c18|Cyba|Ndufa2|Ndufc1|Ndufs6|Ndufa13|Ndufv3|Ndufa4|Ndufs7|Ndufa3|Ndufc2|Ndufa8|Ndufs5|Ndufa5|Ndufa1|Ndufa12|Ndufa7|Ndufs8|Ndufb6|Ndufa6|Ndufb9|Ndufb2|Dhrs4|Ndufb5|Ndufb10|Gmpr|Cyb5rl|Ndufb4|Ndufb3|Cyb5r2|Ndufs4|Ndufb8|Dcxr|Ndufv1|Ndufs3|Ndufa10|Ndufv2
CYTOCHROME_COMPLEX	7.98219e-11	6.76929e-09	0.839089	0.753182	2.74406	34	Cox4i2|Cox6a2|Uqcrq|Ndufa4|Cox5b|Cox6a1|Cox7a2|Cox4i1|Cox6b1|Cox6b2|Uqcr10|Cox7a1|Cox8a|Cox7c|Cox6c|mt-Co3|Uqcrh|mt-Co2|Cox7a2l|Cyc1|Cox7b|Uqcrc1|Cox5a|Uqcrb
PROTON_TRANSMEMBRANE_TRANSPORT	9.2439e-13	8.24129e-11	0.91012	0.556876	2.60003	107	Cox4i2|Cox6a2|Twist1|Ndufa4|Rnasek|Cox5b|Cox6a1|Ndufs7|Tesc|Cox4i1|Cox6b1|Uqcr10|Phb2|Park7|Cox7a1|Atp6v1f|Cox17|Cox8a|mt-Co3|Atp6v1g1|Uqcrh|mt-Co2|Cox7a2l|Slc25a4|Cyc1|Cox7b|Antkmt|Atp6v0c|Surf1|mt-Atp6|Coa8|Uqcrc1|Cox5a|Ppif|Dnajc30|Atp5pb|Slc2a10|Slc25a5|Atp6v1g2|Atp6v1e1|Atp6v0d1|Stoml2|Uqcrfs1|Sphk2|Slc25a3|Tmsb4x|Atp6v0e2|Atp6v0e
MITOCHONDRIAL_TRANSLATION	3.28405e-10	2.53748e-08	0.814036	0.594909	2.56551	70	Mrps12|Mrps24|Mpv17l2|Mrps21|Mrpl58|Mrps18a|Coa3|Ndufa7|Uqcc2|Mrps16|Malsu1|Mrpl2|Tufm|Mrpl51|Mrps34|Mrps7|Mtg1|Sars2|Mrpl44|Mrpl57|Mrps28|Mrpl16|Mrps11|Mrps27|Mrps14|Mrpl23|Yars2|Mrps6|Tsfm|Mtg2|Rpusd4|Ngrn|Mrpl47|Mrps15|Rcc1l|Ears2|Rpusd3|Qrsl1|Noa1|C1qbp|Mrps18b
ATP_METABOLIC_PROCESS	1.40506e-17	1.879e-15	1.07687	0.481971	2.52039	231	Pklr|mt-Nd3|Cox4i2|Ndufb7|Tgfb1|Ndufa2|Cox6a2|Uqcrq|Ndufc1|Cdk1|Ndufs6|Arl2|Ndufv3|Bad|Ndufa4|Fis1|Cox5b|Cox6a1|Ndufs7|Cox7a2|Ndufa3|Cox4i1|Ndufc2|Cox6b2|Ndufa8|Uqcr10|Ndufs5|Park7|Ndufa5|Ndufa1|Ndufa12|Cox7a1|Chchd10|Ndufa7|Uqcc2|Ndufs8|Eif6|Sdhd|Cox7c|Ndufb6|Ndufa6|Ndufb9|Ndufb2|mt-Co3|Uqcrh|Ndufb5|Ndufb10|mt-Co2|Cox7a2l|Uqcc3|Nupr1|Ndufb4|Cyc1|Antkmt|Ndufb3|Atp6v0c|Ndufs4|Ndufb8|Slc25a33|Tspo|…
MITOCHONDRIAL_SMALL_RIBOSOMAL_SUBUNIT	1.16059e-07	6.50867e-06	0.704976	0.728112	2.50077	26	Mrps12|Mrps24|Mrps21|Mrps18a|Mrps16|Mrps34|Mrps26|Mrps7|Mrps18c|Mrpl42|Mrps33|Mrps35|Mrps28|Mrps11|Mrps27|Mrps14|Mrps6|Mrps10|Dap3|Mrps15|Mrps9|Mrps22|Mrps18b
RRNA_BINDING	1.80221e-08	1.10068e-06	0.733762	0.588738	2.48043	63	Rpl12|Rps5|Tst|Rpl11|Mrps18a|Mrpl20|Rps18|Rpl37|Imp3|Rpl8|Rps9|Rps11|Rps14|Nol12|Mrps7|Rps3|Rplp0|Mrps18c|Ppan|Mrpl18|Nop53|Rpl23|Mrpl11|Mrpl16|Mrps11|Mrps27|Cirbp|Mrps6|Rpusd4|Ngrn|Rrs1|Rpf2|Rps4x|Rcc1l|Rps13|Gtf3a|Emg1|Rpl3|Nsun4
MITOCHONDRIAL_MATRIX	3.74578e-25	1.08534e-22	1.30309	0.441942	2.47741	434	Etfb|Mrps12|Cdk1|Mrpl34|Mrps24|Mrpl54|Mrpl14|Arl2|Mpv17l2|Mrps21|Tst|Prdx5|Ndufs7|Clpp|Mrpl33|Bloc1s1|Park7|Mrpl55|Mrpl52|Mrpl58|Hspe1|Mrps18a|Ndufa7|Uqcc2|Mrpl20|Ndufs8|Mrpl41|Mrps16|Casq1|Mrpl12|Mrpl21|Smdt1|Sod1|Alkbh7|Mrpl28|Mrpl40|Mpst|Nme4|Mdh2|Mrpl2|Mrpl4|Fdx2|Naxd|Gadd45gip1|Mrpl48|Bckdha|Tufm|Mrpl51|Mrps34|Bckdhb|Mrm2|Mrps26|Mrpl30|Hsd17b10|Mrps7|Aldh1b1|Cyp11a1|Mtg1|Rps3|Sdhaf4|Ndufb8|A…
ENERGY_DERIVATION_BY_OXIDATION_OF_ORGANIC_COMPOUNDS	5.99329e-18	8.68277e-16	1.09593	0.46109	2.46686	272	mt-Nd3|Cox4i2|Ndufb7|Ndufa2|Cox6a2|Etfb|Uqcrq|Ndufc1|Mt3|Igf2|Cdk1|Ndufs6|Arl2|Ndufv3|Ndufa4|Cox5b|Cox6a1|Ndufs7|Cox7a2|Ndufa3|Cox4i1|Ndufc2|Bloc1s1|Cox6b2|Ndufa8|Uqcr10|Ndufs5|Park7|Ndufa5|Ndufa1|Ndufa12|Cox7a1|Chchd10|Ndufa7|Uqcc2|Ndufs8|Sdhd|Mtln|Cox7c|Ndufb6|Mc4r|Ndufa6|Ndufb9|Ndufb2|mt-Co3|Uqcrh|Ndufb5|Ndufb10|Mdh2|mt-Co2|Cox7a2l|Uqcc3|Nupr1|Ndufb4|Cavin3|Cisd1|Cyc1|Antkmt|Ndufb3|Ppp1r1a|Ndu…
ANTIOXIDANT_ACTIVITY	7.94386e-08	4.68149e-06	0.704976	0.579569	2.39375	57	Mt3|Selenow|Prdx5|Gpx4|Park7|Mgst3|Gpx3|Ccs|Sod1|Txn1|Apoe|Prxl2b|Nxn|Txndc17|Gpx1|Prdx2|Gsto1|Gsto2|Cygb|Sod3|Prdx6|Gstp1|Txnrd2|Prdx1|Gpx7|Ptgs1|Prdx4|Selenof|Prdx3|Gstk1|Gsr|Prxl2a|Gstp2|Srxn1|Selenos
PROTEASOME_COMPLEX	1.08681e-07	6.1948e-06	0.704976	0.577443	2.37301	56	Psmb10|Hspb1|Psmb6|Psmb5|Psma7|Psmb4|Adrm1|Psmb7|Psmb2|Psmd4|Psmc5|Psmc3|Psmb3|Psmd10|Psme2|Psmb1|Psmd8|Psmd9|Psmc2|Psmc4|Psmd7|Psma6|Psmd3|Psmb9|Psmc1|Psmd13|Psma5|Psma1|Psma4|Psme1|Psma2|Psmd6
RIBOSOMAL_SMALL_SUBUNIT_BIOGENESIS	4.42673e-08	2.65375e-06	0.719513	0.549494	2.36966	70	Rps16|Rpsa|Rps21|Rps5|Rps15|Rps17|Rps19|Rpl38|Rps27|Rps25|Rps28|Rps7|Rps8|Rps24|Rps27l|Rrp7a|Rrp36|Rps14|Mrps7|Abt1|Mrps11|Tsr3|Nob1|Wdr46|Ngdn|Bysl|Gtf2h5|Rrs1|Snu13|Lsm6|Tbl3
PROTON_TRANSMEMBRANE_TRANSPORTER_ACTIVITY	1.0002e-08	6.68234e-07	0.74774	0.526421	2.36351	86	Cox4i2|Cox6a2|Cox5b|Cox6a1|Cox4i1|Cox6b1|Uqcr10|Cox7a1|Atp6v1f|Cox8a|mt-Co3|Atp6v1g1|Uqcrh|mt-Co2|Cox7a2l|Slc25a4|Cyc1|Cox7b|Slc32a1|Atp6v0c|Surf1|Atp6v0b|mt-Atp6|Uqcrc1|Cox5a|Atp5pb|Slc2a10|Slc25a5|Atp6v1e1|Atp6v0d1|Uqcrfs1|Slc25a3|Atp6v1d|Atp6v0e2|Atp6v0e|Cyb5a|mt-Cytb|Slc25a22|Slc45a1|Slc9a9|Atp6v1h|Mfsd3|Atp6v0a4
MITOCHONDRIAL_MEMBRANE_ORGANIZATION	1.63498e-09	1.16017e-07	0.788187	0.505833	2.34914	105	Timm13|Romo1|Ndufa13|Timm8b|Bad|Nol3|Micos10|Chchd10|Chchd6|Timm10|Micos13|Alkbh7|Timm10b|Uqcc3|Eya2|Bax|Slc25a4|Tmem11|Pdcd5|Timm8a1|Bloc1s2|Timm50|Fzd9|Pink1|Timm22|Calm3|Chchd3|Ppif|Acaa2|Myc|Slc25a5|Apool|Snca|Adck1|Oxa1l|Tmem14a|Tomm22|Mul1|Maip1|Mtx1|Bcl2l1|Rcc1l|Moap1|Zfp13|Vdac2|Slc35f6|Bok|Oma1|Samm50|Mtx2|Bak1|Cox18|Dnajc11|Timm9|Rhot2|Bcs1l|Apoo|Hspa1a|Letm1|Spg7|Gsk3a|Cnp|Pex5|Immt
RIBOSOME_ASSEMBLY	2.12393e-07	1.13661e-05	0.690132	0.567944	2.34574	57	Rpl3l|Rpsa|Rps5|Rps15|Rps19|Mpv17l2|Rpl38|Rps27|Rps28|Rpl11|Mrpl20|Eif6|Rps27l|Rrp7a|Rps14|Mrps7|Rplp0|Ppan|Rpl6|Abt1|Bop1|Nop53|Mrto4|Mrps11|Mrpl22|Ngrn|Rrs1|Rpf2
NUCLEOSIDE_TRIPHOSPHATE_BIOSYNTHETIC_PROCESS	8.24624e-08	4.7787e-06	0.704976	0.552343	2.32308	62	Pklr|Tgfb1|Nme6|Nme1|Nme2|Nme4|mt-Co2|Uqcc3|Antkmt|Atp6v0c|Nme9|Nudt2|mt-Atp6|Pink1|Ak8|Eno1|Dnajc30|Aldoa|Nme7|Myc|Atp5pb|Stoml2|Sphk2|Uck1|Ak1|Dtymk|Slc25a13|Tmsb4x
PRIMARY_ACTIVE_TRANSMEMBRANE_TRANSPORTER_ACTIVITY	3.60604e-11	3.13455e-09	0.851339	0.470093	2.32235	152	mt-Nd3|Cox4i2|Ndufb7|Ndufa2|Cox6a2|Ndufc1|Ndufs6|Ndufa13|Ndufv3|Ndufa4|Cox5b|Cox6a1|Ndufs7|Ndufa3|Cyb561d2|Cox4i1|Ndufc2|Cox6b1|Ndufa8|Uqcr10|Ndufs5|Ndufa5|Ndufa1|Ndufa12|Cox7a1|Ndufa7|Atp6v1f|Ndufs8|Cox8a|Ndufb6|Ndufa6|Ndufb9|Ndufb2|mt-Co3|Atp6v1g1|Uqcrh|Ndufb5|Ndufb10|mt-Co2|Cox7a2l|Ndufb4|Cyc1|Cox7b|Ndufb3|Atp6v0c|Ndufs4|Ndufb8|Surf1|Ndufv1|Uqcrc1|Cox5a|Ndufs3|Ndufa10|Abcb9|Ndufv2|Abcb8|Atp6v1…
CYTOCHROME_COMPLEX_ASSEMBLY	1.93772e-06	8.52841e-05	0.627257	0.642823	2.31562	32	Cyba|Cox14|Pet100|Coa3|Uqcc2|Cox17|mt-Co3|Uqcc3|Smim20|Surf1|Slc25a33|Coa8|Uqcrfs1|Cox16|Oxa1l|Cox10|Cox19|Uqcc1|Coa6|Cox18|Coa4|Bcs1l|Cox15
RIBONUCLEOSIDE_TRIPHOSPHATE_BIOSYNTHETIC_PROCESS	1.38847e-06	6.26977e-05	0.643552	0.571064	2.30156	51	Pklr|Tgfb1|Nme6|Nme1|Nme2|Nme4|mt-Co2|Uqcc3|Antkmt|Atp6v0c|Nme9|Nudt2|mt-Atp6|Pink1|Eno1|Dnajc30|Aldoa|Nme7|Myc|Atp5pb|Stoml2|Sphk2|Uck1|Slc25a13|Tmsb4x|Nme3
INNER_MITOCHONDRIAL_MEMBRANE_ORGANIZATION	2.64937e-06	0.000115148	0.627257	0.60028	2.27915	40	Timm13|Romo1|Ndufa13|Timm8b|Micos10|Chchd10|Chchd6|Timm10|Micos13|Timm10b|Uqcc3|Tmem11|Timm8a1|Pink1|Timm22|Chchd3|Myc|Apool|Adck1|Maip1|Mtx1|Oma1|Samm50|Mtx2|Dnajc11|Timm9|Apoo|Letm1
POLYSOMAL_RIBOSOME	1.10582e-05	0.000427215	0.593325	0.645834	2.27046	29	Rps29|Rpl18|Rpl36|Rps21|Rpl38|Rpl18a|Rps28|Rpl11|Rpl31|Rpl32|Rps26|Rpl8|Rpl30|Rpl19|Rpl10a|Rpl36a|Rpl6|Rpl7a
INTRINSIC_COMPONENT_OF_MITOCHONDRIAL_INNER_MEMBRANE	1.58777e-06	7.0778e-05	0.643552	0.558363	2.25689	52	Timm23|Pet100|Micos10|Coa3|Chchd10|Chchd6|Micos13|Mtln|Smdt1|Uqcc3|Tmem11|Mpc2|Timm17b|Chchd3|Timm17a|Mcub|Apool|Mpc1|Cox16|Coq2|Oxa1l|Slc25a3|Mtx1|Pisd|mt-Cytb|Samm50|Mtx2|Sfxn1|Cox18|Slc25a19|Dnajc11|Sfxn5|Apoo|Spg7|Immt|Ccdc51
MITOCHONDRIAL_GENE_EXPRESSION	1.80439e-08	1.10068e-06	0.733762	0.487755	2.25447	102	Mrps12|Mrps24|Mpv17l2|Mrps21|Mrpl58|Mrps18a|Coa3|Chchd10|Ndufa7|Uqcc2|Mrps16|Mrpl12|Malsu1|Mrpl2|Tufm|Mrpl51|Mrps34|Hsd17b10|Mrps7|Mtg1|Slc25a33|Sars2|Mrpl44|Mrpl57|Mrps28|Mrpl16|Mrps11|Mrps27|Mrps14|Mrpl23|Yars2|Mrps6|Pus1|Tsfm|Mtg2|Rpusd4|Ngrn|Mrpl47|Mrps15|Mtres1|Rcc1l|Ears2|Tbrg4|Rpusd3|Qrsl1|Noa1|Fastk
PROTON_TRANSPORTING_TWO_SECTOR_ATPASE_COMPLEX	9.07863e-06	0.000354678	0.593325	0.644449	2.24951	28	Rnasek|Atp6v1f|Atp6v1g1|Atp6v0c|Atp6v0b|mt-Atp6|Atp5pb|Tmem199|Atp6v1g2|Atp6v1e1|Atp6v0d1|Atp6v1d|Atp6v0e2|Atp6v0e|Ccdc115|Atp6v1h|Atp6v0a4|Atp6ap1|Atp6v1c1
RIBOSOME_BIOGENESIS	7.43851e-14	7.38963e-12	0.954542	0.417969	2.24678	287	Npm3|Rpl3l|Rps16|Rpsa|Rps21|Rps5|Exosc5|Rps15|Rps17|Rps19|Mpv17l2|Fbll1|Rpl38|Rps27|Rpl14|Rps25|Rps28|Rpl11|Nhp2|Nop10|Rps7|Rps8|Mrpl20|Rps24|Eif6|Rpl35a|Rpl26|Rps27l|Malsu1|Imp3|Rrp7a|Mettl18|Rpl35|Pih1d1|Rrp36|Rpl10a|Nop16|Mrm2|Rps14|Rpl27|Mrps7|Trmt112|Rplp0|Exosc2|Pop4|Rrp1|Ppan|Rpl6|Rpp25|Lyar|Abt1|Pop7|Rbfa|Bop1|Nop53|Eri3|Rpl7a|Eif4a3|Mrto4|Gar1|Mrps11|Tsr3|Ddx49|Exosc4|Exosc6|Rsl24d1|Nob1…
RIBOSOMAL_LARGE_SUBUNIT_BIOGENESIS	3.57742e-07	1.80271e-05	0.674963	0.519278	2.23564	69	Rpl3l|Rpl38|Rpl14|Rpl11|Nhp2|Mrpl20|Eif6|Rpl35a|Rpl26|Malsu1|Rpl35|Rpl10a|Nop16|Rplp0|Ppan|Rpl6|Bop1|Nop53|Rpl7a|Mrto4|Rsl24d1|Wdr74|Rpl7|Rrs1|Rpf2|Nsa2|Nifk|Snu13|Zfp622|Nop2|Gtf3a|LTO1|Rpl3|Rpl24|Pes1|Wdr12|Surf6|Nip7|Znhit3|Nle1|Pak1ip1|Rrp15|Ddx28|Brix1|Rsl1d1
CELLULAR_OXIDANT_DETOXIFICATION	8.14037e-07	3.87727e-05	0.659444	0.522153	2.22987	67	Mt3|Selenow|Prdx5|Gpx4|Park7|Mgst3|Gpx3|Ccs|Sod1|Txn1|Fbln5|Apoe|Prxl2b|Nxn|Txndc17|Gpx1|Prdx2|Gsto1|Gsto2|Cygb|Sod3|Prdx6|Gstp1|Nos3|Txnrd2|Prdx1|Gpx7|Ptgs1|Prdx4|Selenof|Prdx3|Gch1|Gstk1|Gsr|Prxl2a|Gstp2|Srxn1|Selenos|Bmp7|Glrx
ENDOPEPTIDASE_COMPLEX	8.53814e-07	4.01177e-05	0.659444	0.512787	2.2163	71	Psmb10|Hspb1|Psmb6|Psmb5|Psma7|Psmb4|Adrm1|Psmb7|Psmb2|Capns1|Psmd4|Psmc5|Psmc3|Psmb3|Psmd10|Psme2|Psmb1|Psmd8|Psmd9|Psmc2|Psmc4|Psmd7|Psma6|Psmd3|Psmb9|Psmc1|Psmd13|Psma5|Psma1|Psma4|Psme1|Psma2|Psmd6|Cradd|Psmf1|Pigt|Gpaa1|Rad23a|Psmd14|Txnl1|Pigs|Vcp|Zfand2a|Pigu|Psmd12
ORGANELLE_ENVELOPE_LUMEN	1.90777e-07	1.05291e-05	0.690132	0.492633	2.21446	87	Timm13|Hsd3b3|Ndufb7|Cdc25c|Arl2|Timm8b|Bloc1s1|Ndufa8|Ndufs5|Park7|Timm23|Chchd10|Uqcc2|Cox17|Timm10|Sod1|Timm10b|Triap1|Nme4|Timm8a1|Chchd7|Alpl|Pink1|Chchd2|Chchd5|Prelid1|Rnaset2a|Cycs|Stoml2|Hax1|Chchd4|Thop1|Ak2|Sirt5|Cox19|Arl2bp|Micu1|Rexo2|Trap1|Coa6|Fkbp10|Prelid3a|Diablo
GENERATION_OF_PRECURSOR_METABOLITES_AND_ENERGY	1.00495e-16	1.2049e-14	1.05746	0.393898	2.19477	414	Pklr|mt-Nd3|Cox4i2|Ndufb7|Cyba|Ndufa2|Cox6a2|Etfb|Uqcrq|Ndufc1|Mt3|Igf2|Cdk1|Ndufs6|Ndufa13|Arl2|Ndufv3|Akr7a5|Dhrs3|Ndufa4|Cox5b|Cox6a1|Ndufs7|Cox7a2|Ndufa3|Cox4i1|Ndufc2|Bloc1s1|Cox6b2|Nkx1-1|Ndufa8|Uqcr10|Phb2|Ndufs5|Park7|Ndufa5|Ndufa1|Ndufa12|Cox7a1|Chchd10|Ndufa7|Uqcc2|Cox17|Ndufs8|Eif6|Cox8a|Sdhd|Mtln|Cox7c|Ndufb6|Mc4r|Ndufa6|Ndufb9|Ndufb2|Pgls|Cox6c|mt-Co3|Uqcrh|Ndufb5|Ndufb10|Mdh2|mt-Co2…
CELLULAR_RESPONSE_TO_TOXIC_SUBSTANCE	3.2122e-07	1.64248e-05	0.674963	0.488016	2.1937	87	Mt3|Selenow|Prdx5|Gpx4|Park7|Mgst3|Gpx3|Ccs|Sod1|Txn1|Fbln5|Pim1|Apoe|Prxl2b|Nxn|Gstm2|Txndc17|Akr1b8|Gpx1|Pink1|Prdx2|Gsto1|Gsto2|Cygb|Akr1a1|Sod3|Prdx6|Gstp1|Nos3|Txnrd2|Gstm5|Prdx1|Gpx7|Adh5|Ptgs1|Prdx4|Selenof|Prdx3|Esd|Gch1|Gstk1|Gsr|Prxl2a|Mtarc2|Gstp2|Srxn1|Selenos
ATP_BIOSYNTHETIC_PROCESS	1.37302e-05	0.000513331	0.593325	0.591809	2.18673	36	Pklr|Tgfb1|mt-Co2|Uqcc3|Antkmt|Atp6v0c|Nudt2|mt-Atp6|Pink1|Eno1|Dnajc30|Aldoa|Myc|Atp5pb|Stoml2|Sphk2|Slc25a13|Tmsb4x
MITOCHONDRION_ORGANIZATION	2.27214e-17	2.92602e-15	1.07687	0.386047	2.17806	469	Timm13|Romo1|Ndufb7|Fmc1|Ndufa11|Ndufa2|Ndufc1|Cox14|Ndufa13|Timm8b|Map1lc3a|Bad|Fis1|Ndufaf8|Tomm5|Ndufs7|Cox7a2|Ndufa3|Tomm7|Ndufc2|Ndufb11|Ndufa8|Phb2|Ndufs5|Park7|Higd2a|Ndufa5|Slirp|Timm23|Nol3|Endog|Ndufa1|Ndufa12|Cox7a1|Pet100|Micos10|Coa3|Ndufaf3|Chchd10|Uqcc2|Chchd6|Cox17|Timm10|Micos13|Ndufs8|Ubl5|Ndufb6|Tomm40|Ndufa6|Ndufb9|Ndufb2|Alkbh7|Timm10b|Aip|Dmac1|Triap1|Pycard|Sfn|Ndufb5|Ndufb…
ESTABLISHMENT_OF_PROTEIN_LOCALIZATION_TO_MITOCHONDRIAL_MEMBRANE	5.52227e-05	0.00174554	0.557332	0.618439	2.17415	29	Timm13|Romo1|Ndufa13|Timm8b|Timm10|Timm10b|Bax|Pdcd5|Timm8a1|Timm22|Calm3|Oxa1l|Tomm22|Maip1|Moap1|Samm50|Cox18|Timm9|Bcs1l
PEPTIDASE_COMPLEX	2.67042e-07	1.38583e-05	0.674963	0.473736	2.17301	98	Psmb10|Hspb1|Psmb6|Taf10|Psmb5|Psma7|Psmb4|Adrm1|Psmb7|Psmb2|Capns1|Psmd4|Psmc5|Psmc3|Psmb3|Psmd10|Psme2|Spcs1|Psmb1|Psmd8|Fap|Psmd9|Psmc2|Psmc4|Psmd7|Supt3|Psma6|Sec11c|Psmd3|Psmb9|Psmc1|Psmd13|Psma5|Psma1|Psma4|Psme1|Sgf29|Sec11a|Psma2|Psmd6|Cradd|Tada3|Psmf1|Spcs2|Pigt|Gpaa1|F3|Rad23a|Psmd14|Txnl1|Taf12|Pigs|Vcp|Zfand2a|Pigu|Psmd12
SPLICEOSOMAL_TRI_SNRNP_COMPLEX	3.12274e-05	0.00105415	0.557332	0.607166	2.17073	31	Snrpd2|Lsm4|Lsm5|Snrpg|Ppih|Snrpb|Snrpe|Lsm3|Snrpf|Prpf31|Txnl4b|Snrpd1|Lsm8|Zmat2|Snu13|Lsm7|Lsm2|Lsm6|Snrpn|Snrpd3|Sart1
DETOXIFICATION	7.37226e-07	3.56019e-05	0.659444	0.47575	2.16776	94	Mt1|Mt2|Mt3|Selenow|Akr7a5|Prdx5|Gpx4|Park7|Mgst3|Gpx3|Ccs|Sod1|Txn1|Fbln5|Pim1|Apoe|Prxl2b|Nxn|Gstm2|Txndc17|Akr1b8|Gpx1|Prdx2|Gsto1|Gsto2|Cygb|Akr1a1|Sod3|Prdx6|Gstp1|Nos3|Txnrd2|Gstm5|Prdx1|Gpx7|Adh5|Ptgs1|Prdx4|Selenof|Prdx3|Esd|Gch1|Gstk1|Gsr|Prxl2a|Mtarc2|Gstp2|Srxn1|Selenos
MITOCHONDRIAL_TRANSMEMBRANE_TRANSPORT	6.94852e-07	3.40282e-05	0.659444	0.490422	2.16561	79	Romo1|Tst|Tomm7|Timm23|Tomm40|Smdt1|Slc25a4|Dnlz|Antkmt|Mpc2|Tomm40l|Timm50|Slc25a33|mt-Atp6|Timm17b|Slc25a38|Mrpl18|Psen2|Dnajc30|Timm17a|Slc25a1|Mcub|Atp5pb|Abcb8|Slc25a5|Stoml2|Grpel1|Dnajc15|Mpc1|Slc25a3|Chchd4|Slc25a13|Maip1|Slc25a29|Dnajc19|Pmpcb|Slc25a22|Micu1|Sfxn1|Vdac1|Sfxn5|Slc25a20|Slc25a28|Cpt2|Slc25a18|Letm1|Hspd1
INTRINSIC_COMPONENT_OF_MITOCHONDRIAL_MEMBRANE	1.15616e-06	5.28944e-05	0.643552	0.480127	2.14282	84	Fis1|Timm23|Pet100|Micos10|Coa3|Chchd10|Chchd6|Micos13|Mtln|Tomm40|Smdt1|Uqcc3|Slc25a4|Tmem11|Mpc2|Pink1|Pigbos1|Timm17b|Chchd3|Timm17a|Mcub|Apool|Mpc1|Adck1|Cox16|Coq2|Oxa1l|Slc25a3|Mul1|Mtx1|Pisd|mt-Cytb|Micu1|Samm50|Mtx2|Bak1|Sfxn1|Cox18|Slc25a19|Dnajc11|Sfxn5|Tmem70|Rhot2|Apoo|Spg7|Immt|Ccdc51|Mff|Abcb6
RRNA_METABOLIC_PROCESS	1.01848e-10	8.23548e-09	0.839089	0.39818	2.11046	251	Npm3|Rps16|Rps21|Exosc5|Rps15|Rps17|Rps19|Fbll1|Rps27|Rpl14|Rps25|Rps28|Rpl11|Nhp2|Nop10|Rps7|Rps8|Rps24|Eif6|Trir|Rpl35a|Rpl26|Imp3|Rrp7a|Mettl18|Rpl35|Pih1d1|Slfn8|Rrp36|Rpl10a|Mrm2|Rps14|Rpl27|Trmt112|Exosc2|Pop4|Pelo|Rrp1|Ppan|Rpp25|Mrpl44|Lyar|Abt1|Pop7|Rbfa|Bop1|Nop53|Eri3|Rpl7a|Eif4a3|Mrto4|Smarcb1|Gar1|Mrps11|Tsr3|Ddx49|Exosc4|Exosc6|Nob1|Wdr46|Ngdn|Bysl|Ddx54|Bud23|Wdr74|Rpl7|Exosc3|Rpus…
HORMONE_ACTIVITY	2.49236e-05	0.000884279	0.57561	0.513467	2.09599	54	Ttr|Cort|Insl6|Metrn|Igf2|Cck|Nmb|Adm2|Sst|Pnoc|Calca|Nppc|Insl5|Ostn|Pthlh|C1qtnf12|Cartpt|Grp|Npy|Vgf|Rln1|Enho|Nppa|Adcyap1
PROTEIN_INSERTION_INTO_MEMBRANE	1.40126e-05	0.000515467	0.593325	0.509488	2.09375	56	Timm13|Romo1|Ndufa13|Timm8b|Timm10|Wdr83os|Emc9|Timm10b|Bax|Pdcd5|Timm8a1|Emc10|Get3|Timm22|Sgta|Emc4|Rtp4|Oxa1l|Emc6|Tomm22|Get4|Maip1|Rtp2|Moap1|Emc3|Sec61a1|Emc2|Samm50|Ubl4a|Tram1l1|Cox18|Timm9|Caml|Emc7|Bcs1l
MITOCHONDRIAL_TRANSPORT	1.33949e-08	8.46798e-07	0.74774	0.414328	2.08555	173	Timm13|Romo1|Ndufa13|Timm8b|Bad|Fis1|Tomm5|Tomm7|Timm23|Nol3|Chchd10|Timm10|Ubl5|Tomm40|Alkbh7|Timm10b|Aip|Eya2|Bax|Slc25a4|Dnlz|Antkmt|Pdcd5|Timm8a1|Bloc1s2|Tomm40l|Timm50|Fzd9|Tspo|mt-Atp6|Pink1|Timm22|Timm17b|Stard3|Ppif|Acaa2|Slc25a10|Dnajc30|Timm17a|Atp5pb|Slc25a5|Stoml2|Grpel1|Dnajc15|Hax1|Oxa1l|Chchd4|Slc25a13|Tmem14a|Tomm22|Ube2j2|Mul1|Maip1|Bcl2l1|Ube2l3|Dnajc19|Bcap31|Pmpcb|Immp2l|Moap1…
PROTEIN_TRANSMEMBRANE_IMPORT_INTO_INTRACELLULAR_ORGANELLE	6.83903e-05	0.00206777	0.538434	0.571686	2.08282	34	Romo1|Tomm7|Timm23|Tomm40|Dnlz|Tomm40l|Timm50|Pex16|Timm17b|Timm17a|Grpel1|Dnajc15|Pex6|Chchd4|Pex14|Pex10|Dnajc19
PROTEIN_LOCALIZATION_TO_MITOCHONDRION	4.93988e-07	2.45371e-05	0.659444	0.432238	2.05734	119	Isg15|Timm13|Romo1|Ndufa13|Timm8b|Fis1|Tomm5|Tomm7|Timm23|Ddit3|Timm10|Ubl5|Tomm40|Timm10b|Aip|Bax|Dnlz|Pdcd5|Timm8a1|Tomm40l|Timm50|Tspo|Pink1|Timm22|Timm17b|Calm3|Timm17a|Grpel1|Dnajc15|Hax1|Oxa1l|Chchd4|Akt1|Tomm22|Ube2j2|Maip1|Ube2l3|Dnajc19|Bcap31|Pmpcb|Immp2l|Moap1|Sae1|Fbxo7|Parl|Bag3
REGULATION_OF_AEROBIC_RESPIRATION	0.00020908	0.00515582	0.518848	0.576446	2.0459	30	Arl2|Cox7a2|Park7|Cox7a1|Uqcc2|Cox7a2l|Nupr1|Slc25a33|Pink1|Nop53|Ppif|Myc|Snca|Dnajc15|Iscu
OXIDOREDUCTASE_ACTIVITY_ACTING_ON_CH_OH_GROUP_OF_DONORS	8.6352e-06	0.00034353	0.593325	0.444558	2.03019	95	Hsd3b3|Akr1c18|Akr7a5|Dhrs3|Dhrs4|Ldhb|Mdh2|Phgdh|Spr|Prxl2b|Dhrs7b|Hsd17b10|Akr1b8|Dcxr|Akr1a1|Gfus|Cryl1|Idh3g|Dhrs7|Vkorc1|Mdh1|Ctbp1|Dhrs13|Ehhadh|Ldha|Hadhb|Grhpr|Bdh1|Adhfe1|Adh5|Pgd|Cbr1|Hadh|Ldhd|Ptgr1|Idh3b|Rdh5|Me3|Kcnab2|Idh2|Nsdhl|Hsd17b12|Sord|Gpd1|Impdh2|Hsd17b11|Hadha|Bdh2|Rdh14|Rdh10|Dhrs1
MATURATION_OF_SSU_RRNA	0.00015503	0.00399447	0.518848	0.509957	2.02262	48	Rps16|Rps21|Rps19|Rps28|Rps8|Rrp36|Rps14|Abt1|Mrps11|Tsr3|Nob1|Wdr46|Ngdn|Bysl|Gtf2h5|Rrs1|Snu13|Lsm6|Tbl3
POSITIVE_REGULATION_OF_INTRINSIC_APOPTOTIC_SIGNALING_PATHWAY	8.08266e-05	0.00234195	0.538434	0.508132	2.02188	49	Plekhf1|Bad|Fis1|Park7|Rps7|Ddit3|Rpl26|Sod1|Nupr1|Rack1|Bax|Eif5a|Rps3|Ubb|Gsdme|Myc|Rad9a
ICOSANOID_BIOSYNTHETIC_PROCESS	0.000591203	0.0109926	0.477271	0.573936	2.01769	29	Ptgds|Akr1c18|Mif|Mgst3|Pla2g5|Fabp5|Prxl2b|Ggt1|Ggt5|Ptges2|Ggt7|Ptgs1|Cbr1|Pla2g3
AMINE_BIOSYNTHETIC_PROCESS	0.000248124	0.00586889	0.498493	0.551835	1.98786	32	Ddc|Park7|Nnmt|Srm|Oaz1|Dbh|Smox|Th|Azin2|Snca|Slc6a3|Odc1|Moxd1|Aldh2|Gch1|Oaz2
OXIDOREDUCTASE_ACTIVITY_ACTING_ON_PEROXIDE_AS_ACCEPTOR	0.000244873	0.00586889	0.498493	0.55011	1.98715	33	Prdx5|Gpx4|Park7|Mgst3|Gpx3|Txndc17|Gpx1|Prdx2|Cygb|Prdx6|Gstp1|Prdx1|Gpx7|Ptgs1|Prdx4|Selenof|Prdx3|Gstk1|Gstp2
FICOLIN_1_RICH_GRANULE_LUMEN	8.69446e-06	0.00034353	0.593325	0.41968	1.96754	111	Lrg1|Ppia|Mif|Krt1|Cstb|Nme2|Cotl1|Dynlt1b|Cda|Cst3|Psmb7|Fth1|Commd9|Alad|Srp14|Ctss|Psmc3|Csnk2b|Psmb1|Psmc2|Aldoa|Psmd7|Pdap1|Dera|Dbnl|Psmd3|Gstp1|Ppie|Psmd13|Eef1a1|Ctsd|Pkm|Tnfaip6|Psma5|Prdx4|Mvp|Psma2|Psmd6|Arpc5|Commd3|Glb1|Hspa8|Gstp2|2310033P09Rik|Pgam1|Ctsz|Ostf1|Gusb|Ctsb|Impdh2|Psmd14|Aldoc|Hsp90ab1|Vcp|Atg7|Psmd12|Qpct|Ilf2|Psmd2|Hspa1a|Pfkl|Capn1|Cant1|Eef2|Ctsh
GLUTATHIONE_METABOLIC_PROCESS	0.000187617	0.00472713	0.518848	0.490536	1.96442	50	Gpx4|Park7|Sod1|Ggt1|Gstm2|Ggt5|Gpx1|Ptges2|Gsto1|Gsto2|Gstm1|Eef1g|Gdap1l1|Gstp1|Gstm5|Hagh|Nat8|Ggt7|Glo1|Clic1|Ethe1|Gstk1|Gsr|Gstp2|Arl6ip5
ANTIMICROBIAL_HUMORAL_RESPONSE	0.000434729	0.00883948	0.498493	0.549198	1.96349	31	Cxcl10|Romo1|Wfdc2|Rps19|H2bc4|Hmgn2|Rpl30|Cxcl14|Wfdc3|Cxcl1|Rarres2|Prtn3|Colec11|H2bc21|H2bc6
PROTEIN_FOLDING	2.12481e-07	1.13661e-05	0.690132	0.38646	1.95804	180	Arl2|Fkbp2|Ppia|Cryab|Hspbp1|Pfdn6|Pfdn5|Hspb1|Hspe1|Wdr83os|Pdrg1|Aip|Mpdu1|Nppc|Tbca|Pfdn1|Dnlz|Sdf2l1|Fkbp8|Pdcd5|Ppih|Bag1|Cdc37|Tbcc|Ppib|Ptges3l|Sil1|Dnajc4|Fkbp11|Nudc|Dnajb13|Erp29|Ppif|Sdf2|Clu|Fkbp1b|Nppa|Pfdn4|Ppie|Nfyc|Pfdn2|Crtap|Grpel1|Ruvbl2|Fkbp1a|B2m|Fkbp4|Chchd4|Ppic|Hspb6|Dnajb2|Cct3|Prdx4|Bag5|Selenof|Ppil1|Ahsa1|Mogs|Dnajb11|Cct5|Dnajc19|Tor2a|Pdia6|Cct7|Hspa8|Ppil3|Engase|Me…
PROTEIN_TARGETING_TO_MITOCHONDRION	2.85553e-05	0.000983036	0.57561	0.426414	1.95249	97	Timm13|Romo1|Ndufa13|Timm8b|Fis1|Tomm5|Tomm7|Timm23|Timm10|Ubl5|Tomm40|Timm10b|Aip|Dnlz|Pdcd5|Timm8a1|Tomm40l|Timm50|Tspo|Pink1|Timm22|Timm17b|Timm17a|Grpel1|Dnajc15|Hax1|Chchd4|Tomm22|Ube2j2|Ube2l3|Dnajc19|Bcap31|Pmpcb|Immp2l|Sae1|Fbxo7|Parl|Bag3
POLYSOME	9.95246e-05	0.00272478	0.538434	0.466395	1.94411	60	Rps29|Rpl18|Rpl36|Rps21|Rpl38|Rpl18a|Rps28|Rpl11|Rpl31|Rpl32|Rps26|Rpl8|Rpl30|Rpl19|Rpl10a|Mcrs1|Rpl36a|Rps3|Larp6|Rpl6|Rpl7a|Psma6|Vim|Eif3h|Psma1|Rps23|Rps4x|Drg1
RIBONUCLEOSIDE_TRIPHOSPHATE_METABOLIC_PROCESS	0.000112815	0.00301738	0.538434	0.456281	1.93653	65	Pklr|Tgfb1|Nme6|Nme1|Nme2|Nme4|mt-Co2|Uqcc3|Antkmt|Atp6v0c|Nme9|Nudt2|mt-Atp6|Pink1|Itpa|Eno1|Dnajc30|Aldoa|Nme7|Myc|Atp5pb|Stoml2|Sphk2|Uck1|Slc25a13|Tmsb4x
REGULATION_OF_MITOCHONDRIAL_MEMBRANE_POTENTIAL	0.000104688	0.00284375	0.538434	0.457676	1.92492	62	Rnf122|Bad|Park7|Mtln|Sod1|Rack1|Bax|Fzd9|Ubb|Slc25a33|Tspo|Pink1|Prelid1|Myc|Ppa2|Stoml2|Dcn|Clic1|Prdx3|Akt1|Adora2a|Bco2|Mul1|Akt2|Mllt11|Bcl2l1|Tusc2|Arl6ip5|Bok|Prkn|Bak1|Pip5kl1|Vcp
RELEASE_OF_CYTOCHROME_C_FROM_MITOCHONDRIA	0.000439414	0.0088828	0.498493	0.475108	1.90264	50	Bad|Fis1|Nol3|Triap1|Pycard|Sfn|Bax|Pdcd5|Timm50|Fzd9|Gpx1|Pink1|Fxn|Psmd10|Lmna|Prelid1|Ppif|Clu|Ggct|Akt1|Mllt11|Bcl2l1|Moap1|Arrb2|Parl|Bok|Prkn|Fam162a|Bak1
SPLICEOSOMAL_SNRNP_COMPLEX	0.000222356	0.00536896	0.518848	0.462846	1.90208	56	Snrpd2|Sf3b5|Lsm4|Snrpc|Lsm5|Snrpg|Ppih|Phf5a|Snrpb|Snrpe|Lsm3|Snrpa|Snrpf|Prpf31|Txnl4b|Snrpd1|Lsm8|Zmat2|Sf3b6|Sf3a3|Snu13|Lsm7|Lsm2|Lsm6|Snrpn|Ddx39b|Snrpd3|Sart1|Aar2|Snrpa1
INTRAMOLECULAR_OXIDOREDUCTASE_ACTIVITY	0.000515751	0.00990755	0.477271	0.49096	1.89673	43	Hsd3b3|Ptgds|Mif|Ddt|Creld2|Ptges2|Ebp|Erp29|Ebpl|Tpi1|Idi1|Mpi|Ech1|Ehhadh|Creld1|Eci1|Pdia6|Txndc5|Enoph1
FATTY_ACID_BETA_OXIDATION	0.000169343	0.00429786	0.518848	0.438715	1.89193	70	Etfb|Twist1|Mtln|Acot8|Tysnd1|Hsd17b10|Acaa2|Acaa1a|Mcat|Mlycd|Auh|Echs1|Ech1|Ehhadh|Hadhb|Amacr|Hadh|Akt1|Acox2|Akt2|Eci1|Etfa|Acadm|Acat3|Hadha|Pex2|Bdh2|Etfbkmt|Decr2|Acadvl|Decr1|Acads|Cpt2|Acat1|Pex5|Sesn2|Cpt1c|Acadl|Ivd|Gcdh|Scp2|Ppard|Etfdh|Mfsd2a|Slc25a17|Acad10|Lonp2|Hsd17b4
PRECATALYTIC_SPLICEOSOME	0.000793081	0.0139977	0.477271	0.467018	1.88222	51	Snrpd2|Sf3b5|Lsm4|Lsm5|Rnf113a1|Snrpg|Phf5a|Snrpb|Snrpe|Lsm3|Bud13|Snrpf|Prpf31|Snrpd1|Lsm8|Zmat2|Sf3b6|Sf3a3|Snu13|Lsm7|Lsm2|Lsm6|Magohb|Snrpd3|Sart1
FATTY_ACID_CATABOLIC_PROCESS	8.41674e-05	0.00241859	0.538434	0.414118	1.87846	91	Etfb|Twist1|Nudt7|Mtln|Acot8|Tysnd1|Hsd17b10|Mcee|Acaa2|Acaa1a|Mcat|Slc27a4|Nudt8|Pccb|Mlycd|Auh|Nudt19|Echs1|Ech1|Ehhadh|Hadhb|Amacr|Hadh|Akt1|Acox2|Akt2|Eci1|Etfa|Acadm|Pla2g15|Acat3|Aig1|Hadha|Pex2|Bdh2|Etfbkmt|Faah|Decr2|Acadvl|Decr1|Pck2|Hacl1|Acads|Cpt2|Acat1|Pex5|Sesn2|Ilvbl|Cpt1c|Acadl|Pcca|Ivd|Gcdh|Scp2|Abhd1|Ppard|Abhd3|Etfdh|Mfsd2a|Slc25a17|Acad10|Lonp2|Hsd17b4
MATURATION_OF_SSU_RRNA_FROM_TRICISTRONIC_RRNA_TRANSCRIPT_SSU_RRNA_5_8S_RRNA_LSU_RRNA	0.00109014	0.018136	0.45506	0.509678	1.87283	35	Rps16|Rps21|Rps19|Rps8|Rrp36|Rps14|Abt1|Mrps11|Wdr46|Ngdn|Bysl|Gtf2h5|Rrs1|Tbl3
RIBOSOMAL_LARGE_SUBUNIT_ASSEMBLY	0.00218143	0.0291725	0.431708	0.549876	1.86742	25	Rpl3l|Rpl38|Rpl11|Mrpl20|Rplp0|Ppan|Rpl6|Bop1|Nop53|Mrto4|Rrs1|Rpf2|Nop2|Rpl3|Rpl24|Nle1|Ddx28|Brix1
ISOPRENOID_METABOLIC_PROCESS	0.000155092	0.00399447	0.518848	0.429192	1.86536	73	Ttr|Akr1c18|Mvk|Fdps|Crabp2|Dhrs3|Mvd|Dhrs4|Rbp1|Pmvk|Rbp4|Akr1b8|Crppa|Th|Npc2|Fdft1|Srd5a3|Dpm2|Dhrs7|Idi1|Dgat2|Dhrs13|Coq2|Rarres2|Adh5|Rdh5|Bco2|Cyp26a1|Pecr|Crabp1|Cyp26b1|Pnpla2|Prmt3|Rdh14|Dpm1|Rdh10|Dhdds|Dpagt1|Srd5a1|Aldh1a7
RETINOL_METABOLIC_PROCESS	0.00192346	0.0269672	0.45506	0.540812	1.85747	26	Ttr|Akr1c18|Dhrs3|Dhrs4|Rbp4|Akr1b8|Dhrs7|Dgat2|Dhrs13|Rdh5|Pnpla2|Rdh14|Rdh10|Aldh1a7|Rdh11
NUCLEOSIDE_TRIPHOSPHATE_METABOLIC_PROCESS	0.000147897	0.00386645	0.518848	0.412957	1.85408	86	Pklr|Tgfb1|Dctpp1|Nme6|Nme1|Nme2|Nme4|mt-Co2|Uqcc3|Antkmt|Atp6v0c|Nme9|Nudt2|mt-Atp6|Pink1|Itpa|Ak8|Eno1|Dnajc30|Aldoa|Nme7|Myc|Atp5pb|Stoml2|Sphk2|Uck1|Ak1|Dut|Dtymk|Slc25a13|Tmsb4x
FATTY_ACID_BINDING	0.00131739	0.0207032	0.45506	0.530231	1.85082	28	Ptgds|Crabp2|Fabp5|Rbp1|Prr7|Fabp3|Gstp1|Snca|Pparg|Fabp7|Adh5|Acox2|Crabp1|Gstp2
RRNA_MODIFICATION	0.00131587	0.0207032	0.45506	0.512808	1.84727	32	Fbll1|Nhp2|Nop10|Mrm2|Trmt112|Gar1|Tsr3|Bud23|Rpusd4|Mettl5|Mrm3|Nsun5|Rpusd3|Nop2|Rpusd1|Emg1|Nsun4|Fbl|Mrm1
MATURATION_OF_LSU_RRNA	0.00143194	0.021929	0.45506	0.527391	1.84091	28	Nhp2|Eif6|Rpl35|Rpl10a|Bop1|Rpl7a|Rpl7|Rpf2|Nsa2|Nifk|Snu13|Nop2|Pes1|Wdr12|Znhit3|Rrp15|Rsl1d1
RIBONUCLEOPROTEIN_COMPLEX_BIOGENESIS	5.14905e-10	3.8092e-08	0.801216	0.330693	1.83455	403	Npm3|Rpl3l|Rps16|Rpsa|Snrpd2|Rps21|Rps5|Exosc5|Rps15|Rps17|Rps19|Mpv17l2|Rpl13a|Fbll1|Rpl38|Rps27|Rpl14|Rps25|Lsm4|Rps28|Rpl11|Nhp2|Nop10|Snrpc|Nol3|Rps7|Rps8|Mrpl20|Rps24|Eif6|Rpl35a|Rpl26|Rps27l|Malsu1|Imp3|Rrp7a|Mettl18|Rpl35|Pih1d1|Rrp36|Snrpg|Rpl10a|Nop16|Mrm2|Rps14|Rpl27|Mrps7|Trmt112|Rplp0|Exosc2|Pop4|Rrp1|Ppan|Rpl6|Rpp25|Snrpb|Lyar|Snrpe|Abt1|Pop7|Rbfa|Bop1|Nop53|Eri3|Polr2d|Rpl7a|Eif4a3|…
CHAPERONE_COMPLEX	0.00203525	0.0277512	0.431708	0.511885	1.83009	31	Sdf2l1|Cdc37|Sdf2|Psmg2|Stub1|Ruvbl2|Cct3|Ppp5c|Hspb8|Dnajb11|Cct5|Cct7|Hspa8|Bag3|Stip1|Psmg1|Hsp90ab1|Ruvbl1|Cct2|Bag2|Cct4|Dnajc9
UNFOLDED_PROTEIN_BINDING	7.2157e-05	0.00214436	0.538434	0.396845	1.8256	99	Ppia|Cryab|Pfdn6|Pfdn5|Hspe1|Pet100|Pdrg1|Timm10b|Aip|Pfdn1|Cdc37|Ppib|Sil1|Dnajc4|Tubb4b|Nudc|Dnajb13|Clu|Scg5|Pfdn4|Pfdn2|Grpel1|Ruvbl2|Hspb6|Dnajb2|Cct3|Naca|Ccdc115|Dnajb11|Cct5|Cct7|Hspa8|Nap1l4|Hspa14|Tor1a|Dnajb6|Trap1|Dnajb1|Hspa5|Serpinh1|Dnajb5|Hsp90ab1|Hspa1a|Hspd1|Spg7|Ttc1|Calr|Cct2|Hspa2|Cct4|Htra2
NCRNA_PROCESSING	1.144e-08	7.36609e-07	0.74774	0.330831	1.82247	361	Npm3|Rps16|Rps21|Exosc5|Rps15|Rps17|Rps19|Fbll1|Rps27|Rpl14|Rps25|Rps28|Rpl11|Nhp2|Nop10|Rps7|Rps8|Rps24|Eif6|Rpl35a|Rpl26|Rpp25l|Rpp21|Imp3|Rrp7a|Mettl18|Rpl35|Pih1d1|Urm1|Lage3|Rrp36|Rnf113a1|Trpt1|Rpl10a|Mrm2|Rps14|Tsen34|Zbtb8os|Rpl27|Hsd17b10|Trmt112|Exosc2|Pop4|Rrp1|Tsen15|Ppan|Rpp25|Lyar|Abt1|Pop7|Rbfa|Bop1|Nop53|Elp5|Eri3|Trmt12|Kti12|Rpl7a|Eif4a3|Mrto4|Gar1|Mrps11|Tsr3|Rtraf|Trmt61a|Ddx4…
TRANSLATION_INITIATION_FACTOR_ACTIVITY	0.00138332	0.0214231	0.45506	0.459103	1.82092	48	Eif6|Eif3k|Eif3i|Eif2b2|Eif3g|Eif3d|Eif3f|Eif1|Eif2b3|Eif1b|Eif2b4|Eif1ad|Eif4a1|Eif3h|Cops5|Eif2b1|Eif4h|Denr|Eif2b5|Eif3m|Eif3l|Mcts1|Eif2s3x|Eif3b|Mtif3|Eif3j1
MITOCHONDRIAL_OUTER_MEMBRANE_PERMEABILIZATION	0.00175269	0.0254983	0.45506	0.521649	1.82086	28	Chchd10|Eya2|Bax|Bloc1s2|Fzd9|Acaa2|Slc25a5|Tmem14a|Mul1|Moap1|Zfp13|Vdac2|Slc35f6|Bok|Rhot2|Hspa1a|Gsk3a
REGULATION_OF_MITOCHONDRIAL_GENE_EXPRESSION	0.00179851	0.0259478	0.45506	0.520802	1.81791	28	Mpv17l2|Coa3|Chchd10|Uqcc2|Malsu1|Mtg1|Mrps27|Tsfm|Mtg2|Rpusd4|Ngrn|Mtres1|Rcc1l|Rpusd3|C1qbp
TRICARBOXYLIC_ACID_CYCLE	0.00428643	0.0462855	0.35482	0.511016	1.81368	30	Sdhd|Mdh2|Sdhb|Suclg1|Idh3g|Fh1|Mrps36|Sdhc|Mdh1|Idh3b|Idh2|Pdhb|Sdhaf2|Aco2
INTRACELLULAR_PROTEIN_TRANSMEMBRANE_TRANSPORT	0.00132186	0.0207032	0.45506	0.451777	1.8092	50	Romo1|Sec61b|Tomm7|Timm23|Tomm40|Zfand2b|Dnlz|Tomm40l|Timm50|Pex16|Timm17b|Timm17a|Rtn2|Grpel1|Dnajc15|Pex6|Chchd4|Pex14|Akt2|Pex10|Dnajc19|Sec61a1|Pex2|Tram1l1|Hspa5
CHAPERONE_MEDIATED_PROTEIN_FOLDING	0.000659002	0.0119966	0.477271	0.425088	1.80414	65	Fkbp2|Hspb1|Hspe1|Sdf2l1|Pdcd5|Bag1|Ppib|Fkbp11|Dnajb13|Sdf2|Clu|Fkbp1b|Crtap|Fkbp1a|Fkbp4|Hspb6|Dnajb2|Cct3|Cct5|Tor2a|Cct7|Hspa8|Dnajc7|Hspa14|Tor1a|Dnajb6|Trap1|Dnajb1|Pex19|Dnajc24|Hspa5|Dnajb5|Dffa|Hspa1a|Cct2|Hspa2|Cct4|Fkbp5
SM_LIKE_PROTEIN_FAMILY_COMPLEX	0.00057875	0.0108189	0.477271	0.409909	1.79278	75	Snrpd2|Sf3b5|Lsm4|Snrpc|Lsm5|Snrpg|Ppih|Phf5a|Snrpb|Snrpe|Lsm3|Clns1a|Snrpa|Snrpf|Prpf31|Txnl4b|Snrpd1|Lsm10|Lsm8|Zmat2|Sf3b6|Sf3a3|Gemin7|Snu13|Lsm7|Lsm2|Lsm6|Snrpn|Hexim1|Ddx39b|Snrpd3|Sart1|Aar2|Larp7|Snrpa1|Sf3a2|Usp39|Mepce|Gemin6|Snrnp40
PRIMARY_ALCOHOL_METABOLIC_PROCESS	0.00046452	0.00922935	0.498493	0.427258	1.78999	61	Ttr|Akr1c18|Akr7a5|Dhrs3|Park7|Wnt4|Dhrs4|Rbp4|Aldh1b1|Cyp11a1|Akr1b8|Bmp6|Akr1a1|Dhrs7|Dgat2|Aldh2|Dhrs13|Adh5|Naaa|Rdh5|Gde1|Pecr|Aldh3b1|Gpd1|Pnpla2
ISOMERASE_ACTIVITY	2.79591e-05	0.000972138	0.57561	0.365523	1.78249	139	Hsd3b3|Ptgds|Yjefn3|Fkbp2|Ppia|Mif|Ddt|Fuom|Aip|Pmm1|Fkbp8|Creld2|Ppih|Pin1|Ppib|Ptges2|Mcee|Ebp|Fkbp11|Naxe|Erp29|Ppif|Gfus|Gale|Fkbp1b|Ptpa|Ppie|Ebpl|Pgam2|Tpi1|Idi1|Pus1|Mpi|Fkbp1a|Ech1|Ehhadh|Fkbp4|Creld1|Amacr|Ppic|Rpusd4|Ppil1|Eci1|Pusl1|Pdia6|Rpusd3|Rpusd1|Pgam1|Ppil3|Thap4|Fkbp3|Txndc5|Enoph1
SULFUR_COMPOUND_CATABOLIC_PROCESS	0.00616979	0.058613	0.291091	0.524754	1.7821	25	Tst|Nudt7|Mpst|Acot7|Ggt1|Ggt5|Nudt8|Mlycd|Nudt19|Ggt7|Glb1|Blmh|Acat1|Csad
PEPTIDYL_PROLINE_MODIFICATION	0.0019513	0.0271455	0.45506	0.443311	1.7753	50	Fkbp2|Ppia|Aip|P4htm|Fkbp8|Ntmt1|Ppih|Pin1|Ppib|Egln2|Fkbp11|Ppif|Fkbp1b|Ptpa|Ppie|Crtap|Fkbp1a|Fkbp4|Ppic|Prdx4|Ppil1
CELLULAR_ALDEHYDE_METABOLIC_PROCESS	0.00138332	0.0214231	0.45506	0.452392	1.77293	46	Akr1c18|Akr7a5|Park7|Wnt4|Dhrs4|Taldo1|Alpl|Bmp6|Akr1a1|Tpi1|Aldh2|Hagh|Dhrs13|Tkt|Pdxp|Glo1|Grhpr|Adh5|Idh2|Pnpo|Esd|Bco2
NEGATIVE_REGULATION_OF_MITOCHONDRION_ORGANIZATION	0.00153287	0.0228746	0.45506	0.451195	1.76824	46	Nol3|Triap1|Fzd9|Gpx1|Tspo|Pink1|Fxn|Psmd10|Lmna|Prelid1|Ppif|Acaa2|Clu|Slc25a5|Pparg|Adck1|Tmem14a|Akt1|Vat1|Mul1|Bcl2l1|Arrb2|Parl|Slc35f6|Bok|Prkn|Oma1
QUINONE_METABOLIC_PROCESS	0.00554715	0.0547939	0.310777	0.497475	1.76562	30	Akr1c18|Akr7a5|Coq4|Coq7|Akr1b8|Akr1a1|Vkorc1|Coq2|Coq10a|Cbr1|Coq9|Ndufa9|Coq6|Coq8b|Coq5|Cbr4|Fdxr|Coq8a|Pdss2|Coq3
OXIDOREDUCTASE_ACTIVITY_ACTING_ON_A_SULFUR_GROUP_OF_DONORS	0.00185979	0.026502	0.45506	0.434139	1.75477	52	Stab1|Ccs|Txn1|Msrb2|Nxn|Txndc17|Txn2|Gsto1|Gsto2|Msrb1|Msra|Txnrd2|Pcyox1l|Pgk1|Chchd4|Prdx3|Tmx2|Glrx3|Gsr|Txndc12|Pdia6|Srxn1|Glrx|Txnl1|Gfer
MONOCARBOXYLIC_ACID_CATABOLIC_PROCESS	0.000531213	0.0101018	0.477271	0.374923	1.73761	104	Etfb|Twist1|Nudt7|Mtln|Acot8|Tysnd1|Idnk|Hsd17b10|Mcee|Akr1a1|Acaa2|Acaa1a|Mcat|Slc27a4|Nudt8|Pccb|Mlycd|Auh|Nudt19|Echs1|Ech1|Ehhadh|Hadhb|Amacr|Pgd|Hadh|Ldhd|Akt1|Acox2|Cyp26a1|Akt2|Crabp1|Eci1|Etfa|Cyp26b1|Acadm|Pla2g15|Acat3|Aig1|Hadha|Pex2|Bdh2|Etfbkmt|Faah|Decr2|Acadvl|Decr1|Pck2|Hacl1|Acads|Cpt2|Acat1|Pex5|Sesn2|Ilvbl|Cpt1c|Acadl|Pcca|Ivd|Gcdh|Scp2|Abhd1|Ppard|Abhd3|Etfdh|Mfsd2a|Slc25a17|A…
REGULATION_OF_MITOCHONDRIAL_MEMBRANE_PERMEABILITY	0.00280859	0.0350016	0.431708	0.43319	1.73477	50	Bad|Nol3|Chchd10|Alkbh7|Eya2|Bax|Slc25a4|Bloc1s2|Fzd9|Ppif|Acaa2|Slc25a5|Tmem14a|Mul1|Bcl2l1|Moap1|Zfp13|Vdac2|Slc35f6|Bok|Bak1|Rhot2|Hspa1a|Spg7|Gsk3a|Cnp
LIPID_OXIDATION	0.000858643	0.0149275	0.477271	0.378809	1.73191	96	Apod|Etfb|Twist1|Mtln|Acot8|Tysnd1|Fabp3|Hsd17b10|Cygb|Samd1|Acaa2|Acaa1a|Mcat|Mlycd|Auh|Dgat2|Echs1|Ech1|Ehhadh|Por|Hadhb|Amacr|Adh5|Hadh|Akt1|Acox2|Akt2|Eci1|Etfa|Acadm|Acat3|Hadha|Pex2|Bdh2|Etfbkmt|Decr2|Acadvl|Pla2g7|Decr1|Hacl1|Acads|Cpt2|Acat1|Pex5|Sesn2|Ilvbl|Cpt1c|Acadl|Ivd|Gcdh|Scp2|Ppard|Etfdh|Mfsd2a|Slc25a17|Acad10|Lonp2|Hsd17b4
SIGNALING_RECEPTOR_REGULATOR_ACTIVITY	6.48028e-06	0.000265082	0.610527	0.324034	1.73072	268	Ttr|Wnt11|Ccl6|Cort|Gdf7|Cxcl10|Insl6|Mdk|Tgfb1|Wnt2|Pgf|Metrn|Igf2|Cck|Sfrp2|Nmb|Adm2|Sst|Pnoc|C1qtnf4|Mif|Tnfsf12|Nenf|Ngf|Ccl27a|Gdf15|Pdyn|Wnt4|Calca|Fgf18|Nppc|Ly6h|Insl5|Mia|Ccl7|Ostn|Pate4|Pthlh|C1qtnf12|Cartpt|Ccl17|Fgf5|Wnt5b|Ly6e|Grp|Bmp6|Cmtm5|Vegfb|Npy|Ebi3|Il17d|Cxcl14|Sema3b|Vgf|Rln1|Enho|Dand5|Ccn2|Nppa|Adcyap1|Nrtn|Crlf1|Gdf10|Ccl9|Nbl1|Lrpap1|Cmtm3|Ogn|Ccl25|Cxcl1|Hmgb2|Ndp|Metrn…
PROTEIN_PEPTIDYL_PROLYL_ISOMERIZATION	0.00596009	0.0573688	0.303779	0.474893	1.73017	34	Fkbp2|Ppia|Aip|Fkbp8|Ppih|Pin1|Ppib|Fkbp11|Ppif|Fkbp1b|Ptpa|Ppie|Fkbp1a|Fkbp4|Ppic|Ppil1
RESPONSE_TO_TOXIC_SUBSTANCE	4.63178e-05	0.00149117	0.557332	0.34444	1.72984	172	Mt1|Mt2|Mt3|Cdk1|Inmt|Selenow|Ddc|Akr7a5|Prdx5|Gpx4|Park7|Mgst3|Scn9a|Gpx3|Ccs|Sod1|Mpst|Txn1|Fbln5|Mgmt|Pim1|Nupr1|Alad|Bax|Apoe|Prxl2b|Nxn|Gstm2|Txndc17|Akr1b8|Gpx1|Pink1|Prdx2|Gsto1|Gsto2|Cygb|Akr1a1|Sod3|Prdx6|Th|Gstp1|Nos3|Txnrd2|Fos|Gstm5|Prdx1|Gpx7|Ephx2|Bphl|Adh5|Adamts13|Ptgs1|Prdx4|Selenof|Prdx3|Esd|Pon2|Gch1|Inhbb|Gstk1|Gsr|Prxl2a|Mtarc2|Gstp2|Srxn1|Selenos|Tyms|Nefl
AMYLOID_FIBRIL_FORMATION	0.00706001	0.0649409	0.274717	0.486002	1.7249	30	Cryab|Pfdn6|Pfdn5|Nat8f1|Pfdn1|Apoe|Clu|Pfdn4|Pfdn2|Serf1|Nat8|Fkbp1a|B2m
REGULATION_OF_OXIDATIVE_STRESS_INDUCED_INTRINSIC_APOPTOTIC_SIGNALING_PATHWAY	0.0084493	0.0743753	0.248833	0.501479	1.72238	26	Ppia|Park7|Hspb1|Nol3|Sod1|Gpx1|Pink1|Bag5|Akt1|Trap1|Prkn
REGULATION_OF_INTRINSIC_APOPTOTIC_SIGNALING_PATHWAY	5.30738e-05	0.00169301	0.557332	0.350767	1.72167	148	Sfrp2|Plekhf1|Ndufa13|Ppia|Bad|Mif|Fis1|Park7|Hspb1|Nol3|Rps7|Ddit3|Rpl26|Sod1|Triap1|Pycard|Nupr1|Rack1|Bax|Eif5a|Rps3|Tpt1|Gpx1|Ubb|Pink1|Gsdme|Ndufs3|Erp29|Ptpmt1|Eno1|Creb3|Ppif|Clu|Cdkn2d|Myc|Rad9a|Nkx3-1|Bag5|Akt1|Mapk8ip1|Tmbim6|Bcl2l1|Bcap31|Grina|Txndc12|Zfp385a|Selenos|Ybx3|Parl|Ing2|Vdac2|Trap1|Bok|Prkn
TERTIARY_GRANULE_LUMEN	0.00459399	0.048404	0.407018	0.450369	1.72141	41	Lrg1|Cstb|Cda|Cst3|Fth1|Ctss|Ggh|Aldoa|Ptx3|Dbnl|Ctsd|Cxcl1|Tnfaip6|B2m|Golga7|Cnn2|Aldoc|Lyz2|Qpct|Ilf2|Nit2|Cant1|Ctsh|Ypel5|Timp2|Pgm1
CARBOXY_LYASE_ACTIVITY	0.00906801	0.0776123	0.241698	0.489005	1.71912	29	Ddc|Mvd|Ddt|Bckdha|Urod|Azin2|Fahd1|Mlycd|Odc1|Me3|Pisd|Got1
REGULATION_OF_UBIQUITIN_PROTEIN_TRANSFERASE_ACTIVITY	0.00416231	0.0460273	0.407018	0.425636	1.71544	51	Ube2c|Cdc20|Rps20|Rps15|Rpl11|Park7|Rps7|Rpl37|Pin1|Pink1|Rps2|Rpl23|Stub1
U12_TYPE_SPLICEOSOMAL_COMPLEX	0.00944334	0.0789291	0.235142	0.498762	1.71305	26	Snrpd2|Sf3b5|Snrnp25|Snrnp35|Snrpg|Phf5a|Snrpb|Snrpe|Zmat5|Snrpf|Snrpd1|Sf3b6|Lsm7|Snrpd3|Ybx1|Zcrb1
POSITIVE_REGULATION_OF_MEMBRANE_PERMEABILITY	0.00785958	0.0707973	0.265217	0.452025	1.70675	39	Mt3|Laptm5|Chchd10|Eya2|Bax|Bloc1s2|Fzd9|Ppif|Acaa2|Slc25a5|Tmem14a|Mul1|Moap1|Zfp13|Vdac2|Slc35f6|Bok|Rhot2|Hspa1a|Spg7|Gsk3a
PRERIBOSOME	0.00149345	0.0223825	0.45506	0.391188	1.70658	74	Fbll1|Rps7|Eif6|Imp3|Rrp7a|Rrp36|Rrp1|Ppan|Bop1|Mrto4|Nob1|Wdr46|Ngdn|Bysl|Wdr74|Fcf1|Rrs1|Nsa2|Snu13|Zfp622|Tbl3|Utp11|Fbxw9|Emg1|Utp3|Rrp9|Noc4l|Pes1|Wdr12|Nip7|Fbl|Ltv1|Rrp15|Dcaf13|Rsl1d1
CLEAVAGE_INVOLVED_IN_RRNA_PROCESSING	0.00944334	0.0789291	0.235142	0.492242	1.70473	27	Rps21|Nhp2|Rrp36|Exosc2|Abt1|Bop1|Eri3|Nob1|Exosc3|Rrs1|Tbl3|Exosc9
REGULATION_OF_RELEASE_OF_CYTOCHROME_C_FROM_MITOCHONDRIA	0.00554529	0.0547939	0.31828	0.445097	1.70126	41	Bad|Nol3|Triap1|Pycard|Bax|Pdcd5|Gpx1|Pink1|Fxn|Psmd10|Lmna|Prelid1|Ppif|Clu|Akt1|Mllt11|Bcl2l1|Moap1|Arrb2|Parl|Prkn|Fam162a
CIS_TRANS_ISOMERASE_ACTIVITY	0.00856698	0.0748427	0.252644	0.457728	1.6913	36	Fkbp2|Ppia|Aip|Fkbp8|Ppih|Pin1|Ppib|Fkbp11|Ppif|Fkbp1b|Ptpa|Ppie|Fkbp1a|Fkbp4|Ppic|Ppil1
FICOLIN_1_RICH_GRANULE	8.90651e-05	0.00252613	0.538434	0.342187	1.69101	154	Lrg1|Tbc1d10c|Ppia|Mif|Krt1|Cstb|Nme2|Cotl1|Dynlt1b|Cda|Cst3|Psmb7|Lamtor1|Fth1|Commd9|Alad|Srp14|Atp6v0c|Ctss|Dynll1|Psmc3|Csnk2b|Psmb1|Psmc2|Aldoa|Psmd7|Pdap1|Dera|Dbnl|Psmd3|Gstp1|Ppie|Psmd13|Eef1a1|Ctsd|Pkm|Tnfaip6|Psma5|Prdx4|Mvp|Atad3a|Psma2|Psmd6|Stbd1|Arpc5|Commd3|Serpinb6a|Arl8a|Glb1|Hspa8|Gstp2|2310033P09Rik|Pgam1|Ctsz|Ostf1|Gusb|Ctsb|Impdh2|Lamp1|Rhoa|Psmd14|Aldoc|Hsp90ab1|Vcp|Atg7|Psm…
CELLULAR_LIPID_CATABOLIC_PROCESS	9.81162e-05	0.00270754	0.538434	0.336556	1.68954	171	Akr1c18|Etfb|Mt3|Twist1|Nudt7|Apoa2|Mtln|Acot8|Tysnd1|Pla2g5|Hsd17b10|Lypla2|Akr1b8|Mcee|Sphk1|Prdx6|Acaa2|Srd5a3|Acaa1a|Mcat|Slc27a4|Nudt8|Pccb|Mlycd|Auh|Abhd16a|Nudt19|Fuca1|Echs1|Ech1|Ehhadh|Smpdl3b|Hadhb|Amacr|Hadh|Abhd12|Gde1|Hexa|Smpd1|Akt1|Acox2|Bco2|Cyp26a1|Akt2|Neu1|Crabp1|Eci1|Etfa|Cyp26b1|Acadm|Pnpla2|Pla2g15|Acat3|Neu2|Aig1|Mgll|Gm2a|Hadha|Pex2|Bdh2|Smpd2|Sirt2|Etfbkmt|Faah|Lipg|Decr2…
U2_TYPE_SPLICEOSOMAL_COMPLEX	0.0010824	0.0180937	0.45506	0.374947	1.68951	88	Snrpd2|Sf3b5|Lsm4|Snrpc|Lsm5|Rnf113a1|Snrpg|Ccdc12|Phf5a|Snrpb|Snrpe|Eif4a3|Lsm3|Bud13|Ppie|Yju2|Bcas2|Snrpf|Prpf31|Bud31|Snrpd1|Syf2|Lsm8|Zmat2|Sf3b6|Sf3a3|Ppil1|Snu13|Lsm7|Lsm2|Lsm6|Snrpn|Magohb|Snrpd3|Cwc15|Sart1|Rbm8a|Snrpa1|U2af2|Plrg1|Sf3a2
APOPTOTIC_MITOCHONDRIAL_CHANGES	0.00188877	0.0266961	0.45506	0.372095	1.68613	90	Bad|Fis1|Nol3|Chchd10|Triap1|Pycard|Sfn|Eya2|Bax|Slc25a4|Pdcd5|Bloc1s2|Timm50|Fzd9|Gpx1|Pink1|Fxn|Psmd10|Lmna|Prelid1|Ppif|Acaa2|Clu|Slc25a5|Ggct|Tmem14a|Akt1|Mul1|Mllt11|Bcl2l1|Moap1|Arrb2|Zfp13|Parl|Ppp2cb|Vdac2|Slc35f6|Bok|Prkn|Fam162a
ATPASE_ACTIVATOR_ACTIVITY	0.0120928	0.0910101	0.206652	0.495892	1.68409	25	Hscb|Fxyd2|Rab3a|Gtf2h4|Dnajc15|Dnajb2|Ahsa1|Dnajc19|Dnajc7|Dnajb6|Dnajb1|Dnajc24|Atp1b3|Dnajc2|Mybpc3
PHOSPHOTRANSFERASE_ACTIVITY_PHOSPHATE_GROUP_AS_ACCEPTOR	0.00832683	0.0738581	0.256635	0.447333	1.67829	38	Card11|Nme6|Nme1|Nme2|Ip6k3|Guk1|Nme4|Pmvk|Nme9|Ak8|Nme7|Ak1|Dtymk|Ak2|Nme3|Itpka
BRANCHED_CHAIN_AMINO_ACID_METABOLIC_PROCESS	0.0128332	0.0951406	0.200513	0.493382	1.67556	25	Sdsl|Bckdha|Bckdhb|Hsd17b10|Auh|Echs1|Bcat2|Bckdk|Hmgcl|Acat1|Ilvbl|Mccc2|Ivd|Hibadh
MONOCYTE_CHEMOTAXIS	0.0111428	0.0862686	0.220823	0.455792	1.66058	34	Ccl6|Cxcl10|Rps19|Calca|Ccl7|Ccl17|Creb3|Dusp1|Ccl9|Nbl1|Ccl25|Pdgfb|Lgmn
TRANSFERASE_ACTIVITY_TRANSFERRING_SULPHUR_CONTAINING_GROUPS	0.00524862	0.0532054	0.335069	0.410139	1.65777	52	Chst7|Gal3st1|Hs3st6|Tst|Chst12|Mpst|Chst8|Sult2b1|Tpst2|Chst9|Wscd1|Acaa1a|Sult4a1|Mocs3|Mocs2|Hs3st1|Ctu2|Chst10|Chst1|Hs3st4|Hs3st5|Lias|Trmu|Cdk5rap1|Gal3st3|Tpst1|Chst2|Oxct2b|Hs3st2|Gal3st4|Tstd1|Nfs1
REGULATION_OF_COLLAGEN_METABOLIC_PROCESS	0.0155078	0.107463	0.183397	0.473064	1.65128	28	Tgfb1|Wnt4|Nppc|Cst3|Larp6|Cygb|Fap|Ccn2|Emilin1|Vim
RESPONSE_TO_COPPER_ION	0.0159046	0.109073	0.180468	0.474166	1.64213	27	Mt1|Mt2|Mt3|Cdk1|Map1lc3a|Park7|Sod1|Sod3|Lcat|Snca
MITOCHONDRIAL_OUTER_MEMBRANE_PERMEABILIZATION_INVOLVED_IN_PROGRAMMED_CELL_DEATH	0.013517	0.097914	0.200513	0.453843	1.63941	33	Chchd10|Eya2|Bax|Bloc1s2|Fzd9|Ppif|Acaa2|Slc25a5|Tmem14a|Mul1|Moap1|Zfp13|Vdac2|Slc35f6|Bok|Rhot2|Hspa1a|Spg7|Gsk3a
MONOCARBOXYLIC_ACID_BINDING	0.00894551	0.07718	0.252644	0.419244	1.63425	45	Ptgds|Akr1c18|Crabp2|Fabp5|Rbp1|Prr7|Fabp3|Gstp1|Snca|Pparg|Fabp7|Adh5|Acox2|Cyp26a1|Psap|Crabp1|Cyp26b1|Gstp2
TETRAPYRROLE_BIOSYNTHETIC_PROCESS	0.01412	0.100812	0.193114	0.460177	1.63324	30	Hmbs|Alad|Tmem14c|Tspo|Slc25a39|Fxn|Slc25a38|Urod|Iba57|Cox10|Srrd|Tmem14a
TRNA_METABOLIC_PROCESS	0.000413212	0.00862189	0.498493	0.326544	1.62975	163	Polr2l|Rpp25l|Rpp21|Urm1|Lage3|Slfn8|Trpt1|Tsen34|Zbtb8os|Hsd17b10|Trmt112|Exosc2|Pop4|Tsen15|Rpp25|Sars2|Pop7|Elp5|Trmt12|Kti12|Dtd1|Aarsd1|Prorsd1|Rtraf|Trmt61a|Wars1|Fars2|Yars2|Pus1|Mocs3|Dtd2|Exosc3|Rpusd4|Cars2|Trp53rka|Pop5|Lsm6|Trmo|Tsen2|Ctu1|Ctu2|Dus2|Pusl1|Bcdin3d|Exosc9|Dus1l|Ears2|Dph3|Qrsl1|Ftsj1|Rtcb|Tsen54|Lcmt2|Dtwd2|Adat3|Trmt9b|Osgep|Rpp14|Thg1l|Farsb|Trmu|Qtrt1|Cdk5rap1|Pstk|D…
TRANSLATION_FACTOR_ACTIVITY_RNA_BINDING	0.00319331	0.0381552	0.431708	0.367957	1.62922	80	Mrpl58|Eif6|Eef1b2|Eif3k|Eif5a|Tufm|Eif3i|Eif2b2|Eif3g|Eif3d|Eef1d|Eif3f|Eef1g|Eif1|Eif2b3|Eif1b|Eif2b4|Eef1a1|Eif1ad|Eif4a1|Eif3h|Tsfm|Eef1a2|Cops5|Eif2b1|Mtrfr|Eif4h|Denr|Eefsec|Eif2b5|Eif3m|Eif3l|Mcts1|Eif2s3x|Eif3b|Mtif3|Eif3j1|Abcf1|Eef2|Eif4e2|Eif2d
PROTEIN_FOLDING_CHAPERONE	0.0150571	0.105765	0.189707	0.438426	1.61998	36	Hspb1|Wdr83os|Pfdn1|Fkbp8|Pfdn2|Cct3|Cct5|Cct7|Hspa8|Hspa14|Tor1a|Dnajb6|Dnajb1|Hspa5|Hsp90ab1|Dffa|Hspa1a|Calr|Cct2|Hspa2|Cct4
SPLICEOSOMAL_SNRNP_ASSEMBLY	0.0153167	0.10694	0.188069	0.437687	1.61725	36	Snrpd2|Lsm4|Snrpc|Snrpg|Snrpb|Snrpe|Clns1a|Snrpf|Prpf31|Snrpd1|Gemin7|Lsm2|Prmt7|Snrpd3|Sart1|Aar2|Prmt5|Gemin6|Smn1|Cd2bp2|Prpf19|Gemin2|Coil|Gemin8
OLEFINIC_COMPOUND_METABOLIC_PROCESS	0.00260609	0.0334368	0.431708	0.357298	1.60611	87	Ttr|Ptgds|Akr1c18|Dhrs3|Gpx4|Acot8|Wnt4|Dhrs4|Rbp4|Cyp11a1|Akr1b8|Gpx1|Ptges2|Bmp6|Stard3|Acaa1a|Dhrs7|Gstp1|Dgat2|Dhrs13|Ephx2|Ptgs1|Cbr1|Abhd12|Rdh5|Bco2
REGULATION_OF_MEMBRANE_PERMEABILITY	0.00879433	0.076254	0.260821	0.38454	1.60291	60	Mt3|Bad|Nol3|Laptm5|Chchd10|Alkbh7|Eya2|Bax|Slc25a4|Bloc1s2|Fzd9|Ppif|Acaa2|Slc25a5|Tmem14a|Mul1|Laptm4b|Bcl2l1|Moap1|Zfp13|Vdac2|Slc35f6|Bok|Bak1|Rhot2|Hspa1a|Spg7|Gsk3a|Cnp
INTRINSIC_COMPONENT_OF_ORGANELLE_MEMBRANE	3.21562e-06	0.000134708	0.627257	0.289654	1.5985	369	Dpm3|H2-Eb1|Cplx3|Fis1|Mfng|Timm23|Pet100|Micos10|Coa3|Chchd10|Chchd6|Micos13|Mtln|Abhd17a|Wdr83os|Tomm40|Emc9|Chst12|Smdt1|Uqcc3|Slc25a4|Fkbp8|Tmem11|Slc32a1|Mpc2|Tm7sf2|Sys1|Emc10|Slc30a3|Syt5|Tecr|Yif1b|Pex16|Ergic3|Vamp5|Pink1|Ebp|Pigbos1|Pgap3|Timm17b|Spcs1|Emc4|Tmem163|Chchd3|Abcb9|Rab3a|Timm17a|Hacd1|Mcub|Rce1|Dpm2|Stx1a|Syp|Lemd2|Apool|Rtn2|Bet1l|Slc22a17|Dgat2|Mpc1|Adck1|Yif1a|B4gat1|Cox…
STEROL_BIOSYNTHETIC_PROCESS	0.00884711	0.0765209	0.256635	0.391986	1.59496	53	Mvk|Fdps|Mvd|Sod1|Apoe|Pmvk|Tm7sf2|Cyb5r2|Ebp|Acaa2|Fdft1|Cyb5r3|Idi1|Erg28|Ch25h|Por|Sec14l2|Cyb5r1|Nsdhl
TRNA_PROCESSING	0.00283531	0.0352085	0.431708	0.33647	1.59348	116	Rpp25l|Rpp21|Urm1|Lage3|Trpt1|Tsen34|Zbtb8os|Hsd17b10|Trmt112|Pop4|Tsen15|Rpp25|Pop7|Elp5|Trmt12|Kti12|Rtraf|Trmt61a|Fars2|Pus1|Mocs3|Rpusd4|Trp53rka|Pop5|Lsm6|Trmo|Tsen2|Ctu1|Ctu2|Dus2|Pusl1|Bcdin3d|Dus1l|Dph3|Ftsj1|Rtcb|Tsen54|Lcmt2|Dtwd2|Adat3|Trmt9b|Osgep|Rpp14|Thg1l|Trmu|Qtrt1|Cdk5rap1|Dus3l|Elac2|Dus4l|Thumpd3|Mettl1|Gtpbp3|Tprkb|Thumpd1|Trmt1
NUCLEOBASE_CONTAINING_COMPOUND_KINASE_ACTIVITY	0.0139952	0.10054	0.198584	0.416752	1.59292	41	Card11|Nme6|Nme1|Nme2|Guk1|Nme4|Nme9|Ak8|Nme7|Tk1|Uck1|Ak1|Dtymk|Ak2|Pnkp|Nme3
TRANSFERASE_ACTIVITY_TRANSFERRING_ALKYL_OR_ARYL_OTHER_THAN_METHYL_GROUPS	0.00986572	0.0805237	0.241698	0.39484	1.59132	51	Fdps|Mgst3|Srm|Hmbs|Gstm2|Gsto1|Gsto2|Nans|Trmt12|Gstm1|Fdft1|Dhps|Gstp1|Tsr3|Gstm5|Coq2|Cox10|Fnta|Mmab|Gstk1|Gstp2|Rabggta|Dtwd2|Rabggtb|Dhdds|Mgst1|Fntb|Gstz1|Gstm7|Lancl1|Ptges|Pdss2
PROTEIN_TRANSMEMBRANE_TRANSPORT	0.00992908	0.0808511	0.245188	0.380937	1.58789	60	Romo1|Sec61b|Tomm7|Timm23|Tomm40|Zfand2b|Dnlz|Tomm40l|Timm50|Pex16|Timm22|Timm17b|Timm17a|Rtn2|Grpel1|Dnajc15|Pex6|Chchd4|Pex14|Tomm22|Akt2|Pex10|Dnajc19
CELL_REDOX_HOMEOSTASIS	0.0199534	0.125464	0.164313	0.43555	1.58683	34	Bola2|Prdx5|Ddit3|Txn1|Gpx1|Egln2|Txn2|Prdx2|Prdx6|Slc2a10|Nos3|Txnrd2|Prdx1|Prdx4|Prdx3|Glrx3|Gsr|Apex1|Selenos
DISULFIDE_OXIDOREDUCTASE_ACTIVITY	0.0182149	0.118416	0.17245	0.422843	1.58641	38	Stab1|Ccs|Txn1|Nxn|Txndc17|Txn2|Gsto1|Gsto2|Txnrd2|Pgk1|Chchd4|Tmx2|Glrx3|Gsr|Txndc12|Pdia6|Glrx|Txnl1|Gfer
CELLULAR_HORMONE_METABOLIC_PROCESS	0.00616921	0.058613	0.31828	0.362543	1.58162	74	Ttr|Hsd3b3|Akr1c18|Crabp2|Dhrs3|Wnt4|Dhrs4|Rbp1|Rbp4|Hsd17b10|Cyp11a1|Akr1b8|Tspo|Bmp6|Stard3|Srd5a3|Dhrs7|Dgat2|Dhrs13|Rdh5|Bco2|Cyp26a1|Crabp1|Cyp26b1|Chst10|Cyp46a1|Hsd17b12|Pnpla2|Prmt3|Hsd17b11
ICOSANOID_METABOLIC_PROCESS	0.0090421	0.0776123	0.256635	0.376809	1.57864	61	Ptgds|Akr1c18|Mif|Gpx4|Mgst3|Pla2g5|Fabp5|Prxl2b|Ggt1|Gstm2|Ggt5|Gpx1|Ptges2|Gstp1|Ggt7|Ptgs1|Cbr1|Abhd12|Ptgr1|Pla2g3
ENDOPLASMIC_RETICULUM_PROTEIN_CONTAINING_COMPLEX	0.0018787	0.0266622	0.45506	0.330073	1.57694	122	Krtcap2|Sec61b|Pigyl|Dad1|Emc9|Ost4|Sdf2l1|Tmem258|Emc10|Ppib|Ssr4|Get3|Spcs1|Emc4|Ostc|Ubxn1|Abcb9|Sec11c|Dpm2|Prkcsh|Fkbp1a|B2m|Emc6|Ormdl3|Pigp|Rp9|Aup1|Sptssa|Sec11a|Srp9|Ddost|Faf1|Dnajb11|Alg14|Spcs2|Pdia6|Pigt|Selenos|Hsd17b12|Rhbdd2|Gpaa1|Emc3|Rpn1|Sec61a1|Srprb|Os9|Emc2|Arl6ip1|Ufd1|Hspa5|Derl1|Tusc3|Pigs|Vcp|Pigu|Caml|Emc7|Insig1
ORGANIC_ACID_CATABOLIC_PROCESS	0.000443179	0.00890713	0.498493	0.308496	1.57692	193	Etfb|Twist1|Tst|Sdsl|Gcat|Nudt7|Mtln|Acot8|Tysnd1|Mpst|Nagk|Idnk|Bckdha|Bckdhb|Hsd17b10|Mcee|Kyat3|Akr1a1|Amdhd2|Acaa2|Ddah2|Crym|Acaa1a|Mcat|Slc27a4|Nos3|Nudt8|Pccb|Mlycd|Auh|Qdpr|Nudt19|Mthfs|Gcsh|Echs1|Ech1|Ehhadh|Hadhb|Amacr|Adhfe1|Pgd|Bcat2|Hadh|Ldhd|Akt1|Bckdk|Acox2|Got2|Cyp26a1|Akt2|Hmgcl|Crabp1|Eci1|Etfa|Thnsl2|Aldh1l1|Cyp26b1|Got1|Aldh4a1|Acadm|Pla2g15|Acat3|Gpt|Acsf3|Carns1|Aig1|Hadha|H…
ORGANIC_HYDROXY_COMPOUND_CATABOLIC_PROCESS	0.011108	0.0862686	0.229089	0.382979	1.57038	55	Scarf1|Akr1c18|Mt3|Apoe|Aldh1b1|Comt|Dio3|Akr1b8|Dbh|Srd5a3|Slc6a3|Tpi1|Moxd1|Aldh2|Tomt|Pdxp|Snx17|Nudt3|Fgf23|Ldhd|Aldh3b1|Cyp46a1|Sord
OXIDOREDUCTASE_ACTIVITY_ACTING_ON_THE_CH_CH_GROUP_OF_DONORS	0.0131543	0.0962894	0.208827	0.389542	1.56997	51	Akr1c18|Blvrb|Tm7sf2|Tecr|Sdhb|Ptges2|Srd5a3|Acaa1a|Sdhc|Blvra|Dhodh|Ptgr1|Acox2|Pecr|Dus2|Dus1l|Acadm|Mecr|Bdh2|Decr2|Acadvl|Decr1|Acads|Dhcr24|Srd5a1|Dhcr7|Dus3l|Cox15|Dus4l|Sdha|Acadl|Ivd|Gcdh
REGULATION_OF_MITOCHONDRIAL_MEMBRANE_PERMEABILITY_INVOLVED_IN_APOPTOTIC_PROCESS	0.0231049	0.137092	0.152676	0.423493	1.5648	36	Nol3|Chchd10|Eya2|Bax|Bloc1s2|Fzd9|Acaa2|Slc25a5|Tmem14a|Mul1|Moap1|Zfp13|Vdac2|Slc35f6|Bok|Rhot2|Hspa1a|Gsk3a|Trp53|Bid
CORE_MEDIATOR_COMPLEX	0.0305666	0.167107	0.129547	0.452932	1.55564	26	Med11|Med30|Med31|Med10|Med29|Med27|Med9|Med16|Med21|Med18|Med28|Med8|Med22|Med20|Med25|Med26|Med7|Med19
CELLULAR_MODIFIED_AMINO_ACID_METABOLIC_PROCESS	0.00145325	0.0220652	0.45506	0.317861	1.55508	144	Gpx4|Ckb|Park7|Gamt|Sod1|Ggt1|Gstm2|Ggt5|Dio3|Folr1|Gpx1|Plscr1|Ptges2|Gsto1|Gsto2|Ggact|Ggh|Ctsk|Gstm1|Eef1g|Crym|Gdap1l1|Gstp1|Abhd16a|Gstm5|Pcyox1l|Hagh|Mthfs|Nat8|Ggt7|Por|Glo1|Clic1|Abhd12|Ckmt1|Pla2g3|Lpcat4|Ethe1|Got2|Gch1|Gstk1|Gsr|Aldh1l1|Slc19a1|Gstp2|Aldh4a1|Tyms|Acadm|Pla2g15|Arl6ip5|Ctsb|Aldh9a1
RIBOSE_PHOSPHATE_BIOSYNTHETIC_PROCESS	0.000924719	0.0158387	0.477271	0.313788	1.55398	156	Pklr|Tgfb1|Nme6|Nme1|Aprt|Nme2|Cda|Nme4|Nppc|mt-Co2|Uqcc3|Acot7|Antkmt|Mpc2|Atp6v0c|Nme9|Tecr|Dcakd|Nudt2|mt-Atp6|Pink1|Eno1|Ppcs|Dnajc30|Aldoa|Nme7|Hacd1|Slc25a1|Nppa|Myc|Atp5pb|Snca|Mlycd|Stoml2|Tkt|Sphk2|Uck1|Ak1|Slc35b2|Slc25a13|Tmsb4x|Dhodh|Ak2|Adsl|Pdhb|Nme3
PYRIMIDINE_RIBONUCLEOTIDE_METABOLIC_PROCESS	0.0313121	0.169848	0.12797	0.448466	1.55312	27	Dpys|Nme6|Nme1|Nme2|Cda|Nme4|Nme9|Nme7|Nt5c|Uck1|Dhodh|Nme3
MOLECULAR_FUNCTION_ACTIVATOR_ACTIVITY	0.0272057	0.153065	0.139051	0.430584	1.55108	32	Lrrc38|Hscb|Fxyd2|Rab3a|Gtf2h4|Dnajc15|Dnajb2|Akt1|Ahsa1|Dnajc19|Dnajc7|Dnajb6|Dnajb1|Dnajc24|Atp1b3|Dnajc2|Mybpc3
NCRNA_METABOLIC_PROCESS	2.9388e-06	0.000126151	0.627257	0.273156	1.54176	475	Npm3|Rps16|Rps21|Exosc5|Rps15|Rps17|Rps19|Polr2l|Fbll1|Rps27|Rpl14|Rps25|Hras|Rps28|Rpl11|Nhp2|Nop10|Rps7|Rps8|Rps24|Eif6|Trir|Rpl35a|Rpl26|Rpp25l|Rpp21|Imp3|Rrp7a|Mettl18|Rpl35|Pih1d1|Urm1|Lage3|Nudt16l1|Slfn8|Rrp36|Rnf113a1|Trpt1|Rpl10a|Tdrd12|Mrm2|Rps14|Tsen34|Zbtb8os|Rpl27|Hsd17b10|Trmt112|Snapc5|Exosc2|Pop4|Pelo|Rrp1|Tsen15|Ppan|Rpp25|Sars2|Mrpl44|Lyar|Abt1|Pop7|Rbfa|Bop1|Nop53|Elp5|Eri3|Trm…
VIRION_ASSEMBLY	0.0259134	0.148682	0.14391	0.423015	1.54117	34	Vps28|Apoe|Snf8|Chmp6|Spcs1|Chmp2a|Vps37b|Chmp4b|Chmp1a|Vps37d|Mvb12a|Rab1b|Vta1
POSITIVE_REGULATION_OF_DNA_BINDING	0.0210356	0.129682	0.163242	0.389467	1.53903	47	Tgfb1|Twist1|Pou4f1|Hes1|Nme1|Edf1|Ngf|Park7|Txn1|Ddrgk1|Calm3|Myc|Pparg|Hmgb2|Acd|Lamtor5|Calm2
PROSTANOID_METABOLIC_PROCESS	0.0297483	0.164184	0.132882	0.426741	1.53723	32	Ptgds|Akr1c18|Mif|Fabp5|Prxl2b|Gstm2|Ptges2|Gstp1|Ptgs1|Cbr1|Ptgr1|Pla2g3
HYDROGEN_PEROXIDE_METABOLIC_PROCESS	0.0297483	0.164184	0.132882	0.426626	1.53682	32	Cyba|Mt3|Prdx5|Park7|Gpx3|Sod1|mt-Co2|Gpx1|Pink1|Prdx2|Snca|Prdx1|Prdx4|Prdx3
LIPID_CATABOLIC_PROCESS	0.000488008	0.00947935	0.498493	0.291563	1.53062	234	Scarf1|Akr1c18|Fmc1|Etfb|Mt3|Twist1|Nudt7|Hint2|Apoa2|Mtln|Acot8|Tysnd1|Pla2g5|Iah1|Apoe|Hsd17b10|Lypla2|Akr1b8|Mcee|Sphk1|Prdx6|Acaa2|Pla2g2c|Srd5a3|Acaa1a|Mcat|Slc27a4|Nudt8|Cidea|Pccb|Mlycd|Pafah1b3|Auh|Abhd16a|Ywhah|Nudt19|Fuca1|Echs1|Ech1|Ehhadh|Rarres2|Snx17|Smpdl3b|Hadhb|Amacr|Bscl2|Fgf23|Naaa|Hadh|Abhd12|Gde1|Hexa|Smpd1|Akt1|Acox2|Pla2g12a|Bco2|Cyp26a1|Cdk4|Akt2|Neu1|Crabp1|Eci1|Etfa|Plaa…
RNA_POLYMERASE_ACTIVITY	0.0267226	0.151573	0.14247	0.404061	1.52565	39	Polr2f|Polr2i|Polr2l|Polr2j|Polr2c|Polr2e|Polr1d|Polr2k|Polr1h|Polr2d|Polr2g|Polr3h|Polr2h|Med21|Crcp|Polr3d|Polr1c|Polr2m|Polr3c|Med20|Polr3g
CYTOPLASMIC_TRANSLATIONAL_INITIATION	0.0372763	0.190083	0.117107	0.443246	1.52237	26	Rpl13a|Eif3i|Eif3d|Eif2b3|Eif4a1|Eif4h|Denr|Mif4gd|Eif3m|Mcts1|Eif2s3x|Rbm4|Slbp|Eif2d
PYRIMIDINE_CONTAINING_COMPOUND_BIOSYNTHETIC_PROCESS	0.0321327	0.172682	0.129015	0.417586	1.52138	34	Nme6|Nme1|Nme2|Cda|Nme4|Nme9|Nme7|Uck1|Dut|Dtymk|Dhodh|Nme3|Tyms|Tk2
TERPENOID_METABOLIC_PROCESS	0.0172174	0.114465	0.183397	0.370969	1.52114	55	Ttr|Akr1c18|Fdps|Crabp2|Dhrs3|Dhrs4|Rbp1|Rbp4|Akr1b8|Fdft1|Dhrs7|Dgat2|Dhrs13|Rarres2|Adh5|Rdh5|Bco2|Cyp26a1|Pecr|Crabp1|Cyp26b1|Pnpla2|Prmt3
UNSATURATED_FATTY_ACID_BIOSYNTHETIC_PROCESS	0.0323248	0.172925	0.12849	0.413801	1.52053	35	Ptgds|Akr1c18|Mif|Fabp5|Prxl2b|Ptges2|Ptgs1|Cbr1|Pla2g3
POSITIVE_REGULATION_OF_APOPTOTIC_SIGNALING_PATHWAY	0.00450465	0.048045	0.407018	0.325318	1.5202	110	Atf3|Tnfrsf12a|Plekhf1|Bad|Fis1|Tnfsf12|Park7|Rps7|Ddit3|Rpl26|Sod1|Pycard|Nupr1|Ltbr|Rack1|Bax|Eif5a|Rps3|Eef1e1|Ubb|Gsdme|Ppp1ca|Myc|Rad9a|Itm2c|Nkx3-1|Ppp2r1a|Pea15a|Adora2a|Cradd|Inhbb|Faf1|Fas|Rbck1|Bcap31
NUCLEOBASE_METABOLIC_PROCESS	0.0336875	0.177472	0.125953	0.415035	1.51209	34	Dpys|Ttr|Aprt|Cda|Gmpr
SPLICEOSOMAL_COMPLEX	0.00191744	0.0269672	0.45506	0.298389	1.51172	182	Snrpd2|Sf3b5|Snrnp25|Lsm4|Snrpc|Lsm5|Rnf113a1|Snrnp35|Snrpg|Ppih|Ccdc12|Phf5a|Prkrip1|U2af1l4|Magoh|Snrpb|Snrpe|Tra2b|Wdr83|Alyref|Eif4a3|Lsm3|Bud13|Zmat5|Clns1a|Ppie|Yju2|Bcas2|Snrpa|Snrpf|Prpf31|Cirbp|Raly|Bud31|Cactin|Txnl4b|Snrpd1|Syf2|Lsm8|BC005624|Zmat2|Sf3b6|Sf3a3|Ctnnbl1|Ppil1|Snu13|Lsm7|Ddx41|Lsm2|Lsm6|Snrpn|Ddx39b|Rbm17|Magohb|Hspa8|Snrpd3|Cwc15|Ppp1r8|Sart1|Rheb|Ppil3|Rbmxl1|Ybx1|Zcrb1…
ACTIVE_TRANSMEMBRANE_TRANSPORTER_ACTIVITY	0.000134618	0.00354597	0.518848	0.279074	1.51123	309	Slc1a7|mt-Nd3|Cox4i2|Ndufb7|Ndufa2|Cox6a2|Ndufc1|Slc13a4|Ndufs6|Ndufa13|Ndufv3|Ndufa4|Slc34a1|Cox5b|Cox6a1|Ndufs7|Ndufa3|Cyb561d2|Cox4i1|Ndufc2|Cox6b1|Ndufa8|Uqcr10|Ndufs5|Ndufa5|Ndufa1|Ndufa12|Cox7a1|Ndufa7|Atp6v1f|Ndufs8|Cox8a|Ndufb6|Ndufa6|Ndufb9|Ndufb2|mt-Co3|Atp6v1g1|Uqcrh|Ndufb5|Ndufb10|mt-Co2|Cox7a2l|Ndufb4|Slc25a4|Cyc1|Cox7b|Ndufb3|Slc32a1|Atp6v0c|Ndufs4|Ndufb8|Surf1|Ndufv1|Slco2a1|Uqcrc1…
NEGATIVE_REGULATION_OF_PROTEIN_MODIFICATION_BY_SMALL_PROTEIN_CONJUGATION_OR_REMOVAL	0.0102453	0.0824602	0.252644	0.335299	1.51085	88	Isg15|Cdc20|Rps20|Cops9|Rps15|Svbp|Ppia|Rpl11|Park7|Rps7|Rpl37|Klhl40|Vps28|Prr7|Nxn|Rps3|Tspo|Ubxn1|Otub1|Rpl23
PYRIMIDINE_NUCLEOTIDE_METABOLIC_PROCESS	0.0239456	0.139585	0.153554	0.380495	1.50914	48	Dpys|Dctpp1|Nme6|Nme1|Nme2|Cda|Nme4|Nme9|Nt5m|Ogg1|Nme7|Nt5c|Uck1|Dut|Dtymk|Dhodh|Nme3
ENDOPEPTIDASE_REGULATOR_ACTIVITY	0.0052643	0.0532092	0.407018	0.326873	1.50467	100	Serpinb2|Mt3|Cst6|Wfdc2|Sfrp2|Psenen|Prdx5|Wfdc1|Ngf|Nol3|Cstb|Itih2|Pcsk1n|Bst2|Adrm1|Cst3|Serpine3|Pebp1|Spink8|Psme2|Pttg1|Spint2|Lxn|Wfdc3|Spink13|Tnfaip8|Timp4|Snca
PURINE_CONTAINING_COMPOUND_BIOSYNTHETIC_PROCESS	0.00120156	0.019499	0.45506	0.303131	1.50254	157	Pklr|Tgfb1|Nme6|Nme1|Aprt|Nme2|Guk1|Nme4|Nppc|mt-Co2|Uqcc3|Acot7|Antkmt|Mpc2|Atp6v0c|Nme9|Rd3|Tecr|Adora2b|Dcakd|Nudt2|mt-Atp6|Pink1|Hpca|Eno1|Ppcs|Dnajc30|Aldoa|Nme7|Hacd1|Slc25a1|Nppa|Myc|Atp5pb|Nos3|Snca|Mlycd|Stoml2|Sphk2|Ak1|Slc35b2|Slc25a13|Tmsb4x|Ak2|Adsl|Pdhb|Nme3
ESTABLISHMENT_OF_PROTEIN_LOCALIZATION_TO_MEMBRANE	0.0005983	0.0110654	0.477271	0.286568	1.50194	233	Timm13|Colq|Romo1|Ndufa13|Sec61b|Timm8b|Fis1|Hras|Timm10|Wdr83os|Cib1|Emc9|Timm10b|Zfand2b|Rack1|Ssr2|Bax|Zdhhc4|Srp14|Pdcd5|Timm8a1|Sys1|Emc10|Yif1b|Pex16|Vamp5|Zdhhc12|Sil1|Get3|Timm22|Hpca|Sgta|Emc4|Calm3|Rtp4|Vps37b|Chmp4b|Vps37d|Reep2|Cplx1|Oxa1l|Emc6|Rilpl2|Cdk5|Golga7b|Naca|Itgam|Nsg1|Tomm22|Mief2|Pkdcc|Srp9|Zdhhc7|Tamalin|Get4|Akt2|Maip1|Rab8a|Rtp2|Rftn1|Zdhhc14|Moap1|Rilpl1|Rab26|Gga1|Go…
TRANSLATION_REGULATOR_ACTIVITY_NUCLEIC_ACID_BINDING	0.00776699	0.070145	0.297233	0.327847	1.50117	97	Mrpl58|Eif6|Rps27l|Eef1b2|Eif3k|Eif5a|Tufm|Eif3i|Eif2b2|Eif3g|Eif3d|Eef1d|Eif3f|Eef1g|Eif1|Eif2b3|Eif1b|Eif2b4|Eef1a1|Eif1ad|Eif4a1|Eif3h|Tsfm|Eef1a2|Cops5|Eif2b1|Mtrfr|Eif4h|Denr|Mif4gd|Eefsec|Tyms|Eif2b5|Eif3m|Eif3l|Mcts1|Eif2s3x|Eif3b|Paip2|Mtif3|Eif3j1|Abcf1|Eef2|Shmt1|Eif4e2|Eif2d
PEPTIDASE_REGULATOR_ACTIVITY	0.00592748	0.0573688	0.35482	0.311331	1.49843	128	Serpinb2|Mt3|Cst6|Wfdc2|Sfrp2|Psenen|Bad|Prdx5|Wfdc1|Ngf|Nol3|Cstb|Itih2|Pcsk1n|Rps27l|Bst2|Adrm1|Pycard|Cst3|Bex3|Serpine3|Rack1|Pebp1|Pcolce|Spink8|Pink1|Psme2|Pttg1|Spint2|Lxn|Wfdc3|Spink13|Gpc3|Tnfaip8|Timp4|Snca
PEPTIDASE_ACTIVATOR_ACTIVITY	0.0355383	0.183606	0.122637	0.401421	1.49458	37	Sfrp2|Psenen|Bad|Rps27l|Adrm1|Pycard|Bex3|Rack1|Pcolce|Pink1|Psme2
PHOSPHATIDYLCHOLINE_BIOSYNTHETIC_PROCESS	0.0481244	0.222194	0.102435	0.438693	1.48983	25	Pemt|Apoa2|Fabp5|Dhrs7b|Fabp3|Lcat
NAD_BINDING	0.0246846	0.142809	0.151813	0.37434	1.48952	49	Phgdh|Aldh1b1|Ndufv1|Sirt3|Cryl1|Idh3g|Qdpr|Aldh2|Ctbp1|Ehhadh|Ndufs2|Grhpr|Hadh|Idh3b|Me3|Idh2|Sirt5|Sord|Gpd1|Hadha|Bdh2|Sirt2|Sirt7|Aldh1a7
VESICLE_LUMEN	0.000665699	0.0120554	0.477271	0.279158	1.48445	255	Ttr|Tgfb1|Lrg1|Igf2|S100a11|Ppia|Mif|Aprt|Cstb|Nme2|Cotl1|Dynlt1b|Cda|Pycard|Psmb7|Fabp5|Commd9|Alad|Fermt3|Srp14|Ftl1|Ptges2|Grp|Psmc3|Dbh|Trappc1|Tubb4b|Vegfb|Csnk2b|Psmb1|Ggh|Tex264|Prdx6|Psmc2|Aldoa|Clu|Psmd7|Ptx3|Vti1b|Rnaset2a|Dera|Npc2|Acaa1a|Dbnl|Psmd3|Gstp1|Ppie|Apool|Cyb5r3|Pcyox1l|Psmd13|Eef1a1|Ctsd|Cxcl1|Pkm|Fuca1|Psma5|B2m|Rarres2|Islr|Clec3b|Pdgfb|Prtn3|Prdx4|Ghdc|Tmsb4x|Mvp|Vat1|Ps…
ENDOSOME_TRANSPORT_VIA_MULTIVESICULAR_BODY_SORTING_PATHWAY	0.0415617	0.204522	0.111555	0.422168	1.48415	29	Vps28|Snf8|Chmp6|Ubxn6|Chmp2a|Vps25|Tmem50a|Chmp4b|Chmp1a|Mvb12a|Vta1|Laptm4b
REGULATION_OF_CELLULAR_RESPIRATION	0.0303605	0.166242	0.135863	0.38054	1.48338	45	Arl2|Cox7a2|Park7|Cox7a1|Uqcc2|Cox7a2l|Nupr1|Cisd1|Slc25a33|Pink1|Nop53|Prelid1|Ppif|Myc|Snca|Dnajc15|Iscu
ACETYL_COA_METABOLIC_PROCESS	0.0433686	0.209351	0.109216	0.416005	1.47647	30	Mvk|Mvd|Nudt7|Pmvk|Mpc2|Ppcs|Nudt8|Mlycd
MULTIVESICULAR_BODY_ORGANIZATION	0.0453401	0.215151	0.106711	0.419629	1.47522	29	Vps28|Snf8|Chmp6|Chmp2a|Vps25|Vps37b|Chmp4b|Chmp1a|Vps37d|Mvb12a|Vta1|Vps4a|Vps37c|Hgs|Chmp7|Tsg101|Chmp3|Chmp5
RNA_POLYMERASE_II_HOLOENZYME	0.0182028	0.118416	0.181915	0.344769	1.47235	67	Polr2f|Polr2i|Polr2l|Taf10|Polr2j|Polr2c|Polr2e|Polr2k|Taf11|Polr2d|Supt3|Polr2g|Gtf2h4|Mnat1|Gtf2f1|Gtf2h5|Taf13|Polr2h|Gtf2a2|Tada3|Paf1|Gtf2b|Gtf2f2|Polr2m|Pex2
SNARE_COMPLEX	0.0351906	0.182897	0.124979	0.38411	1.47196	42	Cplx3|Stx8|Use1|Vamp8|Vti1b|Napa|Stx1a|Bet1l|Cplx1|Snap47|Stx18|Stx4a|Bnip1
LYASE_ACTIVITY	0.00572023	0.0558687	0.407018	0.294468	1.47187	165	Car14|Ddc|Car6|Sdsl|Mvd|Ddt|Park7|Mgst3|Pcbd2|Alad|Naxd|Bckdha|Tsen34|Rps3|Cenpv|Ptges2|Kyat3|Ggact|Urod|Apip|Eno1|Aldoa|Ogg1|Gmds|Hacd1|Rnaset2a|Dera|Azin2|Fahd1|Mlycd|Fh1|Tpi1|Auh|Odc1|Ggct|Fahd2a|Echs1|Poll|Clybl|Ehhadh|Car11|Glo1|Hadhb|Me3|Adsl|Tsen2|Hmgcl|Car7|Eci1|Thnsl2|Pisd|Got1
POSITIVE_REGULATION_OF_SIGNAL_TRANSDUCTION_BY_P53_CLASS_MEDIATOR	0.0509443	0.229447	0.0998484	0.427535	1.46841	26	Rps20|Rps15|Rps7|Rpl37|Rpl26|Eif5a|Eef1e1|Ubb|Rpl23|Myc|Cdk5rap3|Hexim1|Hic1|Zfp385a
SMALL_MOLECULE_CATABOLIC_PROCESS	0.000673237	0.0121287	0.477271	0.272429	1.46816	295	Scarf1|Akr1c18|Etfb|Mt3|Twist1|Bad|Tst|Sdsl|Gcat|Park7|Nudt7|Mtln|Acot8|Tysnd1|Cda|Mpst|Nagk|Idnk|Apoe|Bckdha|Bckdhb|Fut7|Hsd17b10|Aldh1b1|Akr1b8|Mcee|Kyat3|Akr1a1|Eno1|Amdhd2|Acaa2|Ddah2|Gale|Dera|Srd5a3|Crym|Acaa1a|Mcat|Slc27a4|Nos3|Nudt8|Pccb|Mlycd|Tpi1|Auh|Qdpr|Aldh2|Nudt19|Hagh|Mthfs|Gcsh|Echs1|Ech1|Ehhadh|Nudt1|Pdxp|Snx17|Nudt3|Hadhb|Amacr|Galt|Adhfe1|Fgf23|Adh5|Pgd|Bcat2|Hadh|Ldhd|Akt1|Bck…
SULFUR_COMPOUND_METABOLIC_PROCESS	0.00113167	0.0186484	0.45506	0.271945	1.46004	283	Chst7|Bola2|Mvk|Tst|Gpx4|Mvd|Park7|Nudt7|Ciao2b|Acot8|Chst12|Sod1|Nubp2|Mpst|Hscb|Acot7|Phgdh|Ggt1|Pmvk|Gstm2|Mpc2|Ggt5|Chst8|Tecr|Gpx1|Ptges2|Sult2b1|Mcee|Gsto1|Fxn|Gsto2|B3gnt4|Akr1a1|Apip|Chpf|Iba57|Ppcs|Tpst2|Slc25a10|Chst9|Isca2|Hacd1|Gstm1|Slc25a1|Eef1g|Gdap1l1|Msra|Gstp1|Sult4a1|Nudt8|Snca|Mlycd|Gstm5|Dgat2|Nudt19|Hagh|Nat8|B4gat1|Ggt7|Glo1|Dcn|Btd|Slc35b2|Iscu|Clic1|Nfu1|Glrx3|Ethe1|Pdhb|…
VIRAL_BUDDING	0.0579961	0.243248	0.0931001	0.42939	1.45824	25	Vps28|Snf8|Chmp6|Chmp2a|Vps37b|Chmp4b|Chmp1a|Vps37d|Mvb12a|Vta1|Vps4a|Vps37c|Chmp7|Tsg101|Chmp3|Chmp5
RESPONSE_TO_CADMIUM_ION	0.0388401	0.195232	0.11873	0.377396	1.458	43	Akr1c18|Mt1|Mt2|Mt3|Cdk1|Slc34a1|Sod1|Alad|Ogg1|Ercc1|Fos|Nudt1|Sumo1|Jun|Akt1|Mapk3|Pcna|Hmox1|Sord
STEROID_BIOSYNTHETIC_PROCESS	0.00868056	0.0754557	0.291091	0.305144	1.45743	123	Hsd3b3|Akr1c18|Mvk|Fdps|Mvd|Hint2|Acot8|Wnt4|Sod1|Apoe|Pmvk|Tm7sf2|Cyb5r2|Hsd17b10|Cyp11a1|Akr1b8|Tspo|Bmp6|Ebp|Stard3|Acaa2|Igfbp7|Fdft1|Srd5a3|Cyb5r3|Idi1|Erg28|Armc5|Ch25h|Nr1d1|Por|Amacr|Cyp7b1|Sec14l2|Cyb5r1|Nsdhl
CYSTEINE_TYPE_ENDOPEPTIDASE_REGULATOR_ACTIVITY_INVOLVED_IN_APOPTOTIC_PROCESS	0.0518892	0.231306	0.0996	0.414457	1.45704	29	Mt3|Bad|Prdx5|Nol3|Rps27l|Pycard|Bex3|Rack1|Foxl2|Tnfaip8|Snca|Nkx3-1|Prdx3|Gas6
CATALYTIC_STEP_2_SPLICEOSOME	0.0178737	0.117037	0.189707	0.323831	1.45393	86	Snrpd2|Snrpg|Magoh|Snrpb|Snrpe|Wdr83|Alyref|Eif4a3|Lsm3|Ppie|Bcas2|Snrpf|Raly|Bud31|Cactin|Snrpd1|Syf2|Sf3b6|Sf3a3|Ppil1|Lsm7|Ddx41|Lsm2|Snrpn|Magohb|Snrpd3|Cwc15|Sart1|Ppil3|Rbm8a|Snrpa1|Frg1|Plrg1|Sf3a2
RETROGRADE_VESICLE_MEDIATED_TRANSPORT_GOLGI_TO_ENDOPLASMIC_RETICULUM	0.0340099	0.178629	0.129015	0.365184	1.45308	49	Use1|Arf5|Tmem115|Cope|Ergic3|Copz2|Bet1l|Stx18|Bnip1|Kdelr2|Rer1|Atp9a|Kdelr1|Copz1|Pick1
CATALYTIC_ACTIVITY_ACTING_ON_A_TRNA	0.0101573	0.0819416	0.260821	0.313372	1.45235	104	Mrpl58|Ptrh1|Rpp21|Trpt1|Tsen34|Pop4|Rpp25|Sars2|Pop7|Trmt12|Dtd1|Aarsd1|Prorsd1|Trmt61a|Wars1|Fars2|Yars2|Pus1|Dtd2|Cars2|Pop5|Trmo|Tsen2|Dus2|Bcdin3d|Dus1l|Ears2|Ptrh2|Qrsl1|Ftsj1|Nt5c3|Lcmt2|Dtwd2|Trmt9b|Rpp14|Farsb|Trmu|Qtrt1|Pstk|Dus3l|Elac2|Dus4l|Farsa|Thumpd3|Mettl1|Tars2|Rars2|Trmt1|Tyw5|Pars2|Mettl2|Aars2|Gatb
U2_TYPE_CATALYTIC_STEP_2_SPLICEOSOME	0.0521936	0.2315	0.0993535	0.407755	1.44719	30	Snrpd2|Snrpg|Snrpb|Snrpe|Ppie|Bcas2|Snrpf|Bud31|Snrpd1|Syf2|Ppil1|Snrpd3|Cwc15|Snrpa1|Plrg1
CARBON_CARBON_LYASE_ACTIVITY	0.0412036	0.203791	0.11632	0.36937	1.43983	45	Ddc|Mvd|Ddt|Bckdha|Urod|Aldoa|Dera|Azin2|Fahd1|Mlycd|Odc1|Clybl|Me3|Hmgcl|Pisd|Got1|Npl|Aldoc|Mocs1|Pck2|Hacl1|Csad
NECROTIC_CELL_DEATH	0.0394629	0.197428	0.119566	0.35651	1.43684	51	Mt3|Ninj1|Nol3|Alkbh7|mt-Co2|Nupr1|Bax|Slc25a4|Fzd9|Tspo|Adprs|Gsdme|Ppif
UBIQUITIN_DEPENDENT_PROTEIN_CATABOLIC_PROCESS_VIA_THE_MULTIVESICULAR_BODY_SORTING_PATHWAY	0.0564455	0.239335	0.095857	0.396518	1.42836	32	Vps28|Snf8|Chmp6|Chmp2a|Vps25|Vps37b|Rnf126|Chmp4b|Chmp1a|Vps37d|Mvb12a
NEGATIVE_REGULATION_OF_RESPONSE_TO_ENDOPLASMIC_RETICULUM_STRESS	0.0478963	0.222047	0.106409	0.375651	1.42628	40	Park7|Rack1|Ddrgk1|Sgta|Ubxn1|Creb3|Clu|Ppp1r15a|Atf6b|Nr1h3|Tmbim6|Bcl2l1|Nr1h2|Grina|Txndc12|Selenos|Prkn|Hspa5|Lpcat3|Wfs1|Hspa1a|Nck2|Xbp1|Bfar|Aqp11
SNORNA_BINDING	0.057971	0.243248	0.0945555	0.395843	1.42593	32	Nhp2|Nop10|Nudt7|Imp3|Nudt16l1|Gar1|Bysl|Nudt1|Snu13|Tbl3
NEGATIVE_REGULATION_OF_PROTEASOMAL_UBIQUITIN_DEPENDENT_PROTEIN_CATABOLIC_PROCESS	0.0551079	0.236848	0.098147	0.394203	1.42397	33	Pbk|Rpl11|Park7|Klhl40|Fhit|Ddrgk1|Sgta|Gipc1|Nop53|Ubxn1|Eif3h|Bag5
RESPONSE_TO_ZINC_ION	0.0551079	0.236848	0.098147	0.394118	1.42366	33	Mt1|Mt2|Mt3|Crip1|Alad|Slc30a3|Tspo|Th|Khk
ORGANIC_ACID_BIOSYNTHETIC_PROCESS	0.00494258	0.0509951	0.407018	0.273551	1.42	218	Pklr|Ptgds|Akr1c18|Crabp2|Mif|Sdsl|Gpx4|Park7|Mgst3|Eif6|Acot8|Gamt|Pla2g5|Pcbd2|Fabp5|Acot7|Rbp1|Phgdh|Got1l1|Prxl2b|Ggt1|Gstm2|Ggt5|Hsd17b10|Tecr|Ptges2|Akr1a1|Apip|Hacd1|Mcat|Gstp1|Mlycd|Mid1ip1|Nr1d1|Ggt7|Amacr|Pycr2|Bcat2|Ptgs1|Cbr1|Cyp7b1|Prkab1|Pla2g3|Nr1h3|Got2|Pecr|Thnsl2|Nr1h2|Prkag1|Got1|Sephs2|Gstp2|Cyp46a1|Hsd17b12|Acsf3|Carns1|Enoph1|Prmt3|Mtap|Nanp|Mgll|Acsbg1|Mecr|Psph|Fgf15|Lias|…
TRANSLATIONAL_ELONGATION	0.0428177	0.208511	0.115167	0.350814	1.41798	52	Rplp1|Rplp2|Eef1b2|Rack1|Trnau1ap|Eif5a|Tufm|Mrpl44|Eef1d|Eif4a3|Eef1g|Eef1a1|Tsfm|Eef1a2|Mtrfr|Srp9|Mtres1|Eefsec|Dph5|Dph3
TRANSLATIONAL_INITIATION	0.0166778	0.112599	0.204544	0.303058	1.4173	109	Rps5|Rps17|Rpl13a|Hspb1|Eif6|Eif3k|Rps3|Eif3i|Eif4ebp1|Eif2b2|Eif3g|Eif3d|Ppp1r15a|Polr2d|Ppp1ca|Eif3f|Eif1|Polr2g|Eif2b3|Eif1b|Eif2b4|Eif1ad|Eif4a1|Eif3h|Cops5|Rps3a1|Eif2b1|Eif4h|Denr|Bzw2|Mif4gd|Habp4|LTO1|Eif2b5|Eif3m|Eif3l|Mcts1|Eif2s3x|Eif3b|Paip2|Cdc123|Rbm4|Mtif3|Eif3j1|Tmed2|Atf4|Slbp|Eif4e2|Nck2|Eif2d
SMALL_MOLECULE_BIOSYNTHETIC_PROCESS	0.000219237	0.00533068	0.518848	0.25333	1.41308	419	Pklr|Atf3|Ptgds|Akr1c18|Mvk|Fdps|Crabp2|Mif|Sdsl|Gpx4|Mvd|Park7|Aprt|Mgst3|Coq4|Ip6k3|Eif6|Coq7|Acot8|Gamt|Pla2g5|Nnmt|Wnt4|Sod1|Pcbd2|Fabp5|Acot7|Rbp1|Phgdh|Got1l1|Apoe|Spr|Prxl2b|Ggt1|Pmvk|Gstm2|Tm7sf2|C1qtnf12|Rbp4|Ggt5|Hsd17b10|Tecr|Ptges2|G6pc3|Bmp6|Dbh|Ebp|Stard3|Akr1a1|Sphk1|Apip|Acaa2|Slc25a10|Hacd1|Slc25a1|Fdft1|Srd5a3|Mcat|Gstp1|Snca|Mlycd|Pgam2|Tpi1|Cyb5r3|Idi1|Moxd1|Dgat2|Qdpr|Mid1ip1…
SKELETAL_MUSCLE_CONTRACTION	0.0587471	0.24492	0.0949836	0.390832	1.4118	33	Tnnt1|Grcc10|Casq1|Tnnt3|Chrna1|Gsto1|Stac|Tnni1
UNSATURATED_FATTY_ACID_METABOLIC_PROCESS	0.0352499	0.182931	0.130086	0.330497	1.4114	67	Ptgds|Akr1c18|Mif|Gpx4|Acot8|Fabp5|Prxl2b|Gstm2|Gpx1|Ptges2|Acaa1a|Gstp1|Ptgs1|Cbr1|Abhd12|Ptgr1|Pla2g3
PROTEIN_TRANSPORTER_ACTIVITY	0.0743042	0.280821	0.0822474	0.407006	1.40954	27	Timm8b|Tomm7|Timm23|Tomm40|Timm10b|Tomm40l|Timm22|Timm17b|Timm17a
NEGATIVE_REGULATION_OF_INTRINSIC_APOPTOTIC_SIGNALING_PATHWAY	0.0246721	0.142809	0.162191	0.310119	1.40671	91	Sfrp2|Ndufa13|Ppia|Mif|Park7|Hspb1|Nol3|Triap1|Tpt1|Gpx1|Pink1|Ndufs3|Eno1|Creb3|Ppif|Clu|Cdkn2d|Bag5|Akt1|Mapk8ip1|Tmbim6|Bcl2l1|Grina|Txndc12|Zfp385a|Selenos|Ybx3|Parl|Ing2|Vdac2|Trap1|Prkn|Ell3|Hdac1|Wfs1|Armc10|Hspa1a|Ackr3|Tmem161a
MONOCARBOXYLIC_ACID_BIOSYNTHETIC_PROCESS	0.0108538	0.0853549	0.265217	0.287541	1.40574	142	Pklr|Ptgds|Akr1c18|Crabp2|Mif|Gpx4|Park7|Eif6|Acot8|Gamt|Fabp5|Acot7|Rbp1|Prxl2b|Gstm2|Hsd17b10|Tecr|Ptges2|Hacd1|Mcat|Gstp1|Mlycd|Mid1ip1|Nr1d1|Amacr|Ptgs1|Cbr1|Cyp7b1|Prkab1|Pla2g3|Nr1h3|Pecr|Thnsl2|Nr1h2|Prkag1|Gstp2|Cyp46a1|Hsd17b12|Acsf3|Prmt3|Mgll|Acsbg1|Mecr|Fgf15|Lias|Lipg|Rdh10|Decr2|Acadvl|Apoc1
CYTOKINE_ACTIVITY	0.0233451	0.137907	0.168819	0.30779	1.4056	95	Wnt11|Ccl6|Gdf7|Cxcl10|Tgfb1|Wnt2|C1qtnf4|Mif|Tnfsf12|Ccl27a|Gdf15|Wnt4|Ccl7|Ccl17|Wnt5b|Bmp6|Cmtm5|Ebi3|Il17d|Cxcl14|Crlf1|Gdf10|Ccl9|Cmtm3|Ccl25|Cxcl1|Ndp
ENZYME_INHIBITOR_ACTIVITY	0.00266274	0.0336715	0.431708	0.264302	1.40462	259	Socs3|Serpinb2|Rps20|Mt3|Cst6|Wfdc2|Cdkn2a|Rps15|Prdx5|Wfdc1|Tesc|Rpl11|Hspbp1|Ngf|Hspb1|Nol3|Cstb|Rps7|Apoa2|Cdkn2c|Itih2|Pcsk1n|Cib1|Rpl37|Bst2|Sfn|Oaz1|Cst3|Ppp1r1c|Ten1|Serpine3|Rack1|Ppp1r14b|Pebp1|Ppp1r11|Ppp1r1a|Spink8|Pkig|Sag|Ppp1r35|Cabp1|Prkrip1|Sncb|Pttg1|Camk2n2|Rpl23|Spint2|Lxn|Scg5|Cdkn2d|Wfdc3|Spink13|Gpc3|Tnfaip8|Trib1|Timp4|Snca|Wars1|Bod1|Itprip|Bin1|Prdx3|Ptn|Mapk8ip1|Set|Socs…
SNAP_RECEPTOR_ACTIVITY	0.0703403	0.270247	0.0855536	0.392108	1.40186	31	Stx8|Use1|Vamp8|Vti1b|Stx1a|Bet1l|Snap47|Stx18|Stx4a|Bnip1
CYSTEINE_TYPE_ENDOPEPTIDASE_INHIBITOR_ACTIVITY	0.0770378	0.286176	0.0807267	0.404387	1.40047	27	Mt3|Cst6|Wfdc2|Prdx5|Nol3|Cstb|Cst3|Pttg1|Tnfaip8|Snca
NUCLEOSIDE_PHOSPHATE_BIOSYNTHETIC_PROCESS	0.0070306	0.0648419	0.35482	0.272259	1.39984	202	Pklr|Tgfb1|Nme6|Nme1|Aprt|Nme2|Guk1|Nnmt|Cda|Nme4|Nppc|mt-Co2|Uqcc3|Acot7|Naxd|Antkmt|Mpc2|Atp6v0c|Nme9|Rd3|Tecr|Adora2b|Dcakd|Nudt2|mt-Atp6|Pink1|Hpca|Ak8|Eno1|Ppcs|Dnajc30|Aldoa|Nme7|Hacd1|Slc25a1|Nppa|Myc|Rrm2|Atp5pb|Nos3|Snca|Mlycd|Stoml2|Tk1|Sphk2|Uck1|Ak1|Dut|Dtymk|Slc35b2|Slc25a13|Tmsb4x|Dhodh|Ak2|Adsl|Pdhb|Nme3
MAINTENANCE_OF_PROTEIN_LOCALIZATION_IN_ORGANELLE	0.0641865	0.257429	0.0911297	0.370573	1.39921	39	Arl2|Park7|Chchd10|Txn1|Tspo|Pink1|Cdk5|Kdelr2|Akt1|Rer1|Skp1|Kdelr1|Gpaa1|Arl2bp|Os9|Rangap1|Hspa5|Kdelr3|Insig1
KINASE_INHIBITOR_ACTIVITY	0.0394546	0.197428	0.123095	0.323948	1.39469	69	Socs3|Cdkn2a|Tesc|Hspb1|Cdkn2c|Cib1|Sfn|Rack1|Pkig|Prkrip1|Camk2n2|Cdkn2d|Trib1|Snca|Wars1|Itprip|Mapk8ip1|Socs1|Hexim1|Prkar1b|Dus2|Ywhag|Macroh2a1|Camk2n1
REGULATION_OF_NECROTIC_CELL_DEATH	0.0675851	0.264931	0.0883886	0.38559	1.39286	33	Mt3|Nol3|mt-Co2|Nupr1|Slc25a4|Fzd9|Tspo|Adprs|Ppif
PROTEIN_TARGETING	0.00291901	0.0358039	0.431708	0.258936	1.39244	288	Timm13|Romo1|Ndufa13|Sec61b|Timm8b|Fis1|Tomm5|Hras|Tomm7|Rpl11|Timm23|Laptm5|Timm10|Ubl5|Cib1|Tomm40|Timm10b|Aip|Zfand2b|Ssr2|Zdhhc4|Dnlz|Srp14|Pdcd5|Timm8a1|Cdc37|Tomm40l|Timm50|Yif1b|Gabarap|Pex16|Tspo|Pink1|Zdhhc12|Sil1|Get3|Timm22|Hpca|Timm17b|Sgta|Spcs1|Gipc1|Rtp4|Vps37b|Clu|Timm17a|Chmp4b|Vps37d|Grpel1|Dnajc15|Hax1|Ywhaq|Pex6|Chchd4|Ywhaz|Cdk5|Golga7b|Naca|Itgam|Pex14|Tomm22|Ube2j2|Mief2|Sr…
ORGANIC_HYDROXY_COMPOUND_BIOSYNTHETIC_PROCESS	0.00938233	0.0789291	0.297233	0.275295	1.39203	178	Akr1c18|Mvk|Fdps|Ddc|Cited1|Mvd|Ddt|Park7|Ip6k3|Acot8|Wnt4|Sod1|Pcbd2|Apoe|Spr|Pmvk|Tm7sf2|Cyb5r2|Hsd17b10|Bmp6|Dbh|Ebp|Gipc1|Sphk1|Acaa2|Th|Fdft1|Srd5a3|Snca|Slc6a3|Cyb5r3|Idi1|Moxd1|Erg28|Qdpr|Aldh2|Ch25h|Tph2|Nr1d1|Sphk2|Por|Amacr|Sptssa|Cyp7b1|Pnpo|Sec14l2|Cyb5r1|Pth1r|Gch1|Nsdhl|Itpka|Pgp
REGULATION_OF_PROTEASOMAL_PROTEIN_CATABOLIC_PROCESS	0.00980008	0.0801762	0.291091	0.274115	1.38801	179	Pbk|Cdc20|Elob|Rpl11|Hspbp1|Park7|Klhl40|Fhit|Nupr1|Rack1|Alad|Apoe|Aurka|Ddrgk1|F8a|Gabarap|Gpx1|Ubb|Psmc5|Pink1|Psmc3|Psmd10|Psme2|Sgta|Gipc1|Nop53|Ubxn1|Dda1|Psmc2|Psmc4|Clu|Stub1|Trib1|Psmc1|Eif3h|Sumo1|Dnajb2|Psme1|Bag5|Commd1|Rbx1|Gabarapl2|Fzr1|Akt1|Tmem259|Pithd1|Usp5|Foxf2|Psmf1|Bcap31
PORPHYRIN_CONTAINING_COMPOUND_METABOLIC_PROCESS	0.0633747	0.255335	0.0920996	0.362935	1.38722	41	Hmbs|Blvrb|Alad|Tmem14c|Tspo|Slc25a39|Fxn|Slc25a38|Urod|Iba57|Blvra|Cox10|Srrd|Tmem14a|Hmox1|Hmox2|Bdh2|Alas1|Slco2b1|Pgrmc1|Cox15|Slc46a1|Abcb6|Uros
RIBONUCLEOPROTEIN_COMPLEX_SUBUNIT_ORGANIZATION	0.0104977	0.0837165	0.279866	0.274811	1.38634	175	Rpl3l|Rpsa|Snrpd2|Rps5|Rps15|Rps19|Rpl13a|Rpl38|Rps27|Lsm4|Rps28|Rpl11|Snrpc|Nol3|Mrpl20|Eif6|Rps27l|Rrp7a|Pih1d1|Snrpg|Rps14|Mrps7|Rplp0|Ppan|Rpl6|Snrpb|Snrpe|Abt1|Bop1|Nop53|Polr2d|Mrto4|Mrps11|Clns1a|Puf60|Yju2|Snrpf|Prpf31|Ruvbl2|Snrpd1|Rrs1|Rpf2|Sf3a3|Gemin7|Snu13|Lsm2|Eif4h|Prmt7|Denr|Ddx39b|Nop2|Snrpd3|Sart1|Tarbp2|Rpl3|Aar2|Rpl24|Klc1|Mcts1|Sf3a2|Eif2s3x|Prmt5|Usp39|Hsp90ab1|Vcp|Znhit3|Nl…
NEGATIVE_REGULATION_OF_OSTEOBLAST_DIFFERENTIATION	0.0644309	0.257798	0.0913213	0.361887	1.38321	41	Id3|Twist1|Cited1|Ucma|Nog|Bambi|Ostn|Gdf10|Pparg|Riox1|Tnfaip6|Fgf23
ALCOHOL_METABOLIC_PROCESS	0.00624289	0.0589851	0.407018	0.258932	1.38307	265	Ttr|Scarf1|Akr1c18|Mt3|Mvk|Fdps|Akr7a5|Dhrs3|Slc34a1|Mvd|Park7|Apoa2|Ip6k3|Wnt4|Sod1|Dhrs4|Pcbd2|Apoe|Spr|Pmvk|Tm7sf2|Rbp4|Aldh1b1|Cyp11a1|Akr1b8|Sult2b1|Bmp6|Dbh|Ebp|Stard3|Akr1a1|Sphk1|Lcat|Acaa2|Npc2|Fdft1|Srd5a3|Idh3g|Dpm2|Dhrs7|Snca|Tpi1|Cyb5r3|Idi1|Moxd1|Dgat2|Qdpr|Aldh2|Dhrs13|Ch25h|Coq2|Ephx2|Sphk2|Por|Snx17|Nudt3|Adh5|Naaa|Sptssa|Cyp7b1|Idh3b|Rdh5|Gde1|Idh2|Smpd1|Sec14l2|Pth1r|Gch1|Nsdhl…
FATTY_ACID_TRANSPORT	0.0433777	0.209351	0.117107	0.325697	1.38231	65	Nmur2|Nmb|Crabp2|Mif|Fis1|Pla2g5|Fabp5|Rbp1|Apoe|Fabp3|Plin2|Pla2g2c|Slc27a4|Pparg|Fabp7|Pla2g3|Akt1|Pla2g12a|Got2|Akt2|Crabp1
KETONE_BIOSYNTHETIC_PROCESS	0.0761855	0.283485	0.0829663	0.3794	1.38226	34	Akr1c18|Coq4|Coq7|Wnt4|Bmp6|Stard3|Tpi1|Coq2|Coq10a|Coq9|Sirt5|Ndufa9|Coq6|Coq8b|Coq5|Egr1|Fdxr|Coq8a|Pdss2|Coq3
SULFOTRANSFERASE_ACTIVITY	0.0682762	0.266139	0.0878686	0.373671	1.38071	36	Chst7|Gal3st1|Hs3st6|Chst12|Chst8|Sult2b1|Tpst2|Chst9|Wscd1|Sult4a1|Hs3st1|Chst10|Chst1|Hs3st4|Hs3st5|Gal3st3|Tpst1|Chst2|Hs3st2|Gal3st4
LONG_CHAIN_FATTY_ACID_TRANSPORT	0.0604082	0.248273	0.095857	0.347328	1.3776	48	Nmur2|Nmb|Mif|Pla2g5|Fabp5|Apoe|Fabp3|Plin2|Pla2g2c|Slc27a4|Pparg|Pla2g3|Akt1|Pla2g12a|Akt2
AZUROPHIL_GRANULE_LUMEN	0.0378966	0.192079	0.126448	0.315652	1.37705	74	Ttr|Pycard|Fabp5|Ftl1|Ptges2|Trappc1|Tubb4b|Ggh|Prdx6|Rnaset2a|Npc2|Cyb5r3|Fuca1|Prtn3|Vat1|Anxa2|Glb1|Prss57|Gusb|Txndc5|Grn|Unc13d|Gm2a|Pa2g4|Ctsa|Dpp7|Vcp|Lyz2|Gla|Tubb5|Aga|Galns|Cct2|Arsa|Impdh1|Creg1
INTRINSIC_COMPONENT_OF_ENDOPLASMIC_RETICULUM_MEMBRANE	0.0166052	0.112336	0.215783	0.280025	1.37686	149	Dpm3|H2-Eb1|Wdr83os|Emc9|Fkbp8|Tm7sf2|Emc10|Tecr|Ergic3|Ebp|Pgap3|Spcs1|Emc4|Abcb9|Hacd1|Rce1|Dpm2|Rtn2|Dgat2|B2m|Emc6|Bnip1|Bscl2|Atf6b|Dnajb2|Slc35b2|Slc35b1|Aup1|Saraf|Sppl2b|Ubxn8|H2-M3|Dolk|Bcap31|Pigt|Rtn1|Selenos|Rhbdd2|Gpaa1|Emc3|Ficd|Sec61a1|Emc2|Arl6ip1|Tram1l1|Hspa5|Derl1|Pigs|Pigu|Dolpp1|Caml|Dpagt1|Porcn|Emc7|Dhcr7|Wfs1|Slc37a4|Insig1|Sting1|Sppl3|Preb|H13|Xxylt1
SECRETION_BY_TISSUE	0.0882207	0.310857	0.0752539	0.396228	1.37221	27	Kcnn4|Aqp5|Cyba
CARBON_OXYGEN_LYASE_ACTIVITY	0.0464172	0.218206	0.113319	0.318694	1.37207	69	Car14|Car6|Park7|Pcbd2|Alad|Naxd|Rps3|Apip|Eno1|Ogg1|Gmds|Hacd1|Fh1|Tpi1|Auh|Fahd2a|Echs1|Poll|Ehhadh|Car11|Hadhb|Car7|Eci1|Thnsl2|Aco2|Hadha|Rpp14|Eno2
ALCOHOL_BIOSYNTHETIC_PROCESS	0.0257784	0.148396	0.164313	0.292109	1.36946	111	Mvk|Fdps|Mvd|Park7|Ip6k3|Wnt4|Sod1|Pcbd2|Apoe|Spr|Pmvk|Tm7sf2|Bmp6|Dbh|Ebp|Sphk1|Acaa2|Fdft1|Srd5a3|Snca|Cyb5r3|Idi1|Moxd1|Qdpr|Sphk2|Por|Sptssa|Sec14l2|Pth1r|Gch1|Nsdhl|Itpka|Pgp
COPPER_ION_BINDING	0.0682667	0.266139	0.0890961	0.351327	1.36322	44	Atox1|Mt3|Park7|Cox17|Ccs|Sod1|Cuta|mt-Co2|S100a13|Dbh|Sncb|Sod3|Rnf7|Snca|Moxd1|Commd1|Prnd|Atp13a2|Gpc1|P2rx4|Coa6|Prnp
HYDRO_LYASE_ACTIVITY	0.0616495	0.251416	0.095857	0.331842	1.3607	55	Car14|Car6|Park7|Pcbd2|Alad|Naxd|Apip|Eno1|Gmds|Hacd1|Fh1|Auh|Fahd2a|Echs1|Ehhadh|Car11|Hadhb|Car7|Eci1|Aco2|Hadha|Rpp14|Eno2
NUCLEOBASE_CONTAINING_SMALL_MOLECULE_METABOLIC_PROCESS	0.000768501	0.013633	0.477271	0.240429	1.35629	466	Dpys|Ttr|Card11|Pklr|Tgfb1|Dctpp1|Mvk|Nme6|Arl2|Bad|Nme1|Mvd|Park7|Aprt|Nudt7|Nme2|Eif6|Acot8|Dnph1|Guk1|Hint1|Nnmt|Cda|Uap1l1|Nme4|Pmm1|Nppc|Erh|Gmpr|Fhit|mt-Co2|Uqcc3|Nupr1|Acot7|Naxd|Nudt14|Macrod1|Pmvk|Antkmt|Mpc2|Pthlh|Atp6v0c|Nme9|Rd3|Tecr|Adora2b|Dcakd|Sult2b1|Mcee|Nudt2|mt-Atp6|Pink1|Itpa|Hpca|Nt5m|Naxe|Entpd2|Nudt9|Ak8|Nans|Eno1|Slc2a6|Ppcs|Amdhd2|Tpst2|Dnajc30|Gfus|Aldoa|Ogg1|Gmds|Nme7|…
ESCRT_COMPLEX	0.103406	0.342421	0.069031	0.39801	1.35167	25	Vps28|Snf8|Chmp6|Chmp2a|Vps25|Vps37b|Chmp4b|Chmp1a|Vps37d|Mvb12a
NEGATIVE_REGULATION_OF_PROTEASOMAL_PROTEIN_CATABOLIC_PROCESS	0.0726484	0.276161	0.0870212	0.346707	1.35149	45	Pbk|Rpl11|Park7|Klhl40|Fhit|Alad|Ddrgk1|F8a|Sgta|Gipc1|Nop53|Ubxn1|Eif3h|Bag5|Gabarapl2
ROUGH_ENDOPLASMIC_RETICULUM	0.0554753	0.237546	0.10325	0.31627	1.35064	67	Rps29|Rpl18|Ptgds|Rps21|Mt3|Sec61b|Rps28|Rps26|Rpl27|Ssr4|Rangrf|Rpl6|Tmem97|Rpl4|Lrpap1|Pkm|Fkrp|Rp9|Rps23|Nat8l|Srp9|Ckap4|Zc3h12a|Rpn1|Sec61a1|Srprb|Arl6ip1|Plod1
STEROL_METABOLIC_PROCESS	0.0314827	0.170295	0.149308	0.285341	1.34748	115	Scarf1|Mt3|Mvk|Fdps|Mvd|Apoa2|Sod1|Apoe|Pmvk|Tm7sf2|Cyb5r2|Cyp11a1|Sult2b1|Ebp|Stard3|Lcat|Acaa2|Npc2|Fdft1|Ebpl|Cyb5r3|Idi1|Erg28|Dgat2|Ch25h|Ephx2|Por|Snx17|Cyp7b1|Smpd1|Sec14l2|Cyb5r1|Cyp26a1|Nsdhl
STEROID_HORMONE_BIOSYNTHETIC_PROCESS	0.107848	0.350456	0.0675291	0.395991	1.34481	25	Hsd3b3|Wnt4|Cyp11a1|Akr1b8|Tspo|Bmp6|Stard3|Srd5a3
NEGATIVE_REGULATION_OF_CALCIUM_ION_TRANSMEMBRANE_TRANSPORT	0.0975794	0.331656	0.0719517	0.378684	1.34401	30	Rrad|Gsto1|Calm3|Cbarp|Fkbp1b|Fkbp1a|Bin1|Calm2|1810037I17Rik|Ywhae|Gnb5|Adra2a|Sri|Vdac1|Gstm7|Oprl1|Sln|Gem|Calm1|Crhr1|Drd2|Gpr35
CELLULAR_TRANSITION_METAL_ION_HOMEOSTASIS	0.0469527	0.219548	0.116711	0.298924	1.34371	87	Bola2|Mt1|Mt2|Atox1|Mt3|Slc39a5|Sod1|Atp6v1g1|Fth1|Slc30a3|Ftl1|Bmp6|Fxn|Myc|Tmem199|Atp6v0d1|Slc22a17|Ankrd9|Slc39a7|Frrs1|Iscu|Slc30a2|Glrx3|Prnd|Arf1|Ttc7|Ccdc115|Cox19|Slc39a4|Hmox1|Atp13a2|Slc39a13
DE_NOVO_PROTEIN_FOLDING	0.0864553	0.30808	0.0781576	0.35555	1.34248	39	Hspe1|Sdf2l1|Bag1|Dnajb13|Sdf2|Fkbp1b|Fkbp1a|Chchd4|Selenof|Tor2a|Hspa8|Dnajc7|Hspa14|Tor1a|Dnajb1|Hspa5|Dnajb5|Dnajc2|Hspa1a|Hspd1|Cct2|Hspa2
GTPASE_ACTIVITY	0.00714565	0.0653827	0.407018	0.249988	1.34216	283	Rrad|Gng8|Arl2|Hras|Ift27|Rhoc|Rasl11a|Rab13|Arf5|Rac3|Tubb3|Gnb2|Rhov|Rnd2|Tufm|Gpn2|Gng3|Rasd1|Rab4b|Tbcc|Mtg1|Arl4d|Rgs10|Arhgdib|Tuba1b|Tuba4a|Arl3|Ift22|Tubb4b|Tubb2a|Tubg2|Rab3a|Rhod|Gnl1|Rgs3|Diras1|Rasl10a|Tuba1c|Gng5|Rgs19|Drg2|Rhog|Rab24|Tuba1a|Eef1a1|Rab1b|Arl16|Rab5c|Mtg2|Eef1a2|Tubb4a|Rab33a|Gnas|Rhob|Tuba8|Rit1|Tubb6|Rab4a|Gng11|Gpn1|Tubb2b|Nkiras2|Rras|Rnd1|Tubg1|Gch1|Rasl11b|Arf1|…
REGULATION_OF_PEPTIDASE_ACTIVITY	0.00397745	0.044756	0.407018	0.248011	1.34078	302	Serpinb2|Mt3|Cst6|Wfdc2|Sfrp2|Psenen|Ccn1|Svbp|Ndufa13|Vtn|Cryab|Bad|Prdx5|Fis1|Wfdc1|Ngf|Park7|Nol3|Cstb|Pax2|Hspe1|Laptm5|Itih2|Pcsk1n|Rps27l|Bst2|Adrm1|Triap1|Pycard|Sfn|Cst3|Pih1d1|Mgmt|Bex3|Serpine3|Rack1|Pebp1|Bax|Prr7|Lgals9|Pcolce|Pdcd5|Spink8|Ddrgk1|Rps3|Rcn3|Gpx1|Pink1|Psme2|Mtch1|Pttg1|Ubxn1|Spint2|Prelid1|Lxn|Ccn2|Cdkn2d|Foxl2|Wfdc3|Spink13|Gpc3|Myc|Tnfaip8|Timp4|Psmb9|Snca|Cycs|Pparg…
THIOESTER_METABOLIC_PROCESS	0.0527903	0.233527	0.108256	0.301295	1.33406	80	Mvk|Mvd|Nudt7|Acot8|Acot7|Pmvk|Mpc2|Tecr|Mcee|Ppcs|Hacd1|Slc25a1|Nudt8|Snca|Mlycd|Dgat2|Nudt19
POSITIVE_REGULATION_OF_MITOCHONDRION_ORGANIZATION	0.0648308	0.259099	0.0949836	0.314802	1.33213	64	Bad|Fis1|Park7|Chchd10|Pycard|Bax|Slc25a4|Pdcd5|Aurka|Pink1|Ppif|Slc25a5|Adck1|Dcn|Mief2|Mul1|Mllt11|Moap1|Zfp13|Fbxo7|Bok|Prkn|Pgam5|Fam162a
NUCLEOSOMAL_DNA_BINDING	0.101704	0.340186	0.0707234	0.369722	1.33184	32	H2az1|Hmgn2|Mbd3|H1f10|Actb|Smarcb1|H1f2|Hmgn1|Rcc1|Macroh2a1|H1f0|Hmgn3|H3f3a|Hdac1|H3f3b
TRANSLATION_REGULATOR_ACTIVITY	0.032764	0.174457	0.1485	0.277886	1.32954	124	Mrpl58|Eif6|Rps27l|Eef1b2|Rps9|Eif3k|Eif5a|Tufm|Rps14|Eif3i|Eif4ebp1|Eif2b2|Eif3g|Eif3d|Eef1d|Eif3f|Eif4a3|Eef1g|Eif1|Eif2b3|Eif1b|Eif2b4|Cirbp|Eef1a1|Eif1ad|Eif4a1|Eif3h|Tsfm|Eef1a2|Cops5|Eif2b1|Mtrfr|Eif4h|Denr|Mif4gd|Cnbp|Neurl1a|Eefsec|Tyms|Eif2b5
PROTEIN_K11_LINKED_UBIQUITINATION	0.107054	0.349179	0.0682684	0.380158	1.32698	28	Ube2c|Anapc11|Anapc13|Cdc26|Fzr1|Ube2l3|Prkn|Anapc7|Ube2a|Ube2e2|Anapc10|Anapc5|Ube2e3|Rnf26|Anapc2|Rnf4|Cdc16|Ube2b
POSITIVE_REGULATION_OF_OXIDOREDUCTASE_ACTIVITY	0.0872572	0.30927	0.078404	0.343131	1.32562	43	Cyba|Ndufa4|Park7|Cox17|S100a1|Ccs|Fdx2|Apoe|Sdhaf4|Fxn|Coa8|Sirt3|Calm3|Snca|Por|Fgf23|Akt1|Gch1
POSITIVE_REGULATION_OF_UBIQUITIN_PROTEIN_TRANSFERASE_ACTIVITY	0.107804	0.350456	0.0680194	0.379633	1.32514	28	Ube2c|Cdc20|Pin1|Pink1|Rps2|Stub1|Fzr1|Skp1|Ube2l3
CARBOXYLIC_ESTER_HYDROLASE_ACTIVITY	0.0464135	0.218206	0.119991	0.285873	1.32134	102	Notum|Mrpl58|Ptrh1|Acot8|Pgls|Pla2g5|Acot7|Lypla2|Abhd8|Lcat|Prdx6|Pla2g2c|Dtd1|Aarsd1|Prorsd1|Pafah1b3|Abhd16a|Aldh2|Tnfaip6|Dtd2|Bphl|Ache|Abhd12|Gde1|Pla2g3|Pla2g12a|Esd|Pon2|Plaat3|Ptrh2|Pnpla2|Pla2g15
MICROBODY	0.0334728	0.176877	0.146922	0.274459	1.32096	128	Mvk|Prdx5|Fis1|Mvd|Nudt7|Acot8|Tysnd1|Sod1|Dhrs4|Pxmp2|Map2k2|Pmvk|Dhrs7b|Pex16|Crym|Acaa1a|Mlycd|Idi1|Nudt19|Vim|Tkt|Ech1|Ephx2|Ehhadh|Nudt17|Pex6|Grhpr|Amacr|Fndc5|Idh2|Pex14|Acox2|Mief2|Mul1|Hmgcl|Pecr|Gstk1|Pex10|Plaat3|Serhl|Mtarc2
ALCOHOL_CATABOLIC_PROCESS	0.0987687	0.334065	0.0729388	0.349566	1.31989	39	Scarf1|Akr1c18|Mt3|Apoe|Aldh1b1|Akr1b8|Srd5a3|Tpi1|Aldh2|Snx17|Nudt3|Aldh3b1|Cyp46a1|Sord
NEGATIVE_REGULATION_OF_UBIQUITIN_DEPENDENT_PROTEIN_CATABOLIC_PROCESS	0.0883708	0.310857	0.0786527	0.338592	1.31986	45	Pbk|Rpl11|Park7|Rps7|Klhl40|Fhit|Ddrgk1|Sgta|Gipc1|Nop53|Ubxn1|Rpl23
G_PROTEIN_ACTIVITY	0.104021	0.343802	0.0706314	0.354483	1.31982	37	Hras|Rasl11a|Rac3|Rab4b|Rasl10a|Rab1b|Rab5c|Rit1|Rab4a|Rasl11b|Rasl10b|Ralb|Rhoa|Cdc42|Rit2|Rerg|Rac1
NEUROPEPTIDE_SIGNALING_PATHWAY	0.0728629	0.276275	0.0894561	0.311584	1.31851	64	Tac2|Nmur2|Tac1|Nmb|Pnoc|Pcsk1n|Pdyn|Calca|Sstr2|Prok2|Cartpt|Grp|Ntsr2|Npy|Scg5|Nppa|Adcyap1
DICARBOXYLIC_ACID_METABOLIC_PROCESS	0.0618679	0.25147	0.0991088	0.299843	1.31479	76	Acot8|Mdh2|Got1l1|Ggt1|Folr1|Sdhb|Kyat3|Fh1|Mrps36|Mdh1|Mthfs|Grhpr|Adhfe1|Idh3b|Me3|Idh2|Got2|Aldh1l1|Got1|Slc19a1|Aldh4a1|Acsf3|Bloc1s6|Pck2|Nit2|Slc46a1|Shmt1|Oat|Sdha
REGULATION_OF_MITOCHONDRION_ORGANIZATION	0.0374823	0.190485	0.139715	0.271877	1.31307	131	Bad|Fis1|Park7|Nol3|Chchd10|Triap1|Pycard|Bax|Slc25a4|Pdcd5|Aurka|Fzd9|Gpx1|Tspo|Pink1|Fxn|Psmd10|Lmna|Prelid1|Ppif|Acaa2|Clu|Slc25a5|Pparg|Hax1|Adck1|Dcn|Sqstm1|Tmem14a|Akt1|Vat1|Mief2|Mul1|Mllt11|Bcl2l1|Pisd|Moap1|Arrb2|Zfp13|Fbxo7|Parl|Atp13a2|Slc35f6|Bok|Prkn|Oma1|Pgam5|Fam162a
GLYCOSYL_COMPOUND_METABOLIC_PROCESS	0.0791738	0.291927	0.0857131	0.309449	1.30948	64	Akr1c18|Akr7a5|Slc34a1|Aprt|Dnph1|Cda|Nme4|Erh|Macrod1|Akr1b8|Akr1a1|Th|Dera|Tk1|Fuca1|Nudt1|Dtymk|Gusb|Tk2|Nt5c3|Lcmt2|Mtap|Oard1|Prpsap2|Gnmt|Bloc1s6|Adk|Naga|Gla|Dguok
HUMORAL_IMMUNE_RESPONSE	0.060155	0.248113	0.102705	0.288298	1.30641	90	Cxcl10|C1qc|Romo1|H2-Eb1|Psmb10|Wfdc2|C1qa|Rps19|Krt1|Phb2|H2bc4|Hmgn2|Rpl30|Ebi3|Cxcl14|Clu|Cd83|Wfdc3|Tfeb|Foxj1|Cxcl1|Rarres2|Prtn3|Colec11|C8b|Cd59b|Ccl2|Hc|H2bc21|H2bc6|C1qbp
FATTY_ACID_METABOLIC_PROCESS	0.011165	0.0862686	0.303779	0.243189	1.30606	284	Ptgds|Akr1c18|Acbd7|Etfb|Twist1|Mif|Gpx4|Dbi|Nudt7|Eif6|Mtln|Acot8|Tysnd1|Pla2g5|Alkbh7|Fabp5|Acot7|Prxl2b|Ggt1|Gstm2|Fabp3|Ggt5|Hsd17b10|Lypla2|Tecr|Gpx1|Ptges2|Mcee|Cygb|Acaa2|Cryl1|Th|Hacd1|Acaa1a|Mcat|Slc27a4|Gstp1|Nudt8|Snca|Pccb|Mlycd|Auh|Pparg|Dgat2|Nudt19|Mid1ip1|Echs1|Ech1|Ehhadh|Por|Hadhb|Amacr|Adh5|Naaa|Ptgs1|Cbr1|Hadh|Abhd12|Ptgr1|Prkab1|Pla2g3|Akt1|Nr1h3|Acox2|Akt2|Peds1|Pecr|Eci1|Et…
ASPARTATE_FAMILY_AMINO_ACID_METABOLIC_PROCESS	0.101306	0.339674	0.0726387	0.340673	1.3055	42	Sdsl|Gcat|Phgdh|Got1l1|Apip|Crym|Msra|Slc25a13|Got2|Nat8l|Got1|Enoph1|Mtap|Gnmt|Bloc1s6|Nit2|Atf4|Asns|Slc25a12|Rida|Aass|Adi1|Dlst|Asnsd1|Ass1
TRANSLATION_INITIATION_FACTOR_BINDING	0.11738	0.365866	0.0652926	0.371247	1.30514	29	Rps24|Otx2|Eif4ebp1|Polr2d|Eif3f|Polr2g|Eif2b4|Gch1|Eif2b5|Zpr1|Eif3m|Eif3b
MONOCARBOXYLIC_ACID_METABOLIC_PROCESS	0.00496973	0.0511235	0.407018	0.232914	1.30313	427	Pklr|Ptgds|Akr1c18|Acbd7|Etfb|Twist1|Arl2|Crabp2|Mif|Gpx4|Dbi|Park7|Nudt7|Eif6|Mtln|Acot8|Gamt|Tysnd1|Pla2g5|Alkbh7|Ldhb|Fabp5|Nupr1|Idnk|Acot7|Rbp1|Phgdh|Prxl2b|Ggt1|Gstm2|Fabp3|Mpc2|Ggt5|Hsd17b10|Lypla2|Tecr|Gpx1|Ptges2|Mcee|Cygb|Akr1a1|Eno1|Slc2a6|Acaa2|Cryl1|Aldoa|Th|Hacd1|Myc|Acaa1a|Mcat|Slc27a4|Gstp1|Nudt8|Snca|Pccb|Mlycd|Pgam2|Tpi1|Auh|Pparg|Dgat2|Nudt19|Hagh|Mthfs|Mid1ip1|Pkm|Nr1d1|Pgk1|E…
CELLULAR_KETONE_METABOLIC_PROCESS	0.0354898	0.183606	0.146922	0.26431	1.30308	151	Akr1c18|Twist1|Akr7a5|Park7|Coq4|Eif6|Coq7|Mtln|Tysnd1|Wnt4|Dhrs4|Fabp5|Fabp3|Hsd17b10|Cyp11a1|Akr1b8|Kyat3|Bmp6|Stard3|Akr1a1|Snca|Mlycd|Tpi1|Pparg|Vkorc1|Dgat2|Hagh|Mid1ip1|Nr1d1|Coq2|Glo1|Coq10a|Cbr1|Coq9|Pla2g3|Akt1|Bckdk|Sirt5|Nr1h3|Got2|Akt2|Ndufa9|Nr1h2|Cyp46a1|Gpd1|Prmt3|Coq6|Fgf15|Pnkd|Etfbkmt|Kyat1|Rdh10|Coq8b|Acadvl|Apoc1
EXTRINSIC_COMPONENT_OF_ORGANELLE_MEMBRANE	0.103401	0.342421	0.0726387	0.328158	1.30156	48	Coq4|Coq7|Atp23|Ubb|Ubc|Fkbp1a|Ndufaf5|Bin1|Psd|Ccdc115|Tamm41|Doc2a|Noa1|Tor1a|Zc3h12a|Tepsin|Coq6|Emc2|Coq8b|Acadvl|Coq5|Otulinl|Vac14|Coq8a|Pam16|Hid1|Coq3|Wdr91
NEGATIVE_REGULATION_OF_PEPTIDASE_ACTIVITY	0.0356225	0.183768	0.146152	0.265211	1.30086	147	Serpinb2|Mt3|Cst6|Wfdc2|Sfrp2|Vtn|Cryab|Prdx5|Wfdc1|Ngf|Park7|Nol3|Cstb|Pax2|Itih2|Pcsk1n|Bst2|Triap1|Sfn|Cst3|Pih1d1|Serpine3|Pebp1|Spink8|Gpx1|Pttg1|Ubxn1|Spint2|Lxn|Cdkn2d|Wfdc3|Spink13|Gpc3|Tnfaip8|Timp4|Snca
ORGANIC_HYDROXY_COMPOUND_METABOLIC_PROCESS	0.00757732	0.0686103	0.407018	0.23379	1.29634	398	Ttr|Scarf1|Akr1c18|Mt3|Mvk|Fdps|Ddc|Akr7a5|Dhrs3|Slc34a1|Cited1|Mvd|Ddt|Park7|Apoa2|Ip6k3|Acot8|Wnt4|Sod1|Dhrs4|Ldhb|Pcbd2|Apoe|Spr|Pmvk|Tm7sf2|Rbp4|Cyb5r2|Hsd17b10|Aldh1b1|Cyp11a1|Comt|Dio3|Akr1b8|Alpl|Sult2b1|Ly6e|Bmp6|Dbh|Ebp|Sncb|Npy|Gipc1|Stard3|Akr1a1|Sphk1|Lcat|Acaa2|Ctsk|Th|Npc2|Fdft1|Srd5a3|Crym|Idh3g|Dpm2|Acaa1a|Dhrs7|Ebpl|Snca|Slc6a3|Tpi1|Cyb5r3|Idi1|Moxd1|Erg28|Dgat2|Qdpr|Aldh2|Hagh|D…
POSITIVE_REGULATION_OF_REACTIVE_OXYGEN_SPECIES_METABOLIC_PROCESS	0.102486	0.340999	0.07355	0.319472	1.2913	52	Romo1|Tyrobp|Akr1c18|Tgfb1|Cyba|Park7|Sod1|Dhrs4|mt-Co2|Gadd45a|Tspo|Dcxr|Gstp1|Snca|Pdgfb|Cbr1|Itgam
TRANSPORTER_COMPLEX	0.0103373	0.0830089	0.335069	0.236599	1.28895	328	Kcnn4|Lrrc38|Clic6|Timm13|mt-Nd3|Ndufb7|Ndufa11|Ndufa2|Catsper3|Uqcrq|Ndufc1|Ndufs6|Ndufa13|Ndufv3|Timm8b|Ndufa4|Fxyd1|Ndufs7|Ndufa3|Ndufc2|Ndufb11|Ndufa8|Uqcr10|Ndufs5|Ndufa5|Gabrd|Ndufa1|Ndufa12|Scn9a|Ndufa7|Timm10|Ndufs8|Ndufb6|Ndufa6|Ndufb9|Ndufb2|Smdt1|Timm10b|Uqcrh|Ndufb5|Chrna2|Ndufb10|Ndufb4|Chrna1|Cnih2|Cyc1|Ndufb3|Timm8a1|Fxyd2|Ndufs4|Scn1b|Ndufb8|Ndufv1|Kcng2|Uqcrc1|Orai1|Calm3|Ndufs3|…
FATTY_ACID_DERIVATIVE_METABOLIC_PROCESS	0.102295	0.340999	0.0736533	0.316367	1.28727	53	Nudt7|Acot7|Ggt1|Ggt5|Lypla2|Tecr|Hacd1|Slc25a1|Nudt8|Abhd16a|Dgat2|Nudt19|Ggt7|Ptgr1|Hmgcl|Hsd17b12|Acsf3|Acsbg1|Rpp14
THIOLESTER_HYDROLASE_ACTIVITY	0.118815	0.368198	0.0665778	0.33826	1.28431	40	Nudt7|Abhd17a|Acot8|Acot7|Lypla2|Acaa2|Haghl|Abhd16a|Acot13|Hagh|Abhd12|Esd
PROTEIN_TARGETING_TO_MEMBRANE	0.0607071	0.248914	0.106111	0.274596	1.28419	109	Sec61b|Fis1|Hras|Cib1|Zfand2b|Ssr2|Zdhhc4|Srp14|Yif1b|Pex16|Zdhhc12|Sil1|Get3|Hpca|Sgta|Rtp4|Vps37b|Chmp4b|Vps37d|Cdk5|Golga7b|Naca|Itgam|Mief2|Srp9|Zdhhc7|Get4|Akt2|Rtp2|Zdhhc14|Golga7|Srp19|Sec61a1|Prnp|Pex19|Arl6ip1|Dmtn|Ubl4a|Tram1l1|Hspa5|Vps37c|Gdi1|Srp68|Zdhhc3|Atg3
RIBOSE_PHOSPHATE_METABOLIC_PROCESS	0.0119241	0.0903272	0.310777	0.235628	1.28365	327	Dpys|Card11|Pklr|Tgfb1|Mvk|Nme6|Arl2|Bad|Nme1|Mvd|Aprt|Nudt7|Nme2|Eif6|Acot8|Guk1|Hint1|Cda|Nme4|Nppc|mt-Co2|Uqcc3|Nupr1|Acot7|Nudt14|Pmvk|Antkmt|Mpc2|Pthlh|Atp6v0c|Nme9|Tecr|Dcakd|Sult2b1|Mcee|Nudt2|mt-Atp6|Pink1|Itpa|Nudt9|Eno1|Slc2a6|Ppcs|Tpst2|Dnajc30|Aldoa|Nme7|Hacd1|Slc25a1|Nppa|Myc|Atp5pb|Epha2|Rnaseh2b|Nudt8|Snca|Mlycd|Pgam2|Nudt18|Tpi1|Stoml2|Dgat2|Nt5c|Nudt19|Pkm|Pgk1|Tkt|Ldha|Sphk2|Uck…
CULLIN_FAMILY_PROTEIN_BINDING	0.141153	0.410016	0.0588174	0.37363	1.28327	26	Asb2|Anapc11|Rnf7|Kctd17|Rbx1|Skp1|Dcun1d5|Prkn|Kctd2|Dcun1d2|Kctd6|Klhl21|Ccdc22|Kctd5
ZINC_ION_HOMEOSTASIS	0.142147	0.411186	0.0585987	0.37265	1.2799	26	Mt1|Mt2|Mt3|Slc39a5|Slc30a3|Slc39a7|Slc30a2|Slc39a4|Atp13a2|Slc39a13|Prkn|Lck
REGULATION_OF_MYOBLAST_DIFFERENTIATION	0.132449	0.394622	0.06233	0.341051	1.27955	38	Cxcl10|Tgfb1|Id3|Sostdc1|Ddit3|Smyd1|Ccl17|Cmtm5
DENDRITIC_CELL_DIFFERENTIATION	0.13439	0.398163	0.0618193	0.353638	1.27744	33	Lgals1|Cebpb|Tmem176b|Ltbr|Lgals9|Tmem176a|Batf3|Prtn3|Relb|H2-M3|Gas6
RNA_POLYMERASE_COMPLEX	0.0759898	0.283485	0.0924961	0.280149	1.2765	94	Polr2f|Polr2i|Polr2l|Taf10|Polr2j|Polr2c|Polr2e|Polr1d|Polr2k|Polr1h|Taf11|Polr2d|Supt3|Polr2g|Gtf2h4|Mnat1|Polr3h|Gtf2f1|Gtf2h5|Taf13|Polr2h|Gtf2a2|Tada3|Crcp|Paf1|Gtf2b|Polr3d|Polr1c|Gtf2f2|Polr2m|Pex2|Polr3c|Taf12|Polr3g
MICROBODY_LUMEN	0.116834	0.365645	0.0680194	0.326864	1.27414	45	Prdx5|Nudt7|Acot8|Tysnd1|Dhrs4|Crym|Acaa1a|Mlycd|Nudt19|Ech1|Ephx2|Ehhadh|Grhpr|Amacr|Acox2|Hmgcl|Gstk1
METAL_CLUSTER_BINDING	0.100797	0.338864	0.0753642	0.302804	1.27355	62	Bola2|Ndufs7|Ndufs8|Nubp2|Cisd3|Fdx2|Cisd1|Rps3|Sdhb|Fxn|Ndufv1|Isca2|Ndufv2|Uqcrfs1|Ndufs2|Iscu|Nfu1|Glrx3
SECONDARY_ALCOHOL_METABOLIC_PROCESS	0.0628783	0.253923	0.104652	0.271223	1.27349	112	Scarf1|Mt3|Mvk|Fdps|Mvd|Apoa2|Sod1|Apoe|Pmvk|Tm7sf2|Cyp11a1|Sult2b1|Ebp|Stard3|Lcat|Acaa2|Npc2|Fdft1|Idh3g|Cyb5r3|Idi1|Dgat2|Ch25h|Ephx2|Por|Snx17|Cyp7b1|Idh3b|Idh2|Smpd1|Sec14l2|Nsdhl
TRANSITION_METAL_ION_HOMEOSTASIS	0.0689769	0.267372	0.0988658	0.27239	1.27178	107	Bola2|Mt1|Mt2|Atox1|Mt3|Slc39a5|Steap1|Sod1|Atp6v1g1|Fth1|Steap3|Slc30a3|Ftl1|Bmp6|Fxn|Myc|Tmem199|Atp6v0d1|Slc22a17|Ankrd9|Slc39a7|B2m|Frrs1|Iscu|Commd1|Slc30a2|Glrx3|Prnd|Arf1|Ttc7|Ccdc115|Cox19|Slc39a4|Hmox1|Atp13a2|Slc39a13|Prkn|Hmox2|Prnp|Bdh2|Atp6ap1|Lck|Sri|Cyb561|Slc25a28
HORMONE_METABOLIC_PROCESS	0.0560114	0.238555	0.114417	0.26154	1.2699	136	Ttr|Hsd3b3|Akr1c18|Selenom|Crabp2|Dhrs3|Pcsk1n|Wnt4|Dhrs4|Rbp1|Rbp4|Hsd17b10|Cyp11a1|Chst8|Dio3|Akr1b8|Tspo|Bmp6|Stard3|Ctsk|Chst9|Scg5|Stub1|Srd5a3|Crym|Dhrs7|Dgat2|Dhrs13|Por|Rdh5|Bace2|Bco2|Cyp26a1|Crabp1|Cpe|Cyp26b1|Chst10|Cyp46a1|Hsd17b12|Ctsz|Pnpla2|Prmt3|Ctsb|Aldh9a1|Hsd17b11|Fdx1
PURINE_CONTAINING_COMPOUND_METABOLIC_PROCESS	0.0126582	0.0940441	0.303779	0.232155	1.26957	337	Ttr|Card11|Pklr|Tgfb1|Mvk|Nme6|Arl2|Bad|Nme1|Mvd|Aprt|Nudt7|Nme2|Eif6|Acot8|Dnph1|Guk1|Hint1|Nme4|Nppc|Gmpr|Fhit|mt-Co2|Uqcc3|Nupr1|Acot7|Macrod1|Pmvk|Antkmt|Mpc2|Pthlh|Atp6v0c|Nme9|Rd3|Tecr|Adora2b|Dcakd|Sult2b1|Mcee|Nudt2|mt-Atp6|Pink1|Itpa|Hpca|Nudt9|Eno1|Slc2a6|Ppcs|Tpst2|Dnajc30|Aldoa|Nme7|Hacd1|Slc25a1|Nppa|Myc|Atp5pb|Epha2|Nos3|Nudt8|Snca|Mlycd|Pgam2|Nudt18|Tpi1|Stoml2|Dgat2|Nt5c|Nudt19|Pk…
MITOCHONDRIAL_FUSION	0.138427	0.406168	0.0598876	0.357649	1.26935	30	Fis1|Bax|Chchd3|Stoml2|Adck1|Vat1|Mief2|Mul1|Parl|Prkn|Thg1l|Oma1|Bak1|Mtch2|Miga2|Mff
NEGATIVE_REGULATION_OF_PROTEOLYSIS	0.0314927	0.170295	0.168819	0.244197	1.26872	220	Serpinb2|Pbk|Mt3|Cst6|Wfdc2|Sfrp2|Vtn|Cryab|Prdx5|Wfdc1|Rpl11|Ngf|Park7|Nol3|Cstb|Pax2|Rps7|Itih2|Pcsk1n|Klhl40|Bst2|Triap1|Sfn|Cst3|Fhit|Pih1d1|Serpine3|Alad|Pebp1|Spink8|Ddrgk1|F8a|Gpx1|Sgta|Pttg1|Gipc1|Nop53|Ubxn1|Rpl23|Spint2|Lxn|Cdkn2d|Wfdc3|Spink13|Gpc3|Tnfaip8|Timp4|Snca|Gas1|Eif3h|Por|Bag5|Cdk5|Bcl2l12|Lamtor5|Gabarapl2|Bin1|Prdx3|Akt1|Nr1h3|Adora2a|Gas6|Igbp1|Tmem98|Nr1h2|Psmf1|Serpinb6a…
REGULATION_OF_RESPONSE_TO_ENDOPLASMIC_RETICULUM_STRESS	0.0865556	0.30808	0.0834065	0.289019	1.26733	76	Park7|Ddit3|Nupr1|Rack1|Bax|Ddrgk1|Pigbos1|Sgta|Erp29|Ubxn1|Creb3|Clu|Ppp1r15a|Atf6b|Cops5|Tmem259|Nr1h3|Tmbim6|Bcl2l1|Nr1h2|Bcap31|Grina|Txndc12|Selenos|Manf|Ficd|Bok|Prkn|Hspa5|Lpcat3|Bak1
FATTY_ACYL_COA_METABOLIC_PROCESS	0.138896	0.406949	0.0606519	0.34777	1.26703	34	Nudt7|Acot7|Tecr|Hacd1|Slc25a1|Nudt8|Dgat2|Nudt19|Hsd17b12|Acsf3|Acsbg1|Rpp14
DOPAMINE_METABOLIC_PROCESS	0.140187	0.408575	0.0604138	0.342862	1.26687	36	Ddc|Park7|Comt|Dbh|Sncb|Npy|Th|Snca|Slc6a3|Moxd1|Aldh2|Tomt|Itgam|Gch1
REGULATION_OF_APOPTOTIC_SIGNALING_PATHWAY	0.0187598	0.121241	0.241698	0.233628	1.26513	309	Atf3|Tnfrsf12a|Sfrp2|Plekhf1|Ndufa13|Ppia|Bad|Mif|Fis1|Tnfsf12|Park7|Hspb1|Nol3|Nog|Rps7|Ddit3|Rpl26|Wnt4|Sod1|Triap1|Pycard|Pih1d1|Nupr1|Ltbr|Rack1|Eya2|Bax|Eif5a|Rps3|Fzd9|Eef1e1|Tpt1|Gpx1|Ubb|Pink1|Traf1|Prdx2|Dbh|Fxn|Psmd10|Gsdme|Ndufs3|Erp29|Ptpmt1|Eno1|Lmna|Prelid1|Creb3|Ppif|Acaa2|Clu|Ppp1ca|Cdkn2d|Myc|Gstp1|Slc25a5|Rad9a|Nos3|Itm2c|Hmgb2|Stx4a|Nkx3-1|Ppp2r1a|Bag5|Tmem14a|Bcl2l12|Itprip|Ak…
TRNA_BINDING	0.110478	0.35404	0.071855	0.300598	1.26428	62	Rpl35a|Slfn8|Trnau1ap|Hsd17b10|Sars2|Elp5|Dtd1|Mrps27|Fars2|Yars2|Eef1a1|Pus1|Dtd2|Rpusd4|Mtrfr|Aimp1|Ctu1|Ctu2|Mtres1|Dus2|Ears2|Eefsec|Trmt9b|Thg1l|Eif2s3x|Trmu|Pstk|Yrdc|Farsa|Mettl1
MESENCHYMAL_CELL_PROLIFERATION	0.150013	0.422343	0.0576421	0.350773	1.26358	32	Wnt11|Osr1|Wnt2|Tbx2|Lmna|Gpc3|Myc|Foxf1|Ctnnbip1|Pdgfa
POSITIVE_REGULATION_OF_T_CELL_PROLIFERATION	0.11217	0.356831	0.0707234	0.304835	1.26349	58	Card11|Igf2|Igfbp2|Hes1|Pycard|Cd1d1|Coro1a|Lgals9|Rps3|Ebi3|Prkcq|Dhps|Selenok
LATE_ENDOSOME_MEMBRANE	0.0613258	0.250858	0.108893	0.259384	1.26308	137	H2-Eb1|Stx8|Lamtor4|Lamtor2|Ifitm3|Cd63|Vps28|Lamtor1|Snf8|Slc30a3|Tmem9|Stoml1|Chmp6|Stard3|Ubxn6|Lamp5|Vamp8|Chmp2a|Vps37b|Ap5s1|Vti1b|Pld3|Chmp4b|Cd68|Chmp1a|Vps37d|Mvb12a|Stard3nl|Yipf1|Ifitm2|Rhob|Lamtor3|Lamtor5|Nsg1|H2-DMa|Laptm4b|Atp10b|Arl8a|Anxa2|Laptm4a|Tspan15|Atp13a2|Slc9a9|Anxa6|Lamp1|Vps18|Vps4a|Pip4p1
REGULATION_OF_OXIDOREDUCTASE_ACTIVITY	0.0994507	0.335813	0.0764929	0.293938	1.26191	68	Cyba|Mt3|Ndufa4|Phb2|Park7|Cox17|S100a1|Ccs|Fdx2|Apoe|Nosip|Sdhaf4|Fxn|Coa8|Sirt3|Calm3|Ddah2|Snca|Oxa1l|Sphk2|Por|Ecsit|Fgf23|Akt1|Gch1
NEGATIVE_REGULATION_OF_NF_KAPPAB_TRANSCRIPTION_FACTOR_ACTIVITY	0.102158	0.340887	0.0752539	0.295976	1.2618	66	Cdkn2a|Nfkbil1|Ddit3|Pycard|Nfkbib|Brms1|Prdx2|Psmd10|Foxj1|Cactin|Lrrc14|Tmsb4x|Commd1|Prmt2|Commd7|Cdk5rap3|Faf1|Rbck1|Map2k5|Arrb2|Commd6|Bmp7|Zc3h12a|Tceal7|Ppp2cb|Nfkbia|Otulin|Rwdd3|Dap|Anxa4
PROTEIN_SERINE_THREONINE_KINASE_INHIBITOR_ACTIVITY	0.147907	0.419851	0.0587625	0.348918	1.26039	33	Cdkn2a|Hspb1|Cdkn2c|Cib1|Sfn|Pkig|Cdkn2d|Hexim1|Prkar1b|Ywhag|Macroh2a1|Inka2|Spry2|Ppp1r1b|Cdkn1a
POSITIVE_REGULATION_OF_PROTEASOMAL_UBIQUITIN_DEPENDENT_PROTEIN_CATABOLIC_PROCESS	0.0909655	0.315872	0.0831123	0.278849	1.25649	88	Cdc20|Elob|Hspbp1|Klhl40|Rack1|Aurka|Ddrgk1|Gabarap|Psmd10|Sgta|Nop53|Dda1|Clu|Stub1|Trib1|Sumo1|Dnajb2|Rbx1|Fzr1|Akt1|Usp5|Bcap31|Keap1|Rnf19b|Prkn|Rad23a|Smad7|Sirt2|Vcp|Zfand2a|Fbxw8|Hspa1a|Rnf144b
PTERIDINE_CONTAINING_COMPOUND_METABOLIC_PROCESS	0.151027	0.424168	0.058115	0.347504	1.25528	33	Pcbd2|Spr|Folr1|Ggh|Qdpr|Mthfs|Gch1|Aldh1l1|Slc19a1|Tyms|Pcbd1|Pts|Slc46a1|Shmt1|Prkg2
REGULATION_OF_VIRAL_ENTRY_INTO_HOST_CELL	0.15053	0.423456	0.0572815	0.353665	1.25521	30	H2-Eb1|Lgals1|Ifitm3|Lgals9|Ly6e|Nectin2|Snx3|Ptx3|Ch25h|Ifitm2
REGULATION_OF_CYSTEINE_TYPE_ENDOPEPTIDASE_ACTIVITY	0.0512119	0.22989	0.125463	0.248171	1.25488	178	Mt3|Sfrp2|Ccn1|Ndufa13|Cryab|Bad|Prdx5|Fis1|Park7|Nol3|Pax2|Hspe1|Laptm5|Rps27l|Triap1|Pycard|Sfn|Pih1d1|Mgmt|Bex3|Rack1|Bax|Prr7|Lgals9|Pdcd5|Rps3|Gpx1|Mtch1|Ccn2|Cdkn2d|Foxl2|Myc|Tnfaip8|Psmb9|Snca|Cycs|Pparg|Ctsd|Nkx3-1|Por|Pdcd6|Bcl2l12|Lamtor5|Prdx3|Akt1|Adora2a|Lgmn|Cradd|Mul1|Gas6|Igbp1|Fas|Bcap31|Map2k5|Arrb2|Anp32b|Arl6ip5|Dnajb6|Tbc1d10a|F3|Nr4a1|Bok|Arl6ip1|Fam162a|Diablo|Dap|Rhoa|Lck|…
NEGATIVE_REGULATION_OF_PROTEOLYSIS_INVOLVED_IN_CELLULAR_PROTEIN_CATABOLIC_PROCESS	0.117879	0.366935	0.0691172	0.301506	1.25281	59	Pbk|Rpl11|Park7|Rps7|Klhl40|Fhit|Alad|Ddrgk1|F8a|Sgta|Gipc1|Nop53|Ubxn1|Rpl23
LABYRINTHINE_LAYER_DEVELOPMENT	0.148842	0.421093	0.0585987	0.333602	1.2516	38	Socs3|Wnt2|Ccn1|Cited1|Hes1|St14|Junb|Spint2|Ovol2|Akt1|Nsdhl|Bmp7|Dnajb6|Map2k1|Wnt7b|Tmed2|Fbxw8|Zfp36l1
TETRAPYRROLE_METABOLIC_PROCESS	0.131768	0.393606	0.0644973	0.30898	1.24889	52	Hmbs|Blvrb|Alad|Tmem14c|Tspo|Slc25a39|Fxn|Slc25a38|Urod|Iba57|Clybl|Blvra|Cd320|Cox10|Srrd|Tmem14a|Mmab|Hmox1|Hmox2|Bdh2|Mmadhc|Alas1|Slco2b1|Pgrmc1|Cox15|Slc46a1|Abcb6|Uros
BROWN_FAT_CELL_DIFFERENTIATION	0.152485	0.426884	0.0578509	0.331958	1.24543	38	Lrg1|Slc2a4|Cebpb|Nudt7|Pim1|Dhrs7b|Fabp3|Metrnl|Fndc5|Rgs2|Adrb1|Bmp7|Lamb3
MISFOLDED_PROTEIN_BINDING	0.174235	0.459066	0.0523648	0.365856	1.24247	25	Sdf2l1|Sdf2|Clu|Stub1|Dnajb11|Hspa8|Hspa14|Rhbdd2|Tor1a|Hspa5|Derl1|Hspa1a|Hspa2
NUCLEOSIDE_PHOSPHATE_CATABOLIC_PROCESS	0.108156	0.350801	0.0740706	0.285763	1.24199	73	Dpys|Dctpp1|Nudt7|Dnph1|Hint1|Fhit|Acot7|Itpa|Nt5m|Entpd2|Nudt9|Ogg1|Dera|Nudt8|Mlycd|Nudt18|Nt5c|Nudt19|Nudt17|Dut|Nudt3
G_PROTEIN_COUPLED_RECEPTOR_BINDING	0.0572876	0.241149	0.118318	0.245037	1.23713	176	Wnt11|Ccl6|Clic6|Cort|Cxcl10|Wnt2|Tac1|Nmb|Pnoc|Uchl1|Ccl27a|Adra2c|Pdyn|Wnt4|Bambi|Calca|Insl5|Ccl7|Prok2|Sag|Ccl17|Wnt5b|Psmc5|Npy|Cxcl14|Calm3|Rtp4|Stub1|Nppa|Adcyap1|Aplp1|Ccl9|Reep2|Ccl25|Cxcl1|Ndp|Gnas|Rspo1|Palm|Cckbr|Cnrip1|Necab2|Adora2a|Pacrg|Rtp2|Adrb1|Pick1|Hspa8|Ccl2|Arrb2|Hc|Wnt3|C1qbp|Cthrc1|Cx3cl1|Gnai2|Tafa5|Prkn|Nms|Prnp|Cxcl16
AZUROPHIL_GRANULE	0.0754717	0.28293	0.097212	0.257565	1.23649	127	Ttr|Ndufc2|Cd63|Bst2|Pycard|Lamtor1|Fabp5|Atp6v0c|Ftl1|Bri3|Ptges2|Trappc1|Tubb4b|Ggh|Prdx6|Vamp8|Rnaset2a|Npc2|Cd68|Cyb5r3|Fuca1|Rab5c|Prtn3|Hexa|Vat1|Psap|Ddost|Arl8a|Anxa2|Glb1|Prss57|Ckap4|Gusb|Txndc5|Grn|Unc13d|Gm2a|Lamp1|Rab37|Pa2g4|Ctsa|Dpp7|Vcp|Lyz2|Gla|Mgst1|Surf4|Tubb5|Tmem179b|Rab3d|Aga|Galns
SERINE_TYPE_ENDOPEPTIDASE_INHIBITOR_ACTIVITY	0.15342	0.428122	0.058115	0.32295	1.23438	41	Serpinb2|Wfdc2|Wfdc1|Itih2|Pcsk1n|Serpine3|Pebp1|Spink8|Spint2|Wfdc3|Spink13
UBIQUITIN_LIKE_PROTEIN_CONJUGATING_ENZYME_ACTIVITY	0.167572	0.447846	0.0548301	0.335544	1.23297	35	Ube2c|Ufc1|Cdc34|Ube2l6|Ube2g2|Ube2ql1|Ube2j2|Ube2l3|Ube2r2|Ube2i|Ube2e1|Ube2d2a|Ube2a|Ube2e2|Ube2q1|Ube2e3|Ube2n|Ube2d1
LEUKOCYTE_CHEMOTAXIS	0.0762108	0.283485	0.0976763	0.252809	1.23283	139	Ccl6|Cxcl10|Mdk|Pgf|Rps19|Ppia|Mif|Ddt|Ninj1|Ccl27a|Calca|Ccl7|Coro1a|Chga|Lgals9|Ccl17|Ppib|Vegfb|Gpsm3|Creb3|Jaml|Dusp1|Zfp580|Ccl9|Nbl1|Ch25h|Ccl25|Cxcl1|Bsg|Tnfaip6|Rarres2|Lbp|Pdgfb|Cyp7b1|Ptn|Lgmn|Mapk3|Gas6
SYNAPTIC_VESICLE_TRANSPORT	0.159831	0.438966	0.0569272	0.32399	1.23013	40	Slc2a4|Bloc1s1|Cnih2|Bloc1s5|Bloc1s2|Pink1|Dtnbp1|Bloc1s4|Rab3a|Snca|Cdk5|Borcs5|Tor1a|Prkn|Tmem230|Bloc1s6
CELLULAR_RESPONSE_TO_RETINOIC_ACID	0.139406	0.407165	0.0627866	0.299749	1.2291	55	Wnt11|Osr1|Wnt2|Ndufa13|Tesc|Phb2|Pax2|Fzd10|Wnt5b|Twf2
CELLULAR_RESPONSE_TO_REACTIVE_OXYGEN_SPECIES	0.0861772	0.307637	0.0901888	0.256913	1.22741	122	Romo1|Akr1c18|Mt3|Cdk1|Map1lc3a|Prdx5|Park7|Pax2|Endog|Ccs|Sod1|Txn1|Fbln5|Rack1|Rps3|Pink1|Prdx2|Fxn|Adprs|Sod3|Sphk1|Ppif|Nos3|Zfp580|Fos|Prdx1|Rhob|Prdx3|Jun|Akt1|Gch1|Mapk3|Pcna|Sigmar1|Agap3|Apex1|Gpr37l1|Rela|Klf2|Mpv17|Bmp7
CHANNEL_REGULATOR_ACTIVITY	0.0903859	0.314586	0.0871888	0.259886	1.22727	115	Lrrc38|Rrad|Phpt1|Fxyd1|Fxyd6|Stx8|Kcne4|Fxyd7|Rack1|Snf8|Fxyd2|Scn1b|Rangrf|Npy|Vamp8|Kcnip1|Vti1b|Mcub|Fkbp1b|Snta1|Stx1a|Ywhah|Fkbp1a|Cacng6|Sumo1|Scn4b|Commd1|Calm2|Kcnab2|Akt1
CATECHOLAMINE_SECRETION	0.158095	0.436055	0.058115	0.312367	1.22417	46	Hrh3|Adra2c|Chga|Cartpt|Syt5|Ly6e|Pink1|Dtnbp1|Rab3a|Stx1a|Snca|Syt3|Syt15|Adora2a|Vip|Syt12|Crh|Prkn|Adra2a
MULTIVESICULAR_BODY	0.162621	0.444175	0.0569774	0.308896	1.22065	47	Slc2a4|Cd63|Bst2|Steap3|Crhbp|Tmem9|Tpt1|Chmp6|Chmp2a|Chmp4b|Chmp1a|Nsg1|Vta1|Laptm4b|Prkar1b|Atp13a2|Lamp1|Hgs|Ctsl|Nsg2|Ndfip2|Ctsh|Chmp7|Abcb6|Tsg101|Chmp3
GTPASE_COMPLEX	0.17733	0.462201	0.0524449	0.347119	1.22031	29	Gng8|Gng13|Hras|Gnb2|Gng3|Gng5|Gnas|Gng11|Gnb5|Gnai2|Gng10
MULTIVESICULAR_BODY_SORTING_PATHWAY	0.176012	0.461187	0.0535164	0.330096	1.2197	36	Vps28|Snf8|Chmp6|Ubxn6|Chmp2a|Vps25|Tmem50a|Chmp4b|Chmp1a|Mvb12a|Vta1|Laptm4b
RESPONSE_TO_TOPOLOGICALLY_INCORRECT_PROTEIN	0.082542	0.299091	0.0949836	0.248589	1.21812	146	Hspb2|Atf3|Serp2|Hspb1|Fbxo6|Hspe1|Ddit3|Rack1|Bax|Sdf2l1|Ddrgk1|Pigbos1|Dnajc4|Creb3|Clu|Ppp1r15a|Stub1|Rnf5|Rnf126|Hspb3|Atf6b|Cops5|Dnajb2|Aup1|Ube2j2|Tmbim6|Cdk5rap3|Hspb8|Pacrg|Hspa8|Selenos|Manf|Edem2|Hspa14|Bag3|Rhbdd2|Tor1a|Jkamp|Ficd|Bok|Os9|Prkn|Dnajb1|Ufd1|Hspa5|Derl1|Bak1|Serpinh1|Dnajb5|Hsp90ab1|Vcp|Creb3l3|Tmem129|Tmed2|Wfs1|Daxx|Hspa1a|Atf4|Hspd1
RESPONSE_TO_REACTIVE_OXYGEN_SPECIES	0.0690994	0.267548	0.107321	0.24251	1.21742	171	Apod|Romo1|Akr1c18|Mt3|Cdk1|Cryab|Map1lc3a|Bad|Prdx5|Park7|Pax2|Endog|Ccs|Sod1|Txn1|Fbln5|Rack1|Apoe|Rps3|Gpx1|Pink1|Prdx2|Fxn|Coa8|Adprs|Sod3|Sphk1|Ppif|Fkbp1b|Gstp1|Nos3|Zfp580|Txnrd2|Fos|Prdx1|Rhob|Rbx1|Prdx3|Jun|Akt1|Gch1|Mapk3|Pcna|Sigmar1|mt-Nd6|Agap3|Apex1|Gpr37l1|Rela|Ptprn|Gstp2|Klf2|Hmox1
90S_PRERIBOSOME	0.192594	0.485606	0.049792	0.35445	1.21739	26	Imp3|Rrp7a|Rrp36|Bop1|Tbl3|Noc4l|Pes1|Wdr12|Rsl1d1|Srfbp1|Nop9|Imp4
REGULATION_OF_INTRINSIC_APOPTOTIC_SIGNALING_PATHWAY_BY_P53_CLASS_MEDIATOR	0.180605	0.467582	0.0519306	0.346142	1.21688	29	Mif|Rps7|Rpl26|Triap1|Eif5a|Ubb|Myc
VACUOLAR_LUMEN	0.0860137	0.307369	0.0924961	0.24847	1.21514	143	Ttr|Pycard|Fabp5|Ctss|Ftl1|Ptges2|Fmod|Trappc1|Tubb4b|Ggh|Prdx6|Ctsk|Rnaset2a|Npc2|Gpc3|Pld3|Cyb5r3|Ctsd|Ogn|Chid1|Fuca1|Dcn|Bcan|Naaa|Prtn3|Cspg5|Hexa|Smpd1|Vat1|Nsg1|Lgmn|Psap|Neu1|Sdc4|Anxa2|Glb1|Prss57|Hspa8|Gusb|Atp13a2|Txndc5|Gpc1|Grn|Ctsb|Unc13d|Naglu|Gm2a|Tcn2|Ctsf|Pa2g4|Ctsa|Dpp7|Vcp|Lyz2|Lum|Gla|Epdr1|Ctsl
RESPONSE_TO_ESTRADIOL	0.115161	0.362994	0.0750347	0.261681	1.21363	103	Tgfb1|Ramp3|Igfbp2|Pou4f1|Cryab|Bad|Slc34a1|Gpx4|Endog|H2az1|Sstr2|Arpc1b|Mbd3|Crhbp|Gpx1|Esrra|Ogg1|Th|Ccn2|Myc|Msx2|Ruvbl2
NUCLEOSIDE_BISPHOSPHATE_METABOLIC_PROCESS	0.115334	0.362994	0.0755861	0.261844	1.21354	104	Mvk|Mvd|Nudt7|Acot8|Acot7|Pmvk|Mpc2|Tecr|Dcakd|Sult2b1|Mcee|Ppcs|Tpst2|Hacd1|Slc25a1|Nudt8|Snca|Mlycd|Dgat2|Nudt19
NEGATIVE_REGULATION_OF_CYSTEINE_TYPE_ENDOPEPTIDASE_ACTIVITY	0.146873	0.418037	0.0621371	0.286186	1.21103	64	Mt3|Sfrp2|Cryab|Prdx5|Park7|Nol3|Pax2|Triap1|Sfn|Pih1d1|Gpx1|Cdkn2d|Tnfaip8|Snca|Por|Bcl2l12|Lamtor5|Prdx3|Akt1|Adora2a|Gas6|Igbp1|Map2k5|Arrb2|Dnajb6|Nr4a1|Arl6ip1|Siah2|Dhcr24|Nle1|Klf4
MATURATION_OF_5_8S_RRNA	0.181795	0.469614	0.052485	0.329399	1.21039	35	Rps21|Eif6|Exosc2|Abt1|Bop1|Eri3|Exosc4|Exosc3|Rrs1|Nsa2|Exosc9|C1d|Pes1|Wdr12|Rrp15|Exosc7
INTRA_GOLGI_VESICLE_MEDIATED_TRANSPORT	0.191629	0.483873	0.0503222	0.340898	1.2099	30	Cope|Copz2|Vti1b|Napa|Trappc3|Gabarapl2|Copz1|Cog8
INTRINSIC_APOPTOTIC_SIGNALING_PATHWAY	0.0556328	0.237636	0.131183	0.227252	1.20957	261	Sfrp2|Plekhf1|Ndufa13|Pou4f1|Ppia|Bad|Mif|Fis1|Hras|Cebpb|Park7|Hspb1|Nol3|Rps7|Ddit3|Rpl26|Hint1|Rps27l|Sod1|Crip1|Triap1|Pycard|Sfn|Fhit|Nupr1|Rack1|Bax|Eif5a|Rps3|Tpt1|Gpx1|Ubb|Pink1|Coa8|Gsdme|Ndufs3|Erp29|Ptpmt1|Eno1|Creb3|Ppif|Clu|Ppp1r15a|Shisa5|Cdkn2d|Myc|Selenok|Rad9a|Epha2
POSITIVE_REGULATION_OF_PROTEOLYSIS	0.0464157	0.218206	0.151813	0.223034	1.20809	308	Cdc20|Sfrp2|Psenen|Ccn1|Ndufa13|Elob|Bad|Fis1|Hspbp1|Hspe1|Laptm5|Aurkaip1|Rps27l|Klhl40|Adrm1|Pycard|Bex3|Nupr1|Rack1|Bax|Apoe|Prr7|Lgals9|Pcolce|Pdcd5|Aurka|Ddrgk1|Rps3|Gabarap|Rcn3|Psmc5|Pink1|Psmc3|Psmd10|Psme2|Sgta|Mtch1|S100a10|Nop53|Eno1|Dda1|Prelid1|Psmc2|Psmc4|Clu|Ccn2|Foxl2|Stub1|Myc|Trib1|Snca|Psmc1|Cycs|Pparg|Capn3|Ctsd|Nkx3-1|Sumo1|Clec3b|Dnajb2|Psme1|Pdcd6|Rbx1|Fzr1|Akt1|Tmem259|Aph…
REGULATION_OF_PROTEIN_MODIFICATION_BY_SMALL_PROTEIN_CONJUGATION_OR_REMOVAL	0.0610245	0.24992	0.122637	0.230847	1.20742	232	Ube2c|Isg15|Cdc20|Cenps|Rps20|Cops9|Rps15|Svbp|Ppia|Rpl11|Hspbp1|Park7|Fbxo2|Rps7|Laptm5|Rpl37|Ube2v1|Klhl40|Vps28|Prr7|Nxn|Pin1|Spsb4|Rps3|Gabarap|Ubb|Tspo|Pink1|Pef1|Psmd10|Rps2|Sphk1|Cenpx|Nop53|Ubxn1|Otub1|Rpl23|Stub1|Capn3|Aimp2|Fkbp1a|Nsmce3|Sqstm1|Dnajb2|Bag5|Nhlrc1|Pdcd6|Cdk5|Commd1|Rbx1|Fzr1|Akt1|Skp1|Mul1|Cdk5rap3|Hdac8|Tbc1d7|Ube2l3|Foxf2|Rela|Arrb2|Sae1|Zc3h12a|Prmt3|Phf23|U2af2|Rwdd3…
REGULATION_OF_INTRINSIC_APOPTOTIC_SIGNALING_PATHWAY_IN_RESPONSE_TO_DNA_DAMAGE	0.18677	0.476799	0.0518138	0.323093	1.20295	37	Sfrp2|Mif|Rpl26|Triap1|Rps3|Tpt1|Clu|Cdkn2d|Rad9a
NEGATIVE_REGULATION_OF_DNA_BINDING_TRANSCRIPTION_FACTOR_ACTIVITY	0.108459	0.351129	0.0808617	0.249366	1.2014	129	Id3|Twist1|Cdkn2a|Hes1|Phb2|Nfkbil1|Ddit3|Id1|Pycard|Nfkbib|Pim1|Nupr1|Brms1|Hes6|Prdx2|Psmd10|Sfrp4|Trib1|Ndn|Msx2|Foxj1|Cactin|Lrrc14|Sumo1|Tmsb4x|Commd1|Prmt2|Pex14|Ctnnbip1|Commd7|Id2|Cdk5rap3|Gas6|Faf1|Rbck1|Mdfi|Map2k5|Arrb2|Hmox1|Nfkbie|Commd6|Map3k10|Bmp7|Zc3h12a|Tceal7|Ppp2cb|Nfkbia|Otulin|Rwdd3|E2f1|Keap1|Prnp|Smad7|Dap
CYTOKINE_RECEPTOR_BINDING	0.10032	0.33767	0.0847686	0.246456	1.20133	138	Ccl6|Cxcl10|Tgfb1|Lrg1|Pgf|Mif|Siva1|Tnfsf12|Ddt|Ngf|Nol3|Ccl27a|Crlf2|Bambi|Pycard|Bex3|Ccl7|Timm50|Ccl17|Cadm4|Traf1|Vegfb|Ebi3|Cxcl14|Crlf1|Ccl9|Babam2|Ccl25|Cxcl1|Tradd|Fkbp1a
SMALL_SUBUNIT_PROCESSOME	0.190402	0.482528	0.0512782	0.322284	1.19994	37	Fbll1|Rps7|Imp3|Wdr46|Ngdn|Fcf1|Snu13|Tbl3|Utp11|Emg1|Utp3|Rrp9|Noc4l|Fbl
POSITIVE_REGULATION_OF_PROTEOLYSIS_INVOLVED_IN_CELLULAR_PROTEIN_CATABOLIC_PROCESS	0.116417	0.364668	0.0776715	0.250667	1.19931	124	Cdc20|Elob|Hspbp1|Laptm5|Klhl40|Nupr1|Rack1|Aurka|Ddrgk1|Gabarap|Psmc5|Psmc3|Psmd10|Sgta|Nop53|Dda1|Psmc2|Psmc4|Clu|Stub1|Trib1|Psmc1|Sumo1|Dnajb2|Rbx1|Fzr1|Akt1|Tmem259|Usp5|Cdk5rap3
POSITIVE_REGULATION_OF_PEPTIDASE_ACTIVITY	0.0978582	0.331954	0.0875268	0.243479	1.19885	150	Sfrp2|Psenen|Ccn1|Ndufa13|Bad|Fis1|Hspe1|Laptm5|Rps27l|Adrm1|Pycard|Bex3|Rack1|Bax|Prr7|Lgals9|Pcolce|Pdcd5|Ddrgk1|Rps3|Rcn3|Pink1|Psme2|Mtch1|Prelid1|Ccn2|Foxl2|Myc|Snca|Cycs|Pparg|Ctsd|Nkx3-1|Psme1|Pdcd6|Aph1a|Lgmn|Cradd|Mul1|Fas|Bcap31|Anp32b|Arl6ip5|Tbc1d10a|Grn|F3|Bok|Fam162a|Diablo|Dap|Rhoa|Psmd14|Pcolce2|Mapk12|Lck|Bak1
GUANYL_NUCLEOTIDE_BINDING	0.0447598	0.213484	0.159153	0.21922	1.19666	331	Rrad|Nmur2|Arl2|Hras|Nme1|Ift27|Nme2|Rhoc|Hhat|Rasl11a|Rab13|Arf5|Rac3|Tubb3|Rhov|Rnd2|Tufm|Gpn2|Rasd1|Rab4b|Mtg1|Arl4d|Eif2b2|Nudt2|Tuba1b|Tuba4a|Arl3|Ift22|Tubb4b|Tubb2a|Tubg2|Scg5|Rab3a|Rhod|Gnl1|Cngb1|Diras1|Rasl10a|Tuba1c|Drg2|Rhog|Rab24|Tuba1a|Eef1a1|Rab1b|Gtpbp6|Fkbp4|Gimap6|Arl16|Rab5c|Mtg2|Eef1a2|Gmppb|Tubb4a|Rab33a|Gnas|Rhob|Tuba8|Rit1|Dap3|Tubb6|Rab4a|Gpn1|Tubb2b|Nkiras2|Rras|Rnd1|Tubg…
REGULATION_OF_REACTIVE_OXYGEN_SPECIES_METABOLIC_PROCESS	0.122394	0.373549	0.0742818	0.254692	1.19588	112	Romo1|Tyrobp|Akr1c18|Tgfb1|Cyba|Mt3|Cryab|Park7|Pax2|Eif6|Coq7|Sod1|Dhrs4|Fbln5|mt-Co2|Gadd45a|Slc25a33|Tspo|Pink1|Prdx2|Dcxr|Coa8
SYNAPTIC_VESICLE_MEMBRANE_ORGANIZATION	0.213722	0.517486	0.0468689	0.351972	1.19532	25	Cplx3|Rab3a|Stx1a|Syp|Cplx1|Snap47|Stx4a
STEROID_METABOLIC_PROCESS	0.0784641	0.289925	0.104367	0.230874	1.19168	209	Scarf1|Hsd3b3|Akr1c18|Mt3|Mvk|Fdps|Mvd|Hint2|Apoa2|Acot8|Wnt4|Sod1|Dhrs4|Lamtor1|Apoe|Pmvk|Tm7sf2|Cyb5r2|Hsd17b10|Cyp11a1|Akr1b8|Tspo|Sult2b1|Bmp6|Ebp|Stard3|Lcat|Acaa2|Igfbp7|Stub1|Npc2|Fdft1|Srd5a3|Acaa1a|Sult4a1|Ebpl|Cyb5r3|Ywhah|Idi1|Erg28|Dgat2|Armc5|Ch25h|Nr1d1|Ephx2|Por|Snx17|Amacr|Fgf23|Cyp7b1|Rdh5|Smpd1|Sec14l2|Cyb5r1|Lgmn|Cyp26a1|Nsdhl
REGULATION_OF_ENDOPLASMIC_RETICULUM_STRESS_INDUCED_INTRINSIC_APOPTOTIC_SIGNALING_PATHWAY	0.20529	0.507936	0.0484486	0.338483	1.18995	29	Park7|Ddit3|Erp29|Creb3|Tmbim6|Bcl2l1|Grina|Txndc12|Selenos|Bok|Prkn|Wfs1|Hspa1a|Nck2|Xbp1
LYMPHOCYTE_CHEMOTAXIS	0.206297	0.509165	0.0483196	0.33837	1.18955	29	Ccl6|Cxcl10|Ccl27a|Ccl7|Ccl17|Ccl9|Ch25h|Ccl25|Cyp7b1|Gas6|Ccl2|Cx3cl1|Cxcl16
MONONUCLEAR_CELL_MIGRATION	0.130405	0.390879	0.0720487	0.250174	1.1874	117	Apod|Ccl6|Cxcl10|Mdk|Asb2|Rps19|Ccl27a|Calca|Pycard|Ccl7|Lgals9|Fut7|Ccl17|Creb3|Jaml|Selenok|Dusp1|Ccl9|Nbl1|Ch25h|Ccl25|Rarres2|Pdgfb|Cyp7b1|Akt1|Lgmn|Mapk3|Gas6
ORGANELLE_DISASSEMBLY	0.132701	0.395037	0.0714721	0.251206	1.18629	115	Cdk1|Map1lc3a|Fis1|Tomm7|Phb2|Park7|Ufc1|Slc25a4|Ddrgk1|Cdc37|Gabarap|Tspo|Pelo|Pink1|Tex264|Ctsk|Slc25a5|Hax1|Map1lc3b|Sqstm1|Gabarapl2|Mul1|Denr|Mrrf|Plaat3|Gabarapl1|Fbxo7|Parl|Atp13a2|Wdr45|Atg4d|Klc1|Atg5|Prkn|Mcts1|Vcp|Vdac1|Atg7|Mtif3|Atg3|Sting1|Zfand1|Cttn|Cisd2|Gsk3a|Uba5|Rnf41|Eif2d|Htra2|Trp53
REGULATION_OF_GENERATION_OF_PRECURSOR_METABOLITES_AND_ENERGY	0.127609	0.384152	0.0733447	0.249127	1.18578	119	Igf2|Cdk1|Arl2|Ndufa4|Cox7a2|Nkx1-1|Phb2|Park7|Cox7a1|Uqcc2|Cox17|Eif6|Cox7a2l|Nupr1|Cavin3|Cisd1|Slc25a33|Pink1|Coa8|Chchd2|Nop53|Slc2a6|Prelid1|Ppif|Ppp1ca|Khk|Myc|Snca|Rubcnl|Dnajc15|Sphk2|Ppp1r3g|Iscu
FATTY_ACID_BIOSYNTHETIC_PROCESS	0.145038	0.41506	0.0675291	0.255077	1.18576	106	Ptgds|Akr1c18|Mif|Gpx4|Eif6|Fabp5|Acot7|Prxl2b|Gstm2|Tecr|Ptges2|Hacd1|Mcat|Gstp1|Mlycd|Mid1ip1|Ptgs1|Cbr1|Prkab1|Pla2g3|Nr1h3|Pecr|Thnsl2|Nr1h2|Prkag1|Gstp2|Hsd17b12|Acsf3|Mgll|Acsbg1|Mecr|Lias|Lipg|Decr2|Acadvl|Apoc1
GENERAL_TRANSCRIPTION_INITIATION_FACTOR_ACTIVITY	0.201905	0.501805	0.0502149	0.311912	1.18427	40	Drap1|Taf10|Snapc5|Taf11|Snapc2|Gtf2h4|Taf1c|Gtf2f1|Taf13|Gtf2a2|Gtf2b|Gtf2f2|Taf12|Ubtf|Gtf2h3|Ccnh|Gtf2e2|Taf7|Taf7l|Gtf2h2
REGULATION_OF_NUCLEOTIDE_BIOSYNTHETIC_PROCESS	0.217877	0.521736	0.0471076	0.330966	1.18327	31	mt-Co2|Antkmt|Rd3|Adora2b|Pink1|Hpca|Eno1|Dnajc30|Myc|Nos3|Snca|Sphk2|Tmsb4x
ACTIVATED_T_CELL_PROLIFERATION	0.216948	0.521306	0.0466626	0.341584	1.18297	27	Igf2|Igfbp2|Pycard|Lgals9|Rps3
NEGATIVE_REGULATION_OF_COAGULATION	0.211713	0.515991	0.048384	0.323788	1.17965	34	Serpinb2|Vtn|Krt1|Procr|Apoe|Fap|Nos3|C1qtnf1|Pdgfb|Pdgfa|Usf1
NUCLEOSIDE_MONOPHOSPHATE_METABOLIC_PROCESS	0.172614	0.456757	0.0573839	0.273961	1.17948	69	Dpys|Card11|Aprt|Dnph1|Guk1|Cda|Nudt2|Nt5m|Ak8|Nt5c|Tk1|Uck1|Ak1|Dut|Dtymk|Dhodh|Ak2|Adsl
ENDOPLASMIC_RETICULUM_GOLGI_INTERMEDIATE_COMPARTMENT_MEMBRANE	0.171243	0.454806	0.0581682	0.272057	1.17815	72	Nat8f1|Tmed1|Cnih2|Tmed3|Yif1b|Folr1|Ergic3|Copz2|Lamp5|Azin2|Tmem199|Rab1b|Nat8|Yif1a|Aspscr1|Slc35c2|Cnih1|Tmed9|Cd59b|Kdelr1|Bcap31|Ctsz|Mcfd2|Ykt6|Atp6ap1|Vmp1|Mgat1|Tmed2|Surf4|Sting1|Sppl3|Cnih3
RESPONSE_TO_RETINOIC_ACID	0.155473	0.431083	0.0629188	0.262089	1.17813	87	Wnt11|Osr1|Wnt2|Igfbp2|Ndufa13|Tesc|Phb2|Pax2|Fzd10|Rbp4|Tbx2|Wnt5b|Twf2|Bmp6|Igfbp7|Cdkn2d|Myc
DEOXYRIBOSE_PHOSPHATE_CATABOLIC_PROCESS	0.22167	0.527909	0.0461146	0.34016	1.17804	27	Dpys|Dctpp1|Nt5m|Ogg1|Dera|Nudt18|Nt5c|Dut
CELLULAR_MODIFIED_AMINO_ACID_BIOSYNTHETIC_PROCESS	0.211933	0.516029	0.048384	0.316318	1.17773	37	Ckb|Park7|Gamt|Ggt1|Ggt5|Plscr1|Hagh|Mthfs|Ggt7|Ckmt1|Gch1|Acadm|Aldh9a1
REGULATION_OF_T_CELL_MIGRATION	0.224155	0.528887	0.0458329	0.339784	1.17674	27	Apod|Cxcl10|Ccl27a|Pycard
ANTIGEN_BINDING	0.217347	0.521544	0.0469878	0.331479	1.17647	30	H2-Eb1|Tgfb1|Fcgrt|Cd1d1|Cd40|Tspan4|Ppp2r1a|H2-M3
PHENOL_CONTAINING_COMPOUND_BIOSYNTHETIC_PROCESS	0.215082	0.519693	0.0479693	0.322255	1.17407	34	Ddc|Cited1|Ddt|Park7|Dbh|Gipc1|Th|Snca|Slc6a3|Moxd1|Aldh2|Tph2
CELLULAR_AMINO_ACID_METABOLIC_PROCESS	0.0929241	0.320212	0.0967542	0.226772	1.17372	214	Etfb|Ddc|Tst|Sdsl|Gcat|Park7|Mpst|Pcbd2|Phgdh|Got1l1|Ggt1|Bckdha|Bckdhb|Ggt5|Hsd17b10|Kyat3|Sars2|Apip|Ddah2|Th|Azin2|Crym|Msra|Aarsd1|Nos3|Auh|Wars1|Odc1|Acy1|Qdpr|Fars2|Yars2|Mthfs|Tph2|Gcsh|Echs1|Bphl|Pycr2|Adhfe1|Pepd|Bcat2|Slc25a13|Cars2|Bckdk|Got2|Nat8l|Hmgcl|Etfa|Thnsl2|Ears2|Got1|Sephs2|Aldh4a1|Qrsl1|Thap4|Gpt|Carns1|Enoph1|Fn3k|Mtap|Hnmt|Blmh|Psph|Gnmt|Farsb|Bloc1s6|Pcbd1|Kyat1|Sardh|Psa…
PROTEIN_N_LINKED_GLYCOSYLATION	0.184165	0.472745	0.0551036	0.27702	1.17225	64	Gal3st1|Krtcap2|Dad1|Mpdu1|Pmm1|Ost4|Nudt14|Tmem258|Ostc|B4galt7|Srd5a3|Ddost|Dolk|Mogs|Alg3|Alg14|Mgat4b|Rpn1|Alg5|Tusc3|Dhdds|Dolpp1|Dpagt1|Mgat1|Alg1
REGULATION_OF_PROTEASOMAL_UBIQUITIN_DEPENDENT_PROTEIN_CATABOLIC_PROCESS	0.139289	0.407165	0.071095	0.24295	1.17223	130	Pbk|Cdc20|Elob|Rpl11|Hspbp1|Park7|Klhl40|Fhit|Rack1|Aurka|Ddrgk1|Gabarap|Psmd10|Sgta|Gipc1|Nop53|Ubxn1|Dda1|Clu|Stub1|Trib1|Eif3h|Sumo1|Dnajb2|Bag5|Commd1|Rbx1|Fzr1|Akt1
NEUTROPHIL_MIGRATION	0.183204	0.472552	0.0553344	0.278047	1.17145	63	Ccl6|Cxcl10|Mdk|Ppia|Ccl7|Fut7|Ccl17|Ppib|Jaml|Jagn1|Ccl9|Rhog|Ccl25|Cxcl1|Bsg|Tnfaip6|Lbp|Prtn3
MIDBRAIN_DEVELOPMENT	0.170295	0.453035	0.0586532	0.265512	1.1706	78	Gdf7|Wnt2|Uqcrq|Sfrp2|Hes1|Cox6b1|Ckb|S100a1|Otx2|Lmx1a|Dynll1|Calm3|Ndufs3|En1|Actb|Atp5pb|Ywhah|Ywhaq|Syngr3
VITAMIN_METABOLIC_PROCESS	0.166717	0.446591	0.0596008	0.264928	1.16987	79	Akr1c18|Nnmt|Rbp1|Cyp11a1|Folr1|Alpl|Gsto1|Gsto2|Akr1a1|Vkorc1|Mthfs|Clybl|Pdxp|Btd|Fgf23|Cd320|Cbr1|Pnpo|Lgmn|Cyp26a1|Mmab|Crabp1|Cyp26b1|Slc19a1|Prmt3|Slc52a2|Flad1|Rdh10|Slc25a19|Mmadhc|Psat1
REGULATION_OF_DNA_BINDING	0.162844	0.444429	0.0631186	0.251753	1.16677	104	Tgfb1|Twist1|Zfp593|Pou4f1|Hes1|Nme1|Edf1|Ngf|Park7|Taf10|Ddit3|Id1|Txn1|Ddrgk1|Csnk2b|Calm3|Myc|Pparg|Msx2|Hmgb2|Sumo1|Acd|Tmsb4x|Lamtor5|Calm2|Jun|Ctnnbip1|Foxc1|Mdfi|Habp4|Hmox1|Gtf2b|Nfkbia|E2f1|H1f0|Prkn|Rnf220
SNRNA_BINDING	0.213066	0.516808	0.0494127	0.299229	1.16642	45	Lsm4|Snrpc|Eif5a|Snrnp35|Lsm3|Snrpa|Prpf31|Lsm10|Lsm8|Snu13|Lsm7|Lsm2|Hexim1|Ddx39b|Snrpd3|Larp7|Snrpa1|Cdk9|Mepce
NEGATIVE_REGULATION_OF_TRANSMEMBRANE_TRANSPORT	0.162372	0.443842	0.0614439	0.258706	1.16573	88	Rrad|Osr1|Twist1|Kcne4|Oaz1|Fabp5|Ostn|Gsto1|Calm3|Ppif|Cbarp|Fkbp1b|Myc|Fkbp1a|Sumo1|Iscu|Commd1|Bin1|Calm2|Akt1|Pea15a|1810037I17Rik|Oaz2|Akt2|Rgs2|Ywhae|Selenos|Arl6ip5|Gnb5
ORGANISM_EMERGENCE_FROM_PROTECTIVE_STRUCTURE	0.235089	0.54438	0.0446454	0.336333	1.16479	27	Ndufa2|Pemt|Hs3st6|Fbll1|Arhgdig|Stmn3|Smarcb1|Cmtm3|Plpp4
NUCLEOSIDE_DIPHOSPHATE_METABOLIC_PROCESS	0.154455	0.429975	0.0665778	0.243898	1.1642	121	Card11|Pklr|Nme6|Arl2|Bad|Nme1|Nudt7|Nme2|Eif6|Guk1|Nme4|Nupr1|Nme9|Entpd2|Nudt9|Ak8|Eno1|Slc2a6|Aldoa|Nme7|Myc|Rrm2|Pgam2|Nudt18|Tpi1|Pkm|Pgk1|Ldha|Ak1|Dtymk|Dhodh|Ak2
PROTEIN_HETERODIMERIZATION_ACTIVITY	0.104232	0.343846	0.093304	0.22253	1.16391	232	Atf3|H2ac19|H4c8|Cenps|Cyba|H3c15|Drap1|Krt1|Cebpb|Phb2|H2aj|Apoa2|Bhlha9|Ddit3|H2az1|Adra2c|H2bc4|Lsm5|Bax|Gadd45a|Aurka|Syt5|Supt4a|Trmt112|Fzd9|Cenpa|Bmp6|Pef1|Taf11|Supt3|H2az2|H2ac25|Nfyc|Adra1b|Pafah1b3|Ywhah|Chrac1|Cenpw|Bud23|Jdp2|Ppp2r1a|Tpm2|Pdgfb|Rcc1|Hexa|Taf13|Tubb2b|Gtf2a2|Pdgfa|Lsm6|Krt10|Bcl2l1|Macroh2a2|Psmf1|Usf1|Pole4|Adrb1|H2ax|Ywhae|Sae1|Macroh2a1|Fbxo7|H2bc21|H2bc6|Ran|Micu1…
CORE_PROMOTER_SEQUENCE_SPECIFIC_DNA_BINDING	0.2224	0.528824	0.0477812	0.301057	1.16307	43	Gbx2|Drap1|Cebpb|Park7|H2az1|Pih1d1|Myc|Smarcb1|Fos|Taf1c|Ruvbl2
REACTIVE_OXYGEN_SPECIES_METABOLIC_PROCESS	0.124207	0.377508	0.0777922	0.23301	1.16263	162	Romo1|Tyrobp|Akr1c18|Tgfb1|Cyba|Mt3|Ccn1|Ndufa13|Cryab|Prdx5|Park7|Pax2|Eif6|Coq7|Gpx3|Ccs|Sod1|Dhrs4|Fbln5|mt-Co2|Gadd45a|Ndufs4|Gpx1|Slc25a33|Tspo|Pink1|Prdx2|Dcxr|Coa8|Sod3|Ndufs3|Ccn2|Gstp1|Nos3|Snca|Prdx1|Sphk2|Pdgfb|Prdx4|Cbr1|Itgam|Prdx3|Sirt5|Bco2|Gch1
CHAPERONE_COFACTOR_DEPENDENT_PROTEIN_REFOLDING	0.23172	0.539644	0.0453644	0.327451	1.16218	30	Hspe1|Sdf2l1|Bag1|Dnajb13|Sdf2|Tor2a|Hspa8|Dnajc7|Hspa14|Tor1a|Dnajb1|Hspa5|Dnajb5|Hspa1a
ZINC_ION_TRANSPORT	0.241799	0.548834	0.0439556	0.338263	1.1618	26	Mt3|Slc39a5|Slc30a3|Tmem163|Slc39a7|Slc30a2|Slc39a4|Slc39a11|Slc39a13|Slc39a1|Slc39a3
CHAPERONE_BINDING	0.171793	0.455625	0.0613202	0.251856	1.16065	101	Tsacc|Hes1|Pfdn6|Hspe1|Timm10|Sod1|Tbca|Hscb|Bax|Dnlz|Sdf2l1|Bag1|Cdc37|Tbcc|Ptges3l|Dnajb13|Erp29|Clu|Stub1|Pfdn4|Grpel1|Hspb6|Dnajb2|Bag5|Bin1|Get4|Ahsa1|Pacrg|Hspa8|Bag3|Dnajb6|Gnb5|Grn|Ficd|Prkn|Prnp|Dnajb1|Ubl4a|Hspa5|Bak1|Dnajb5|Timm9|Pdpn
AMINO_ACID_ACTIVATION	0.244372	0.552459	0.0438558	0.331809	1.15821	28	Sars2|Aarsd1|Wars1|Fars2|Yars2|Cars2|Ears2|Qrsl1|Farsb|Farsa|Tars2|Rars2|Pars2|Aars2|Gatb
DNA_PACKAGING_COMPLEX	0.198644	0.496801	0.052485	0.276391	1.15794	61	H2ac19|H4c8|H3c15|H2aj|H2az1|H2bc4|H1f10|Cenpa|Actb|H2az2|H2ac25|H1f2|Ruvbl2|Sphk2|Yeats4|Morf4l1|Vps72|Dmap1|Macroh2a2|H2ax|Macroh2a1|H2bc21|H2bc6|Kat5|Ncaph2|H1f0
APOPTOTIC_SIGNALING_PATHWAY	0.0469993	0.219548	0.179054	0.204144	1.1579	495	Atf3|Tyrobp|Tgfb1|Tnfrsf12a|Sfrp2|Sst|Plekhf1|Ndufa13|Pou4f1|Ppia|Bad|Mif|Fis1|Hras|Siva1|Cebpb|Tnfsf12|Ngf|Park7|Hspb1|Nol3|Nog|Rps7|Chchd10|Ddit3|Cib1|Rpl26|Hint1|Rps27l|Wnt4|Sod1|Crip1|Triap1|Pycard|Sfn|Fhit|Pih1d1|Bex3|Nupr1|Ltbr|Rack1|Eya2|Bax|Eif5a|Pdcd5|Bloc1s2|Timm50|Rps3|Gabarap|Fzd9|Eef1e1|Tpt1|Gpx1|Ubb|Pink1|Traf1|Prdx2|Tfpt|Dbh|Fxn|Psmd10|Coa8|Dapk3|Gsdme|Ndufs3|Erp29|Ptpmt1|Eno1|Lmna…
NEGATIVE_REGULATION_OF_TRANSPORTER_ACTIVITY	0.203589	0.505268	0.0515824	0.279305	1.15767	58	Rrad|Osr1|Twist1|Kcne4|Apoa2|Gsto1|Calm3|Ppif|Cbarp|Fkbp1b|Snca|Fkbp1a|Sumo1|Calm2|1810037I17Rik
NEGATIVE_REGULATION_OF_CELLULAR_PROTEIN_CATABOLIC_PROCESS	0.194763	0.488242	0.0542062	0.267646	1.15678	71	Pbk|Rpl11|Park7|Rps7|Klhl40|Fhit|Alad|Ddrgk1|F8a|Sgta|Gipc1|Nop53|Ubxn1|Rpl23|Atraid|Eif3h|Bag5|Gabarapl2|Cdk5rap3|Laptm4b|Psmf1|Anxa2
DEOXYRIBOSE_PHOSPHATE_METABOLIC_PROCESS	0.242335	0.548834	0.0456385	0.30089	1.15305	42	Dpys|Dctpp1|Guk1|Nt5m|Ogg1|Dera|Rrm2|Nudt18|Nt5c|Dut|Dtymk
RNA_POLYMERASE_II_GENERAL_TRANSCRIPTION_INITIATION_FACTOR_ACTIVITY	0.239721	0.548361	0.0451482	0.312553	1.14848	35	Drap1|Taf10|Snapc5|Taf11|Snapc2|Gtf2h4|Gtf2f1|Taf13|Gtf2a2|Gtf2b|Gtf2f2
GOLGI_ASSOCIATED_VESICLE_MEMBRANE	0.226824	0.532164	0.0480642	0.288486	1.1479	49	Nrgn|Tmed3|Cope|Clta|Cltb|Copz2|Cngb1|Tmem199|Ap1s1|Kdelr2|Cspg5|Sppl2b|Kdelr1|Copz1|Ncald|Clba1|Itm2b|Tmed2|Kdelr3|Scyl1|Sppl3
INTERFERON_GAMMA_PRODUCTION	0.223271	0.528824	0.0488083	0.279419	1.14574	55	Isg15|Cd14|H2-Eb1|Hras|Laptm5|Ddit3|Pycard|Lgals9|Ebi3
REGULATION_OF_ATP_METABOLIC_PROCESS	0.199225	0.496918	0.0539447	0.259717	1.14505	78	Arl2|Fis1|Cox7a2|Cox7a1|Uqcc2|Eif6|mt-Co2|Cox7a2l|Nupr1|Antkmt|Slc25a33|Tspo|Pink1|Eno1|Slc2a6|Ppif|Dnajc30|Myc|Snca|Dnajc15|Sphk2
OUTER_MEMBRANE	0.125156	0.378859	0.0821057	0.221914	1.14478	208	Traf3ip3|Mt3|Tomm6|Rps27a|Uba52|Bad|Fis1|Tomm5|Tomm7|Phb2|Micos10|Hint2|Chchd6|Micos13|Tomm40|Bax|Cisd1|Tomm40l|Ubb|Tspo|Pink1|Pigbos1|Ubc|Mtch1|Chchd3|Eno1|Ppp1r15a|Rhod|Vdac3|Agpat4|Apool|Emd|Cyb5r3|Hax1|Bphl|Hadhb|Cptp|Kash5|Itprip|Vat1|Tomm22|Nutf2|Mief2|Mul1|Cyb5a|Sigmar1|Mtx1|Bcl2l1|Msto1|Mtarc2|Moap1|Hmox1|Ifi27|Tmem109|Vdac2|Bok|Prkn|Thg1l|Pgam5|Samm50|Coasy|Mtx2|Bak1|Qtrt1|Dnajc11|Vdac1|…
PYRIMIDINE_CONTAINING_COMPOUND_METABOLIC_PROCESS	0.206856	0.510098	0.0526059	0.262604	1.14134	73	Dpys|Dctpp1|Nme6|Nme1|Nme2|Cda|Nme4|Erh|Nme9|Nt5m|Ogg1|Nme7|Nt5c|Tk1|Uck1|Dut|Dtymk|Dhodh
NEGATIVE_REGULATION_OF_CATION_CHANNEL_ACTIVITY	0.260538	0.572123	0.0426789	0.319133	1.14096	31	Rrad|Kcne4|Gsto1|Calm3|Cbarp|Fkbp1b|Fkbp1a|Sumo1|Calm2|Gnb5|Sri|Kcne2|Gstm7|Oprl1|Gem|Calm1|Crhr1|Drd2|Gpr35
RESPONSE_TO_OXIDATIVE_STRESS	0.0888369	0.311063	0.11632	0.2071	1.14071	366	Apod|mt-Nd3|Romo1|Akr1c18|Atox1|Mt3|Cdk1|Ppia|Cryab|Map1lc3a|Bad|Prdx5|Krt1|Gpx4|Park7|Hspb1|Nol3|Pax2|Endog|Ndufa12|Psmb5|Ndufs8|Ndufa6|Gpx3|Ccs|Sod1|Txn1|Fbln5|Mgmt|Ndufb4|Msrb2|Rack1|Alad|Apoe|Rps3|Gpx1|Txn2|Nudt2|Pink1|Prdx2|Fxn|Brf2|Coa8|Cygb|Adprs|Chchd2|Sod3|Sphk1|Prdx6|Ppif|Ogg1|Ercc1|Fkbp1b|Selenok|Msra|Gstp1|Nos3|Zfp580|Snca|Txnrd2|Fos|Prdx1|Gpx7|Ggt7|Nudt1|Stx4a|Ndufs2|Rcan1|Pycr2|Rhob…
CALCIUM_DEPENDENT_PROTEIN_BINDING	0.216454	0.521198	0.0502149	0.273555	1.14028	60	S100a11|S100a16|S100a1|Tnnt3|S100a13|Rac3|Cabp1|Pef1|S100a10|S100a6|Calm3|Vps37b|S100a4|Stx1a|S100b|Pdcd6|Calm2|Spaca9|Stmn2|Tnnc1|Anxa2|Vamp2|Anxa6|Nsmf|Anxa4|Vps37c
GROWTH_FACTOR_ACTIVITY	0.198298	0.496389	0.056827	0.247339	1.13983	101	Gdf7|Mdk|Tgfb1|Pgf|Igf2|Nenf|Ngf|Gdf15|Fgf18|Mia|Fgf5|Bmp6|Vegfb|Vgf|Ccn2|Nrtn|Gdf10|Ogn|Cxcl1|Fgf23|Cd320|Pdgfb|Clec11a|Cspg5|Ptn|Pdgfa|Inha|Inhbb|Ntf5|Manf|Bmp7|Hbegf|Grn
MYELOID_LEUKOCYTE_MIGRATION	0.174592	0.459543	0.0634555	0.234856	1.1397	135	Ccl6|Cxcl10|Mdk|Pgf|Rps19|Ppia|Mif|Ddt|Calca|Ccl7|Chga|Fut7|Ccl17|Ppib|Vegfb|Creb3|Jaml|Jagn1|Dusp1|Emilin1|Ccl9|Rhog|Nbl1|Ccl25|Cxcl1|Bsg|Tnfaip6|Rarres2|Lbp|Pdgfb|Prtn3
POSITIVE_REGULATION_OF_MYELOID_LEUKOCYTE_DIFFERENTIATION	0.246366	0.554666	0.0445674	0.308318	1.13923	36	H2-Eb1|Tyrobp|Tgfb1|Pou4f1|Tesc|Trib1|Fos|Hax1|Pla2g3|Ctnnbip1|Id2
PIGMENT_BIOSYNTHETIC_PROCESS	0.230301	0.537268	0.047875	0.27998	1.13921	53	Cited1|Ddt|Aprt|Hmbs|Alad|Tmem14c|Tspo|Slc25a39|Fxn|Gipc1|Slc25a38|Urod|Iba57
REGULATION_OF_LEUKOCYTE_CHEMOTAXIS	0.201071	0.500088	0.0536013	0.259797	1.13919	76	Cxcl10|Mdk|Pgf|Mif|Ddt|Ccl27a|Ccl7|Lgals9|Vegfb|Gpsm3|Creb3|Dusp1|Zfp580|Nbl1|Tnfaip6|Rarres2|Lbp|Ptn|Lgmn|Mapk3|Gas6
INTRINSIC_APOPTOTIC_SIGNALING_PATHWAY_IN_RESPONSE_TO_OXIDATIVE_STRESS	0.256465	0.567257	0.0442333	0.297036	1.13828	42	Ppia|Park7|Hspb1|Nol3|Sod1|Gpx1|Pink1|Bag5|Akt1|Zfp622|Arl6ip5|Trap1|Prkn|Diablo|Gskip|Stk25
SERINE_FAMILY_AMINO_ACID_METABOLIC_PROCESS	0.261378	0.57266	0.0426326	0.315746	1.1374	32	Tst|Gcat|Mpst|Phgdh|Ggt1|Gcsh|Thnsl2|Sephs2|Psph|Psat1|Csad|Shmt1|Cth
POSITIVE_REGULATION_OF_PROTEIN_TARGETING_TO_MEMBRANE	0.264911	0.578019	0.0417767	0.328215	1.13667	27	Fis1|Hras|Cib1|Hpca|Cdk5|Itgam|Mief2|Akt2
IMMUNOLOGICAL_SYNAPSE	0.263158	0.57545	0.0424715	0.315197	1.13542	32	Card11|H2-Eb1|Lat|Skap1|Coro1a|Prkcq|Arhgdia|Stoml2
NEGATIVE_REGULATION_OF_HYDROLASE_ACTIVITY	0.140639	0.409549	0.0798002	0.215404	1.13081	234	Serpinb2|Mt3|Cst6|Wfdc2|Sfrp2|Arl2|Vtn|Cryab|Prdx5|Wfdc1|Hras|Ngf|Park7|Nol3|Cstb|Pax2|Apoa2|Itih2|Pcsk1n|Bst2|Aip|Triap1|Sfn|Cst3|Pih1d1|Serpine3|Pebp1|Fzd10|Ppp1r11|Spink8|Gpx1|Ppp1r35|Pttg1|Ubxn1|Spint2|Lxn|Ppp1r15a|Ptx3|Cdkn2d|Wfdc3|Fkbp1b|Spink13|Gpc3|Tnfaip8|Slc27a4|Ptpa|Timp4|Nos3|Snca|Spry1
ACTIVATION_OF_PROTEIN_KINASE_B_ACTIVITY	0.276342	0.588975	0.0407977	0.329161	1.13053	26	Mt3|Ppia|Park7|Adra2c|Txn1|Pink1
ANTEROGRADE_AXONAL_TRANSPORT	0.253605	0.563442	0.0450144	0.284957	1.13021	48	Bloc1s1|Hspb1|Caly|Sod1|Cnih2|Bloc1s5|Bloc1s2|Dtnbp1|Bloc1s4
NEGATIVE_REGULATION_OF_FIBROBLAST_PROLIFERATION	0.275348	0.588376	0.0408805	0.325499	1.12727	27	Fth1|Nupr1|Bax|Med31|B4galt7|Myc|Gstp1|Emd
REGULATION_OF_BIOLOGICAL_PROCESS_INVOLVED_IN_SYMBIOTIC_INTERACTION	0.259086	0.570876	0.0433412	0.305064	1.12721	36	H2-Eb1|Lgals1|Ifitm3|Lgals9|Ly6e|Nectin2|Snx3|Ptx3|Ch25h|Ifitm2
RNA_SPLICING_VIA_TRANSESTERIFICATION_REACTIONS	0.136192	0.401306	0.0837037	0.210529	1.12634	272	Snrpd2|Sf3b5|Snrnp25|Lsm4|Slc39a5|Snrpc|Nol3|Ubl5|Lsm5|Rnf113a1|Snrnp35|Snrpg|Ppih|Phf5a|U2af1l4|Magoh|Snrpb|Rbm42|Snrpe|Tra2b|Prdx6|Wdr83|Alyref|Eif4a3|Lsm3|Bud13|Clns1a|Puf60|Pqbp1|Ppie|Yju2|Bcas2|Snrpa|Snrpf|Prpf31|Cirbp|Raly|Bud31|Cactin|Txnl4b|Zc3h10|Snrpd1|Syf2|Lsm8|BC005624|Dcps|Zmat2|Pcbp4|Sf3b6|Sf3a3|Ppil1|Gemin7|Snu13|Lsm7|Rbm19|Ddx41|Lsm2|Lsm6|Snrpn|Prmt7|Ddx39b|Rbm17|Magohb|Hspa8|Snrp…
REGULATION_OF_HORMONE_LEVELS	0.117192	0.365861	0.098147	0.205359	1.12424	340	Ttr|Hsd3b3|H2-Eb1|Akr1c18|Selenom|Cplx3|Nmb|Hnf1a|Crabp2|Dhrs3|Bad|Park7|Mafa|Uqcc2|Pcsk1n|Mc4r|Wnt4|Dhrs4|Rbp1|Chga|Mpc2|Crhbp|C1qtnf12|Rbp4|Cartpt|Hsd17b10|Cyp11a1|Chst8|Dio3|Hnf1b|Akr1b8|Tspo|Grp|Bmp6|Ndufaf2|Stard3|Psmd9|Vamp8|Vgf|Ctsk|Chst9|Scg5|Jagn1|Foxl2|Stub1|Fkbp1b|Srd5a3|Crym|Adcyap1|Dhrs7|Stx1a|Pparg|Dgat2|Nnat|Dhrs13|Eipr1|Cplx1|Nr1d1|Pim3|Stx4a|Ano1|Nkx3-1|Por|Fgf23|Bcat2|C1qtnf1|Ha…
MICROBODY_MEMBRANE	0.242159	0.548834	0.0471377	0.267551	1.1209	61	Fis1|Dhrs4|Pxmp2|Map2k2|Dhrs7b|Pex16|Pex6|Fndc5|Pex14|Pecr|Pex10|Plaat3|Mpv17|Pxmp4|Impdh2|Pex2|Pex19|Decr2|Pex11b|Mgst1|Ttc1|Pex5|Tmem35a
NEUTROPHIL_CHEMOTAXIS	0.261167	0.57266	0.0444639	0.277492	1.11838	51	Ccl6|Cxcl10|Mdk|Ppia|Ccl7|Ccl17|Ppib|Jaml|Ccl9|Ccl25|Cxcl1|Bsg|Tnfaip6|Lbp
INTRINSIC_APOPTOTIC_SIGNALING_PATHWAY_BY_P53_CLASS_MEDIATOR	0.23552	0.54438	0.049041	0.257155	1.11765	73	Pou4f1|Mif|Rps7|Rpl26|Hint1|Rps27l|Triap1|Pycard|Fhit|Nupr1|Bax|Eif5a|Ubb|Shisa5|Myc
NEGATIVE_REGULATION_OF_PROTEIN_BINDING	0.235669	0.54438	0.0497225	0.251908	1.11664	81	Park7|Nog|Id1|Rack1|Bax|Dhrs7b|Aurka|Pin1|Tle5|Dtnbp1|Actb|Ppp1ca|Stub1|Ccl9|Camk1|Lrpap1|Gtf2f1|B2m|Dnajb2|Pdgfb|Akt1|Pex14|Ctnnbip1|Mapk3|Tmbim6|Arrb2|Ctsz|Ralb
PROTEIN_DNA_COMPLEX	0.211498	0.515991	0.0573327	0.230092	1.11658	135	H2ac19|H4c8|H3c15|Pax2|H2aj|Ddit3|H2az1|H2bc4|Nupr1|Ten1|Jund|H1f10|Pold4|Cenpa|Pold2|Brf2|Actb|Gins2|H2az2|H2ac25|Nfyc|Fos|H1f2|Ruvbl2|Sphk2|Yeats4|Atf6b|Rpa2|Morf4l1|Acd|Vps72|Cdc45|Polr2h|Dmap1|Pcna|Wdr18|Macroh2a2|Mcm5|H2ax|Macroh2a1|Gtf2b|H2bc21|H2bc6|Kat5|Gtf2f2
NUCLEOTIDE_SUGAR_METABOLIC_PROCESS	0.281778	0.592347	0.0413865	0.308924	1.11592	33	Uap1l1|Pmm1|Nans|Amdhd2|Gfus|Gmds|Mpi|Galt|Gmppb
VASCULAR_ENDOTHELIAL_GROWTH_FACTOR_RECEPTOR_SIGNALING_PATHWAY	0.272925	0.58614	0.043221	0.284737	1.11589	46	Pgf|Mt3|Tmem204|Vtn|Hspb1|Fgf18|Cadm4|Vegfb
INTERCELLULAR_BRIDGE	0.249782	0.557084	0.0470177	0.258883	1.11456	69	Hsd3b3|Fam83d|Snrnp25|Nupr1|Gstm2|Cdca8|Tmem9|Cep55|Esrra|Aamp|Unc119|Cyth4|Gstm1|Gstm5|Xpa|Ngrn|Dnajc8|Sra1
PLACENTA_BLOOD_VESSEL_DEVELOPMENT	0.293489	0.604897	0.0394335	0.321489	1.11338	27	Socs3|Wnt2|Ccn1|Hes1|Junb|Ovol2|Akt1|Nsdhl
CELLULAR_AMINO_ACID_BIOSYNTHETIC_PROCESS	0.253179	0.563214	0.0460014	0.265413	1.11194	61	Sdsl|Park7|Pcbd2|Phgdh|Got1l1|Ggt1|Apip|Pycr2|Bcat2|Got2|Got1|Sephs2|Enoph1|Mtap|Psph|Pcbd1|Psat1|Aldh1a7|Shmt1|Cth|Oat|Ilvbl|Asns
REGULATION_OF_SIGNAL_TRANSDUCTION_BY_P53_CLASS_MEDIATOR	0.233981	0.543091	0.0516978	0.242843	1.11194	97	Rps20|Twist1|Rps15|Mif|Rpl11|Rps7|Rpl37|Rpl26|Triap1|Eif5a|Aurka|Eef1e1|Ubb|Psmd10|Bop1|Smyd2|Nop53|Rpl23|Myc|Yju2|Rrs1|Rpf2|Stk11|Akt1|Trp53rka|Cdk5rap3|Hexim1|Nop2|Hic1|Zfp385a|Ing2|Ing4|Prkn|Cops3|Prmt5|Pip4p1
NEGATIVE_REGULATION_OF_TRANSFERASE_ACTIVITY	0.171353	0.454806	0.0716629	0.212566	1.1117	230	Zfp36|Cdc20|Rps20|Cdkn2a|Sfrp2|Rps15|Ppia|Phpt1|Uchl1|Rpl11|Park7|Hspb1|Rps7|Cdkn2c|Gadd45b|Rpl37|Pycard|Sfn|Akt1s1|Ten1|Rack1|Gadd45a|Apoe|Pkig|Ptprh|Prkrip1|Chmp6|Dtnbp1|Camk2n2|Vps25|Rpl23|Cdkn2d|Nppa|Thy1|Gstp1|Dusp1|Trib1|Snca|Spry1|Rtraf|Wars1|Pparg|Ormdl3|Bag5|Mvp|Prdx3|Smpd1|Akt1|Mapk8ip1|Adora2a|Rgs2|Cdk5rap3|Tab1|Hexim1|Dbndd2|Prkar1b
RRNA_TRANSCRIPTION	0.288017	0.597588	0.0408805	0.307403	1.11043	33	Npm3|Pih1d1|Nop53|Smarcb1|Nifk|Macroh2a2|Macroh2a1|Gtf3a|Sirt7|Gtf3c6|Cavin1|Dedd|Trp53
REGULATION_OF_BONE_MINERALIZATION	0.259707	0.571881	0.045805	0.263254	1.10912	63	Osr1|Isg15|Notum|Tgfb1|Mgp|Twist1|Ccn1|Rflna|Wnt4|Fzd9|Bmp6
WATER_SOLUBLE_VITAMIN_METABOLIC_PROCESS	0.277336	0.589728	0.0430067	0.27477	1.10741	51	Nnmt|Folr1|Alpl|Gsto1|Gsto2|Akr1a1|Mthfs|Clybl|Pdxp|Btd|Cd320|Pnpo|Mmab|Slc19a1|Slc52a2|Flad1|Slc25a19|Mmadhc|Psat1
REGULATION_OF_INFLAMMATORY_RESPONSE_TO_ANTIGENIC_STIMULUS	0.297229	0.608046	0.0394524	0.314674	1.10625	29	H2-Eb1|Park7|Psmb4|Fut7|Gpx1|Npy
POSITIVE_REGULATION_OF_UBIQUITIN_DEPENDENT_PROTEIN_CATABOLIC_PROCESS	0.238234	0.546399	0.0512782	0.239338	1.10625	102	Cdc20|Elob|Hspbp1|Laptm5|Klhl40|Rack1|Aurka|Ddrgk1|Gabarap|Psmd10|Sgta|Nop53|Dda1|Clu|Stub1|Trib1|Sumo1|Dnajb2|Rbx1|Fzr1|Akt1|Usp5|Cdk5rap3|Bcap31|Keap1|Rnf19b|Prkn|Rad23a|Smad7|Sirt2|Vcp|Zfand2a|Fbxw8|Hspa1a|Rnf144b
AMINE_TRANSPORT	0.248825	0.556339	0.0474412	0.253563	1.10619	74	Ddc|Hrh3|Adra2c|Chga|Cartpt|Syt5|Pink1|Dtnbp1|Rab3a|Th|Stx1a|Rhcg|Snca|Syt3|Syt15|Adora2a|Rgs2|Trh|Arl6ip5|Tor1a|Vip|Syt12|Crh|Prkn|Arl6ip1|Adra2a|Rab3b
VACUOLAR_MEMBRANE	0.134872	0.398429	0.095857	0.198736	1.10166	394	Traf3ip3|H2-Eb1|Plekhf1|Map1lc3a|Uba52|Rnasek|Ap2s1|Ndufc2|Bloc1s1|Stx8|Laptm5|Lamtor4|Lamtor2|Tspan1|Atp6v1f|Ifitm3|Cd63|Bst2|Atp6v1g1|Lamtor1|Cd1d1|Gnb2|Atp6v0c|Slc30a3|Clta|Bri3|Gabarap|Tmem9|Glmp|Atp6v0b|Chmp6|Stard3|Ubxn6|Psen2|Flot1|Lamp5|Tex264|Vamp8|Chmp2a|Slc2a6|Abcb9|Ap5s1|Vti1b|Marchf9|Tmem192|Tfeb|Tmem199|Pld3|Ap2m1|Atraid|Atp6v1g2|Ap1s1|Atp6v1e1|Itm2c|Atp6v0d1|Chmp4b|Cd68|Chmp1a|Slc2…
VITAMIN_B6_BINDING	0.297465	0.608046	0.0409846	0.278443	1.10031	47	Ddc|Sdsl|Gcat|Got1l1|Kyat3|Pygm|Pnpo|Got2|Thnsl2|Got1|Mtarc2|Gpt|Kyat1|Alas1|Psat1|Csad|Shmt1|Cth|Oat
PROTEASOMAL_PROTEIN_CATABOLIC_PROCESS	0.120474	0.372013	0.108893	0.195009	1.09922	467	Ube2c|Pbk|Cdc20|Psmb10|Asb2|Ecrg4|Elob|Rnf122|Sec61b|Uchl1|Rpl11|Hspbp1|Park7|Fbxo6|Fbxo2|Psmb6|Psmb5|Ddit3|Psma7|Cdc34|Psmb4|Klhl40|Fhit|Psmb7|Zfand2b|Nupr1|Rack1|Alad|Apoe|Sdf2l1|Tmub1|Aurka|Psmb2|Ddrgk1|Spsb4|F8a|Gabarap|Rcn3|Gpx1|Ubb|Psmd4|Psmc5|Pink1|Psmc3|Psmb3|Psmd10|Psme2|Sgta|Gipc1|Psmb1|Ubxn6|Psmd8|Nsfl1c|Fbxo9|Nop53|Ubxn1|Dda1|Psmc2|Psmc4|Clu|Psmd7|Stub1|Psma6|Rnf5|Trib1|Rnf126|Psmb9|P…
REGULATION_OF_CATION_TRANSMEMBRANE_TRANSPORT	0.183742	0.472745	0.0724405	0.204969	1.09832	279	Kcnn4|Lrrc38|Rrad|Osr1|Cxcl10|Cyba|Ramp3|Twist1|Ndufa4|Fxyd1|Tesc|Phb2|Park7|Fxyd6|Kcne4|Cox17|Casq1|Fxyd7|Cd63|Coro1a|Bax|Cnih2|Antkmt|Crhbp|Ctss|Fxyd2|Scn1b|Pink1|Rangrf|Gsto1|Coa8|Hpca|Gsg1l|Stac|Psen2|Calm3|Shisa8|Kcnip1|Ppif|Cbarp|Dnajc30|Fkbp1b|Nppa|Thy1|Cnksr3|Snta1|Snca|Ywhah|Capn3|Fkbp1a|Sphk2|Cacng6|Sumo1|Iscu|Scn4b|Tmsb4x|Cdk5|Commd1|Bin1|Calm2|Kcnab2|1810037I17Rik
NCRNA_3_END_PROCESSING	0.30207	0.613849	0.0399729	0.290651	1.09744	39	Rps21|Exosc5|Fbll1|Hsd17b10|Exosc2|Eri3|Exosc4|Exosc6|Exosc3
SUBSTANTIA_NIGRA_DEVELOPMENT	0.308159	0.621241	0.0397009	0.287077	1.09727	41	Cox6b1|Ckb|S100a1|Dynll1|Calm3|Ndufs3|Actb|Atp5pb|Ywhah|Ywhaq|Syngr3|Calm2|Ndrg2|Ywhae|Fgf9|Rhoa|Hspa5|Sirt2|Casp4|Cdc42|Suds3|Cnp
VACUOLAR_LOCALIZATION	0.268575	0.580706	0.0450946	0.255548	1.0971	68	Ptgds|Bloc1s1|Lat|Lamtor1|Borcs6|S100a13|Chga|Lgals9|Bloc1s2|Adora2b|Vamp8|Rab3a|Tfeb|Sphk2|Foxf1|Pla2g3|Kxd1|Klc2|Borcs5
PIGMENT_METABOLIC_PROCESS	0.275387	0.588376	0.0442843	0.259036	1.09615	64	Cited1|Ddt|Aprt|Hmbs|Blvrb|Alad|Tmem14c|Tbx2|Tspo|Slc25a39|Fxn|Gipc1|Slc25a38|Urod|Iba57|Blvra|Cox10|Srrd|Tmem14a
RESPONSE_TO_ACTIVITY	0.302313	0.613985	0.0408183	0.279608	1.09579	46	Cyba|Cdk1|Alad|Mtfp1|Bmp6|Uqcrc1|Th|Capn3|Tph2|Metrnl|Hadh|Fndc5|Stk11|Adsl|Slc25a25
HORMONE_BIOSYNTHETIC_PROCESS	0.313177	0.627979	0.0393391	0.286399	1.09468	41	Hsd3b3|Wnt4|Cyp11a1|Chst8|Dio3|Akr1b8|Tspo|Bmp6|Stard3|Chst9|Srd5a3
LYMPHOCYTE_MIGRATION	0.279551	0.590226	0.0439807	0.259514	1.09337	63	Apod|Ccl6|Cxcl10|Ccl27a|Pycard|Ccl7|Fut7|Ccl17|Selenok|Ccl9|Ch25h|Ccl25|Cyp7b1|Akt1|Gas6|Zap70|Ccl2
NEGATIVE_REGULATION_OF_LEUKOCYTE_MIGRATION	0.319705	0.633399	0.0380227	0.3049	1.09008	31	Apod|Mif|Ddt|Dusp1|Emilin1|Nbl1|Ccl25|Tnfaip6|Akt1|Ccl2|Hmox1|Hc
MAST_CELL_ACTIVATION	0.306122	0.618882	0.0405315	0.274163	1.0874	48	Ptgds|Crlf2|Lat|S100a13|Chga|Lgals9|Lcp2|Adora2b|Plscr1|Nectin2|Vamp8|Sphk2|Foxf1|Pla2g3
REGULATION_OF_T_CELL_RECEPTOR_SIGNALING_PATHWAY	0.320769	0.633976	0.0384609	0.300833	1.08669	33	Kcnn4|Card11|Phpt1|Laptm5|Rps3|Nectin2|Thy1
RESPONSE_TO_TUMOR_NECROSIS_FACTOR	0.238021	0.54627	0.0565788	0.21576	1.08604	173	Ccl6|Zfp36|Cd14|Cyba|Slc2a4|Hes1|Nol3|Endog|Laptm5|Cib1|Calca|Pycard|Ccl7|Eif5a|Txndc17|Crhbp|Rps3|Ccl17|Plvap|Traf1|Gsdme|Sphk1|Cd40|Gstp1|Ccl9|Hyal3|Cactin|Ccl25|Nr1d1|Tradd|Nkx3-1|Adamts13|Tmsb4x|Smpd1|Akt1|Nkiras2|Commd7|Sppl2b|Gch1|Mapk3|Gas6|Igbp1|Nkiras1|Fas|Rela|Ccl2|Gstp2|Klf2|Ybx3|Gpd1|H2bc21|Zc3h12a|Ppp2cb|Nfkbia|Otulin|Sharpin|Cx3cl1|Rraga|Tnfrsf13c|Prkn
NEGATIVE_REGULATION_OF_INFLAMMATORY_RESPONSE	0.277327	0.589728	0.047198	0.236464	1.08465	98	Socs3|Pbk|Zfp36|H2-Eb1|Mdk|Mvk|Rps19|Wfdc1|Krt1|Psmb4|Sod1|Apoe|C1qtnf12|Gpx1|Npy|Gstp1|Pparg|Nr1d1|Tnfaip6|Metrnl|Psma1|Smpdl3b|Foxf1|Nr1h3|Adora2a|Fndc4
CATECHOL_CONTAINING_COMPOUND_METABOLIC_PROCESS	0.315646	0.629899	0.0398363	0.276403	1.08323	46	Ddc|Park7|Comt|Ly6e|Dbh|Sncb|Npy|Th|Snca|Slc6a3|Moxd1|Aldh2|Tomt|Itgam|Gch1
VITAMIN_BINDING	0.278417	0.590226	0.0481914	0.228727	1.08322	116	Ddc|Crabp2|Sdsl|Gcat|Rbp1|Got1l1|P4htm|Rbp4|Folr1|Ogfod2|Egln2|Kyat3|Dbh|Pygm|Ogfod3|Mthfs|Tkt|Cd320|Pnpo|Got2|Sec14l2|Mmab|Crabp1|Thnsl2|Got1|Mtarc2|Slc19a1|Tyms|Gpt|Opn3|Tcn2|Calb1|Gnmt|Plod1|Kyat1|Alas1|Psat1|Hacl1|Csad|Slc46a1|Shmt1|Cth|Oat|Ilvbl|Pcca|Uros
REGULATION_OF_OSSIFICATION	0.279549	0.590226	0.0468097	0.236905	1.08313	96	Osr1|Isg15|Notum|Mdk|Tgfb1|Mgp|Twist1|Ccn1|Dhrs3|Rflna|Wnt4|Calca|Gfra4
ACTIVATION_OF_CYSTEINE_TYPE_ENDOPEPTIDASE_ACTIVITY_INVOLVED_IN_APOPTOTIC_PROCESS	0.292426	0.603064	0.0426557	0.257346	1.08236	62	Bad|Hspe1|Laptm5|Rps27l|Pycard|Bex3|Rack1|Bax|Mtch1|Snca|Cycs|Pparg|Nkx3-1|Pdcd6|Cradd|Mul1|Anp32b|F3|Bok|Fam162a|Diablo|Dap|Lck|Bak1|Vcp
AXONAL_TRANSPORT	0.297189	0.608046	0.0424486	0.25543	1.08089	64	Uchl1|Bloc1s1|Hspb1|Caly|Sod1|Cnih2|Bloc1s5|Bloc1s2|Hsbp1|Dtnbp1|Bloc1s4
ORGANELLE_FUSION	0.275535	0.588376	0.0494468	0.224231	1.0803	129	Cplx3|Cdk1|Fis1|Stx8|Pla2g5|Rab13|Coro1a|Bax|Sphk1|Vamp8|Chchd3|Rab3a|Vti1b|Stx1a|Snca|Stoml2|Rubcnl|Cplx1|Adck1|Snap47|Stx4a|Bnip1|Vat1|Mief2|Mul1|Akt2|Rab8a|Rcc1l|Anxa2|Parl|Atp13a2|Vamp2|Prkn|Vps18|Thg1l|Oma1|Vps4a|Bak1|Rab20
MULTICELLULAR_ORGANISMAL_MOVEMENT	0.327733	0.640905	0.0385501	0.278107	1.07911	44	Tnnt1|Grcc10|Casq1|Tnnt3|Chrna1|Gsto1|Stac|Tnni1
LYSOSOMAL_LUMEN	0.29624	0.607455	0.0440561	0.242173	1.07846	83	Ctss|Fmod|Ctsk|Rnaset2a|Npc2|Gpc3|Pld3|Ctsd|Ogn|Chid1|Fuca1|Dcn|Bcan|Naaa|Cspg5|Hexa|Smpd1|Nsg1|Lgmn|Psap|Neu1|Sdc4|Glb1|Hspa8|Gusb|Atp13a2|Txndc5|Gpc1|Ctsb|Naglu|Gm2a|Tcn2|Ctsf|Ctsa|Lum|Gla|Epdr1|Ctsl
RIBONUCLEOPROTEIN_COMPLEX_BINDING	0.27822	0.590226	0.0500023	0.220467	1.07782	142	Rpsa|Rplp1|Sec61b|Nme1|Eif6|Naa10|Malsu1|Eif3k|Pim1|Rack1|Eif5a|Snrpg|Ppih|Tmem147|Timm50|Pym1|Snrpb|Bop1|Ppp1ca|Eif4a3|Eif1|Pqbp1|Mrps27|Snrpa|Prpf31|Eif1b|Oxa1l|Gtpbp6|Snrpd1|Mtrfr|Srp9|Eif4h|Prmt7|Maip1|Mrrf|Mtres1|Ncln|Eefsec|Ybx3|Zc3h12a|Prmt3|Srp19|C1qbp|Sec61a1|Ung|Prmt5|Hspa5|Derl1|Pes1|Wdr12|Mtif3|Srp68|Dnajc2|Ola1|Sbds
OXIDOREDUCTASE_ACTIVITY_ACTING_ON_THE_ALDEHYDE_OR_OXO_GROUP_OF_DONORS_NAD_OR_NADP_AS_ACCEPTOR	0.335516	0.648106	0.036811	0.306545	1.07767	29	Akr1c18|Aldh1b1|Akr1b8|Aldh2|Adh5|Pdhb|Aldh1l1|Aldh3b1|Hsd17b12|Aldh4a1|Aldh9a1
NUCLEOTIDYLTRANSFERASE_ACTIVITY	0.287115	0.597588	0.0473801	0.228614	1.07686	114	Polr2f|Polr2i|Polr2l|Polr2j|Polr2c|Uap1l1|Fhit|Polr2e|Polr1d|Pold4|Polr2k|Crppa|Polr1h|Nans|Polr2d|Polr2g|Chrac1|Polr3h|Mocs3|Poll|Galt|Gmppb|Polr2h|Ctu1|Cmas|Ctu2|Med21|Tamm41|Crcp|Pole4|Polr3d|Pcyt2|Polr1c|Ficd|Polr2m|Thg1l|Flad1|Coasy|Polr3c|Pole3|Nmnat1|Med20|Polr3g
HEPARIN_BINDING	0.288468	0.597696	0.0472585	0.228356	1.07564	114	Ccl6|Cxcl10|Colq|Mdk|Pgf|Ccn1|Ccn5|Vtn|Rpl29|Eva1c|Col13a1|Ccl7|Apoe|Pcolce|Pdcd5|Vegfb|Sod3|Aamp|Lxn|Ccn2|Rtn4r|Aplp1|Ccl9|Lrpap1
LIPOPROTEIN_METABOLIC_PROCESS	0.306846	0.619931	0.0461146	0.22416	1.06999	121	Apod|Notum|Dpm3|Dbi|Pigyl|Apoa2|Abhd17a|Hhat|Apoe|Zdhhc4|Atg101|Lypla2|Zdhhc12|Pgap3|Samd1|Lcat|Selenok|Dpm2|Hhatl|Dgat2|Ctsd|Pigp|Golga7b|Abhd12|Pgap4|Apol6|Zdhhc7|Irgm1|Pigt|Zdhhc14|Pigf|Golga7|Gpaa1|Wdr45|Atg5|Pigv|Lipg|Dpm1|Apoc1|Pigs|Atg7|Pigu|Porcn|Zdhhc3
PHOSPHATASE_INHIBITOR_ACTIVITY	0.343709	0.657001	0.036923	0.287009	1.0686	37	Tesc|Ppp1r1c|Ppp1r14b|Ppp1r11|Ppp1r1a|Sag|Ppp1r35|Bod1|Ptn|Set|Ppp1r8|Elfn1|Ppp1r37|Ppp1r36|Ppp1r1b|Ensa
ANCHORED_COMPONENT_OF_MEMBRANE	0.308387	0.621241	0.0443867	0.230358	1.06835	103	Cd14|Cplx3|Otoa|Nrn1l|Art3|Abhd17a|Bst2|Gfra4|Ly6h|Zfand2b|Folr1|Alpl|Ly6e|Rab3a|Thy1|Gpc3|Rtn4r|Igsf21|Gas1|Smpdl3b|Bcan|Ache|Eepd1|Lypd1|Prnd|Efna2
NCRNA_CATABOLIC_PROCESS	0.348561	0.662649	0.0370036	0.27903	1.06651	41	Exosc5|Trir|Nudt16l1|Slfn8|Exosc2|Pelo|Mrpl44|Ddx49|Exosc4|Exosc6|Exosc3
REGULATION_OF_BIOMINERALIZATION	0.316652	0.630583	0.0422667	0.240126	1.06442	81	Osr1|Isg15|Notum|Tgfb1|Mgp|Twist1|Ccn1|Ucma|Cebpb|Rflna|Wnt4
AMINE_METABOLIC_PROCESS	0.316531	0.630583	0.0430304	0.233858	1.06352	92	Inmt|Ddc|Park7|Nnmt|Srm|Oaz1|Comt|Ly6e|Dbh|Sncb|Npy|Smox|Th|Azin2|Dhps|Snca|Slc6a3|Odc1|Moxd1|Aldh2|Tomt|Naaa|Gde1|Itgam|Bckdk|Gch1|Oaz2
REGULATION_OF_ACTIN_CYTOSKELETON_REORGANIZATION	0.351443	0.663873	0.0364954	0.293614	1.06062	33	Mdk|Baiap2l2|Phpt1|Hras|Ccl27a|Arhgdib|Dapk3|Arhgdia|Hax1|Cdk5
REGULATION_OF_LIPID_CATABOLIC_PROCESS	0.357771	0.669882	0.0366524	0.276373	1.05909	42	Fmc1|Twist1|Apoa2|Mtln|Tysnd1|Cidea|Mlycd|Rarres2|Bscl2|Akt1|Cdk4|Akt2|Pnpla2|Thra|Adra2a|Etfbkmt|Apoc1
ESTABLISHMENT_OF_PROTEIN_LOCALIZATION_TO_ORGANELLE	0.241482	0.548834	0.0703574	0.19138	1.0587	385	Apod|Timm13|Romo1|Tgfb1|Cdk1|Ndufa13|Sec61b|Timm8b|Fis1|Tomm5|Tomm7|Phb2|Timm23|Laptm5|Ddit3|Timm10|Ubl5|Tomm40|Timm10b|Aip|Vps28|Pih1d1|Zfand2b|Bax|Dnlz|Srp14|Pdcd5|Timm8a1|Pkig|Snf8|Tomm40l|Timm50|Pex16|Cabp1|Tspo|Pink1|Rangrf|Get3|Timm22|Nabp2|Timm17b|Sgta|Spcs1|Calm3|Lamp5|Nup35|Lmna|Vps25|Rpl23|Vps37b|Clu|Timm17a|Chmp4b|Cd68|Fam53a|Vps37d|Grpel1|Ruvbl2|Dnajc15|Hax1|Oxa1l|Sumo1|Pex6|Chchd4|Sq…
RESPONSE_TO_NUTRIENT	0.328378	0.641468	0.0439807	0.223006	1.05845	117	Pklr|Cxcl10|Akr1c18|Sfrp2|Igfbp2|Sst|Slc34a1|Dad1|Mgmt|Pim1|Alad|Bckdhb|Tbxa2r|Folr1|Gpx1|Alpl|Tspo|Ogg1|Ercc1|Cdkn2d|Fkbp1b|Slc27a4|Pparg|Por|Ascl1|Fgf23|Dcps|Adsl|Cyp26a1|Gas6|Cyp26b1|Usf1|Hmox1|Tyms
REGULATION_OF_LYMPHOCYTE_MIGRATION	0.355191	0.666487	0.0362939	0.28182	1.05733	38	Apod|Cxcl10|Ccl27a|Pycard|Ccl7
CALCIUM_CHANNEL_REGULATOR_ACTIVITY	0.360052	0.671606	0.0359438	0.283461	1.05539	37	Rrad|Phpt1|Npy|Mcub|Fkbp1b|Stx1a|Fkbp1a|Cacng6|Calm2|Ywhae|Cacnb3
RIBONUCLEOTIDE_CATABOLIC_PROCESS	0.36597	0.680833	0.0360192	0.277823	1.05484	40	Dpys|Nudt7|Hint1|Acot7|Itpa|Nudt9|Nudt8|Mlycd|Nudt18|Nt5c|Nudt19|Nudt3
EATING_BEHAVIOR	0.368184	0.68422	0.0347322	0.301888	1.05377	28	Nmur2|Cck|Uchl1|Gdf15|Mc4r|Npy|Th
NADP_METABOLIC_PROCESS	0.366259	0.681007	0.0356314	0.291047	1.05135	33	Pgls|Taldo1|Dcxr|Dera|Tkt|Nudt17|Pgd|Kcnab2|Idh2|Gck|Aldh1l1|Rbks|Pgam1
POST_TRANSLATIONAL_PROTEIN_MODIFICATION	0.369131	0.68499	0.0354267	0.281832	1.04933	37	Ppib|Lcmt1|Ube2m|Rnf7|Crtap|Cops5|Rbx1|Uchl3|Irgm1|Fn3k|Atg5|Atg7|Fam20c
COLLAGEN_BIOSYNTHETIC_PROCESS	0.371001	0.685743	0.0348852	0.293247	1.04842	31	Tgfb1|Wnt4|Nppc|Rcn3|Larp6|Cygb|Ccn2|Emilin1|Vim
TUMOR_NECROSIS_FACTOR_RECEPTOR_SUPERFAMILY_BINDING	0.370562	0.685708	0.0353254	0.287627	1.04791	34	Siva1|Tnfsf12|Ngf|Nol3|Bex3|Traf1|Babam2|Tradd
CELLULAR_RESPONSE_TO_UNFOLDED_PROTEIN	0.348895	0.662897	0.0406129	0.232006	1.04767	89	Atf3|Serp2|Ddit3|Rack1|Bax|Ddrgk1|Pigbos1|Creb3|Ppp1r15a|Stub1|Atf6b|Cops5|Tmbim6|Cdk5rap3|Hspb8|Pacrg|Hspa8|Selenos|Hspa14|Bag3|Rhbdd2|Ficd|Bok|Os9|Prkn|Hspa5|Derl1|Bak1|Vcp|Creb3l3|Tmed2|Wfs1|Daxx|Hspa1a|Atf4|Hspd1|Cth|Nck2|Xbp1|Hspa2
ACTIVE_ION_TRANSMEMBRANE_TRANSPORTER_ACTIVITY	0.321457	0.633976	0.0488414	0.206052	1.0469	185	Slc1a7|Cox4i2|Cox6a2|Slc13a4|Slc34a1|Cox5b|Cox6a1|Cox4i1|Cox6b1|Uqcr10|Cox7a1|Atp6v1f|Cox8a|mt-Co3|Atp6v1g1|Uqcrh|mt-Co2|Cox7a2l|Slc25a4|Cyc1|Cox7b|Slc32a1|Atp6v0c|Surf1|Slco2a1|Uqcrc1|Cox5a|Slc25a1|Slc25a11|Slc2a10|Slc25a5|Atp6v1e1|Atp6v0d1|Slc6a3|Uqcrfs1
PIGMENT_GRANULE	0.351966	0.663978	0.0414079	0.227335	1.0458	99	Cd63|Ppib|Sytl1|Dtnbp1|Ggh|Flot1|Erp29|Th|Atp6v1g2|Prdx1|Ctsd|Bsg|Rab5c|Ywhaz|Capg|Slc3a2|Pdia6|Anxa2|Hspa8|Rab29|Ywhae|Rpn1|Ahcy|Ctsb|Ran|Anxa6|Lamp1|Oca2|Hspa5|Rab35|Hsp90ab1|Rab9|Atp1b3|Atp1a1|Cnp|Pdia3|Abcb6|Cct4|Snd1|Rab2a|Rac1|Ywhab|Mmp14|Syngr1|Hps4|Trpv2|P4hb|Sgsm2
SULFUR_COMPOUND_BIOSYNTHETIC_PROCESS	0.348224	0.662649	0.0435354	0.216513	1.04468	130	Chst7|Chst12|Mpst|Ggt1|Gstm2|Mpc2|Ggt5|Tecr|B3gnt4|Akr1a1|Apip|Chpf|Ppcs|Chst9|Hacd1|Slc25a1|Gstp1|Snca|Mlycd|Hagh|B4gat1|Ggt7|Slc35b2|Pdhb|St3gal3|B3galt6|Xylt2|Gstp2|Hsd17b12|Acsf3|Enoph1|Mtap|Chst1|Acsbg1|Rpp14
CARDIAC_EPITHELIAL_TO_MESENCHYMAL_TRANSITION	0.375286	0.690119	0.034677	0.28934	1.04228	32	Tgfb1|Wnt2|Twist1|Nog|Spry1|Msx2
POSITIVE_REGULATION_OF_TUMOR_NECROSIS_FACTOR_SUPERFAMILY_CYTOKINE_PRODUCTION	0.358573	0.6703	0.0384254	0.242038	1.04204	69	Cd14|Tyrobp|Cyba|Twist1|C1qtnf4|Mif|Ddt|Hspb1|Pycard|Lgals9
MYELOID_CELL_APOPTOTIC_PROCESS	0.390918	0.702804	0.0332608	0.306125	1.03962	25	Irf7|Cdkn2a|Mif
ION_GATED_CHANNEL_ACTIVITY	0.381643	0.696438	0.0343364	0.288542	1.03941	32	Kcnn4|Clca1|Nmur2
NEGATIVE_REGULATION_OF_SMOOTH_MUSCLE_CELL_PROLIFERATION	0.381484	0.696438	0.0352679	0.26899	1.03919	43	Apod|Apoe|Cnn1|Trib1|Nos3|Pparg|Ogn|Igfbp3|Ctnnbip1|Ndrg2|Efemp2|Hmox1|Vip|Tafa5|Rhoa|Ndrg4|Cdkn1a
REGULATION_OF_COAGULATION	0.374109	0.690037	0.0363093	0.261102	1.03894	49	Serpinb2|Vtn|Krt1|Procr|Apoe|Tbxa2r|Prdx2|Fap|Nos3|Vkorc1|C1qtnf1|Pdgfb|Pdgfa|Usf1|F3|Dmtn|Hs3st5
MESENCHYME_MORPHOGENESIS	0.379778	0.694993	0.0357496	0.266007	1.03692	45	Wnt11|Osr1|Tgfb1|Twist1|Nog|Acta2|Tbx2|Myc|Nos3|Msx2|Foxf1
TERTIARY_GRANULE	0.371173	0.685743	0.0414939	0.21721	1.03681	121	Lrg1|Cyba|Tbc1d10c|Cstb|Lamtor2|Mcemp1|Cda|Cst3|Lamtor1|Fth1|Atp6v0c|Ctss|Dynll1|Cystm1|Ggh|Vamp8|Aldoa|Ptx3|Dbnl|Ctsd|Cxcl1|Tnfaip6|B2m|Lamtor3|Itgam|Atad3a|Kcnab2|Stbd1|Cd59b|Serpinb6a|Arl8a
BRANCHING_INVOLVED_IN_BLOOD_VESSEL_MORPHOGENESIS	0.390408	0.702753	0.033424	0.299325	1.03662	27	Gbx2|Mdk|Sfrp2
SULFUR_COMPOUND_BINDING	0.343125	0.656708	0.0476258	0.201591	1.03647	200	Ccl6|Cxcl10|Colq|Mdk|Acbd7|Pgf|Ccn1|Ccn5|Vtn|Ppia|Rpl29|Dbi|Eva1c|Col13a1|Chst12|Ccl7|Acot7|Apoe|Gstm2|Pcolce|Pdcd5|Acbd6|Prmt1|Ptges2|Vegfb|Sod3|Aamp|Lxn|Ccn2|Rtn4r|Aplp1|Gstp1|Tsr3|Ccl9|Gstm5
POSITIVE_REGULATION_OF_CYSTEINE_TYPE_ENDOPEPTIDASE_ACTIVITY	0.369267	0.68499	0.0409846	0.220919	1.03571	111	Ccn1|Ndufa13|Bad|Fis1|Hspe1|Laptm5|Rps27l|Pycard|Bex3|Rack1|Bax|Prr7|Lgals9|Pdcd5|Rps3|Mtch1|Ccn2|Foxl2|Myc|Snca|Cycs|Pparg|Ctsd|Nkx3-1|Pdcd6|Lgmn|Cradd|Mul1|Fas|Bcap31|Anp32b|Arl6ip5|Tbc1d10a|F3|Bok|Fam162a|Diablo|Dap|Rhoa|Lck|Bak1
DICARBOXYLIC_ACID_TRANSMEMBRANE_TRANSPORTER_ACTIVITY	0.396101	0.70773	0.0330012	0.304883	1.0354	25	Slc25a10|Slc25a11|Slc25a13|Slc19a1|Slc13a5|Slc25a22|Slc26a6|Slc25a14|Slc25a18|Slc46a1|Slc13a3|Slc1a6|Slc25a12|Slc26a10|Slc26a7
POSITIVE_REGULATION_OF_LEUKOCYTE_CHEMOTAXIS	0.378015	0.693958	0.036558	0.249715	1.03502	58	Cxcl10|Mdk|Pgf|Ccl27a|Ccl7|Lgals9|Vegfb|Gpsm3|Creb3|Zfp580|Rarres2|Lbp|Ptn|Lgmn|Mapk3|Gas6
AUTOPHAGY_OF_MITOCHONDRION	0.374887	0.690037	0.0383723	0.232144	1.03329	82	Map1lc3a|Fis1|Tomm7|Phb2|Park7|Slc25a4|Cdc37|Gabarap|Tspo|Pink1|Ctsk|Slc25a5|Hax1|Map1lc3b|Sqstm1|Gabarapl2|Mul1|Gabarapl1|Fbxo7|Parl|Atp13a2|Wdr45|Atg4d|Atg5|Prkn|Vdac1|Atg7|Atg3|Cttn|Cisd2|Gsk3a|Rnf41|Htra2|Trp53
NEGATIVE_REGULATION_OF_PROTEIN_MODIFICATION_PROCESS	0.300601	0.611222	0.0665002	0.184106	1.03323	446	Socs3|Isg15|Pbk|Cdc20|Tgfb1|Rps20|Twist1|Cdkn2a|Sfrp2|Cops9|Rps15|Svbp|Ppia|Fxyd1|Uchl1|Rpl11|Pard6a|Dbi|Park7|Hspb1|Nog|Rps7|Hint2|Cdkn2c|Gadd45b|Cib1|Rpl37|Klhl40|Pycard|Sfn|Vps28|Pih1d1|Akt1s1|Rack1|Bax|Thap7|Gadd45a|Apoe|Prr7|Nxn|Fkbp8|Ppp1r11|Pkig|Ptprh|Rps3|Prkrip1|Tspo|Cadm4|Chmp6|Ppp4c|Dtnbp1|Camk2n2|Calm3|Ubxn1|Otub1|Vps25|Rpl23|Ppp1r15a|Cdkn2d|Fkbp1b|Nppa|Thy1|Cnksr3|Smarcb1|Gstp1|Dusp1…
REGULATION_OF_ATP_DEPENDENT_ACTIVITY	0.382674	0.697148	0.0367791	0.244039	1.03269	64	Myl4|Pfn1|Tnnt3|Fxyd2|Plscr1|Ppif|Mnat1|Oxa1l|Sumo1|Tpm2|Dnajb2|Gabarapl2|1810037I17Rik|Tnnc1|Ahsa1|Dnajb11|Vcpkmt|Chtop|Dnajb1|Dnajc24|Atp1b3|Vmp1|Mybpc3|Hspa2|Pam16|Pfn2|Trp53|Sln|Ssbp1|Dnajc9|Atp1b1|Tpm1
ARACHIDONIC_ACID_METABOLIC_PROCESS	0.395613	0.707522	0.0334493	0.29071	1.03178	30	Ptgds|Akr1c18|Gpx4|Gpx1|Ptges2|Ptgs1|Cbr1|Abhd12
SODIUM_CHANNEL_REGULATOR_ACTIVITY	0.399244	0.710063	0.0332484	0.293368	1.03135	29	Fxyd1|Fxyd6|Fxyd7|Fxyd2|Scn1b|Rangrf|Snta1|Ywhah|Scn4b|Commd1
PROTEIN_N_TERMINUS_BINDING	0.380798	0.696127	0.0395666	0.224511	1.02982	98	Rps21|Phb2|Banf1|Hypk|Id1|Thap7|Gadd45a|Eif5a|Rnd2|Snf8|Chmp6|Calm3|Vps25|Taf11|Stx1a|Slc6a3|Hax1|Mnat1|Ywhaq|Syngr3|Rpa2|Morf4l1|Calm2|Pex14
THIOESTER_BIOSYNTHETIC_PROCESS	0.405492	0.71532	0.0340697	0.268417	1.02861	42	Mpc2|Tecr|Ppcs|Hacd1|Slc25a1|Snca|Mlycd|Pdhb|Hsd17b12|Acsf3|Acsbg1|Rpp14|Acat1|Acss2|Pdhx|Gcdh|Pdk2
RECEPTOR_RECYCLING	0.401916	0.711843	0.0331366	0.28972	1.02827	30	Ramp3|Lamtor1|Plekhj1|Snca|Ache|Nsg1|Pheta2|Anxa2|Rab29
AXON_CYTOPLASM	0.388528	0.702502	0.0361407	0.245369	1.02797	61	Uchl1|Bloc1s1|Hspb1|Caly|Sod1|Bloc1s5|Bloc1s2|Hsbp1|Dtnbp1|Bloc1s4
LATE_ENDOSOME	0.360237	0.671606	0.0492766	0.194772	1.02682	244	H2-Eb1|Slc2a4|Map1lc3a|Stx8|Lamtor4|Lamtor2|Ddit3|Ifitm3|Cd63|Bst2|Map2k2|Vps28|Lamtor1|Steap3|Crhbp|Ctss|Snf8|Slc30a3|Tmem9|Tpt1|Stoml1|Vamp5|Chmp6|Stard3|Ubxn6|Lamp5|Vamp8|Chmp2a|Vps37b|Ap5s1|Vti1b|Tmem192|Pld3|Chmp4b|Cd68|Chmp1a|Vps37d|Mvb12a|Stard3nl|Chid1|Yipf1|Ifitm2|Sqstm1|Rhob|Lamtor3|Lamtor5|Slc30a2|Nsg1|Vta1|Lgmn|Vps29|Psap|H2-DMa|Mapk3|Laptm4b|Prkar1b|Atp10b|Arl8a|Anxa2|Hspa8|Laptm4a|T…
PROTEIN_LOCALIZATION_TO_ENDOPLASMIC_RETICULUM	0.39673	0.708126	0.0360192	0.242634	1.02674	64	Sec61b|Zfand2b|Srp14|Ddrgk1|Get3|Sgta|Spcs1|Ppp1r15a|Chmp4b|Kdelr2|Gabarapl2|Rer1|Srp9|Get4|Kdelr1|Bcap31|Spcs2|Gpaa1|Btf3|Srp19|Sec61a1|Srprb|Os9|Ubac2|Ubl4a|Tram1l1|Hspa5|Zfand2a|Srp68|Kdelr3|Insig1
NUCLEOTIDE_PHOSPHORYLATION	0.394803	0.706764	0.0379881	0.225734	1.02658	92	Pklr|Nme6|Arl2|Nme1|Nme2|Eif6|Nme4|Nupr1|Nme9|Ak8|Eno1|Slc2a6|Aldoa|Nme7|Myc|Pgam2|Tpi1|Pkm|Pgk1|Ldha|Ak1|Dtymk|Pnkp|Nme3|Galk1|Gck|Prkag1|Gpd1|Pgam1|Pfkm
OXIDOREDUCTASE_ACTIVITY_ACTING_ON_THE_ALDEHYDE_OR_OXO_GROUP_OF_DONORS	0.404706	0.714297	0.0335	0.278981	1.02513	35	Akr1c18|Bckdha|Bckdhb|Aldh1b1|Akr1b8|Aldh2|Adh5|Pdhb|Aldh1l1|Aldh3b1|Hsd17b12|Aldh4a1|Aldh9a1
FOLIC_ACID_CONTAINING_COMPOUND_METABOLIC_PROCESS	0.407555	0.717866	0.0325789	0.298109	1.02388	26	Folr1|Ggh|Mthfs|Gch1|Aldh1l1|Slc19a1|Tyms|Slc46a1|Shmt1|Mthfd2|Pm20d2|Gart|Shmt2|Atic|Mthfd1|Fpgs
INTRINSIC_COMPONENT_OF_SYNAPTIC_VESICLE_MEMBRANE	0.415305	0.724543	0.0330503	0.274764	1.02301	37	Cplx3|Slc32a1|Slc30a3|Tmem163|Rab3a|Stx1a|Syp
ORGANOPHOSPHATE_CATABOLIC_PROCESS	0.38956	0.702747	0.0411104	0.211192	1.02291	134	Dpys|Dctpp1|Nudt7|Apoa2|Dnph1|Hint1|Pla2g5|Fhit|Acot7|Itpa|Nt5m|Entpd2|Nudt9|Prdx6|Ogg1|Dera|Nudt8|Mlycd|Nudt18|Abhd16a|Nt5c|Nudt19|Nudt17|Dut|Pdxp|Smpdl3b|Nudt3|Abhd12|Gde1|Smpd1
AMIDE_BINDING	0.369463	0.68499	0.0522454	0.18873	1.022	309	Ramp2|Cd14|H2-Eb1|Acbd7|Nmur2|Ramp3|C1qa|Fkbp2|Ppia|Cryab|Pfdn6|Dbi|Phb2|Pfdn5|Tmem158|Fbxo2|Ramp1|Mc4r|Fcgrt|Crip1|Cst3|Cd1d1|Acot7|Pfdn1|Apoe|Crhr2|Sstr2|Srp14|Gstm2|Ppih|Crhbp|Clta|Acbd6|Cltb|Tomm40l|Folr1|Ppib|Cabp1|Ptges2|Timm22|Ebi3|Ppif|Clu|Fkbp1b|Rtn4r|Pfdn4|Ap2m1|Ppie|Itm2c|Pfdn2|Gstm5|Babam2|Pparg|Lrpap1|Mthfs|Fkbp1a|Map1lc3b|Fkbp4|Lbp|Ppic|Cptp|Ache|Apbb1|Ppil1|Kdelr2|Cckbr|Itgam
REGULATION_OF_CELLULAR_PROTEIN_CATABOLIC_PROCESS	0.381769	0.696438	0.0474718	0.194365	1.02187	239	Pbk|Cdc20|Elob|Rpl11|Hspbp1|Park7|Rps7|Laptm5|Klhl40|Fhit|Nupr1|Rack1|Alad|Apoe|Aurka|Ddrgk1|F8a|Gabarap|Gpx1|Ubb|Psmc5|Pink1|Psmc3|Psmd10|Psme2|Sgta|Gipc1|Nop53|Ubxn1|Dda1|Rpl23|Psmc2|Psmc4|Clu|Stub1|Trib1|Atraid|Psmc1|Eif3h|Sumo1|Dnajb2|Psme1|Bag5|Commd1|Rbx1|Gabarapl2|Fzr1|Akt1|Tmem259|Pithd1|Usp5|Cdk5rap3|Laptm4b|Faf1|Foxf2|Psmf1|Bcap31|Anxa2
CELLULAR_IRON_ION_HOMEOSTASIS	0.404696	0.714297	0.0348294	0.252661	1.02125	52	Bola2|Sod1|Atp6v1g1|Fth1|Ftl1|Bmp6|Fxn|Myc|Tmem199|Atp6v0d1|Slc22a17|Frrs1|Iscu|Glrx3|Ttc7|Ccdc115|Hmox1|Atp13a2
MICROGLIAL_CELL_ACTIVATION	0.410785	0.720088	0.0324253	0.294387	1.01952	27	Tyrobp|C1qa|Sphk1|Clu|Snca|Nr1d1|Itgam|Jun|Ifngr2|Grn|Cx3cl1|Ifngr1|Ldlr|Syt11|Trem2
ESTABLISHMENT_OF_PROTEIN_LOCALIZATION_TO_ENDOPLASMIC_RETICULUM	0.418936	0.726505	0.0328793	0.273709	1.01908	37	Sec61b|Zfand2b|Srp14|Get3|Sgta|Spcs1|Chmp4b|Srp9|Get4|Spcs2|Srp19|Sec61a1|Srprb|Ubl4a|Tram1l1|Hspa5|Zfand2a|Srp68
NEGATIVE_REGULATION_OF_HORMONE_SECRETION	0.409924	0.720088	0.0340829	0.257702	1.01835	47	Nmb|Chga|Crhbp|Cartpt|Ndufaf2|Psmd9|Jagn1|Fkbp1b|Pim3|Fgf23|Hadh|Inha|Inhbb|Vsnl1|Kcnj11|Crh|Prkn|Adra2a
DNA_TEMPLATED_TRANSCRIPTION_INITIATION	0.407432	0.717866	0.0387662	0.217144	1.01801	111	H4c8|Polr2i|Twist1|Hnf1a|Elob|Taf10|Med30|Pih1d1|Nat14|Snapc5|Hnf1b|Brf2|Taf11|Polr2d|Ercc1|Myc|Smarcb1|Polr2g|Taf1c|Polr3h|Med27|Gtf2f1|Gtf2h5|Med16|Jun|Taf13|Ctnnbip1|Gtf2a2|Cdk4
POSITIVE_REGULATION_OF_INTERFERON_GAMMA_PRODUCTION	0.417186	0.726505	0.0329767	0.275425	1.01769	36	Isg15|Cd14|Hras|Pycard|Lgals9|Ebi3
REGULATION_OF_UBIQUITIN_DEPENDENT_PROTEIN_CATABOLIC_PROCESS	0.410276	0.720088	0.0410055	0.205084	1.01564	156	Pbk|Cdc20|Elob|Rpl11|Hspbp1|Park7|Rps7|Laptm5|Klhl40|Fhit|Rack1|Aurka|Ddrgk1|Gabarap|Psmd10|Sgta|Gipc1|Nop53|Ubxn1|Dda1|Rpl23|Clu|Stub1|Trib1|Eif3h|Sumo1|Dnajb2|Bag5|Commd1|Rbx1|Fzr1|Akt1|Usp5|Cdk5rap3
RESPONSE_TO_INTERLEUKIN_4	0.423001	0.731365	0.0317264	0.299053	1.01561	25	Cited1|Alad|Coro1a|Tuba1b|Adamts13|Cdk4|Rpl3|Impdh2|Keap1|Hspa5|Hsp90ab1
LEUKOCYTE_MIGRATION	0.403636	0.713494	0.0462285	0.193316	1.01496	237	Apod|Ccl6|Cxcl10|Mdk|Pgf|Asb2|Rps19|Ppia|Mif|Ddt|Ninj1|Ccl27a|Calca|Pycard|Ccl7|Coro1a|Chga|Lgals9|Fut7|Ccl17|Ppib|Plvap|Dbh|Vegfb|Gpsm3|Creb3|Jaml|Jagn1|Thy1|Selenok|Dusp1|Zfp580|Emilin1|Ccl9|Rhog|Nbl1|Foxj1|Ch25h|Ccl25|Cxcl1|Bsg|Tnfaip6|Rarres2|Lbp|Pdgfb|Prtn3|Cyp7b1|Akt1|Ptn|Lgmn|Aimp1|Mapk3|Podxl2|Gas6
NEGATIVE_REGULATION_OF_ION_TRANSMEMBRANE_TRANSPORT	0.422209	0.730544	0.0348992	0.238616	1.01273	65	Rrad|Osr1|Twist1|Kcne4|Gsto1|Calm3|Ppif|Cbarp|Fkbp1b|Fkbp1a|Sumo1|Iscu|Commd1|Bin1|Calm2|1810037I17Rik|Rgs2|Ywhae|Arl6ip5|Gnb5
ANCHORED_COMPONENT_OF_PLASMA_MEMBRANE	0.419626	0.727338	0.0337174	0.259694	1.01231	45	Cd14|Cplx3|Nrn1l|Abhd17a|Folr1|Thy1|Gpc3|Rtn4r|Igsf21|Gas1|Eepd1|Prnd|Cd59b|Gpc1|Prnp|Rtn4rl2|Cntn6|Nrn1|Prmt8|Ntng2
REGULATION_OF_PROTEIN_TARGETING_TO_MEMBRANE	0.428898	0.735859	0.0320085	0.28289	1.01139	31	Fis1|Hras|Cib1|Hpca|Cdk5|Itgam|Mief2|Akt2|Prnp|Dmtn|Gdi1
CARBOXYLIC_ACID_BINDING	0.426618	0.735059	0.0376809	0.216152	1.01087	109	Ptgds|Akr1c18|Crabp2|Fabp5|Rbp1|Prr7|P4htm|Fabp3|Folr1|Ogfod2|Egln2|Dbh|Rtn4r|Gstp1|Nos3|Snca|Ogfod3|Pparg|Mthfs|Castor1|Grhpr|Fabp7|Adh5|Acox2|Cyp26a1|Psap|Crabp1|Thnsl2|Cyp26b1|Slc19a1|Gstp2|Tyms
RESPONSE_TO_COLD	0.427773	0.735859	0.0329645	0.26134	1.00964	43	Cxcl10|Pcsk1n|Gmpr|mt-Co2|Vgf|Cidea|Fos|Cirbp|Metrnl|Adrb1|Acadm|Nfkbia|Thra|Acadvl
BONE_MINERALIZATION	0.422316	0.730544	0.0372972	0.220025	1.00924	98	Wnt11|Osr1|Isg15|Notum|Tgfb1|Mgp|Twist1|Ccn1|Rflna|Wnt4|Pthlh|Fzd9|Alpl|Bmp6
POSITIVE_REGULATION_OF_HORMONE_SECRETION	0.428128	0.735859	0.0360798	0.22397	1.00921	88	H2-Eb1|Nmb|Bad|Mpc2|C1qtnf12|Rbp4|Grp|Bmp6|Psmd9|Vamp8|Foxl2|Adcyap1|Pparg|Nnat|Stx4a|Ano1|Nkx3-1|C1qtnf1|Capn10|Pla2g3|Aimp1|Inha|Inhbb|Gck|Rasl10b|Vsnl1|Trh|Gpr27|Pfkm
PROTEIN_MATURATION	0.418815	0.726505	0.0451751	0.190204	1.00878	250	Bola2|Psenen|Bad|Tesc|Tmem208|Nol3|Ciao2b|Pcsk1n|Naa10|Tysnd1|Ccs|Aip|Pycard|Cisd3|Hscb|Dohh|Atp23|Ggt1|Ctss|Fxn|Spcs1|S100a10|Psen2|Eno1|Isca2|Scg5|Stub1|Fkbp1b|Dhps|Cpxm1|Sec11c|Rce1|Cycs|Stoml2|Nnat|Gas1|Naa20|Gcsh|Fkrp|Pgk1|Fkbp1a|Chchd4|Clec3b|Adamts13|Prdx4|Nfu1|Bcl2l12|Sec11a|Glrx3|Bace2|Aph1a|Lgmn|Cpz|Tmprss2|Cpe|Tmem98|Pisd|Dnajb11|Pmpcb|Spcs2|Anxa2|Immp2l|LTO1|Tspan15|Ciao2a|Ctsz|Parl|C…
ENDORIBONUCLEASE_ACTIVITY_PRODUCING_5_PHOSPHOMONOESTERS	0.438477	0.743055	0.0314499	0.283815	1.0073	30	Rpp21|Nudt16l1|Pop4|Rpp25|Mrpl44|Pop7|Rnaseh2a|Fen1|Pop5|Apex1
BLOOD_MICROPARTICLE	0.432882	0.740714	0.0338859	0.242055	1.00578	59	C1qc|Tgfb1|Vtn|Krt1|Pfn1|Apoa2|Itih2|Apoe|Psmc5|Actb|Clu
ORGANOPHOSPHATE_BIOSYNTHETIC_PROCESS	0.430152	0.737495	0.056043	0.178241	1.00548	466	Pklr|Socs3|Dpm3|Tgfb1|Mvk|Nme6|Fdps|Pemt|Nme1|Ckb|Mvd|Aprt|Pigyl|Nme2|Apoa2|Ip6k3|Guk1|Nnmt|Cda|Nme4|Nppc|mt-Co2|Uqcc3|Fabp5|Acot7|Naxd|Pmvk|Antkmt|Dhrs7b|Fabp3|Mpc2|Atp6v0c|Nme9|Rd3|Tecr|Inpp5d|Adora2b|Plscr1|Dcakd|Nudt2|mt-Atp6|Pink1|Pgap3|Hpca|Akr1a1|Abhd8|Ak8|Lcat|Ptpmt1|Eno1|Ppcs|Dnajc30|Aldoa|Nme7|Hacd1|Slc25a1|Nppa|Srd5a3|Myc|Rrm2|Atp5pb|Dpm2|Agpat4|Nos3|Snca|Mlycd|Tpi1|Idi1|Stoml2|Cdipt|T…
TISSUE_REGENERATION	0.434891	0.741992	0.0333988	0.246991	1.00498	53	Apod|Mustn1|Mdk|Ninj1|Hopx|Fzd9|Gpx1|Gap43
MONOCYTE_DIFFERENTIATION	0.437624	0.742978	0.0312111	0.292338	1.00406	26	H2-Eb1|Irf7|Inpp5d|Myc|Pparg|Jun|Ctnnbip1
INFLAMMATORY_RESPONSE	0.446748	0.748238	0.0558993	0.177758	1.00263	478	Apod|Ccl6|Socs3|Cxcl10|Pbk|Zfp36|Cd14|H2-Eb1|Mdk|Tgfb1|Cyba|Tac1|Mvk|Rps19|Lgals1|Mif|Prdx5|Wfdc1|Krt1|Gpx4|Cebpb|Ddt|Park7|Ninj1|Stab1|Scn9a|Apoa2|Psmb4|Sod1|Calca|Lat|Pycard|Nfkbib|Cuedc2|Pstpip1|Nupr1|Ccl7|Apoe|Lgals9|Ggt1|Dhrs7b|Prok2|Mylk3|Fut7|Crhbp|C1qtnf12|Tbxa2r|Ggt5|Ccl17|Gpx1|Adora2b|Plscr1|Prdx2|Bmp6|Rhbdd3|Npy|Gpsm3|Il17d|Sphk1|Vamp8|Wdr83|Prkcq|Lxn|Ogg1|Ptx3|Cd40|Psma6|Gstp1|Pld3|Ep…
RNA_MODIFICATION	0.440833	0.744066	0.0389487	0.204572	1.00243	146	Fbll1|Nhp2|Nop10|Urm1|Mrm2|Hsd17b10|Trmt112|Elp5|Trmt12|Kti12|Gar1|Tsr3|Trmt61a|Pus1|Mocs3|Bud23|Rpusd4|Mettl5|Trmo|Ctu1|Ctu2|Mrm3|Dus2|Pusl1|Bcdin3d|Dnajb11|Dus1l|Nsun5|Rpusd3|Nop2|Dph3|Rpusd1|Ftsj1|Emg1|Lcmt2|Dtwd2|Trmt9b|Larp7|Osgep|Nsun4|Thg1l|Trmu|Mepce|Fbl|Mrm1|Qtrt1|Cdk5rap1|Hnrnpab|Dus3l|Trub2|Dus4l|Thumpd3|Nudt16|Mettl1|Gtpbp3|Trmt2a|Tprkb|Thumpd1|Trmt1|Ramac
PEROXISOME_ORGANIZATION	0.442683	0.74465	0.0318498	0.277381	1.00198	33	Fis1|Acot8|Pex16|Pex6|Pex14|Pex10|Plaat3|Pex2|Pex19|Hacl1|Pex11b|Pex5|Mff|Scp2|Lonp2
TRNA_MODIFICATION	0.442663	0.74465	0.0348573	0.225024	1.0016	82	Urm1|Hsd17b10|Trmt112|Elp5|Trmt12|Kti12|Trmt61a|Pus1|Mocs3|Rpusd4|Trmo|Ctu1|Ctu2|Dus2|Pusl1|Bcdin3d|Dus1l|Dph3|Ftsj1|Lcmt2|Dtwd2|Trmt9b|Osgep|Thg1l|Trmu|Qtrt1|Cdk5rap1|Dus3l|Dus4l|Thumpd3|Mettl1|Gtpbp3|Tprkb|Thumpd1|Trmt1|Tyw5|Mettl2|Aars2|Elp3|Tyw1|Trmt5
NEGATIVE_REGULATION_OF_APOPTOTIC_SIGNALING_PATHWAY	0.460113	0.759321	0.04019	0.195547	0.999563	193	Sfrp2|Ndufa13|Ppia|Mif|Park7|Hspb1|Nol3|Nog|Wnt4|Triap1|Pih1d1|Eya2|Bax|Fzd9|Tpt1|Gpx1|Pink1|Prdx2|Fxn|Psmd10|Ndufs3|Eno1|Lmna|Prelid1|Creb3|Ppif|Acaa2|Clu|Cdkn2d|Gstp1|Slc25a5|Nos3|Hmgb2|Bag5|Tmem14a|Itprip|Akt1|Zc3hc1|Mapk8ip1|Pea15a|Tmbim6|Bcl2l1|Meis3|Grina|Rela|Txndc12|Gstp2|Map2k5|Arrb2|Hmox1|Zfp385a|Selenos|Ybx3|Parl|Faim|Maz|Ing2|Cx3cl1|Vdac2|Gnai2|Trap1|Slc35f6|Bok|Prkn
POSITIVE_REGULATION_OF_ION_TRANSMEMBRANE_TRANSPORT	0.457214	0.756295	0.0374462	0.206249	0.996115	131	Kcnn4|Lrrc38|Cxcl10|Ramp3|Ndufa4|Slc34a1|Fxyd1|Tesc|Cox17|Casq1|Bax|Antkmt|Ctss|Fxyd2|Pink1|Gsto1|Coa8|Stac|Calm3|Nppa|Thy1|Cnksr3
RESPONSE_TO_METAL_ION	0.46889	0.766849	0.0447501	0.185186	0.995624	290	Pklr|Cd14|Akr1c18|Mt1|Mt2|Mt3|Cdk1|Igfbp2|Map1lc3a|Bad|Slc34a1|Park7|Endog|S100a16|Sod1|Cuta|Crip1|Alad|Jund|Junb|Crhbp|Slc30a3|Syt5|Plscr1|Tspo|Bmp6|Pef1|Fxn|Hpca|Sod3|Calm3|Lcat|Ppif|Ogg1|Th|Ercc1|Ppp1ca|Khk|Snca|Pgam2|Slc6a3|Fos|Syt3|Mnat1|Capn3|Tph2|Syt15|Bsg|B2m|Nudt1|Sumo1|Ascl1|Fgf23|Adamts13|Slc25a13|Pdcd6|Calm2|Jun|Smpd1|Akt1|Slc30a2|Actg1|Ppp5c|Lgmn|Mapk3|Tnnc1|Inhbb|Pcna|Rasal1|Kcnmb4|…
RESPONSE_TO_HEAT	0.454602	0.753768	0.0350117	0.218826	0.995161	92	Pklr|Cxcl10|Hsbp1l1|Cd14|Sst|Casq1|Sod1|Calca|Eif2b2|Hsbp1|Stac|Igfbp7|Polr2d|Stub1|Eif2b3|Nos3|Eif2b4|Ano1|Sumo1|Eif2b1|Pdcd6|Akt1|Ywhae|Ier5|Hmox1|Eif2b5|Dnajc7|Bag3|Dnajb6
REGULATION_OF_TRANSCRIPTION_BY_RNA_POLYMERASE_I	0.453598	0.753739	0.0309659	0.275744	0.993304	32	Polr2l|Rasl11a|Pih1d1|Polr2k|Lyar|Nop53|Smarcb1|Macroh2a2|Macroh2a1|Maf1|Sirt7|Ubtf|Atf4
TRANSCRIPTION_FACTOR_TFIID_COMPLEX	0.459878	0.759321	0.0306836	0.277827	0.993284	31	Taf10|Taf11|Gtf2h4|Gtf2f1|Gtf2h5|Taf13|Gtf2a2|Gtf2b|Taf12|Gtf2h3|Gtf2e2|Taf7|Taf7l|Gtf2h2|Taf8
RESPONSE_TO_VITAMIN	0.462995	0.761871	0.0328914	0.234306	0.991497	64	Cxcl10|Slc34a1|Mgmt|Pim1|Alad|Folr1|Gpx1|Alpl|Tspo|Ogg1|Cdkn2d|Fkbp1b|Ascl1|Fgf23|Dcps|Cyp26a1|Gas6|Cyp26b1|Tyms|Bmp7
GDP_BINDING	0.460167	0.759321	0.0330626	0.235332	0.991486	63	Hras|Nme2|Arl3|Diras1|Rab5c|Rhob|Rit1|Rab4a|Rras|Rab8a|Rab29|Rheb|Ralb|Ran|Rhoa|Rab35|Rab3b|Rab9
HORMONE_TRANSPORT	0.486381	0.778255	0.0405315	0.190943	0.991036	219	Ttr|H2-Eb1|Selenom|Cplx3|Nmb|Hnf1a|Bad|Park7|Mafa|Uqcc2|Mc4r|Chga|Mpc2|Crhbp|C1qtnf12|Rbp4|Cartpt|Hnf1b|Grp|Bmp6|Ndufaf2|Psmd9|Vamp8|Vgf|Scg5|Jagn1|Foxl2|Fkbp1b|Crym|Adcyap1|Stx1a|Pparg|Nnat|Eipr1|Cplx1|Nr1d1|Pim3|Stx4a|Ano1|Nkx3-1|Fgf23|C1qtnf1|Hadh|Capn10|Pla2g3|Aimp1|Inha|Inhbb|Cpe|Gck|Rasl10b|Ptprn|Pick1|Vsnl1|Trh
NEGATIVE_REGULATION_OF_RNA_SPLICING	0.463475	0.7623	0.0300076	0.29162	0.990361	25	Rps26|Rbm42|Pcbp4|Tmbim6|Rps13|Srsf4|C1qbp|U2af2
REGULATION_OF_TRANSCRIPTION_REGULATORY_REGION_DNA_BINDING	0.458661	0.758328	0.0319744	0.253755	0.989157	45	Tgfb1|Twist1|Zfp593|Pou4f1|Park7|Ddit3|Ddrgk1
POSITIVE_REGULATION_OF_PEPTIDE_SECRETION	0.47166	0.768852	0.0326863	0.232875	0.988359	65	H2-Eb1|Bad|Mpc2|C1qtnf12|Rbp4|Grp|Psmd9|Adcyap1|Nnat|Stx4a|Ano1|Capn10|Aimp1|Gck|Rasl10b|Vsnl1|Trh|Gpr27|Pfkm|Crh|C2cd2l|Sri|Pck2|Aacs
MITOCHONDRIAL_RNA_METABOLIC_PROCESS	0.460952	0.759321	0.0319516	0.249159	0.98823	48	Slirp|Chchd10|Mrpl12|Hsd17b10|Slc25a33|Sars2|Yars2|Pus1|Rpusd4|Mtres1|Ears2|Tbrg4|Fastk
NEGATIVE_REGULATION_OF_CALCIUM_ION_TRANSPORT	0.468675	0.766849	0.0312434	0.257744	0.987704	42	Rrad|Hes1|Gsto1|Calm3|Cbarp|Fkbp1b|Nos3|Fkbp1a|Bin1|Calm2|1810037I17Rik|Tmbim6|Ywhae|Gnb5|Adra2a|Sri|Vdac1|Gstm7|Oprl1|Sln|Trim27|Gem|Calm1|Crhr1|Drd2|Gpr35|Pacsin3
PHOSPHATIDYLCHOLINE_METABOLIC_PROCESS	0.46771	0.766727	0.0321922	0.24027	0.987395	56	Pemt|Dbi|Apoa2|Pla2g5|Fabp5|Dhrs7b|Fabp3|Lcat|Pla2g3|Nr1h3|Lpcat4|Plaat3|Nr1h2|Pla2g15|Lpcat3|Apoc1|Pla2g7
CELL_CHEMOTAXIS	0.504432	0.791533	0.0381441	0.192828	0.985665	193	Ccl6|Cxcl10|Mdk|Pgf|Rps19|Ppia|Mif|Hoxb9|Ddt|Hspb1|Ninj1|Ccl27a|Calca|Fgf18|Rab13|Ccl7|Coro1a|Chga|Lgals9|Ccl17|Ppib|Vegfb|Gpsm3|Cxcl14|Prkcq|Creb3|Jaml|Dusp1|Epha2|Zfp580|Ccl9|Rhog|Nbl1|Ch25h|Ccl25|Cxcl1|Bsg|Hmgb2|Tnfaip6|Rarres2|Lbp|Pdgfb|Tmsb4x|Cyp7b1
NEGATIVE_REGULATION_OF_STRESS_ACTIVATED_PROTEIN_KINASE_SIGNALING_CASCADE	0.472941	0.768977	0.031072	0.257026	0.984953	42	Pbk|Sfrp2|Ppia|Mecom|Pink1|Nppa|Myc|Gstp1|Dusp1
CYCLIN_BINDING	0.469108	0.766849	0.0303363	0.27331	0.984537	32	Cdk1|Crabp2|Ndc80|Rack1|Klhdc9|Cdk4|Cdk5rap3|Fbxo31|Hdac3|Rbm4|Cdkn1a|Gps2|Usp2
GRANULOCYTE_MIGRATION	0.488019	0.779441	0.0329523	0.222049	0.984285	81	Ccl6|Cxcl10|Mdk|Ppia|Ccl7|Fut7|Ccl17|Ppib|Jaml|Jagn1|Ccl9|Rhog|Ccl25|Cxcl1|Bsg|Tnfaip6|Rarres2|Lbp|Prtn3
MOLECULAR_CARRIER_ACTIVITY	0.479413	0.771547	0.0318837	0.236771	0.983825	59	Atox1|Park7|Cox17|Timm10|Emc9|Urm1|Emc10|Fxn|Cygb|Emc4|Clu|Oxa1l|Emc6|Ngb|Hspa8|Bag3|Emc3|Ran|Emc2|Pex19|Cox18|Timm9|Emc7|Hikeshi|Mb
IRON_ION_HOMEOSTASIS	0.481642	0.773877	0.0322734	0.229146	0.983752	68	Bola2|Steap1|Sod1|Atp6v1g1|Fth1|Steap3|Ftl1|Bmp6|Fxn|Myc|Tmem199|Atp6v0d1|Slc22a17|B2m|Frrs1|Iscu|Glrx3|Ttc7|Ccdc115|Hmox1|Atp13a2|Hmox2|Bdh2|Atp6ap1|Sri|Cyb561|Slc25a28
NEGATIVE_REGULATION_OF_ATP_METABOLIC_PROCESS	0.47458	0.770003	0.0295721	0.289662	0.983711	25	Fis1|Nupr1|Tspo|Ppif|Snca|Dnajc15
NEGATIVE_REGULATION_OF_PEPTIDE_SECRETION	0.477114	0.770974	0.0303363	0.267403	0.98258	35	Chga|Crhbp|Cartpt|Ndufaf2|Psmd9|Jagn1|Fkbp1b|Pim3|Hadh|Inhbb|Vsnl1|Kcnj11|Crh|Prkn|Adra2a
REGULATION_OF_MACROPHAGE_MIGRATION	0.478338	0.771225	0.0298026	0.279274	0.9818	29	Mdk|Mif|Ddt|Emilin1|Rarres2|Mapk3|Hc|P2rx4|Cx3cl1|Cd81|Cd9|Trem2|Mmp14|C3ar1|Trpv4
NEGATIVE_REGULATION_OF_ESTABLISHMENT_OF_PROTEIN_LOCALIZATION	0.486257	0.778255	0.0345398	0.212972	0.981457	101	Apod|Park7|Txn1|Chga|Apoe|Pkig|Cabp1|Ndufaf2|Psmd9|Erp29|Snx3|Jagn1|Fkbp1b|Pim3|Sumo1|Ube2g2|Cdk5|Hadh|Nr1h3|Pkdcc|Sergef|Inhbb|Vsnl1|Dph3|Kcnj11|Bag3|Os9|Prkn|Dmtn|Ubac2|Rangap1|Adra2a|Gdi1|Insig1|Pfkl|Ndfip2|Wwp2|Midn
DIOL_METABOLIC_PROCESS	0.468191	0.766849	0.0299487	0.283176	0.980693	27	Pcbd2|Spr|Sphk1|Qdpr|Sphk2|Naaa|Sptssa|Gch1|Plpp1|Pcbd1|Pts
EXTRINSIC_APOPTOTIC_SIGNALING_PATHWAY_VIA_DEATH_DOMAIN_RECEPTORS	0.486908	0.778281	0.0324018	0.226826	0.980356	71	Atf3|Sfrp2|Bad|Ngf|Park7|Bex3|Bax|Bloc1s2|Gabarap|Gpx1|Nos3|Hmgb2|Tradd|Stx4a|Itprip|Pea15a|Cradd|Faf1|Bcl2l1|Moap1|Hmox1|Bag3|Faim
UBIQUITIN_LIKE_PROTEIN_LIGASE_BINDING	0.529441	0.809884	0.0418868	0.182192	0.98016	293	Ube2c|Isg15|Elob|Rps27a|Map1lc3a|Uba52|Nedd8|Uchl1|Rpl11|Hspbp1|Cebpb|Ckb|Stx8|Laptm5|Mc4r|H2bc4|Fhit|Ltbr|Prr7|Aurka|Atp6v0c|Ddrgk1|Bag1|Gabarap|Ubb|Tuba1b|Pink1|Traf1|Ubc|Uqcrc1|Prdx6|Ubxn1|Otub1|Rpl23|Clu|Stub1|Scamp3|Cd40|Trib1|Slc25a5|Tpi1|Ube2l6|Map1lc3b|Ndufs2|Sumo1|Ywhaz|Sqstm1|Rpa2|Aup1|Bag5|Apbb1|Rbx1|Gabarapl2|Jun|Actg1|Ube2j2|Mul1|Tmbim6|Cdk5rap3|Laptm4b|Faf1|Pacrg|Gabarapl1|Ube2l3|Re…
GRANULOCYTE_CHEMOTAXIS	0.48887	0.780082	0.0319858	0.228197	0.97968	68	Ccl6|Cxcl10|Mdk|Ppia|Ccl7|Ccl17|Ppib|Jaml|Ccl9|Ccl25|Cxcl1|Bsg|Tnfaip6|Rarres2|Lbp
T_CELL_RECEPTOR_SIGNALING_PATHWAY	0.498295	0.786894	0.0329767	0.216086	0.979184	90	Kcnn4|Card11|H2-Eb1|Phpt1|Hras|Laptm5|Skap1|Lcp2|Rps3|Inpp5d|Eif2b2|Nectin2|Thy1|Eif2b3|Nfkbid|Stoml2|Eif2b4|Eif2b1|Stk11|Zap70|Rbck1|Rela|Rftn1|Rab29|Cacnb3|Eif2b5|Zc3h12a
CELLULAR_AMINO_ACID_CATABOLIC_PROCESS	0.499546	0.78772	0.0324488	0.219758	0.978165	82	Etfb|Sdsl|Gcat|Bckdha|Bckdhb|Hsd17b10|Kyat3|Ddah2|Crym|Nos3|Auh|Qdpr|Gcsh|Echs1|Adhfe1|Bcat2|Bckdk|Got2|Hmgcl|Etfa|Got1|Aldh4a1|Gpt|Carns1|Hnmt|Blmh|Kyat1|Sardh|Acat1|Csad|Gstz1|Shmt1|Oat
REGULATION_OF_VIRAL_PROCESS	0.512517	0.798039	0.0341492	0.206429	0.977622	116	Isg15|Zfp36|H2-Eb1|Lgals1|Ppia|Banf1|Dynlt1b|Ifitm3|Bst2|Btbd17|Lgals9|Ppih|Snf8|Plscr1|Ly6e|Nectin2|Snx3|Vps37b|Ptx3
NUCLEOSOME_ASSEMBLY	0.493077	0.783202	0.0313843	0.233221	0.977079	61	H4c8|H3c15|H2bc4|Grwd1|H1f10|Cenpp|H1f2|Chrac1|Hmgb2|Cenpw|Set|Macroh2a2|Mis18a|H2ax|Macroh2a1|Anp32b|Nap1l4|H2bc21|H2bc6|Nap1l5|H1f0|Pole3|H3f3a|H3f3b|Daxx
RIBONUCLEOSIDE_MONOPHOSPHATE_METABOLIC_PROCESS	0.485083	0.77725	0.031265	0.241675	0.976843	52	Dpys|Card11|Aprt|Guk1|Cda|Nudt2|Nt5c|Uck1|Ak1|Dhodh|Ak2|Adsl
DOPAMINERGIC_NEURON_DIFFERENTIATION	0.476889	0.770974	0.0296103	0.281922	0.976348	27	Wnt2|Sfrp2|Otx2|Lmx1a|En1|Dmrta2|Manf|Wnt3
RESPONSE_TO_EXTRACELLULAR_STIMULUS	0.577524	0.845632	0.0442588	0.176746	0.975897	382	Wnt11|Pklr|Atf3|Cxcl10|Zfp36|Akr1c18|Cyba|Nmur2|Dctpp1|Mt3|Sfrp2|Igfbp2|Sst|Rps19|Map1lc3a|Slc34a1|Slc39a5|Nenf|Pax2|Gdf15|Dad1|Ddit3|Pcsk1n|Mc4r|Wnt4|Sod1|Mgmt|Pim1|Alad|Apoe|Sstr2|Bckdhb|Mbd3|Cartpt|Tbxa2r|Comt|Tle5|Folr1|Gabarap|Gpx1|Adora2b|Alpl|Tspo|Txn2|Npy|Vgf|Ogg1|Th|Ercc1|Cdkn2d|Fkbp1b|Tfeb|Slc27a4|Sipa1|Cd68|Fos|Pparg|Dnajc15|Tph2|Nuak2|Map1lc3b|Nudt1|Por|Ascl1|Fgf23|Dcps|Prkab1|Gabarap…
STRUCTURAL_CONSTITUENT_OF_CYTOSKELETON	0.503819	0.791228	0.0317152	0.2236	0.975472	74	H2-Eb1|Bfsp1|Tubb3|Arpc1b|Arpc3|Tuba1b|Tuba4a|Tubb4b|Nefh|Actb|Tubb2a|Tubg2|Arpc4|Tuba1c|Tuba1a|Vim|Actl6b|Yeats4|Tubb4a|Tuba8|Tubb6|Nefm|Tubb2b|Actg1|Tubg1|Arpc5|Gfap
POSITIVE_REGULATION_OF_AMINE_TRANSPORT	0.491175	0.781609	0.0293362	0.274815	0.975364	30	Cartpt|Pink1|Dtnbp1|Stx1a|Adora2a|Trh|Vip|Arl6ip1|Rab3b|Agt|Slc38a3|Grk2|Drd2
EMBRYONIC_PLACENTA_DEVELOPMENT	0.507083	0.792674	0.0312866	0.226427	0.972077	68	Socs3|Wnt2|Igf2|Ccn1|Cited1|Hes1|Cebpb|St14
MACROPHAGE_CHEMOTAXIS	0.492349	0.782761	0.0289038	0.285923	0.971013	25	Mdk|Mif|Ddt|Rarres2|Mapk3|Ccl2|Hc
NEGATIVE_REGULATION_OF_INTRINSIC_APOPTOTIC_SIGNALING_PATHWAY_IN_RESPONSE_TO_DNA_DAMAGE	0.497229	0.786206	0.0290952	0.276092	0.970613	29	Sfrp2|Mif|Triap1|Tpt1|Clu|Cdkn2d|Bcl2l1|Zfp385a|Ing2|Ell3|Ackr3|Tmem161a
LONG_CHAIN_FATTY_ACID_METABOLIC_PROCESS	0.512411	0.798039	0.0315047	0.223256	0.970319	73	Ptgds|Akr1c18|Gpx4|Acot8|Acot7|Gstm2|Gpx1|Ptges2|Acaa1a|Slc27a4|Gstp1|Ptgs1|Cbr1|Abhd12
CATALYTIC_ACTIVITY_ACTING_ON_RNA	0.590808	0.854966	0.0417548	0.176737	0.968511	343	Polr2f|Polr2i|Exosc5|Polr2l|Fbll1|Rnasek|Mrpl58|Endog|Polr2j|Ptrh1|Polr2c|Rpp21|Nudt16l1|Slfn8|Polr2e|Polr1d|Trpt1|Tdrd12|Mrm2|Tsen34|Exosc2|Pop4|Polr2k|Rpp25|Sars2|Mrpl44|Polr1h|Pop7|Eri3|Trmt12|Polr2d|Rnaset2a|Dtd1|Eif4a3|Rnaseh2a|Polr2g|Tsr3|Fen1|Aarsd1|Prorsd1|Trmt61a|Ddx49|Exosc4|Wars1|Exosc6|Fars2|Yars2|Nob1|Eif4a1|Pus1|Ddx54|Polr3h|Bud23|Dtd2|Exosc3|Ddx56|Dcps|Cars2|Polr2h|Mettl5|Ddx41|Pop…
POSITIVE_REGULATION_OF_BINDING	0.54159	0.81738	0.0348294	0.196282	0.967688	151	Tgfb1|Twist1|Vtn|Pou4f1|Mfng|Hes1|Rpl11|Nme1|Edf1|Ngf|Park7|Bambi|Txn1|Apoe|Ddrgk1|Pin1|Larp6|S100a10|Calm3|Flot1|Eif3d|Stmn1|Myc|Pparg|Hmgb2|Lfng|Fkbp1a|B2m|Acd|Cdk5|Lamtor5|Gmnn|Calm2|Foxc1|Anxa2|Dph3|Gtf2b|Ralb|Poldip2|Ppp2cb|Ran|Rfng|Cthrc1|H1f0|Prkn|Sirt2|Cdk9|Derl1|Hsp90ab1|Mapre3|Men1|Klf4|Sting1|Sppl3|Kdm4d|Spag8|Ppp2ca|Med25
SIGNAL_TRANSDUCTION_BY_P53_CLASS_MEDIATOR	0.541002	0.81738	0.0349273	0.195317	0.967122	155	Rps20|Twist1|Rps15|Pou4f1|Mif|Rpl11|Rps7|Rpl37|Rpl26|Hint1|Rps27l|Triap1|Pycard|Fhit|Nupr1|Bax|Eif5a|Aurka|Eef1e1|Ubb|Psmd10|Bop1|Smyd2|Nop53|Rpl23|Shisa5|Myc|Yju2|Gtse1|Phlda3|Rrs1|Rpf2|Stk11|Akt1|Trp53rka|Cradd|Cdk5rap3|Hexim1|Nop2|Hic1|Zfp385a|Ing2|Kat5|Tmem109|E2f1|Ing4|Bok|Prkn|Cops3|Prmt5|Pip4p1
CHANNEL_INHIBITOR_ACTIVITY	0.496498	0.785764	0.0289946	0.276511	0.965189	28	Phpt1|Rack1|Scn1b|Mcub|Fkbp1b|Stx1a|Fkbp1a|Commd1|Calm2
MULTICELLULAR_ORGANISMAL_RESPONSE_TO_STRESS	0.519433	0.80347	0.0304782	0.231415	0.964622	60	Mdk|Nmur2|Tac1|Scn9a|Calca|Apoe|Tspo|Dbh|Asic4
HYDROLASE_ACTIVITY_ACTING_ON_CARBON_NITROGEN_BUT_NOT_PEPTIDE_BONDS_IN_LINEAR_AMIDES	0.520391	0.80347	0.030156	0.233514	0.964467	57	Hint2|Hint1|Fhit|Sirt3|Amdhd2|Acy1|Btd|Naaa|Sirt5|Pdf|Hdac8|Ntan1|Hdac11|Acy3|Hdac5|Sirt2|Faah|Hdac3|Sirt7|Hdac1|Nit2|Nit1|Aga|Suds3
POSITIVE_REGULATION_OF_EPITHELIAL_CELL_DIFFERENTIATION	0.507065	0.792674	0.0297736	0.251342	0.963173	42	Bad|Pax2|Nme2|Sfn|Atoh8|Sult2b1|Bmp6|Sfrp4|Ovol2|Foxj1|Etv4|Macroh2a2|Foxc1|Macroh2a1
HEAT_SHOCK_PROTEIN_BINDING	0.549543	0.822333	0.0327584	0.204416	0.962877	114	Zfp36|Cdk1|Mvd|Apoa2|Mettl18|Bax|Mettl22|Cdc37|Rps3|Ptges3l|Stub1|Snca|Fkbp4|Pdxp|Dnajb2|Cdk5|Itgam|Ppp5c|Dnajc8|Ahsa1|Faf1|Pacrg|Hdac8|Eef1akmt3|Camkmt|Mettl23|Hspa8|Dnajc7|Hspa14|Dnajb6|Stip1|Ficd|Prkn|Dnajb1|Hspa5|Etfbkmt|Bak1|Hsp90ab1|Tomm34|Dnajc2|Daxx|Hspa1a|Hikeshi
GRANULOCYTE_DIFFERENTIATION	0.507704	0.792674	0.0284764	0.279684	0.9606	26	C1qc|Tesc|Dhrs7b|Inpp5d|Jagn1|Trib1|Hax1
RESPONSE_TO_CORTICOSTEROID	0.549983	0.822491	0.0329157	0.201893	0.95908	118	Zfp36|Hsd3b3|mt-Nd3|Mdk|Akr1c18|Cyba|Igfbp2|Bad|Apoa2|Alad|Sstr2|Bckdhb|Rpl27|Alpl|Bmp6|Calm3|Lcat|Igfbp7|Th|Ccn2
POSITIVE_REGULATION_OF_ATP_DEPENDENT_ACTIVITY	0.519937	0.80347	0.0291412	0.250922	0.95908	41	Myl4|Pfn1|Tnnt3|Fxyd2|Plscr1|Sumo1|Dnajb2|Gabarapl2|Ahsa1|Dnajb11|Chtop|Dnajb1|Dnajc24|Atp1b3|Vmp1|Mybpc3|Hspa2|Pfn2|Ssbp1|Dnajc9|Atp1b1|Tpm1
RESPONSE_TO_ETHANOL	0.553808	0.825298	0.0308397	0.21415	0.955757	84	Cd14|Slc2a4|Cdk1|Bad|Sod1|Nppc|Mgmt|Alad|Tufm|Crhbp|Tbxa2r|Dbh|Ogg1|Th|Myc|Slc6a3|Rgs19
ENDOSOME_ORGANIZATION	0.554318	0.825298	0.0303666	0.216336	0.955297	79	Plekhf1|Rnasek|Vps28|Lamtor1|Snf8|Tmem9|Chmp6|Plekhj1|Chmp2a|Snx3|Vps25|Vps37b|Chmp4b|Chmp1a|Vps37d|Mvb12a|Sqstm1|Vta1|Laptm4b|Pheta2|Prkn|Vps18|Vps4a|Bloc1s6|Vps37c|Hgs|Pi4k2a|Pheta1
PEPTIDE_BINDING	0.61283	0.864323	0.0365737	0.181105	0.954934	243	Ramp2|Cd14|H2-Eb1|Nmur2|Ramp3|C1qa|Ppia|Cryab|Pfdn6|Pfdn5|Tmem158|Fbxo2|Ramp1|Mc4r|Fcgrt|Crip1|Cst3|Cd1d1|Pfdn1|Apoe|Crhr2|Sstr2|Srp14|Gstm2|Ppih|Crhbp|Clta|Cltb|Tomm40l|Ppib|Cabp1|Ptges2|Timm22|Ebi3|Ppif|Clu|Pfdn4|Ap2m1|Ppie|Itm2c|Pfdn2|Gstm5|Babam2|Pparg|Lrpap1|Lbp|Ppic|Ache|Apbb1|Ppil1|Kdelr2|Cckbr|Itgam
POSITIVE_REGULATION_OF_PROTEIN_MODIFICATION_BY_SMALL_PROTEIN_CONJUGATION_OR_REMOVAL	0.579323	0.846347	0.0327584	0.197555	0.953856	132	Ube2c|Cdc20|Cenps|Hspbp1|Laptm5|Ube2v1|Klhl40|Pin1|Spsb4|Gabarap|Ubb|Pink1|Pef1|Psmd10|Rps2|Sphk1|Cenpx|Nop53|Stub1|Aimp2|Fkbp1a|Nsmce3|Nhlrc1|Pdcd6|Commd1|Rbx1|Fzr1|Skp1|Mul1|Cdk5rap3|Tbc1d7|Ube2l3|Sae1|Zc3h12a|Phf23|Rwdd3|Dcun1d5|Prkn|Smad7|Tnip1|Hspa5|Cdk9|Derl1|Hdac3|Vcp
CELL_KILLING	0.559975	0.829584	0.030632	0.213448	0.952621	84	Romo1|H2-Eb1|Tyrobp|Rps19|Hmgn2|Cd1d1|Rpl30|Coro1a|Chga|Lgals9|Nectin2|Tubb4b|Prdx1|B2m|Pik3r6|Itgam|H2-M3|Cd59b|Bcl2l1|Tusc2|Arrb2|H2bc21|Vamp2|Unc13d|Lamp1|Rnf19b
REGULATION_OF_FATTY_ACID_OXIDATION	0.526979	0.808591	0.028071	0.268312	0.952283	30	Twist1|Mtln|Tysnd1|Fabp3|Mlycd|Dgat2|Akt1|Akt2
NEGATIVE_REGULATION_OF_REPRODUCTIVE_PROCESS	0.538643	0.816417	0.028363	0.25205	0.95169	39	Trip13|Wnt4|Nppc|Arhgdib|Spink13|Dusp1|Hyal3|Nkx3-1|Prdx4|Stk11
NEGATIVE_REGULATION_OF_OSSIFICATION	0.520626	0.80347	0.0280286	0.274399	0.950297	27	Mdk|Rflna|Calca|Gfra4
RNA_SPLICING	0.675532	0.895473	0.0401701	0.172072	0.949886	377	Snrpd2|Sf3b5|Snrnp25|Lsm4|Slc39a5|Snrpc|Nol3|Ubl5|Arl6ip4|Rps26|Lsm5|Rnf113a1|Snrnp35|Snrpg|Trpt1|Ppih|Tsen34|Zbtb8os|Prmt1|Phf5a|Prkrip1|U2af1l4|Magoh|Tsen15|Snrpb|Rbm42|Snrpe|Tra2b|Prdx6|Wdr83|Alyref|Eif4a3|Lsm3|Bud13|Zmat5|Thoc6|Clns1a|Puf60|Pqbp1|Ppie|Yju2|Bcas2|Snrpa|Rtraf|Snrpf|Prpf31|Snrnp27|Cirbp|Raly|Bud31|Cactin|Txnl4b|Zc3h10|Snrpd1|Lsm10|Syf2|Lsm8|Ppp2r1a|BC005624|Rp9|Dcps|Zmat2|Pcbp4|…
POSITIVE_REGULATION_OF_BONE_MINERALIZATION	0.534787	0.813883	0.0283283	0.256942	0.949398	36	Osr1|Isg15|Tgfb1|Ccn1|Wnt4|Fzd9|Bmp6
TUMOR_NECROSIS_FACTOR_SUPERFAMILY_CYTOKINE_PRODUCTION	0.581708	0.847555	0.0315488	0.202187	0.949347	112	Zfp36|Cd14|Tyrobp|Cyba|Twist1|C1qtnf4|Mif|Ddt|Nfkbil1|Park7|Hspb1|Pycard|Lgals9|Tspo|Clu|Selenok|Gstp1|Cidea|Cactin|Sphk2|Lbp
BETA_TUBULIN_BINDING	0.53682	0.814973	0.0283023	0.252964	0.949065	38	Tbca|Gjb6|Pdcd5|Gabarap|Emd|Gabarapl2|Map1s|Pex14|Rgs2|Pacrg|Gabarapl1|Cct5|Arl8a
CHROMOSOME_SEPARATION	0.566195	0.835948	0.030397	0.211875	0.948859	85	Ube2c|Cort|Cenps|Anapc11|Ndc80|Trip13|Plscr1|Mad2l1bp|Lcmt1|Pttg1|Tacc3|Cenpx|Psmg2|Dusp1
POSITIVE_REGULATION_OF_MONONUCLEAR_CELL_MIGRATION	0.539162	0.816848	0.0282248	0.252711	0.948115	38	Cxcl10|Ccl27a|Pycard|Ccl7|Lgals9|Creb3|Selenok
POSITIVE_REGULATION_OF_TRANSLATION	0.578173	0.845632	0.0319971	0.199085	0.947593	119	Mpv17l2|Coa3|Uqcc2|Eif6|Rpl26|Rps27l|Rps9|Eif5a|Larp6|Pink1|Pym1|Eif3d|Ppp1r15a|Polr2d|Eif4a3|Polr2g|Mrps27|Cirbp|Upf3a|Pkm|Vim|Rpusd4|Ngrn|Rps4x|Mettl5|Mif4gd|Cnbp|Rcc1l|Habp4|Nsun5|Rpusd3|Ybx3|Eif2b5|Tarbp2|Ybx1
CELLULAR_RESPONSE_TO_GAMMA_RADIATION	0.535264	0.813883	0.0277772	0.269311	0.946774	29	Cyba|Cryab|Hras|Rpl26
RESPONSE_TO_INTERFERON_BETA	0.530567	0.810536	0.0276944	0.275621	0.946644	26	Ndufa13|Ifitm3|Cdc34|Bst2|Plscr1|Ifitm2|Ube2g2|Irgm1|Ifnar2
ENDOPLASMIC_RETICULUM_TO_CYTOSOL_TRANSPORT	0.530515	0.810536	0.0278104	0.271106	0.946323	28	Sec61b|Ube2g2|Aup1|Bcap31|Selenos|Edem2|Os9|Ubac2|Ufd1|Derl1|Vcp|Tmem129|H13
NEGATIVE_REGULATION_OF_SIGNALING_RECEPTOR_ACTIVITY	0.544439	0.819132	0.0276204	0.2644	0.945281	31	Ramp3|Ly6h|Crhbp|Ly6e|Chmp6|Vps25|Pparg|Lrpap1|Cnrip1|Lypd1
ENDORIBONUCLEASE_COMPLEX	0.542334	0.81738	0.0277109	0.262063	0.94402	32	Rpp25l|Rpp21|Tsen34|Hsd17b10|Pop4|Rpp25|Pop7|Pop5|Tsen2|Tarbp2|Tsen54|Rpp14|Tsnax
RESPONSE_TO_MONOSACCHARIDE	0.601695	0.860877	0.0326624	0.190743	0.942305	152	Pklr|H2-Eb1|Cyba|Bad|Mafa|Pax2|Endog|Apoa2|Pih1d1|Rack1|Gjb6|Mpc2|C1qtnf12|Hnf1b|Gpx1|Txn2|Eif2b2|Ndufaf2|Tra2b|Jagn1|Th|Ccn2|Khk|Fkbp1b|Smarcb1|Eif2b3|Eif2b4|Nr1d1|Pim3|Stx4a|Ano1
NADH_METABOLIC_PROCESS	0.543577	0.818189	0.0275061	0.267894	0.941792	29	Mdh2|Eno1|Mdh1|Nudt17|Idh3b|Gck|Gpd1|Pfkm|Eno2|Vcp|Pck2|Pfkl|Nqo1|Actn3|Trp53|Slc25a12|Tigar
POSITIVE_REGULATION_OF_ENDOTHELIAL_CELL_PROLIFERATION	0.587832	0.853043	0.0291228	0.213361	0.940671	78	Mdk|Wnt2|Lrg1|Cyba|Pgf|Igf2|Tnfsf12|Egfl7|Mydgf|Emc10|Bmp6|Vegfb|Zfp580|Hmgb2|Pdgfb|Pdcd6|Jun|Akt1
BIOLOGICAL_PROCESS_INVOLVED_IN_INTERACTION_WITH_HOST	0.626568	0.870781	0.0319063	0.191295	0.938931	148	H2-Eb1|Rpsa|Cdk1|Lgals1|Ppia|Rnasek|Siva1|Dynlt1b|Ifitm3|Lgals9|Plscr1|Ly6e|Nectin2|Chmp6|Cldn9|Vamp8|Chmp2a|Snx3|Vps37b|Alyref|Ptx3|Thoc6|Epha2|Chmp4b|Chmp1a|Ch25h|Bsg|Ifitm2|Itgb5|Smpd1|Gas6|Tmprss2|Ddx39b|Bcl2l1|Slc3a2|Slc20a2|Thoc3|Ctsb|Thoc7|Lamp1|Vps18|Slc52a2|Cd81|Hs3st5|Vps4a|Trim8
POSITIVE_REGULATION_OF_EXTRINSIC_APOPTOTIC_SIGNALING_PATHWAY	0.553986	0.825298	0.0281733	0.244925	0.938582	42	Atf3|Tnfrsf12a|Tnfsf12|Pycard|Ltbr|Ppp1ca|Itm2c|Ppp2r1a|Pea15a|Faf1|Rbck1
POSITIVE_REGULATION_OF_BIOMINERALIZATION	0.557067	0.82739	0.0280795	0.241786	0.938176	44	Osr1|Isg15|Tgfb1|Ccn1|Cebpb|Wnt4|Fzd9|Bmp6
ESTABLISHMENT_OF_PROTEIN_LOCALIZATION_TO_CHROMOSOME	0.547384	0.820722	0.0270275	0.275925	0.937062	25	Pih1d1|Nabp2|Ruvbl2|Cct3|Acd|Sgf29|Macroh2a2|Cct5|Cct7|Macroh2a1|Lrwd1
LIPID_DROPLET	0.587544	0.852982	0.0288586	0.21475	0.936864	74	Dhrs3|Rbp1|BC031181|Plin2|Cidea|Cyb5r3|Dgat2|Rab5c|Bscl2|Ube2g2|Aup1|Smpd1|Set|Hilpda|Nsdhl|Ctdnep1|Sigmar1|Bcap31|Anxa2|Ehd1|Ckap4|Pnpla2|Hsd17b11|Sccpdh|Syngr2|Rdh10|Vcp
REGULATION_OF_PROTEIN_CATABOLIC_PROCESS	0.735092	0.933387	0.0376303	0.169856	0.935372	360	Pbk|Fam83d|Cdc20|Ndufa13|Elob|Rpl11|Hspbp1|Tnfsf12|Park7|Rps7|Laptm5|Asb5|Klhl40|Oaz1|Cst3|Vps28|Fhit|Nupr1|Rack1|Alad|Apoe|Aurka|Ddrgk1|Snf8|Pin1|F8a|Gabarap|Tmem9|Gpx1|Ubb|Egln2|Psmc5|Pink1|Psmc3|Psmd10|Rhbdd3|Psme2|Sgta|Chmp6|Gipc1|Nop53|Ubxn1|Dda1|Snx3|Rpl23|Psmc2|Psmc4|Asb11|Clu|Stub1|Gpc3|Azin2|Psmd3|Trib1|Atraid|Timp4|Snca|Psmc1|Odc1|Eef1a1|Eif3h|Sumo1|Eef1a2|Dnajb2|Psme1|Bag5|Commd1|Rbx1|…
CELLULAR_RESPONSE_TO_MOLECULE_OF_BACTERIAL_ORIGIN	0.63171	0.870781	0.0310401	0.193291	0.934986	133	Cxcl10|Zfp36|Cd14|Tgfb1|Ldoc1|Mif|Cebpb|Nfkbil1|Pycard|Nfkbib|Tbxa2r|Tspo|Prdx2|Bmp6|Gstp1|Trib1|Nos3|Cd68|Cactin|Cxcl1|Nr1d1|Hmgb2|Vim|Lbp|Adamts13|Akt1|Nr1h3|Cdk4|Mapk3|Irgm1|Rela|Ccl2|Gstp2|Selenos|Paf1|Zc3h12a|Nfkbia|Cx3cl1|Nuggc|Tnip1|Rhoa|Sirt2
REGULATION_OF_MONONUCLEAR_CELL_MIGRATION	0.593713	0.855669	0.0286705	0.2142	0.934462	74	Apod|Cxcl10|Mdk|Ccl27a|Pycard|Ccl7|Lgals9|Creb3|Selenok|Dusp1|Nbl1|Rarres2|Akt1|Lgmn|Mapk3|Gas6
T_CELL_MIGRATION	0.565183	0.835165	0.0273928	0.248762	0.933301	38	Apod|Cxcl10|Ccl27a|Pycard
PURINE_NUCLEOTIDE_CATABOLIC_PROCESS	0.569295	0.839101	0.0273848	0.246898	0.932236	39	Nudt7|Dnph1|Hint1|Acot7|Itpa|Nudt9|Nudt8|Mlycd|Nudt18|Nt5c|Nudt19|Nudt3
NUCLEOID	0.571467	0.840165	0.0276286	0.239823	0.930562	44	Uqcc2|Tufm|Hsd17b10|Slc25a5|Hadhb|Mpg|Atad3a|Poldip2|Vdac2|Hadha|Top1mt|Acadvl|Vdac1|Ddx28|Elac2|Lonp1|Ssbp1|Lrrc59|Tefm|Tfb1m|Polrmt|Twnk|Tfam|Hspa9
REGULATION_OF_MYELOID_LEUKOCYTE_DIFFERENTIATION	0.608377	0.862119	0.0289491	0.208942	0.930477	83	C1qc|H2-Eb1|Tyrobp|Tgfb1|Irf7|Pou4f1|Tesc|Cebpb|Cartpt|Inpp5d|Esrra|Myc|Trib1|Fos|Tcta|Hax1|Tnfaip6|Pla2g3|Ctnnbip1|Id2|Inha|Prxl2a
CELLULAR_RESPONSE_TO_TOPOLOGICALLY_INCORRECT_PROTEIN	0.629605	0.870781	0.029822	0.19929	0.930416	108	Atf3|Serp2|Ddit3|Rack1|Bax|Sdf2l1|Ddrgk1|Pigbos1|Creb3|Ppp1r15a|Stub1|Rnf5|Rnf126|Atf6b|Cops5|Aup1|Tmbim6|Cdk5rap3|Hspb8|Pacrg|Hspa8|Selenos|Hspa14|Bag3|Rhbdd2|Tor1a|Ficd|Bok|Os9|Prkn|Ufd1|Hspa5|Derl1|Bak1|Vcp|Creb3l3|Tmed2|Wfs1|Daxx|Hspa1a|Atf4|Hspd1|Cth|Nck2|Xbp1|Hspa2
ERK1_AND_ERK2_CASCADE	0.696225	0.906498	0.0332359	0.178105	0.92947	228	Ccl6|Atf3|Fam83d|H2-Eb1|Tgfb1|Ramp3|Mt3|Tbc1d10c|Cdk1|Ccn1|Mif|Hras|Phb2|Ddt|Cib1|Pla2g5|Alkal2|Fgf18|Pycard|Map2k2|Ccl7|Cavin3|Acta2|Apoe|Lgals9|Pin1|Ccl17|Npy|Apip|Ccn2|Dusp26|Cnksr3|Adcyap1|Myc|Gstp1|Epha2|Spry1|Glipr2|Emilin1|Ccl9
INFLAMMATORY_RESPONSE_TO_ANTIGENIC_STIMULUS	0.582694	0.847593	0.0271534	0.244398	0.927933	40	H2-Eb1|Park7|Psmb4|Fut7|Gpx1|Npy|Cd68|Hmgb2|Psma1
NUCLEAR_UBIQUITIN_LIGASE_COMPLEX	0.576483	0.844683	0.0274332	0.239892	0.926778	43	Ube2c|Cdc20|Anapc11|Anapc13|Babam2|Pcgf1|Anapc16|Cdc26|Fzr1|Ankrd39
FRIZZLED_BINDING	0.571244	0.840165	0.0270981	0.252185	0.926661	35	Wnt11|Wnt2|Wnt4|Bambi|Wnt5b
PURINE_CONTAINING_COMPOUND_CATABOLIC_PROCESS	0.578345	0.845632	0.0273767	0.239582	0.925578	43	Nudt7|Dnph1|Hint1|Acot7|Itpa|Nudt9|Nudt8|Mlycd|Nudt18|Nt5c|Nudt19|Nudt1|Nudt3
POSITIVE_REGULATION_OF_PROTEIN_CATABOLIC_PROCESS	0.692242	0.903162	0.0326624	0.178741	0.925382	213	Cdc20|Ndufa13|Elob|Hspbp1|Tnfsf12|Laptm5|Asb5|Klhl40|Oaz1|Vps28|Nupr1|Rack1|Apoe|Aurka|Ddrgk1|Snf8|Gabarap|Egln2|Psmc5|Psmc3|Psmd10|Rhbdd3|Sgta|Nop53|Dda1|Psmc2|Psmc4|Asb11|Clu|Stub1|Gpc3|Trib1|Psmc1
GLYCOSAMINOGLYCAN_BINDING	0.673554	0.895027	0.0308711	0.18532	0.924915	163	Ccl6|Cxcl10|Colq|Mdk|Pgf|Ccn1|Ccn5|Vtn|Ppia|Rpl29|Stab1|Eva1c|Itih2|Col13a1|Ccl7|Apoe|Pcolce|Pdcd5|Vegfb|Sod3|Aamp|Lxn|Ccn2|Rtn4r|Aplp1|Ccl9|Lrpap1|Tnfaip6|Dcn|Clec3b|Bcan|Rspo1
RESPONSE_TO_INTERFERON_GAMMA	0.628341	0.870781	0.0293082	0.202273	0.924788	96	Ccl6|Rpl13a|Cited1|Stx8|Ifitm3|Bst2|Ccl7|Lgals9|Cdc37|Ccl17|Dapk3|Myc|Cd40|Snca|Ccl9|Pparg|Ccl25|Vim|Stx4a|Ifitm2|Adamts13|Nr1h3|Zyx|Actg1|Gch1|Socs1|Nr1h2|Irgm1|Cdc42ep4|Ccl2
POSITIVE_REGULATION_OF_CELLULAR_PROTEIN_CATABOLIC_PROCESS	0.667398	0.892279	0.0305498	0.188833	0.924514	145	Cdc20|Elob|Hspbp1|Laptm5|Klhl40|Nupr1|Rack1|Apoe|Aurka|Ddrgk1|Gabarap|Psmc5|Psmc3|Psmd10|Sgta|Nop53|Dda1|Psmc2|Psmc4|Clu|Stub1|Trib1|Psmc1|Sumo1|Dnajb2|Rbx1|Fzr1|Akt1|Tmem259|Usp5|Cdk5rap3|Faf1|Bcap31
RESPONSE_TO_NERVE_GROWTH_FACTOR	0.582857	0.847593	0.0276368	0.235874	0.924394	46	Tac1|Hes1|Ngf|Id1|Cib1|Calca|Coro1a
VESICLE_COAT	0.591333	0.854966	0.0275224	0.232163	0.923789	49	Ap2s1|Tmed3|Cope|Clta|Cltb|Copz2|Pef1|Ap2m1|Ap1s1|Pdcd6|Copz1|Epn1|Necap2|Sec13|Ncald|Sar1b|Clba1
LIPOPROTEIN_BIOSYNTHETIC_PROCESS	0.628941	0.870781	0.0289038	0.202694	0.923536	93	Dpm3|Dbi|Pigyl|Hhat|Apoe|Zdhhc4|Atg101|Zdhhc12|Pgap3|Lcat|Selenok|Dpm2|Hhatl|Pigp|Golga7b|Pgap4|Zdhhc7|Irgm1|Pigt|Zdhhc14|Pigf|Golga7|Gpaa1|Wdr45|Atg5|Pigv|Dpm1|Pigs|Atg7|Pigu|Porcn|Zdhhc3|Pigx
PROTEIN_KINASE_C_BINDING	0.598131	0.857821	0.0273606	0.230445	0.92285	50	Pard6a|Hspb1|Hint1|Cavin3|Rack1|Twf2|Prkcsh|Sqstm1|Dact3|Glrx3|Sdc4|Fez1|Ywhag|Pick1|C1qbp|BC034090|Hdac5|Dact2
POSITIVE_REGULATION_OF_PROTEIN_DEACETYLATION	0.572804	0.840354	0.0262454	0.271718	0.922774	25	Nnmt|Brms1|Pink1|Ndn|Ctbp1|BC004004|Jdp2|Fnta
CELLULAR_RESPONSE_TO_CHEMICAL_STRESS	0.751965	0.942538	0.0339382	0.171559	0.922209	287	Aqp5|Romo1|Akr1c18|Mt3|Slc2a4|Cdk1|Ppia|Map1lc3a|Bad|Prdx5|Park7|Hspb1|Nol3|Pax2|Endog|Ddit3|Efhd1|Ccs|Sod1|Txn1|Fbln5|Mgmt|Rack1|Rps3|Gpx1|Tspo|Nudt2|Pink1|Prdx2|Fxn|Brf2|Adprs|Chchd2|Sod3|Sphk1|Ppif|Myc|Msra|Nos3|Zfp580|Snca|Fos|Prdx1|Gpx7|Capn3|Stx4a|Pycr2|Rhob|Bag5|Prdx3|Jun|Akt1|Zfp622|Gch1|Relb|Mapk3|Pcna|Sigmar1|Agap3|Gsr|Fas|Apex1|Gpr37l1|Aldh3b1|Serpinb6a|Rela|Klf2|Srxn1|Hmox1|Selenos|Yb…
SMOOTH_ENDOPLASMIC_RETICULUM	0.571819	0.840328	0.0263936	0.266271	0.922146	27	Hsd3b3|Casq1|Gabarap|Ppib|Erp29|Th
POSITIVE_REGULATION_OF_CELL_DEATH	0.821975	0.972442	0.0394145	0.163247	0.922075	471	Wnt11|Atf3|Tyrobp|Akr1c18|Ramp3|Mt3|Id3|Tnfrsf12a|Cdkn2a|Sfrp2|C1qa|Plekhf1|Ccn1|Pou4f1|Rnf122|Lgals1|Gadd45g|Bad|Fis1|Tnfsf12|Park7|Endog|Rps7|Laptm5|Gadd45b|Ddit3|Cdc34|Rpl26|Sod1|Pycard|mt-Co2|Nupr1|Ltbr|Rack1|Bax|Gadd45a|Prr7|Eif5a|Lgals9|Brms1|Pdcd5|Tle5|Rps3|Inpp5d|Fzd9|Eef1e1|Ubb|Tspo|Tfpt|Dapk3|Sfrp4|Gsdme|Mtch1|Phlda1|Fap|Ube2m|Prelid1|Clu|Ccn2|Ppp1ca|Foxl2|Myc|Cd40|Tnfaip8|Slc27a4|Rad9a…
CHEMOKINE_PRODUCTION	0.61305	0.864323	0.0274818	0.221145	0.921815	60	Apod|Twist1|Mif|Pycard|Lgals9|Adora2b|Adcyap1|Selenok|Gstp1|Epha2|Chia1|Lbp|Mul1|Gstp2|Map2k5|Hmox1|Hc
PROTEIN_STABILIZATION	0.68538	0.90029	0.0312434	0.183373	0.92093	172	Tyrobp|Mt3|Cryab|Tesc|Rpl11|Phb2|Park7|Rps7|Pfn1|Apoa2|Hypk|Tspan1|Pim1|Dnlz|Bag1|Pin1|Zswim7|Cdc37|Ppib|Glmp|Pink1|Coa8|Flot1|Nop53|Rpl23|Clu|Crtap|Tmem88|Sumo1|Pex6|Cct3|Tbrg1|D7Ertd443e|Bag5
NUCLEOSOME_ORGANIZATION	0.652506	0.88353	0.0291689	0.197252	0.920902	108	H4c8|H3c15|Znhit1|H2bc4|Grwd1|Mcrs1|H1f10|Tfpt|Smarcb1|Hmga1|Cenpp|H2ac25|H1f2|Ruvbl2|Ino80e|Chrac1|Hmgb2|Cenpw|Vps72|Set|Dmap1|Ino80b|Smarcd3|Macroh2a2|Mis18a|H2ax|Macroh2a1|Paf1|Anp32b|Nap1l4|H2bc21|H2bc6|Nap1l5
MOLECULAR_FUNCTION_INHIBITOR_ACTIVITY	0.601154	0.860525	0.0272725	0.229903	0.920678	50	Id3|Phpt1|Ddit3|Id1|Rack1|Scn1b|Lyar|Mcub|Fkbp1b|Stx1a|Fkbp1a|Nkx3-1|Commd1|Calm2|Id2|Id4|Mdfi
NEGATIVE_REGULATION_OF_SIGNAL_TRANSDUCTION_BY_P53_CLASS_MEDIATOR	0.583291	0.847595	0.0264234	0.257512	0.920656	31	Twist1|Mif|Triap1|Psmd10|Nop53|Yju2|Zfp385a|Ing2|Prkn|Ell3|Armc10|Snai2|Pttg1ip|Rnf34|Snai1
MACROPHAGE_DIFFERENTIATION	0.581588	0.847555	0.026787	0.250516	0.920529	35	C1qc|H2-Eb1|Tgfb1
ERAD_PATHWAY	0.644746	0.881203	0.0293082	0.198206	0.920487	105	Sec61b|Fbxo6|Fbxo2|Sdf2l1|Tmub1|Rcn3|Sgta|Ubxn6|Ubxn1|Stub1|Rnf5|Fbxo44|Dnajb2|Ube2g2|Aup1|Tmem259|Ube2j2|Ubxn8|Get4|Faf1|Bcap31|Selenos|Edem2|Rhbdd2|Tor1a|Tmub2|Jkamp|Os9|Prkn|Ubac2|Ufd1|Hspa5|Derl1|Vcp|Tmem129
MAINTENANCE_OF_PROTEIN_LOCATION_IN_CELL	0.61217	0.864197	0.0273045	0.22208	0.920479	58	Arl2|Tmsb10|Park7|Chchd10|Txn1|Tspo|Twf2|Pink1|Tmsb4x|Cdk5|Kdelr2|Akt1|Rer1|Skp1|Kdelr1|Tmsb15b2|Gpaa1|Arl2bp|Os9|Rangap1|Hspa5
AXO_DENDRITIC_TRANSPORT	0.632362	0.870781	0.0277689	0.209894	0.920369	76	Uchl1|Bloc1s1|Hspb1|Caly|Sod1|Cnih2|Bloc1s5|Bloc1s2|Hsbp1|Dtnbp1|Bloc1s4
REGULATION_OF_INSULIN_SECRETION_INVOLVED_IN_CELLULAR_RESPONSE_TO_GLUCOSE_STIMULUS	0.590776	0.854966	0.0270431	0.240055	0.919921	42	H2-Eb1|Bad|Mpc2|C1qtnf12|Ndufaf2|Jagn1|Fkbp1b|Nr1d1|Pim3|Stx4a|Ano1
DIENCEPHALON_DEVELOPMENT	0.610451	0.862119	0.027106	0.225674	0.918249	53	Gbx2|Uqcrq|Pou4f1|Hes1|Nog|Wnt4|Bax|Ubb|Myc|Slc6a3|Arx
RESPONSE_TO_TEMPERATURE_STIMULUS	0.690406	0.902459	0.0300767	0.1868	0.916869	148	Pklr|Cxcl10|Hsbp1l1|Cd14|Sst|Pcsk1n|Casq1|Sod1|Calca|Gmpr|mt-Co2|Eif2b2|Hsbp1|Stac|Vgf|Nr2f6|Lxn|Igfbp7|Polr2d|Stub1|Eif2b3|Nos3|Cidea|Fos|Eif2b4|Cirbp|Metrnl|Ano1|Sumo1|Eif2b1|Pdcd6|Akt1|Adrb1|Ywhae|Ier5|Arrb2|Hmox1|Acadm|Eif2b5|Dnajc7|Bag3|Dnajb6
RESPONSE_TO_AXON_INJURY	0.631656	0.870781	0.0275958	0.211958	0.916096	71	Apod|Scarf1|Tyrobp|Cdk1|Sod1|Bax|Folr1|Tspo|Txn2|Gap43|Fkbp1b|Rtn4r
SKELETAL_MUSCLE_ORGAN_DEVELOPMENT	0.684678	0.899708	0.0295436	0.189362	0.91598	133	Atf3|Tgfb1|Igf2|Twist1|Asb2|Eln|Maff|Vgll2|Uqcc2|Casq1|Klhl40|Nupr1|Chrna1|Smyd1|Myl6|Gpx1|Vamp5|Flot1|Foxl2|Msc|Myl6b|Lemd2|Emd|Fos
MITOPHAGY	0.59137	0.854966	0.0265888	0.253405	0.915371	33	Tomm7|Phb2|Slc25a4|Cdc37|Pink1|Slc25a5|Map1lc3b|Sqstm1
STEROL_HOMEOSTASIS	0.617362	0.866056	0.0269105	0.224846	0.914879	53	Apoa2|Lamtor1|Commd9|Apoe|Fabp3|Lcat|Npc2|Tmem97|Dgat2|Raly|Nr1d1|Ephx2|Cyp7b1|Nr1h3|Cnbp|Nr1h2|Ehd1
FATTY_ACID_DERIVATIVE_BIOSYNTHETIC_PROCESS	0.590568	0.854966	0.0265585	0.251092	0.9148	34	Ggt1|Ggt5|Tecr|Hacd1|Slc25a1|Ggt7|Hmgcl|Hsd17b12|Acsf3|Acsbg1|Rpp14
PIGMENT_GRANULE_ORGANIZATION	0.592694	0.855461	0.0257827	0.265674	0.912483	26	Bloc1s1|Trappc6a|Bloc1s5|Bloc1s2|Dtnbp1|Bloc1s4
MYELOID_CELL_ACTIVATION_INVOLVED_IN_IMMUNE_RESPONSE	0.640833	0.878272	0.0270431	0.214758	0.911466	65	Ptgds|Tyrobp|Lat|Pycard|S100a13|Chga|Lgals9|Adora2b|Vamp8|Sphk2|Stx4a|Lbp|Foxf1|Itgam|Pla2g3
REGULATION_OF_TRANSPORTER_ACTIVITY	0.760455	0.944997	0.0321922	0.173308	0.909918	237	Lrrc38|Rrad|Osr1|Twist1|Ndufa4|Fxyd1|Tesc|Phb2|Park7|Fxyd6|Kcne4|Apoa2|Cox17|Casq1|Fxyd7|Pim1|Cnih2|Antkmt|Crhbp|Ctss|Fxyd2|Scn1b|Pink1|Rangrf|Gsto1|Coa8|Hpca|Gsg1l|Stac|Calm3|Shisa8|Actb|Ppif|Cbarp|Fkbp1b|Nppa|Cnksr3|Snca|Ywhah|Pparg|Fkbp1a|Sphk2|Syngr3|Sumo1|Scn4b|Tmsb4x|Cdk5|Calm2|Nr1h3|1810037I17Rik
ORGANIC_CYCLIC_COMPOUND_CATABOLIC_PROCESS	0.847644	0.984717	0.0371171	0.16309	0.909719	419	Dpys|Scarf1|Zfp36|Dctpp1|Mt3|Exosc5|Akr7a5|Lsm4|Slirp|Nudt7|Endog|Trir|Dnph1|Rnaseh2c|Hint1|Cda|Fhit|Nudt16l1|Blvrb|Lsm5|Acot7|Slfn8|Bax|Apoe|Comt|Dio3|Exosc2|Magoh|Kyat3|Pelo|Dbh|Itpa|Pym1|Nt5m|Mrpl44|Entpd2|Nudt9|Zcchc17|Smg9|Ogg1|Polr2d|Foxl2|Rnaset2a|Dera|Eif4a3|Mrto4|Rnaseh2a|Polr2g|Nbdy|Acaa1a|Fen1|Rnaseh2b|Nudt8|Cidea|Mlycd|Slc6a3|Nudt18|Ywhah|Ddx49|Exosc4|Exosc6|Moxd1|Qdpr|Nt5c|Nudt19|Cir…
RIBOSOME_BINDING	0.644604	0.881203	0.0268563	0.213083	0.908408	66	Rpsa|Sec61b|Eif6|Naa10|Eif3k|Rack1|Eif5a|Tmem147|Pym1|Mrps27|Oxa1l|Gtpbp6|Maip1|Ncln|Zc3h12a|Prmt3|Srp19|C1qbp|Sec61a1|Hspa5|Mtif3|Srp68|Dnajc2|Ola1|Sbds|Letmd1|Letm1|Eef2
RESPONSE_TO_IRON_ION	0.597913	0.857821	0.0256345	0.262294	0.908374	27	Map1lc3a|Alad|Bmp6|Fxn|Snca|Slc6a3|B2m
CELLULAR_RESPONSE_TO_OSMOTIC_STRESS	0.603891	0.861251	0.026194	0.243945	0.908264	37	Aqp5|Slc2a4|Bad|Efhd1|Tspo
NEGATIVE_REGULATION_OF_NOTCH_SIGNALING_PATHWAY	0.610034	0.862119	0.0259686	0.246633	0.906262	35	Egfl7|Rita1|Lfng|Dlx2|Akt1|Neurl1a|Dlk2|Tspan15|Bmp7|Nfkbia|Nrarp|Wwp2|Mmp14|Hey1|Tcim|Dll4|Niban2
NEGATIVE_REGULATION_OF_VIRAL_PROCESS	0.649772	0.88281	0.0265359	0.215439	0.906108	62	Isg15|Zfp36|Ppia|Banf1|Ifitm3|Bst2|Btbd17|Plscr1|Ly6e|Snx3|Ptx3
ENDOTHELIAL_CELL_PROLIFERATION	0.69797	0.907386	0.0285996	0.18975	0.905741	121	Mdk|Wnt2|Lrg1|Cyba|Pgf|Igf2|Tnfsf12|Egfl7|Cnmd|Mydgf|Fgf18|Apoe|Prok2|Emc10|Atoh8|Bmp6|Vegfb
NEGATIVE_REGULATION_OF_CYTOKINE_PRODUCTION	0.750294	0.942538	0.0296581	0.178828	0.905514	179	Wnt11|Apod|Zfp36|H2-Eb1|Tyrobp|Tgfb1|Twist1|Nfkbil1|Banf1|Laptm5|Apoa2|Ddit3|Bst2|Pycard|Cuedc2|Lgals9|Ppp1r11|Inpp5d|Tspo|Cd83|Gstp1|Slc2a10|Epha2|Cidea|Foxj1|Cactin|Chid1|Lbp|Cptp|Tmsb4x|Rps6ka4|Mul1|Relb|H2-M3|Inha|Gas6|Inhbb|Ndrg2|Laptm4b|Tusc2|Gstp2|Klf2|Map2k5|Arrb2|Hmox1|Selenos
REGULATION_OF_CELLULAR_AMINE_METABOLIC_PROCESS	0.605368	0.861645	0.0254258	0.261202	0.904593	27	Park7|Nnmt|Npy|Slc6a3|Aldh2|Itgam|Bckdk
PHOSPHATIDYLGLYCEROL_METABOLIC_PROCESS	0.609824	0.862119	0.0255297	0.257071	0.903742	29	Phb2|Pla2g5|Ptpmt1|Stoml2|Pgs1|Pla2g3|Lpcat4|Dnajc19|Tamm41|Pla2g15|Hadha|Crls1
POSITIVE_REGULATION_OF_RELEASE_OF_SEQUESTERED_CALCIUM_ION_INTO_CYTOSOL	0.607054	0.862119	0.025488	0.25841	0.902007	28	Cxcl10|Casq1|Bax|Gsto1|Calm3|Thy1|Snca|Capn3|Calm2
SKELETAL_MUSCLE_CELL_DIFFERENTIATION	0.623517	0.87036	0.0263119	0.228202	0.901772	47	Atf3|Asb2|Maff|Uqcc2|Klhl40|Nupr1|Smyd1|Lemd2|Emd|Fos
RESPONSE_TO_FATTY_ACID	0.63483	0.873142	0.0261574	0.229233	0.898369	46	Akr1c18|Id3|Bad|Hes1|Alad|Ccn2|Dgat2|Ppp5c|Cdk4
RESPONSE_TO_CHEMOKINE	0.635374	0.8732	0.0261427	0.229075	0.897747	46	Ccl6|Cxcl10|Cib1|Ccl7|Rnf113a1|Ccl17|Dusp1|Ccl9|Ccl25|Cxcl1
T_CELL_PROLIFERATION	0.732538	0.932012	0.0280965	0.186265	0.897388	129	Card11|H2-Eb1|Psmb10|Igf2|Igfbp2|Hes1|Cebpb|Wnt4|Pycard|Cd1d1|Coro1a|Bax|Lgals9|Rps3|Prdx2|Ebi3|Prkcq|Fkbp1b|Dhps|Selenok|Armc5|Foxj1
PROTEIN_DNA_COMPLEX_SUBUNIT_ORGANIZATION	0.775228	0.952843	0.0292337	0.177144	0.897101	181	H4c8|Cenps|H3c15|Znhit1|Taf10|H2bc4|Pih1d1|Grwd1|Mcrs1|H1f10|Cenpv|Hnf1b|Cenpa|Tfpt|Brf2|Cenpx|Rpl23|Taf11|Myc|Smarcb1|Hmga1|Cenpp|H2ac25|H1f2|Taf1c|Ruvbl2|Ino80e|Chrac1|Hmgb2|Cenpw|Vps72|Gtf2h5|Cdc45|Gmnn|Taf13|Gtf2a2|Set|Dmap1|Ino80b|Smarcd3|Macroh2a2|Mis18a|H2ax|Macroh2a1|Paf1|Anp32b|Nap1l4|Gtf2b|H2bc21|H2bc6|Nap1l5
REGULATION_OF_STEROID_BIOSYNTHETIC_PROCESS	0.647301	0.881423	0.025947	0.222547	0.896933	51	Akr1c18|Wnt4|Sod1|Apoe|Tspo|Bmp6|Igfbp7|Armc5|Nr1d1|Por
PLASMA_LIPOPROTEIN_PARTICLE_CLEARANCE	0.615499	0.865032	0.0250318	0.263692	0.895518	25	Apoa2|Cnpy2|Apoe|Dgat2|Lrpap1|Anxa2|Ehd1|Hmox1|Lipg|Apoc1
NUCLEOSIDE_BISPHOSPHATE_BIOSYNTHETIC_PROCESS	0.667039	0.892279	0.0257614	0.216658	0.894847	57	Acot7|Mpc2|Tecr|Dcakd|Ppcs|Hacd1|Slc25a1|Snca|Mlycd|Slc35b2|Pdhb|Hsd17b12|Acsf3|Acsbg1|Rpp14|Coasy
INTEGRAL_COMPONENT_OF_SYNAPTIC_VESICLE_MEMBRANE	0.617473	0.866056	0.0249784	0.263271	0.894085	25	Slc32a1|Slc30a3|Tmem163|Stx1a|Syp
EXTRACELLULAR_MATRIX_BINDING	0.650576	0.883155	0.0258753	0.224669	0.893967	49	Rpsa|Eln|Ccn1|Vtn|Lgals1
MONOAMINE_TRANSPORT	0.672978	0.895027	0.0260626	0.211247	0.893922	64	Park7|Hrh3|Adra2c|Chga|Cartpt|Syt5|Ly6e|Pink1|Dtnbp1|Actb|Rab3a|Stx1a|Snca|Slc6a3|Syt3|Syt15
ANTIGEN_PROCESSING_AND_PRESENTATION_OF_EXOGENOUS_ANTIGEN	0.629253	0.870781	0.0251393	0.249711	0.892764	31	H2-Eb1|Cd1d1|Ctss|Ctsd|B2m|Psme1|Lgmn|H2-M3|H2-DMa
ANION_HOMEOSTASIS	0.620928	0.869055	0.0248856	0.26268	0.892079	25	Slc34a1|Cyb561d2|Ckb|Sfrp4
LIPOPOLYSACCHARIDE_MEDIATED_SIGNALING_PATHWAY	0.645916	0.881423	0.0254811	0.230888	0.891993	43	Cd14|Tgfb1|Mif|Nfkbil1|Prdx2|Bmp6|Trib1|Nos3|Cactin|Lbp|Akt1|Mapk3|Ccl2|Nfkbia|Cx3cl1
POSITIVE_CHEMOTAXIS	0.649227	0.88281	0.0257119	0.228752	0.891693	45	Ccl6|Cxcl10|Pgf|Mif|Coro1a|Vegfb|Ccl9|Hmgb2|Pdgfb
PROTEIN_PALMITOYLATION	0.631367	0.870781	0.0249651	0.251211	0.89159	30	Hhat|Zdhhc4|Zdhhc12|Selenok|Hhatl|Golga7b|Zdhhc7|Zdhhc14|Golga7|Porcn|Zdhhc3|Zdhhc8|Zdhhc24|Zdhhc18|Zdhhc1
RESPONSE_TO_ENDOPLASMIC_RETICULUM_STRESS	0.807709	0.967082	0.03056	0.169498	0.890734	235	Atf3|Sec61b|Serp2|Cebpb|Park7|Ufc1|Fbxo6|Fbxo2|Ddit3|Nupr1|Rack1|Bax|Sdf2l1|Tmub1|Ddrgk1|Rcn3|Pigbos1|Sgta|Ubxn6|Flot1|Erp29|Ubxn1|Creb3|Clu|Ppp1r15a|Stub1|Selenok|Rnf5|Fbxo44|Atf6b|Cops5|Dnajb2|Ube2g2|Aup1|Nhlrc1|Jun|Tmem259|Nr1h3|Ube2j2|Ubxn8|Get4|Tmbim6|Cdk5rap3|Faf1|Bcl2l1|Nr1h2|Bcap31|Grina|Txndc12|Selenos|Manf|Edem2|Eif2b5|Rhbdd2|Tor1a|Ppp2cb|Tmub2|Jkamp|Ficd|Anks4b|Bok|Os9|Prkn|Gorasp2|Uba…
NEGATIVE_REGULATION_OF_INTRACELLULAR_TRANSPORT	0.657433	0.886693	0.0256978	0.223748	0.890302	49	Apod|Cryab|Park7|Txn1|Cnih2|Pkig|Cabp1|Snx3|Sumo1|Ube2g2|Cdk5
POSITIVE_REGULATION_OF_INTERLEUKIN_8_PRODUCTION	0.644028	0.881203	0.0251595	0.23722	0.889996	38	Cd14|Park7|Apoa2|Ddit3|Pycard|Lgals9|Il17d|Zfp580|Lbp|Lamtor5
POSITIVE_REGULATION_OF_BLOOD_PRESSURE	0.625617	0.870781	0.0247606	0.261827	0.889184	25	Tac2|Cyba|Cartpt|Tbxa2r|Adra1b|Adh5|Id2|Adrb1
POSITIVE_REGULATION_OF_FATTY_ACID_METABOLIC_PROCESS	0.62997	0.870781	0.0247606	0.256684	0.888946	27	Twist1|Mtln|Mlycd|Pparg|Mid1ip1|Pla2g3|Nr1h3|Akt2|Nr1h2
POSITIVE_REGULATION_OF_CALCIUM_ION_TRANSPORT_INTO_CYTOSOL	0.647671	0.881423	0.0250653	0.236593	0.887642	38	Cxcl10|Ramp3|Casq1|Bax|Gsto1|Calm3|Thy1|Snca|Capn3
NEURAL_NUCLEUS_DEVELOPMENT	0.677942	0.896617	0.0255019	0.215765	0.886692	56	Cox6b1|Ckb|S100a1|Dynll1|Calm3|Ndufs3|Actb|Atp5pb|Ywhah|Cdk5r2|Arx|Ywhaq|Syngr3|Ascl1|Calm2|Ndrg2|Ywhae|Fgf9|Rhoa|Hspa5|Sirt2
ARP2_3_COMPLEX_MEDIATED_ACTIN_NUCLEATION	0.644467	0.881203	0.0250787	0.243303	0.886422	34	Arpc1b|Arpc3|Brk1|Arpc4|Arpc1a|Arpc5l|Arf1|Arpc5|Pick1|Arpc2|Coro1b
NEGATIVE_REGULATION_OF_PROTEIN_SECRETION	0.665661	0.891984	0.025488	0.22267	0.886013	49	Chga|Apoe|Ndufaf2|Psmd9|Erp29|Jagn1|Fkbp1b|Pim3|Hadh|Nr1h3|Sergef|Inhbb|Vsnl1|Dph3|Kcnj11|Prkn|Adra2a
NEGATIVE_REGULATION_OF_GROWTH	0.823649	0.97376	0.0286173	0.172397	0.885667	199	Wnt11|Tgfb1|Mt1|Mt2|Mt3|Cdkn2a|Sfrp2|Nme6|Ndufa13|Cryab|Wfdc1|Nog|Gdf15|Cdkn2c|Cda|Bst2|Ccdc85b|Rack1|Ostn|Rbp4|Fxn|Ndufs3|Sema3b|Eno1|Cdkn2d|Gpc3|Rtn4r|Sipa1
REGULATION_OF_LEUKOCYTE_MIGRATION	0.762362	0.946015	0.0276286	0.18163	0.885339	138	Apod|Cxcl10|Mdk|Pgf|Mif|Ddt|Ccl27a|Pycard|Ccl7|Lgals9|Fut7|Plvap|Vegfb|Gpsm3|Creb3|Thy1|Selenok|Dusp1|Zfp580|Emilin1|Rhog|Nbl1|Ccl25|Tnfaip6|Rarres2|Lbp|Akt1|Ptn|Lgmn|Mapk3|Gas6
REGULATION_OF_P38MAPK_CASCADE	0.650831	0.883155	0.0249452	0.239591	0.885287	36	Gadd45g|Gadd45b|Gadd45a|Lgals9|Emc10|Prmt1|Sphk1|Dusp1
NEGATIVE_REGULATION_OF_ION_TRANSMEMBRANE_TRANSPORTER_ACTIVITY	0.66575	0.891984	0.0255227	0.221017	0.885095	50	Rrad|Osr1|Kcne4|Gsto1|Calm3|Cbarp|Fkbp1b|Fkbp1a|Sumo1|Calm2|1810037I17Rik
SULFUR_AMINO_ACID_METABOLIC_PROCESS	0.634317	0.872782	0.0247541	0.253543	0.885016	28	Tst|Mpst|Ggt1|Apip|Msra|Enoph1|Mtap|Blmh|Gnmt|Csad|Cth
REGULATION_OF_ANTIGEN_RECEPTOR_MEDIATED_SIGNALING_PATHWAY	0.657867	0.886934	0.0252137	0.228042	0.884848	44	Kcnn4|Card11|Phpt1|Laptm5|Rps3|Nectin2|Thy1|Cmtm3
REGULATION_OF_STEROID_METABOLIC_PROCESS	0.709182	0.915643	0.0256626	0.204113	0.883915	72	Akr1c18|Apoa2|Wnt4|Sod1|Lamtor1|Apoe|Tspo|Bmp6|Igfbp7|Stub1|Dgat2|Armc5|Nr1d1|Ephx2|Por
INSULIN_SECRETION	0.777858	0.953672	0.0275713	0.180503	0.882447	142	H2-Eb1|Cplx3|Hnf1a|Bad|Park7|Mafa|Uqcc2|Mc4r|Chga|Mpc2|C1qtnf12|Rbp4|Cartpt|Hnf1b|Ndufaf2|Psmd9|Vgf|Jagn1|Fkbp1b|Adcyap1|Stx1a|Nnat|Eipr1|Cplx1|Nr1d1|Pim3|Stx4a|Ano1|Hadh|Capn10|Inhbb|Gck|Ptprn|Pick1|Vsnl1|Trh|Kcnj11|Gpr27|Pfkm
REGULATION_OF_PROTEIN_TARGETING	0.718676	0.922032	0.0254534	0.202671	0.880853	73	Fis1|Hras|Tomm7|Ubl5|Cib1|Pdcd5|Pink1|Hpca|Hax1|Cdk5|Itgam|Ube2j2|Mief2|Akt2|Ube2l3|Sae1|Parl|Bag3|Prkn|Prnp|Dmtn
REGULATION_OF_CELLULAR_KETONE_METABOLIC_PROCESS	0.740188	0.936548	0.0265359	0.191985	0.880625	98	Akr1c18|Twist1|Park7|Eif6|Mtln|Tysnd1|Wnt4|Fabp5|Fabp3|Bmp6|Snca|Mlycd|Pparg|Dgat2|Mid1ip1|Nr1d1|Pla2g3|Akt1|Bckdk|Sirt5|Nr1h3|Akt2
COMPLEMENT_ACTIVATION	0.656751	0.88646	0.0244505	0.244382	0.88033	32	C1qc|C1qa|Krt1|Phb2
MYELOID_LEUKOCYTE_CYTOKINE_PRODUCTION	0.652547	0.88353	0.0244186	0.24802	0.880262	30	Tgfb1|Mif|Laptm5|Cuedc2
ENDOSOME_MEMBRANE	0.945927	1	0.0365737	0.156101	0.879521	464	Cd14|H2-Eb1|Marchf3|Irf7|Psenen|Plekhf1|Rps27a|Uba52|Ap2s1|Stx8|Lamtor4|Lamtor2|Ifitm3|Abhd17a|Fcgrt|Steap1|Cd63|Vps28|Lamtor1|Cd1d1|Rab13|Steap3|Rhov|Atp6v0c|Snf8|Slc30a3|Syt5|Clta|Dio3|Tmem9|Stoml1|Ubb|Atp6v0b|Ubc|Chmp6|Dtnbp1|Stard3|Ubxn6|Tmem163|Sphk1|Lamp5|Vamp8|Wdr83|Chmp2a|Snx3|Vps25|Vps37b|Ap5s1|Vti1b|Rhod|Scamp3|Scamp4|Pld3|Ap2m1|Atp6v0d1|Chmp4b|Cd68|Chmp1a|Vps37d|Praf2|Mvb12a|Stard3nl|C…
REGULATION_OF_LIPID_BIOSYNTHETIC_PROCESS	0.772903	0.952007	0.0271534	0.182454	0.87903	129	Akr1c18|Ccn1|Eif6|Wnt4|Sod1|Fabp5|Apoe|Fabp3|Thrsp|Tspo|Bmp6|Sirt3|Sphk1|Igfbp7|Dgat2|Armc5|Mid1ip1|Nr1d1|Sphk2|Ormdl3|Por|Pdgfb|Pla2g3|Akt1|Nr1h3|Sec14l2|Pdgfa|Cdk4|Ctdnep1
SCF_UBIQUITIN_LIGASE_COMPLEX	0.711206	0.916874	0.0249452	0.210522	0.877534	60	Fbxo6|Fbxo2|Spsb4|Fbxo9|Fbxw4|Fbxl15|Dmac2|Fbxo44|Rbx1|Skp1|Amn1|Spsb3|Fbxo31|Cks2|Fbxo7|Fbxl8|Fbxl6|Fbxw5|Cks1b|Prkn|Fbxo25
AUTOPHAGOSOME_MATURATION	0.698351	0.907386	0.0250051	0.213388	0.876922	56	Map1lc3a|Chmp6|Vamp8|Chmp2a|Vti1b|Chmp4b|Chmp1a|Rubcnl|Map1lc3b|Irgm1|Phf23|Atg5|Vcp|Vmp1|Mcoln1|Chmp7|Tsg101|Chmp3|Vipas39|Becn1|Chmp5|Snapin|Calm1|Atg12|Tmem39a
POSITIVE_REGULATION_OF_CELLULAR_AMIDE_METABOLIC_PROCESS	0.789397	0.958022	0.0273767	0.179692	0.876756	141	Ccn1|Mpv17l2|Coa3|Uqcc2|Eif6|Rpl26|Rps27l|Rps9|Eif5a|Larp6|Pink1|Pym1|Sirt3|Eif3d|Clu|Ppp1r15a|Polr2d|Eif4a3|Polr2g|Mrps27|Cirbp|Upf3a|Pkm|Vim|Sphk2|Rpusd4|Ngrn|Rps4x|Mettl5|Mif4gd|Cnbp|Rcc1l|Habp4|Rela|Nsun5|Rpusd3|Ybx3|Eif2b5|Tarbp2|Ybx1|C1qbp|Lrrtm3
NEGATIVE_REGULATION_OF_MAP_KINASE_ACTIVITY	0.677184	0.895955	0.0249186	0.221773	0.876367	47	Sfrp2|Uchl1|Apoe|Nppa|Gstp1|Dusp1|Spry1|Pparg|Smpd1|Mapk8ip1|Rgs2|Cdk5rap3|Gstp2|Bmp7
PROTEIN_EXIT_FROM_ENDOPLASMIC_RETICULUM	0.676735	0.895955	0.0250787	0.223583	0.876225	46	Sec61b|Rangrf|Ube2g2|Aup1|Tmed9|Bcap31|Sec13|Selenos|Edem2|Sar1b|Os9|Ubac2|Ufd1|Cd81|Derl1|Vcp|Tmem129|Surf4|Insig1|Preb|H13|Sar1a
MACROPHAGE_MIGRATION	0.664856	0.891984	0.0245273	0.23809	0.87487	35	Mdk|Mif|Ddt|Emilin1|Rarres2|Mapk3|Ccl2|Hc|P2rx4|Cx3cl1|Cd81|Cd9|Nup85|Trem2|Mmp14|C3ar1|Trpv4
NEGATIVE_REGULATION_OF_EXTRINSIC_APOPTOTIC_SIGNALING_PATHWAY_VIA_DEATH_DOMAIN_RECEPTORS	0.647335	0.881423	0.0241978	0.257492	0.87446	25	Sfrp2|Park7|Gpx1|Nos3|Hmgb2|Itprip|Pea15a|Bcl2l1|Hmox1|Faim|Faim2
POSITIVE_REGULATION_OF_LEUKOCYTE_MIGRATION	0.750388	0.942538	0.0255367	0.192699	0.873207	90	Cxcl10|Mdk|Pgf|Ccl27a|Pycard|Ccl7|Lgals9|Fut7|Plvap|Vegfb|Gpsm3|Creb3|Thy1|Selenok|Zfp580|Rarres2|Lbp|Ptn|Lgmn|Mapk3|Gas6
ALPHA_AMINO_ACID_METABOLIC_PROCESS	0.814994	0.969586	0.0272885	0.176651	0.872967	154	Tst|Sdsl|Gcat|Park7|Mpst|Pcbd2|Phgdh|Got1l1|Ggt1|Hsd17b10|Kyat3|Apip|Ddah2|Th|Azin2|Crym|Msra|Nos3|Auh|Odc1|Qdpr|Mthfs|Gcsh|Pycr2|Adhfe1|Bcat2|Slc25a13|Got2|Nat8l|Hmgcl|Thnsl2|Got1|Sephs2|Aldh4a1|Thap4|Gpt|Enoph1|Mtap|Blmh|Psph|Gnmt|Bloc1s6|Pcbd1|Kyat1|Sardh|Psat1|Acat1|Csad|Nit2|Atf4|Gstz1|Shmt1|Cth|Oat|Ilvbl
KINASE_REGULATOR_ACTIVITY	0.859848	0.989637	0.0284764	0.168786	0.871939	211	Wnt11|Socs3|Cxcl10|Mt3|Igf2|Cdkn2a|Rplp1|Tesc|Hspb1|Cdkn2c|Cib1|Alkal2|Sfn|Map2k2|Rack1|Pkig|Cdc37|Prkrip1|Csnk2b|Camk2n2|Calm3|Mob2|Cdkn2d|Ankrd54|Ccnq|Gstp1|Trib1|Snca|Wars1|Mnat1|Cdk5r2|Pik3r6|Itprip|Cckbr|Lamtor3|Stk11|Calm2|Mapk8ip1|Cdk4|Socs1|Gas6|Tab1|Hexim1|Prkar1b|Faf1|Ccno|Dus2|Prkag1|Irgm1|Ywhag|Cks2|Mob3a|Gstp2|Macroh2a1
PROGRAMMED_NECROTIC_CELL_DEATH	0.674473	0.895093	0.0243931	0.232332	0.871658	38	Alkbh7|Nupr1|Bax|Slc25a4|Fzd9|Adprs|Ppif|Fas|Rbck1|Ybx3|Bok|Pgam5|Itpk1
STRIATED_MUSCLE_CELL_APOPTOTIC_PROCESS	0.665058	0.891984	0.0242228	0.243523	0.870641	31	Mdk|Sfrp2|Nol3|Nupr1
REGULATION_OF_DNA_DAMAGE_RESPONSE_SIGNAL_TRANSDUCTION_BY_P53_CLASS_MEDIATOR	0.674166	0.895027	0.0242982	0.236876	0.870408	35	Twist1|Mif|Rpl26|Eef1e1|Psmd10|Smyd2|Yju2
LIPID_MODIFICATION	0.834575	0.979351	0.027744	0.17181	0.869977	179	Apod|Etfb|Twist1|Apoa2|Mtln|Acot8|Tysnd1|Lamtor1|Apoe|Fabp3|Hsd17b10|Inpp5d|Cygb|Samd1|Sphk1|Lcat|Acaa2|Acaa1a|Mcat|Mlycd|Auh|Dgat2|Plpp4|Echs1|Ech1|Ephx2|Ehhadh|Sphk2|Por|Plppr2|Hadhb|Amacr|Adh5|Hadh|Akt1|B4galnt1|Acox2|Akt2|Eci1|Etfa|Acadm|Plpp1|Acat3|Hadha|Pex2|Plppr3|Bdh2|Pip4p1|Etfbkmt|Lpcat3|Decr2|Acadvl|Apoc1|Pla2g7|Decr1|Hacl1|Acads|Cpt2|Porcn|Acat1|Agt
AMINO_SUGAR_METABOLIC_PROCESS	0.675976	0.89572	0.0242542	0.236645	0.869562	35	Chst7|Uap1l1|Nagk|Amdhd2|Chia1|Cmas|Fn3k|Nanp|Chst1|Npl|Dpagt1|Mgat1|Aldh1a7|Chst2
P38MAPK_CASCADE	0.698231	0.907386	0.0245594	0.221135	0.866633	46	Zfp36|Gadd45g|Gadd45b|Gadd45a|Lgals9|Emc10|Prmt1|Sphk1|Dusp1
REGULATION_OF_VOLTAGE_GATED_CALCIUM_CHANNEL_ACTIVITY	0.681039	0.898605	0.0237194	0.243584	0.864519	30	Rrad|Hpca|Stac|Calm3|Cbarp|Nppa|Cdk5|Cacnb3|Gnb5|Sri|Kcne2|Nipsnap2|Oprl1|Gem|Calm1|Crhr1|Drd2|Gpr35
PROTEIN_DNA_COMPLEX_ASSEMBLY	0.814077	0.969586	0.0264758	0.178636	0.8641	133	H4c8|Cenps|H3c15|Taf10|H2bc4|Pih1d1|Grwd1|H1f10|Cenpv|Hnf1b|Cenpa|Brf2|Cenpx|Taf11|Smarcb1|Cenpp|H1f2|Taf1c|Chrac1|Hmgb2|Cenpw|Gtf2h5|Cdc45|Gmnn|Taf13|Gtf2a2|Set|Macroh2a2|Mis18a|H2ax|Macroh2a1|Anp32b|Nap1l4|Gtf2b|H2bc21|H2bc6|Nap1l5|H1f0|Cenpt|Thra|Cenpo|Taf12|Pole3|H3f3a|H3f3b|Ubtf|Daxx
REGULATION_OF_RUFFLE_ASSEMBLY	0.671586	0.894434	0.023816	0.247487	0.863876	28	Hras|Pfn1|Carmil2|Rhog|Evl|P2rx4|Arhgap24|Sh3yl1|Rcc2|Pfn2
NEGATIVE_REGULATION_OF_RESPONSE_TO_DNA_DAMAGE_STIMULUS	0.770375	0.950715	0.0244059	0.196408	0.861233	76	Twist1|Sfrp2|Mif|Triap1|Nudt16l1|Rps3|Tpt1|Psmd10|Otub1|Clu|Ogg1|Ercc1|Cdkn2d|Yju2
NEGATIVE_REGULATION_OF_DEFENSE_RESPONSE	0.851064	0.986216	0.0268563	0.172335	0.860314	164	Socs3|Isg15|Pbk|Zfp36|H2-Eb1|Mdk|Mvk|Rps19|Wfdc1|Krt1|Banf1|Psmb4|Sod1|Apoe|Lgals9|C1qtnf12|Gpx1|Npy|Lyar|Gstp1|Pparg|Cactin|Nr1d1|Tnfaip6|Metrnl|Psma1|Smpdl3b|Foxf1|Nr1h3|Adora2a|Fndc4|Mul1|H2-M3|Nr1h2|Gstp2|Arrb2|Selenos|Tarbp2|Macir|Grn|C1qbp|Otulin|Sharpin|Cx3cl1|Atg5
INTERLEUKIN_2_PRODUCTION	0.691051	0.902623	0.023944	0.231017	0.860132	37	Card11|Zfp36|Laptm5|Rps3|Prkcq|Cd83|Stoml2
PLATELET_ALPHA_GRANULE_LUMEN	0.720451	0.923335	0.0242103	0.214516	0.85906	50	Tgfb1|Igf2|Fermt3|Vegfb|Tex264|Aldoa|Clu|Vti1b|Apool|Pcyox1l|Islr|Pdgfb|Tmsb4x|Pdgfa|Gas6
REGULATION_OF_BINDING	0.931651	1	0.0310933	0.157982	0.858009	318	Tgfb1|Twist1|Zfp593|Vtn|Pou4f1|Ldoc1|Mfng|Hes1|Rpl11|Nme1|Edf1|Ngf|Park7|Taf10|Nog|Ddit3|Id1|Bambi|Hopx|Txn1|Rack1|Bax|Apoe|Dhrs7b|Aurka|Ddrgk1|Pin1|Tle5|Larp6|Csnk2b|Dtnbp1|S100a10|Calm3|Flot1|Eif3d|Actb|Stmn1|Ppp1ca|Stub1|Eif4a3|Myc|Ccl9|Camk1|Pparg|Msx2|Lrpap1|Hmgb2|Lfng|Fkbp1a|Gtf2f1|B2m|Sumo1|Dnajb2|Pdgfb|Acd|Tmsb4x|Cdk5|Lamtor5|Gmnn|Calm2|Jun|Akt1|1810037I17Rik|Pex14|Ctnnbip1|Prmt7|Mapk3|Tm…
POSITIVE_REGULATION_OF_LEUKOCYTE_PROLIFERATION	0.794822	0.959582	0.0252885	0.187113	0.856764	97	Card11|Igf2|Igfbp2|Mif|Hes1|Bst2|Pycard|Cd1d1|Coro1a|Lgals9|Rps3|Ebi3|Prkcq|Cd40|Dhps|Selenok
IRON_ION_BINDING	0.791628	0.95939	0.0246434	0.188733	0.855232	90	Fth1|Dohh|P4htm|Alkbh2|Ftl1|Cyp11a1|Ogfod2|Egln2|Fxn|Cygb|Isca2|Th|Rrm2|Snca|Ogfod3|Ch25h|Tph2|Riox1|Iscu|Nfu1|Cyp7b1|Ethe1|Cyp26a1|Ppef1|Cyp26b1|Cyp46a1|Aco2|Msmo1|Fdx1|Plod1|Dnajc24|Agmo
POSITIVE_REGULATION_OF_INSULIN_SECRETION	0.738457	0.935039	0.0239012	0.210083	0.854808	53	H2-Eb1|Bad|Mpc2|C1qtnf12|Rbp4|Psmd9|Nnat|Stx4a|Ano1|Capn10|Gck|Vsnl1|Trh|Gpr27|Pfkm|C2cd2l|Sri|Pck2|Aacs
PROTEIN_QUALITY_CONTROL_FOR_MISFOLDED_OR_INCOMPLETELY_SYNTHESIZED_PROTEINS	0.690109	0.902459	0.0232704	0.246824	0.854799	27	Clpp|Sdf2l1|Stub1|Rnf5|Rnf126|Aup1|Tor1a|Oma1|Ufd1|Derl1|Vcp
REGULATION_OF_CHROMOSOME_SEPARATION	0.752725	0.942538	0.0241915	0.201936	0.854519	64	Ube2c|Anapc11|Ndc80|Trip13|Plscr1|Mad2l1bp|Lcmt1|Pttg1|Tacc3|Psmg2|Dusp1
REGULATION_OF_PROTEIN_STABILITY	0.929564	1	0.0294112	0.159227	0.85353	277	Dpm3|Tyrobp|Mt3|Cryab|Tesc|Tomm7|Rpl11|Phb2|Park7|Ndc80|Rps7|Pfn1|Apoa2|Hypk|Dad1|Tspan1|Pycard|Pim1|Dnlz|Aurka|Ddrgk1|Bag1|Pin1|Zswim7|Cdc37|Ppib|Glmp|Isoc2a|Pink1|Coa8|Gipc1|Flot1|Nop53|Lmna|Rpl23|Clu|Stub1|Dpm2|Rnf5|Snca|Crtap|Serf1|Capn3|Nr1d1|Tmem88|Sumo1|Pex6|Cct3|Tbrg1|D7Ertd443e|Bag5
SYNAPTIC_VESICLE_LOCALIZATION	0.737569	0.934935	0.0239073	0.211158	0.853495	52	Slc2a4|Bloc1s1|Cnih2|Bloc1s5|Bloc1s2|Pink1|Dtnbp1|Bloc1s4|Rab3a|Snca|Cdk5|Borcs5|Syndig1|Tor1a|Prkn|Tmem230|Bloc1s6
ENDOPLASMIC_RETICULUM_UNFOLDED_PROTEIN_RESPONSE	0.770525	0.950715	0.0239931	0.198101	0.85288	69	Atf3|Serp2|Ddit3|Rack1|Bax|Ddrgk1|Pigbos1|Creb3|Ppp1r15a|Stub1|Atf6b|Cops5|Cdk5rap3|Selenos|Rhbdd2|Ficd|Bok|Os9|Hspa5|Derl1|Bak1|Vcp|Creb3l3|Tmed2|Wfs1|Atf4|Cth|Nck2|Xbp1
STRIATED_MUSCLE_ADAPTATION	0.712617	0.917013	0.0234574	0.230761	0.852659	36	Tnnt1|Tnni1|Lmna|Nppa|Pparg
MEMBRANE_FUSION	0.837433	0.981092	0.0260409	0.176567	0.852518	132	Cplx3|Stx8|Pla2g5|Use1|Rab13|Coro1a|Lyzl4|Folr1|Nectin2|Nsfl1c|Sphk1|Vamp8|Rab3a|Vti1b|Napa|Stx1a|Snca|Bet1l|Rubcnl|Ch25h|Cplx1|Snap47|Stx18|Stx4a|Bnip1
REGULATION_OF_OSTEOBLAST_DIFFERENTIATION	0.82616	0.97474	0.0252817	0.181266	0.851112	112	Id3|Twist1|Sfrp2|Ccn1|Cited1|Ucma|Cebpb|Cebpd|Nog|Wnt4|Bambi|Nppc|Ostn|Jund|Bmp6|Esrra|Atraid|Gdf10|Pparg|Msx2|Riox1|Tnfaip6|Fgf23|Clic1
POSITIVE_REGULATION_OF_LIPID_METABOLIC_PROCESS	0.830618	0.975794	0.0253501	0.180844	0.850088	113	Tgfb1|Twist1|Ccn1|Apoa2|Mtln|Wnt4|Apoe|Fabp3|Bmp6|Sirt3|Mlycd|Stoml2|Pparg|Dgat2|Mid1ip1|Nr1d1|Sphk2|Por|Eef1a2|Pdgfb|Pla2g3|Akt1|Nr1h3|Akt2|Ctdnep1
NUCLEAR_MEMBRANE_ORGANIZATION	0.713125	0.917017	0.0235937	0.225016	0.849615	39	Banf1|Chmp6|Nsfl1c|Chmp2a|Emd|Chmp4b|Chmp1a|Rcc1|Ctdnep1|Tor1a|Ube2i|Vps4a|Sirt2|Chmp7|Dctn1|Nek6|Chmp3|Chmp5|Ndel1|Plk1
DOPAMINE_SECRETION	0.711044	0.916874	0.0230234	0.238891	0.847865	30	Syt5|Pink1|Dtnbp1|Rab3a|Snca|Syt3|Syt15
PHOSPHOLIPID_CATABOLIC_PROCESS	0.722149	0.924511	0.023552	0.223215	0.847503	40	Apoa2|Pla2g5|Prdx6|Abhd16a|Smpdl3b|Abhd12|Gde1|Smpd1|Pla2g15|Smpd2|Lipg|Apoc1|Pla2g7
CELLULAR_RESPONSE_TO_HYDROGEN_PEROXIDE	0.79581	0.959775	0.0237435	0.193584	0.846664	75	Cdk1|Map1lc3a|Park7|Pax2|Endog|Txn1|Rack1|Rps3|Pink1|Fxn|Sphk1|Ppif|Zfp580|Rhob|Pcna|Sigmar1|Apex1|Gpr37l1|Rela|Klf2
NF_KAPPAB_BINDING	0.70806	0.915555	0.0230747	0.240735	0.846314	29	Cdkn2a|Brms1|Psma6|Commd7|Cdk5rap3|Faf1|Apex1|Rela|Commd6|Nfkbia|Anxa4|Hdac3|Hdac1|Rnf25
POSITIVE_REGULATION_OF_LIPID_BIOSYNTHETIC_PROCESS	0.773947	0.952572	0.0234928	0.201938	0.846018	61	Ccn1|Wnt4|Apoe|Fabp3|Bmp6|Sirt3|Dgat2|Mid1ip1|Nr1d1|Sphk2|Por|Pla2g3|Akt1|Nr1h3|Ctdnep1|Nr1h2
REGULATION_OF_FATTY_ACID_METABOLIC_PROCESS	0.778705	0.954242	0.0236893	0.198287	0.845331	66	Twist1|Eif6|Mtln|Tysnd1|Fabp5|Fabp3|Snca|Mlycd|Pparg|Dgat2|Mid1ip1|Pla2g3|Akt1|Nr1h3|Akt2|Nr1h2
COPII_COATED_ER_TO_GOLGI_TRANSPORT_VESICLE	0.801083	0.963311	0.0239563	0.191415	0.845252	79	H2-Eb1|Tmed1|Cnih2|Tmed3|Yif1b|Folr1|Ergic3|Pef1|Vti1b|Yif1a|B2m|Pdcd6|H2-M3|Ier3ip1|Cnih1|Tmed9|Cd59b|Sec13|Ctsz|Mcfd2
RESPONSE_TO_HYDROGEN_PEROXIDE	0.83022	0.975794	0.0250653	0.180564	0.844433	109	Cdk1|Cryab|Map1lc3a|Bad|Park7|Pax2|Endog|Sod1|Txn1|Rack1|Rps3|Gpx1|Pink1|Fxn|Sphk1|Ppif|Fkbp1b|Zfp580|Rhob|Prdx3|Pcna|Sigmar1|mt-Nd6|Apex1|Gpr37l1|Rela|Klf2|Hmox1
POSITIVE_REGULATION_OF_EPITHELIAL_CELL_APOPTOTIC_PROCESS	0.699408	0.907898	0.0229441	0.24849	0.843889	25	Akr1c18|Bad|Sfrp4|Cd40|Capn10|H2-M3|Ccl2|Arrb2
NEGATIVE_REGULATION_OF_MAPK_CASCADE	0.858204	0.98933	0.025488	0.174721	0.843843	131	Atf3|Pbk|Tbc1d10c|Sfrp2|Ppia|Uchl1|Mecom|Pebp1|Apoe|Pin1|Pink1|Psmd10|Nppa|Dusp26|Cnksr3|Myc|Gstp1|Dusp1|Lemd2|Spry1|Emilin1|Pparg|Ppp2r1a|Vrk3|Smpd1|Mapk8ip1|Rgs2|Cdk5rap3|Ndrg2|Igbp1
NEGATIVE_REGULATION_OF_PROTEIN_KINASE_B_SIGNALING	0.726636	0.928128	0.0231434	0.22836	0.84379	36	Ddit3|Cib1|Cavin3|Rack1|Nop53|Lemd2|Epha2|Pdcd6|Phlda3|Mul1|H2-M3
TRANS_GOLGI_NETWORK_TRANSPORT_VESICLE	0.712343	0.917013	0.022978	0.23991	0.843414	29	Slc2a4|Nrgn|Rab13|Clta|Cltb|Ap1s1|Rab8a|Tmed9|Ncald|Clba1
NEGATIVE_REGULATION_OF_INTRACELLULAR_PROTEIN_TRANSPORT	0.729118	0.92991	0.0231262	0.224731	0.843139	38	Apod|Park7|Txn1|Pkig|Cabp1|Sumo1|Ube2g2|Cdk5|Bag3|Os9|Dmtn|Ubac2|Rangap1|Gdi1|Insig1
REGULATION_OF_LIPID_METABOLIC_PROCESS	0.942486	1	0.0285731	0.158472	0.843046	260	Apod|Akr1c18|Tgfb1|Fmc1|Twist1|Ccn1|Edf1|Phb2|Apoa2|Eif6|Mtln|Tysnd1|Wnt4|Sod1|Lamtor1|Fabp5|Apoe|Fabp3|Thrsp|Tspo|Bmp6|Sirt3|Sphk1|Igfbp7|Stub1|Npc2|Cidea|Snca|Mlycd|Stoml2|Pparg|Dgat2|Armc5|Rubcnl|Mid1ip1|Dnajc15|Nr1d1|Ephx2|Rarres2|Sphk2|Ormdl3|Por|Bscl2|Eef1a2|Pdgfb|Pla2g3|Akt1|Nr1h3|Sec14l2|Pdgfa|Cdk4|Id2|Psap|Akt2|Ctdnep1
POSITIVE_REGULATION_OF_CELL_ACTIVATION	0.923077	1	0.0278855	0.161355	0.841816	227	Card11|H2-Eb1|Mdk|Tyrobp|Tgfb1|Igf2|Igfbp2|Lgals1|Bad|Mif|Hes1|Gp1bb|Crlf2|Pycard|Cd1d1|Coro1a|Acta2|Lgals9|Jund|Rps3|Inpp5d|Adora2b|Nectin2|Ebi3|Vamp8|Prkcq|Ccn2|Cd83|Thy1|Cd40|Dhps|Selenok|Nfkbid|Exosc6|Capn3|B2m|Sphk2|Stx4a|Lbp|Exosc3|Cd320|Pik3r6|Itgam|Pla2g3|Akt1|Socs1|H2-M3|H2-DMa|Gas6
CELLULAR_RESPONSE_TO_BIOTIC_STIMULUS	0.89454	1	0.0257331	0.169354	0.839443	157	Cxcl10|Zfp36|Cd14|Tgfb1|Ldoc1|Mif|Cebpb|Nfkbil1|Igfbpl1|Ddit3|Cda|Pycard|Nfkbib|Tbxa2r|Tspo|Prdx2|Bmp6|Gstp1|Trib1|Nos3|Cd68|Cactin|Cxcl1|Nr1d1|Hmgb2|Vim|Lbp|Adamts13|Akt1|Nr1h3|Cdk4|Mapk3|Irgm1|Rela|Ccl2|Gstp2|Selenos|Paf1
REGULATION_OF_PROTEIN_EXPORT_FROM_NUCLEUS	0.722166	0.924511	0.0227591	0.238111	0.83709	29	Park7|Txn1|Sfn|Emd|Camk1|Cdk5|Gas6|Ywhae|Anp32b|Bag3|Ifi27|Rangap1|Sirt7
PROTEIN_TETRAMERIZATION	0.805531	0.965593	0.0234987	0.193534	0.836467	71	Aqp5|H2-Eb1|Krt1|Hsd17b10|Apip|Aldoa|Rrm2|Cby1|Snca|Acot13|Tk1|Fkrp|Evl|Oxa1l|B2m
NEGATIVE_REGULATION_OF_TRANSPORT	0.970033	1	0.0313517	0.15295	0.836023	339	Apod|Rrad|Osr1|Twist1|Nmb|Cryab|Fis1|Hes1|Park7|Hrh3|Kcne4|Apoa2|Adra2c|Txn1|Oaz1|Fabp5|Rack1|Ostn|Coro1a|Chga|Apoe|Lgals9|Cnih2|Crhbp|Pkig|Cartpt|Plscr1|Cabp1|Gsto1|Ndufaf2|Sfrp4|Calm3|Psmd9|Erp29|Vamp8|Snx3|Ppif|Cbarp|Jagn1|Unc119|Fkbp1b|Myc|Nos3|Snca|Prom2|Lrpap1|Fkbp1a|Pim3|Sumo1|Foxf1|Fgf23|Ube2g2|Iscu|Prtn3|Cdk5|Hadh|Commd1|Bin1|Calm2|Akt1|Pea15a|Nr1h3|1810037I17Rik|Necab2|Pkdcc|Oaz2|H2-M3|…
NEGATIVE_REGULATION_OF_KINASE_ACTIVITY	0.924102	1	0.0264833	0.162675	0.835895	198	Cdkn2a|Sfrp2|Ppia|Uchl1|Park7|Hspb1|Cdkn2c|Gadd45b|Pycard|Sfn|Akt1s1|Rack1|Gadd45a|Apoe|Pkig|Ptprh|Prkrip1|Chmp6|Dtnbp1|Camk2n2|Vps25|Cdkn2d|Nppa|Thy1|Gstp1|Dusp1|Trib1|Snca|Spry1|Rtraf|Wars1|Pparg|Mvp|Prdx3|Smpd1|Akt1|Mapk8ip1|Adora2a|Rgs2|Cdk5rap3|Tab1|Hexim1|Dbndd2|Prkar1b|Ywhag|Gstp2|Macroh2a1|Fbxo7|Camk2n1|Tarbp2|Bmp7
T_CELL_MEDIATED_CYTOTOXICITY	0.720179	0.923327	0.0225877	0.24132	0.835736	27	H2-Eb1|Cd1d1|Nectin2|B2m|H2-M3
POSITIVE_REGULATION_OF_PROTEIN_SECRETION	0.842277	0.982751	0.024508	0.181278	0.835398	101	Kcnn4|H2-Eb1|Tgfb1|Ppia|Bad|Pard6a|Mpc2|C1qtnf12|Rbp4|Bmp6|Psmd9|Pparg|Nnat|Stx4a|Ano1|Ache|Apbb1|Capn10|Adora2a|Ier3ip1|Gck|Nr1h2|Vsnl1|Trh|Gpr27|Pfkm|Atp13a2
PROTEASOME_MEDIATED_UBIQUITIN_DEPENDENT_PROTEIN_CATABOLIC_PROCESS	0.984214	1	0.0328066	0.150738	0.834972	393	Ube2c|Pbk|Cdc20|Asb2|Ecrg4|Elob|Rnf122|Sec61b|Uchl1|Rpl11|Hspbp1|Park7|Fbxo6|Fbxo2|Ddit3|Cdc34|Klhl40|Fhit|Zfand2b|Rack1|Tmub1|Aurka|Ddrgk1|Spsb4|Gabarap|Psmd4|Psmc5|Psmc3|Psmd10|Sgta|Gipc1|Psmd8|Nsfl1c|Fbxo9|Nop53|Ubxn1|Dda1|Psmc2|Psmc4|Clu|Psmd7|Stub1|Rnf5|Trib1|Rnf126|Psmc1|Fbxw4|Rnf187|Kctd13|Ankrd9|Fbxl15|Dmac2|Eif3h|Kctd17|Fbxo44|Sumo1|Dnajb2|Ube2g2|Aup1|Bag5|Nhlrc1|Commd1|Rbx1|Fzr1|Akt1|Ps…
MAINTENANCE_OF_PROTEIN_LOCATION	0.82547	0.974655	0.0238646	0.187055	0.834831	84	Arl2|Tmsb10|Park7|Chchd10|Txn1|Nfkbib|Tspo|Twf2|Pink1|Psmd10|Dand5|Nbl1|Tmsb4x|Cdk5|Kdelr2|Akt1|Rer1|Skp1|Get4|Faf1|Kdelr1|Mdfi|Tmsb15b2|Nfkbie|Gpaa1|Arl2bp|Nfkbia|Keap1|Os9|Rangap1|Hspa5
POLYOL_BIOSYNTHETIC_PROCESS	0.762721	0.946122	0.0231205	0.210436	0.834643	48	Ip6k3|Pcbd2|Spr|Sphk1|Snca|Qdpr|Sphk2|Sptssa|Pth1r|Gch1|Itpka|Pgp|Got1|Impa2|Pcbd1|Pck2|Pts
VIRAL_LIFE_CYCLE	0.94708	1	0.0281904	0.158208	0.834124	245	Isg15|H2-Eb1|Rpsa|Cdk1|Lgals1|Ppia|Rnasek|Siva1|Banf1|Dynlt1b|Ifitm3|Bst2|Vps28|Btbd17|Apoe|Lgals9|Ppih|Snf8|Ppib|Plscr1|Ly6e|Nectin2|Chmp6|Spcs1|Cldn9|Vamp8|Chmp2a|Snx3|Vps37b|Ptx3|Smarcb1|Ppie|Epha2|Chmp4b|Chmp1a|Vps37d|Ctbp1|Mvb12a|Ch25h|Rab1b|Bsg
PROTEIN_HOMOTETRAMERIZATION	0.753333	0.942538	0.022995	0.214864	0.833715	44	Aqp5|Hsd17b10|Apip|Aldoa|Cby1|Acot13|Tk1|Evl|B2m
ORGANELLE_MEMBRANE_FUSION	0.851208	0.986216	0.0240733	0.182139	0.832736	96	Cplx3|Stx8|Pla2g5|Rab13|Coro1a|Sphk1|Vamp8|Rab3a|Vti1b|Stx1a|Snca|Rubcnl|Cplx1|Snap47|Stx4a|Bnip1|Akt2|Rab8a|Rcc1l|Anxa2
AZUROPHIL_GRANULE_MEMBRANE	0.761905	0.945785	0.0231377	0.212436	0.832541	46	Ndufc2|Cd63|Bst2|Lamtor1|Atp6v0c|Bri3|Vamp8|Cd68|Rab5c|Psap|Ddost|Arl8a|Ckap4|Lamp1|Rab37|Mgst1|Surf4|Tmem179b|Rab3d
NUCLEOSIDE_METABOLIC_PROCESS	0.770227	0.950715	0.0228204	0.210426	0.831529	47	Aprt|Dnph1|Cda|Nme4|Erh|Macrod1|Dera|Tk1|Nudt1|Dtymk|Tk2|Nt5c3|Mtap|Oard1|Prpsap2|Gnmt|Bloc1s6|Adk
ENDOPLASMIC_RETICULUM_CALCIUM_ION_HOMEOSTASIS	0.718904	0.922032	0.0225057	0.244763	0.831231	25	Fis1|Bax|Selenok|Kctd17|Tmbim6|Bcap31|Grina|Bak1|Wfs1
NEGATIVE_REGULATION_OF_PROTEIN_LOCALIZATION	0.910218	1	0.0255158	0.166249	0.829734	163	Apod|Tgfb1|Park7|Abhd17a|Txn1|Chga|Apoe|Pkig|Fzd9|Cabp1|Ndufaf2|Lzts2|Nsfl1c|Psmd9|Erp29|Snx3|Jagn1|Fkbp1b|Tax1bp3|Ap2m1|Pim3|Sumo1|Ube2g2|Sapcd2|Cdk5|Hadh|Commd1|Lypd1|Nr1h3|Pkdcc|Sergef|Inhbb|Tmem98|Bcl2l1|Vsnl1|Dph3|Macroh2a1|Kcnj11|Bag3|Btf3|Os9|Prkn|Dmtn|Ubac2|Rangap1|Adra2a
NEGATIVE_REGULATION_OF_CELL_GROWTH	0.911227	1	0.0253776	0.166179	0.829172	162	Wnt11|Tgfb1|Mt3|Cdkn2a|Sfrp2|Nme6|Ndufa13|Cryab|Wfdc1|Cdkn2c|Cda|Bst2|Ccdc85b|Rack1|Ostn
ENDOCRINE_PROCESS	0.781584	0.955692	0.0228428	0.205428	0.827935	51	Selenom|Cyba|Crhbp|Bmp6|Foxl2|Nos3|Pparg|Nkx3-1|C1qtnf1|Inha|Inhbb|Rasl10b|Ctsz|Crh|Rhoa|Kcnq1|Gdf9|Agt
NEGATIVE_REGULATION_OF_PHOSPHORUS_METABOLIC_PROCESS	0.985874	1	0.0321691	0.149447	0.824714	371	Socs3|Pbk|Tgfb1|Twist1|Cdkn2a|Sfrp2|Ppia|Uchl1|Pard6a|Park7|Hspb1|Nog|Cdkn2c|Gadd45b|Cib1|Cda|Pycard|Sfn|Akt1s1|Nupr1|Rack1|Bax|Gadd45a|Apoe|Fkbp8|Ppp1r11|Pkig|Ptprh|Rd3|Dynll1|Ppp1r35|Prkrip1|Cadm4|Hpca|Chmp6|Ppp4c|Dtnbp1|Camk2n2|Calm3|Vps25|Ppp1r15a|Cdkn2d|Fkbp1b|Nppa|Thy1|Cnksr3|Gstp1|Dusp1|Trib1|Ptpa|Snca|Spry1|Rtraf|Emilin1|Wars1|Pparg|Bod1|Cactin|Fkbp1a|Ppp2r1a|Pdgfb|Mvp|Prdx3|Calm2|Igfbp3|…
MAGNESIUM_ION_BINDING	0.93234	1	0.0262897	0.161113	0.822447	191	Pklr|Dctpp1|Mvk|Tesc|Nme1|Nudt7|Endog|Eya2|Ppa1|Adprh|Comt|Plscr1|Pink1|Arl3|Adprs|Sphk1|Ydjc|Eno1|Idh3g|Ppa2|Fen1|Nudt8|Snca|Nudt18|Nudt19|Pkm|Nuak2|Tkt|Clybl|Ephx2|Dut|Pdxp|Nudt3|Mtg2|Pdcd6|Idh3b|Stk11|Idh2|Rps6ka4|Arf1|Atp9a|Hmgcl|Pgp|Xylt2|Atp10b|Nt5c3b|Rheb|Nt5c3|Enoph1|Ran|Rexo2|Prpsap2|Eno2|Prpsap1|Thg1l|Psph|Farsb|Adcy10|Mapk12|Itpk1|Gen1
REGULATION_OF_CYCLIN_DEPENDENT_PROTEIN_KINASE_ACTIVITY	0.8551	0.987694	0.023428	0.182881	0.822078	87	Cdkn2a|Cdc25c|Sertad1|Cdkn2c|Cdkn3|Sfn|Gadd45a|Cdc37|Psmd10|Actb|Cdkn2d|Mnat1|Cdk5r2|Pdgfb|Akt1|Cdk5rap3|Hexim1|Ccno|Cks2|Fbxo7|Cks1b|Ccnd3|Ccnjl|Hsp90ab1|Cdk5rap1|Mapre3|Rgcc|Men1|Bccip|Cdkn1a
PROTEIN_LOCALIZATION_TO_EXTRACELLULAR_REGION	0.968855	1	0.0286616	0.153341	0.821977	277	Kcnn4|H2-Eb1|Tgfb1|Cplx3|Svbp|Hnf1a|Ppia|Bad|Pard6a|Park7|Mafa|Uqcc2|Mc4r|Rab13|Steap3|Chga|Apoe|Mpc2|C1qtnf12|Rbp4|Cartpt|Arl4d|Rcn3|Hnf1b|Bmp6|Ndufaf2|Rhbdd3|Psmd9|Erp29|Vgf|Rab3a|Dand5|Jagn1|Fkbp1b|Tango2|Adcyap1|Stx1a|Pparg|Nbl1|Nnat|Eipr1|Cplx1|Nr1d1|Pim3|Stx4a|Ano1|Ache|Hadh|Apbb1|Capn10|Nr1h3|Adora2a|Ier3ip1|Sergef|Inhbb|Rab8a|Gck|Nr1h2|Ptprn|Pick1|Vsnl1|Trh|Dph3|Kcnj11|Gpr27|Pfkm|Atp13a2
CENTROMERE_COMPLEX_ASSEMBLY	0.759203	0.944997	0.0219828	0.230772	0.819049	30	Cenps|Cenpv|Cenpa|Cenpx|Cenpp|Cenpw|Mis18a|Cenpt|Cenpo|H3f3a|H3f3b
POSITIVE_REGULATION_OF_INFLAMMATORY_RESPONSE	0.854854	0.987694	0.0232878	0.182398	0.818924	86	Mdk|Rps19|Lgals1|Cebpb|Ddt|Park7|Ninj1|Pycard|Nupr1|Adora2b|Gpsm3|Vamp8
RECEPTOR_CATABOLIC_PROCESS	0.747515	0.941107	0.0219985	0.238315	0.818514	26	Tgfb1|Laptm5|Apoe|Mvb12a|Cdk5|Lgmn|Anxa2
EXIT_FROM_MITOSIS	0.755378	0.944235	0.0219359	0.233771	0.816001	28	Ube2c|Phb2|Mad2l1bp|Chmp2a|Chmp4b|Ppp2r2d|Rpl24|Sirt2|Sirt7|Rgcc
REGULATION_OF_VACUOLE_ORGANIZATION	0.803189	0.964659	0.0224567	0.203541	0.81511	50	Nupr1|Adprh|Ift20|Pink1|Rnf5|Chmp4b|Rab1b|Fez2|Laptm4b|Fez1|Anxa2|Moap1|Ralb|Grn|Phf23|Wdr45
PRODUCTION_OF_MOLECULAR_MEDIATOR_INVOLVED_IN_INFLAMMATORY_RESPONSE	0.823316	0.973697	0.0223325	0.198194	0.814482	56	Apod|Rps19|Pycard|Cuedc2|Prdx2|Gpsm3|Il17d|Vamp8|Pld3|Chia1|Chid1|Lbp
ACTIN_NUCLEATION	0.788242	0.958022	0.0222361	0.210716	0.81406	43	Coro1a|Arpc1b|Arpc3|Brk1|Arpc4|Spire2|Arpc1a|Arpc5l|Evl|Arf1|Arpc5|Pick1|Arpc2|Coro1b
WNT_PROTEIN_BINDING	0.759692	0.944997	0.0217448	0.234593	0.812439	27	Sfrp2|Fzd10|Fzd9|Sfrp4|Wif1
POSITIVE_REGULATION_OF_CHEMOTAXIS	0.884953	1	0.0235877	0.176369	0.811345	99	Cxcl10|Mdk|Tgfb1|Pgf|Hspb1|Ccl27a|Fgf18|Ccl7|Lgals9|Vegfb|Gpsm3|Creb3|Zfp580|Rarres2|Stx4a|Lbp|Pdgfb|Tmsb4x|Ptn|Lgmn|Mapk3|Gas6
NCRNA_TRANSCRIPTION	0.815628	0.969586	0.0223972	0.198522	0.810373	54	Npm3|Polr2l|Pih1d1|Snapc5|Nop53|Snapc2|Smarcb1|Nifk|Macroh2a2|Macroh2a1|Gtf3a|Larp7|Mepce|Ell3|Sirt7|Gtf3c6|Cavin1|Dedd|Trp53
NEGATIVE_REGULATION_OF_LIPID_METABOLIC_PROCESS	0.859012	0.98933	0.0226427	0.184761	0.810165	76	Apod|Akr1c18|Fmc1|Apoa2|Wnt4|Sod1|Apoe|Sphk1|Cidea|Dgat2|Ormdl3|Bscl2|Pdgfb|Akt1|Pdgfa
MEMBRANE_PROTEIN_PROTEOLYSIS	0.813922	0.969586	0.0221989	0.200979	0.810007	51	Tgfb1|Psenen|Clpp|Apoe|Psen2|Prkcq|Timp4|Prtn3|Bace2|Aph1a|Sppl2b
PROTEIN_PHOSPHATASE_REGULATOR_ACTIVITY	0.862809	0.990764	0.0226152	0.183687	0.809842	78	Ppp1r1c|Ppp1r14b|Ppp1r11|Ppp1r1a|Sag|Ppp1r35|B3gat3|Calm3|Ppp1r15a|Ptpa|Bod1|Ppp2r1a|Rcan1|Calm2|Igfbp3|Ptn|Set|Igbp1|Ppp1r16a|Ppp1r8|Elfn1|Ppp2r2d
REGULATION_OF_T_CELL_PROLIFERATION	0.892529	1	0.0235818	0.174726	0.809781	104	Card11|H2-Eb1|Igf2|Igfbp2|Hes1|Cebpb|Pycard|Cd1d1|Coro1a|Lgals9|Rps3|Ebi3|Prkcq|Dhps|Selenok
REGULATION_OF_MITOCHONDRIAL_FISSION	0.775845	0.952883	0.0216428	0.228031	0.809321	30	Fis1|Aurka|Pink1|Pparg|Dcn|Mief2|Mul1|Prkn|Pgam5
REGULATION_OF_LEUKOCYTE_MEDIATED_CYTOTOXICITY	0.785128	0.956849	0.0222148	0.213029	0.80883	40	H2-Eb1|Tyrobp|Cd1d1|Lgals9|Nectin2|B2m|Pik3r6|Itgam|H2-M3
GOLGI_ASSOCIATED_VESICLE	0.863677	0.990764	0.0227424	0.183146	0.808736	79	Slc2a4|Nrgn|Rab13|Tmed3|Cope|Clta|Cltb|Copz2|Cngb1|Tmem199|Ap1s1|Kdelr2|Cspg5|Sppl2b|Rab8a|Tmed9|Kdelr1|Ccdc115|Copz1|Ncald|Stk16|Clba1|Chic2|Itm2b|Tmed2|Kdelr3|Scyl1|Sppl3
REGULATION_OF_ERYTHROCYTE_DIFFERENTIATION	0.793504	0.959582	0.0220142	0.211277	0.807548	41	Isg15|Zfp36|P4htm|Prmt1|Inpp5d|Ankrd54|Hmgb2|B2m
FAT_SOLUBLE_VITAMIN_METABOLIC_PROCESS	0.752962	0.942538	0.0217756	0.237711	0.807282	25	Rbp1|Cyp11a1|Vkorc1|Fgf23|Cbr1|Lgmn|Cyp26a1|Crabp1|Cyp26b1
NEURON_MATURATION	0.798883	0.962146	0.0220247	0.208929	0.807156	43	Scarf1|Lgi4|C1qa|C1ql1|Rac3|Mtch1
UBIQUITIN_DEPENDENT_ERAD_PATHWAY	0.87649	0.998217	0.0227591	0.181179	0.80684	83	Sec61b|Fbxo6|Fbxo2|Tmub1|Sgta|Stub1|Rnf5|Fbxo44|Dnajb2|Ube2g2|Aup1|Ube2j2|Ubxn8|Faf1|Bcap31|Selenos|Edem2|Rhbdd2|Tmub2|Jkamp|Os9|Ufd1|Hspa5|Derl1|Vcp|Tmem129
POSITIVE_REGULATION_OF_EPITHELIAL_TO_MESENCHYMAL_TRANSITION	0.795521	0.95976	0.0221246	0.210278	0.805809	42	Mdk|Tgfb1|Twist1|Bambi
REGULATION_OF_WOUND_HEALING	0.883085	1	0.0229102	0.179222	0.805631	87	Serpinb2|Tnfrsf12a|Vtn|Wfdc1|Krt1|Hras|Wnt4|Acta2|Apoe|Tbxa2r|Cadm4|Prdx2|Fap
MACROAUTOPHAGY	0.983566	1	0.029086	0.149297	0.802526	291	Map1lc3a|Uchl1|Tomm7|Phb2|Ufc1|Atp6v1g1|Vps28|Nupr1|Slc25a4|Atp6v0c|Ddrgk1|Atg101|Snf8|Adprh|Cdc37|Capns1|Gabarap|Ift20|Atp6v0b|Pink1|Chmp6|Ubxn6|Nsfl1c|Tex264|Vamp8|Chmp2a|Vps25|Vps37b|Vti1b|Rnf5|Slc25a5|Atp6v1g2|Atp6v1e1|Atp6v0d1|Chmp4b|Chmp1a|Vps37d|Mvb12a|Rubcnl|Rab1b|Map1lc3b|Emc6|Atp6v1d|Fez2|Dcn|Sqstm1|Aup1|Cdk5|Atp6v0e2|Atp6v0e|Gabarapl2|Akt1|Vta1|Stbd1|Mapk3|Hspb8|Gabarapl1|Fez1|Irgm1|Mo…
MONOSACCHARIDE_BINDING	0.842885	0.982801	0.0219619	0.194834	0.800674	56	Fuom|Taldo1|Lgals9|P4htm|Ogfod2|Egln2|Dbh|Aldoa|Ogfod3|Bsg|Colec11|Galk1|Gck|Pfkm|Slc2a8
MAST_CELL_ACTIVATION_INVOLVED_IN_IMMUNE_RESPONSE	0.805123	0.965593	0.0217859	0.209422	0.800454	41	Ptgds|Lat|S100a13|Chga|Lgals9|Adora2b|Vamp8|Sphk2|Foxf1|Pla2g3|Hmox1|Vamp2|Unc13d
NEGATIVE_REGULATION_OF_PEPTIDYL_TYROSINE_PHOSPHORYLATION	0.815668	0.969586	0.0219932	0.205323	0.800366	45	Socs3|Sfrp2|Rack1|Cadm4|Chmp6|Vps25|Thy1|Ppp2r1a|Mvp|Socs1
LEUKOCYTE_DEGRANULATION	0.842821	0.982801	0.0218581	0.1948	0.798767	55	Ptgds|Lat|S100a13|Coro1a|Chga|Lgals9|Adora2b|Vamp8|Sphk2|Stx4a|Foxf1|Itgam|Pla2g3|H2-M3|Hmox1|Vamp2|Unc13d|Lamp1
POSITIVE_REGULATION_OF_MITOTIC_NUCLEAR_DIVISION	0.793747	0.959582	0.0212873	0.224974	0.79847	30	Igf2|Anapc11|Aurka|Mad2l1bp|Sphk1
LEUKOCYTE_MEDIATED_CYTOTOXICITY	0.865401	0.991745	0.0219932	0.189439	0.798132	63	H2-Eb1|Tyrobp|Cd1d1|Coro1a|Lgals9|Nectin2|Tubb4b|Prdx1|B2m|Pik3r6|Itgam|H2-M3|Tusc2|Arrb2|Vamp2|Unc13d|Lamp1|Rnf19b
INTRINSIC_APOPTOTIC_SIGNALING_PATHWAY_IN_RESPONSE_TO_ENDOPLASMIC_RETICULUM_STRESS	0.851397	0.986216	0.021791	0.192559	0.795315	57	Cebpb|Park7|Ddit3|Bax|Erp29|Creb3|Ppp1r15a|Selenok|Tmbim6|Bcl2l1|Grina|Txndc12|Selenos|Bok|Prkn|Bak1|Wfs1|Hspa1a|Casp4|Atf4|Nck2|Xbp1|Trp53
INTERMEDIATE_FILAMENT	0.85558	0.987694	0.0217756	0.191791	0.794938	58	Krt75|H2-Eb1|Krt1|Bfsp1|Eif6|Krt77|Krt73|Nefh|Lmna|Rtn2|Vim|Nefm|Adora2a|Krt10|Gfap
SENSORY_PERCEPTION_OF_PAIN	0.876421	0.998217	0.0220037	0.184048	0.793696	70	Nmur2|Tac1|Tmem120a|Uchl1|Scn9a|Calca|Fabp5|Prok2|Nr2f6|Lxn|Ndn|Ano1|Cdk5|Nipsnap1|Mapk3|Ccl2|Arrb2|P2rx4|Vip|Mgll
RETINOIC_ACID_RECEPTOR_SIGNALING_PATHWAY	0.787028	0.957713	0.0211939	0.228839	0.792513	27	Akr1c18|Dhrs3|Pparg|Cyp26a1|Nr1h2|Cyp26b1|Rxrb|Klf2
SNRNA_METABOLIC_PROCESS	0.84558	0.983813	0.0217244	0.195913	0.791875	52	Exosc5|Nhp2|Nop10|Snapc5|Exosc2|Snapc2|Exosc4|Exosc6|Exosc3
NEGATIVE_REGULATION_OF_TUMOR_NECROSIS_FACTOR_SUPERFAMILY_CYTOKINE_PRODUCTION	0.816618	0.969586	0.0215972	0.208385	0.791198	40	Twist1|Nfkbil1|Lgals9|Tspo|Gstp1|Cidea|Cactin|Lbp|Gas6|Gstp2|Arrb2|Selenos|Zc3h12a|Cx3cl1
REGULATION_OF_EXTRINSIC_APOPTOTIC_SIGNALING_PATHWAY_VIA_DEATH_DOMAIN_RECEPTORS	0.818854	0.970731	0.0215215	0.206975	0.791104	41	Atf3|Sfrp2|Park7|Gpx1|Nos3|Hmgb2|Stx4a|Itprip|Pea15a|Faf1|Bcl2l1|Hmox1|Faim
TUMOR_NECROSIS_FACTOR_MEDIATED_SIGNALING_PATHWAY	0.898638	1	0.0221989	0.177467	0.789923	82	Nol3|Laptm5|Pycard|Eif5a|Txndc17|Plvap|Traf1|Sphk1|Gstp1|Tradd|Tmsb4x|Nkiras2|Commd7|Sppl2b|Gas6|Nkiras1|Fas|Rela|Gstp2|H2bc21|Ppp2cb|Nfkbia|Otulin|Sharpin|Rraga|Tnfrsf13c|Prkn
INSULIN_SECRETION_INVOLVED_IN_CELLULAR_RESPONSE_TO_GLUCOSE_STIMULUS	0.84387	0.982943	0.0216784	0.197222	0.789803	50	H2-Eb1|Bad|Mpc2|C1qtnf12|Ndufaf2|Jagn1|Fkbp1b|Nr1d1|Pim3|Stx4a|Ano1|Ptprn|Vsnl1|Gpr27|Adra2a|C2cd2l|Sri|Hmgn3
INTRINSIC_COMPONENT_OF_GOLGI_MEMBRANE	0.87518	0.997705	0.0218168	0.187358	0.789364	63	Mfng|Chst12|Sys1|Yif1b|Ergic3|Bet1l|Yif1a|B4gat1|Lfng|Slc35b2|Slc35b1|B4galnt1|Rer1|Slc35a4|Ier3ip1|Golga7|Slc39a13|Rfng
NEGATIVE_REGULATION_OF_PROTEIN_SERINE_THREONINE_KINASE_ACTIVITY	0.915502	1	0.0230405	0.171461	0.788767	99	Cdkn2a|Sfrp2|Uchl1|Cdkn2c|Pycard|Gadd45a|Apoe|Pkig|Dtnbp1|Cdkn2d|Nppa|Gstp1|Dusp1|Spry1|Pparg|Smpd1|Akt1|Mapk8ip1|Rgs2|Cdk5rap3|Hexim1|Prkar1b|Gstp2|Macroh2a1|Fbxo7|Bmp7
SNRNA_PROCESSING	0.782083	0.955692	0.0211841	0.231647	0.786688	25	Exosc5|Exosc2|Exosc4|Exosc6|Exosc3|Exosc9
N_METHYLTRANSFERASE_ACTIVITY	0.912232	1	0.022408	0.17419	0.786594	89	Inmt|Pemt|Fbll1|Nnmt|Eef1akmt1|Mettl18|Mecom|Smyd1|Antkmt|Prmt1|Mettl22
NEGATIVE_REGULATION_OF_BINDING	0.946282	1	0.0239685	0.1613	0.786241	138	Zfp593|Park7|Nog|Ddit3|Id1|Rack1|Bax|Dhrs7b|Aurka|Pin1|Tle5|Dtnbp1|Actb|Ppp1ca|Stub1|Eif4a3|Ccl9|Camk1|Msx2|Lrpap1|Gtf2f1|B2m|Sumo1|Dnajb2|Pdgfb|Tmsb4x|Jun|Akt1|1810037I17Rik|Pex14|Ctnnbip1|Mapk3|Tmbim6|Mdfi|Habp4|Arrb2|Hmox1|Ctsz|Ralb
NUCLEOSOME_BINDING	0.872814	0.995661	0.0215517	0.18906	0.785575	59	Znhit1|H2az1|Hmgn2|Mbd3|H1f10|Actb|Smarcb1|H1f2|Hmgn1|Rcc1|Macroh2a1|Nap1l4|H1f0|Dnttip1|Hmgn3|H3f3a|Hdac1|H3f3b
REGULATION_OF_ALCOHOL_BIOSYNTHETIC_PROCESS	0.816289	0.969586	0.0213417	0.20926	0.785098	38	Wnt4|Sod1|Apoe|Bmp6|Snca|Por|Sec14l2|Pth1r
MITOTIC_METAPHASE_PLATE_CONGRESSION	0.851567	0.986216	0.0215366	0.195953	0.784724	50	Ndc80|Cdca8|Cep55|Nudc|Chmp6|Chmp2a|Chmp4b|Chmp1a|Bod1|Rrs1|Dctn2
INO80_TYPE_COMPLEX	0.794732	0.959582	0.021043	0.228421	0.784534	26	Znhit1|Mcrs1|Tfpt|Cfdp1|Ruvbl2|Ino80e|Dmap1|Ino80b
REGULATION_OF_ENDOPLASMIC_RETICULUM_UNFOLDED_PROTEIN_RESPONSE	0.808154	0.967194	0.0208845	0.224267	0.782827	28	Rack1|Bax|Ddrgk1|Pigbos1|Ppp1r15a|Atf6b|Cops5|Ficd|Bok|Hspa5|Bak1|Wfs1|Nck2|Xbp1
MEMBRANE_LIPID_CATABOLIC_PROCESS	0.803926	0.965211	0.0208654	0.225823	0.782068	27	Sphk1|Fuca1|Smpdl3b|Hexa|Smpd1|Neu1|Neu2|Gm2a|Smpd2|Naga|Gla|Smpdl3a
FEMALE_MEIOTIC_NUCLEAR_DIVISION	0.808904	0.967513	0.0208701	0.224013	0.78194	28	Ndc80|Trip13|Aurka|Ubb|Hsf2bp|Spire2|Ppp2r1a
FIBRONECTIN_BINDING	0.805169	0.965593	0.0208416	0.225575	0.78121	27	Igfbp6|Sfrp2|Ctss|Ctsk|Ccn2|Tnfaip6|Igfbp3|Sdc4|Hsd17b12
VASODILATION	0.825422	0.974655	0.0211207	0.209562	0.780246	37	Sod1|Calca|Apoe|Gpx1|Adora2b|Nppa|Nos3|Adora2a|Gch1|Rgs2|Adrb1|Klf2
AUTOPHAGOSOME_ORGANIZATION	0.929677	1	0.0226759	0.16823	0.780218	103	Map1lc3a|Nupr1|Atg101|Adprh|Gabarap|Ift20|Pink1|Nsfl1c|Rnf5|Chmp4b|Rab1b|Map1lc3b|Emc6|Fez2|Gabarapl2|Gabarapl1|Fez1|Irgm1|Moap1|Ralb|Atp13a2|Bag3|Phf23|Wdr45|Atg4d|Atg5
S_ADENOSYLMETHIONINE_DEPENDENT_METHYLTRANSFERASE_ACTIVITY	0.959523	1	0.0239993	0.159416	0.779623	143	Inmt|Pemt|Fbll1|Gamt|Nnmt|Eef1akmt1|Mettl18|Mecom|Smyd1|Antkmt|Mrm2|Prmt1|Mettl22|Comt|Lcmt1|Smyd2|Trmt61a|Tomt|Bud23|Prmt2|Mettl5|Trmo|Prmt7|Mrm3|Eef1akmt3|Camkmt|Nsun5|Dph5|Nop2|Vcpkmt|Ftsj1|Emg1|Prmt3|Nsun4|Comtd1|Hnmt|Gnmt|Prmt5|Etfbkmt|Mepce|Setd3|Fbl|Mrm1|Coq5|Pcmt1|Ttll12|Prmt8|Thumpd3|Ndufaf7|Mettl1|Prmt6|N6amt1|As3mt|Trmt1|Rrp8|Cxxc1|Prmt9
RNA_POLYMERASE_II_TRANSCRIPTION_REGULATOR_COMPLEX	0.981715	1	0.0255645	0.151624	0.778948	199	Atf3|Pou4f1|Drap1|Maff|Cebpb|Hoxb9|Taf10|Cebpd|Ddit3|Med11|Med30|Jund|Junb|Med31|Med10|Med29|Atf5|Creb3|Taf11|Supt3|Myc|Hmga1|Nfyc|Fos|Gtf2h4|Pparg|Mnat1|Med27|Batf3|Med9|Gtf2f1|Ascl1|Atf6b|Gtf2h5|Mxd3|Med16|Jun|Taf13|Nr1h3|Gtf2a2|Tada3|Tead2|Med21|Nr1h2|Rxrb|Med18|Gtf2b|Med28|Ing2|Med8|Rfxap|Gtf2f2|E2f1
CYTOKINETIC_PROCESS	0.827756	0.975454	0.021077	0.20911	0.778566	37	Cep55|Chmp6|Chmp2a|Spire2|Chmp4b|Chmp1a|Alkbh4|Arf1|Rtkn|Bin3|Rhoa|Vps4a|Chmp7|Klhdc8b|Chmp3|Chmp5|Nup62
TRANSCRIPTION_INITIATION_FROM_RNA_POLYMERASE_II_PROMOTER	0.910106	1	0.0215366	0.17812	0.777061	74	Polr2i|Hnf1a|Elob|Taf10|Med30|Hnf1b|Taf11|Polr2d|Ercc1|Polr2g|Med27|Gtf2f1|Gtf2h5|Med16|Taf13|Ctnnbip1|Gtf2a2|Cdk4|Gtf2b|Maz|Gtf2f2|Thra|Srf|Cdk9|Sub1|Taf12
RESPONSE_TO_AMINE	0.838525	0.981092	0.0208892	0.209946	0.775747	36	Cdk1|Sod1|Dbh|Calm3|Th|Adamts13|Adora2a|Rgs2
NEGATIVE_REGULATION_OF_INNATE_IMMUNE_RESPONSE	0.871717	0.994736	0.0212627	0.190341	0.77448	53	Isg15|Rps19|Banf1|Lgals9|Lyar|Pparg|Cactin|Nr1h3|Mul1|H2-M3|Nr1h2|Arrb2|Grn
INTRINSIC_APOPTOTIC_SIGNALING_PATHWAY_IN_RESPONSE_TO_DNA_DAMAGE_BY_P53_CLASS_MEDIATOR	0.850277	0.986216	0.0209371	0.202019	0.772162	41	Mif|Rpl26|Rps27l|Triap1|Pycard|Nupr1
NEGATIVE_REGULATION_OF_REACTIVE_OXYGEN_SPECIES_METABOLIC_PROCESS	0.838407	0.981092	0.0209275	0.20549	0.770953	38	Mt3|Cryab|Park7|Pax2|Pink1|Coa8
POSITIVE_REGULATION_OF_CHEMOKINE_PRODUCTION	0.852306	0.986507	0.0210479	0.200965	0.77012	42	Twist1|Mif|Pycard|Lgals9|Adora2b|Adcyap1|Selenok|Chia1|Lbp
WW_DOMAIN_BINDING	0.816103	0.969586	0.020634	0.224133	0.769804	26	Cdc25c|Wbp1|Tceal3|Tceal5|Tceal6|Tceal8|Tceal7|Tceal9|Dazap2|Tceal1|Ndfip2|Litaf|Ndfip1|Pmepa1
HYDROLASE_ACTIVITY_ACTING_ON_CARBON_NITROGEN_BUT_NOT_PEPTIDE_BONDS	0.937074	1	0.0226372	0.167753	0.769476	98	Dpys|Hint2|Hint1|Cda|Fhit|Sirt3|Amdhd2|Ddah2|Acy1|Btd|Naaa|Dhodh|Sirt5|Gch1|Pdf|Hdac8|Dpysl4|Ntan1|Hdac11|Adat3|Acy3|Hdac5|Sirt2|Faah|Hdac3|Sirt7|Hdac1|Nit2|Nit1|Aga|Suds3|Crmp1|Dctd
MONOSACCHARIDE_BIOSYNTHETIC_PROCESS	0.914894	1	0.0213318	0.177718	0.7664	70	Atf3|Nnmt|C1qtnf12|Rbp4|G6pc3|Akr1a1|Slc25a10|Slc25a1|Pgam2|Tpi1|Dgat2|Pgk1|Pgd|Slc25a13|Stk11|Pgp|Gck|Selenos|Sord|Gpd1|Acadm|Gpt|Eno2|Gnmt|Pck2|Sirt7|Fam3c|Slc37a4|Atf4|Sesn2|Gpi1|Kat2a|Cry1|Pdk2|Slc25a12|Wdr5|Fam3a|Pgm1
CYCLIN_DEPENDENT_PROTEIN_SERINE_THREONINE_KINASE_REGULATOR_ACTIVITY	0.8632	0.990764	0.0208558	0.197471	0.766225	44	Cdkn2a|Cdkn2c|Cdkn2d|Ccnq|Mnat1|Cdk5r2|Cdk4|Hexim1|Ccno|Cks2|Cks1b|Ccnd3|Ccnjl
NUCLEAR_ENVELOPE_ORGANIZATION	0.885083	1	0.0210141	0.189222	0.764829	52	Banf1|Chmp6|Nsfl1c|Chmp2a|Lmna|Lemd2|Emd|Chmp4b|Chmp1a|Rcc1|Spag4|Ctdnep1|Tor1a|Ube2i|Vps4a|Sirt2
MONOSACCHARIDE_CATABOLIC_PROCESS	0.839563	0.981532	0.0205501	0.211888	0.763279	32	Bad|Fut7|Eno1|Gale|Galt|Galk1|Gck|Rbks|Glb1|Pfkm|Eno2|Pfkl|Actn3|Trp53|Slc25a12|Tigar|Nudt5
ALPHA_AMINO_ACID_CATABOLIC_PROCESS	0.916449	1	0.0212332	0.176908	0.761638	69	Sdsl|Gcat|Hsd17b10|Kyat3|Ddah2|Crym|Nos3|Auh|Qdpr|Gcsh|Adhfe1|Bcat2|Got2|Hmgcl|Thnsl2|Got1|Aldh4a1|Gpt|Blmh|Kyat1|Sardh|Acat1|Csad|Gstz1|Shmt1|Oat
T_CELL_HOMEOSTASIS	0.837919	0.981092	0.0203291	0.217899	0.760596	28	Coro1a|Bax|Lgals9|Tsc22d3|Akt1|Lmo1|Fas
DEACETYLASE_ACTIVITY	0.858515	0.98933	0.0205268	0.205729	0.760166	36	Macrod1|Adprs|Sirt3|Ydjc|Amdhd2|Sirt5|Esd|Hdac8|Hdac11|Oard1|Hdac5|Sirt2|Hdac3|Sirt7|Hdac1
RECEPTOR_METABOLIC_PROCESS	0.979705	1	0.0239993	0.154579	0.758722	148	Ramp2|Tgfb1|Ramp3|Caly|Laptm5|Ramp1|Cd63|Lamtor1|Apoe|Sag|Hpca|Sfrp4|Gsg1l|Dtnbp1|Plekhj1|Flot1|Ap2m1|Snca|Mvb12a|Lrpap1|Ache|Rspo1|Cdk5|Fnta|Nsg1|Necab2|Lgmn|Arf1|Pheta2|Anxa2|Pick1|Rab29|Arrb2|Ankrd13d
ER_TO_GOLGI_TRANSPORT_VESICLE_MEMBRANE	0.887366	1	0.0208511	0.188143	0.758274	51	H2-Eb1|Cnih2|Folr1|Pef1|Vti1b|B2m|Pdcd6|H2-M3|Cnih1|Cd59b|Sec13|Mcfd2|Sar1b
REGULATION_OF_GLIAL_CELL_DIFFERENTIATION	0.90534	1	0.0210141	0.180825	0.757567	61	Mdk|Tgfb1|Cdk1|Hes1|Nog|Nr1d1|Dlx2|Bin1|Ptn|Id2|Id4|Tmem98|Olig2|Gpr37l1|Rheb|Egr2
CELLULAR_PIGMENTATION	0.880798	1	0.0207185	0.191626	0.757238	47	Bloc1s1|Trappc6a|Cd63|Bloc1s5|Bloc1s2|Dtnbp1|Bloc1s4
POSITIVE_REGULATION_OF_FAT_CELL_DIFFERENTIATION	0.910894	1	0.020742	0.182497	0.753757	57	Zfp36|Sfrp2|Cebpb|Pim1|Wif1|Aamdc|Pparg|Metrnl|Rarres2|Fndc5|Akt1|Id2|Zfp385a|Bmp7|Zc3h12a
VACUOLE_ORGANIZATION	0.986776	1	0.0247475	0.148535	0.751213	177	Mt3|Map1lc3a|Laptm5|Pla2g5|Lamtor1|Nupr1|Coro1a|Atg101|Adprh|Gabarap|Tmem9|Ift20|Pink1|Nsfl1c|Tfeb|Rnf5|Tmem199|Chmp4b|Rab1b|Map1lc3b|Ndp|Emc6|Fez2|Gabarapl2|Laptm4b|Ccdc115|Atp10b|Gabarapl1|Fez1|Irgm1|Anxa2|Moap1|Ralb|Atp13a2|Bag3|Grn|Cln6|Phf23|Wdr45|Naglu|Atg4d|Atg5|Vps18
ENTRY_INTO_HOST	0.963778	1	0.0228709	0.159068	0.751176	115	H2-Eb1|Rpsa|Cdk1|Lgals1|Rnasek|Siva1|Dynlt1b|Ifitm3|Lgals9|Plscr1|Ly6e|Nectin2|Cldn9|Vamp8|Snx3|Ptx3|Epha2|Ch25h|Bsg|Ifitm2|Itgb5|Smpd1
BILE_ACID_BIOSYNTHETIC_PROCESS	0.838598	0.981092	0.020112	0.221052	0.750707	25	Acot8|Hsd17b10|Nr1d1|Amacr|Cyp7b1|Cyp46a1|Fgf15
L_GLUTAMATE_TRANSMEMBRANE_TRANSPORT	0.845427	0.983813	0.0200941	0.21835	0.749943	26	Slc1a7|Praf2|Slc25a13|Slc25a22|Arl6ip5|Arl6ip1|Slc25a18|Slc17a7|Slc1a6|Slc25a12
MITOCHONDRIAL_FISSION	0.873723	0.996371	0.0203977	0.198116	0.748046	39	Fis1|Aurka|Mtfp1|Pink1|Pparg|Dcn|Cox10|Mief2|Mul1
UBIQUITIN_BINDING	0.956536	1	0.0224296	0.162331	0.747245	100	Uchl1|Hspb1|Adrm1|Vps28|Cuedc2|Zfand2b|Nsfl1c|Ubxn1|Otub1|Mvb12a|Ube2l6|Sqstm1|Dnajb2|Aup1|Ubxn8|Usp5|Uchl3|Faf1|Cuedc1|Rbck1|Cks2|Gga1|Fbxo7|Cks1b|Sharpin|Bub3|Rnf19b|Prkn|Rad23a|Sirt2
REGULATION_OF_AUTOPHAGY_OF_MITOCHONDRION	0.869408	0.994736	0.0202744	0.203301	0.747037	35	Park7|Slc25a4|Tspo|Pink1|Slc25a5|Hax1|Fbxo7|Parl|Atp13a2|Prkn|Vdac1|Cttn|Gsk3a|Rnf41|Htra2|Trp53
NEGATIVE_REGULATION_OF_PROTEIN_LOCALIZATION_TO_NUCLEUS	0.861461	0.990509	0.0200137	0.212332	0.746461	29	Apod|Pkig|Cabp1|Lzts2
GPI_ANCHOR_METABOLIC_PROCESS	0.863128	0.990764	0.0201075	0.208638	0.745922	31	Dpm3|Pigyl|Pgap3|Dpm2|Pigp|Pgap4|Pigt|Pigf|Gpaa1|Pigv|Dpm1|Pigs|Pigu|Pigx
MEMBRANE_COAT	0.943425	1	0.0213516	0.168521	0.744156	79	Baiap2l2|Ap2s1|Tmed3|Cope|Clta|Cltb|Copz2|Pef1|Chmp2a|Ap5s1|Ap2m1|Ap1s1|Chmp4b|Pdcd6|Copz1|Epn1|Necap2|Sec13|Ncald|Sar1b|Vps18|Clba1
PROTEIN_COMPLEX_OLIGOMERIZATION	0.994964	1	0.0258825	0.143721	0.743946	212	Aqp5|Card11|Isg15|H2-Eb1|Tmem120a|Mif|Krt1|Ninj1|Nol3|Pycard|Hscb|Alad|Prmt1|Hsd17b10|Samd1|Kcng2|Apip|Chmp2a|Aldoa|Rrm2|Cby1|Rom1|Snca|Kctd13|Acot13|Stoml2|Tk1|Fkrp|Evl|Oxa1l|Clybl|B2m|Kctd17
REGULATION_OF_FIBROBLAST_GROWTH_FACTOR_RECEPTOR_SIGNALING_PATHWAY	0.851392	0.986216	0.0199871	0.216563	0.743807	26	Nog|Wnt4|Otx2|Spry1
NEGATIVE_REGULATION_OF_EPITHELIAL_CELL_DIFFERENTIATION	0.87121	0.994736	0.0202744	0.203902	0.742872	34	Osr1|Hes1|Id1|Spry1|Msx2
NEGATIVE_REGULATION_OF_NUCLEAR_DIVISION	0.898867	1	0.0204069	0.187884	0.742452	47	Nme6|Ndc80|Trip13|Aurkaip1|Mad2l1bp|Lcmt1|Psmg2|Dusp1
ENDOPLASMIC_RETICULUM_TO_GOLGI_VESICLE_MEDIATED_TRANSPORT	0.973085	1	0.0230234	0.155853	0.742254	120	Trappc6a|Trappc2l|Use1|Tmed1|Trappc4|Tmed3|Cope|Yif1b|Ergic3|Rangrf|Pef1|Trappc1|Trappc3|Rab1b|Gas1|Yif1a|Stx18|Pdcd6|Kdelr2|Ier3ip1|Tmed9|Kdelr1|Bcap31|Trappc5|Rab29|Sec13|Nrbp1|Ykt6
MEMBRANE_BIOGENESIS	0.912403	1	0.020648	0.181787	0.742062	54	Banf1|Tlcd2|Pex16|Chmp6|Nsfl1c|S100a10|Flot1|Chmp2a|Chmp4b|Chmp1a|Stx4a|Rcc1
NEGATIVE_REGULATION_OF_BLOOD_VESSEL_ENDOTHELIAL_CELL_MIGRATION	0.861181	0.990509	0.0199119	0.212577	0.742019	28	Tgfb1|Gadd45a|Apoe|Tbxa2r|Csnk2b|Pparg|Map2k5|Hdac5|Angpt2|Rhoa|Rgcc|Klf4
REGULATION_OF_TRANSLATIONAL_INITIATION	0.951241	1	0.0209419	0.169919	0.738506	73	Rpl13a|Hspb1|Eif3k|Eif4ebp1|Eif2b2|Ppp1r15a|Polr2d|Ppp1ca|Eif1|Polr2g|Eif1b|Eif3h|Eif4h|Bzw2|Mif4gd|Habp4|Eif2b5|Eif3b|Paip2|Cdc123|Rbm4|Tmed2|Atf4
ZYMOGEN_ACTIVATION	0.909461	1	0.0203063	0.189285	0.737849	45	Bad|Pycard|Ggt1|S100a10|Eno1|Cycs|Pgk1|Clec3b|Lgmn|Anxa2|Ctsz|Tbc1d10a|Oma1|Plgrkt|Bak1|Prss12|Perp|Dhcr24|Ctsl|Ctsh|Serpine2
CYTOPLASMIC_SIDE_OF_MEMBRANE	0.991048	1	0.023987	0.147771	0.737322	162	Rps29|Gng8|Gng13|Rps28|Mien1|Rps26|Map2k2|Gnb2|Gnb1l|Gng3|Rpl27|Traf1|Stac|S100a6|Kcnip1|Th|Carmil2|Gng5|Chmp4b|Eef1a1|Fkbp1a|Eef1a2|Gnas|Palm|Gng11|Kcnab2|Akt1|Aspscr1|Ptp4a1|Sppl2b|Rgs2|Gfap|Borcs5|Zap70|Myzap|Acp1|Gnb5|Gm2a|Gnai2|Gng10|Diablo|Ajap1|Rhoa|C2cd2l|Lck
GLYCEROLIPID_CATABOLIC_PROCESS	0.9032	1	0.0201614	0.189799	0.736459	44	Apoa2|Pla2g5|Lypla2|Prdx6|Abhd16a|Abhd12|Gde1|Pnpla2|Pla2g15|Mgll|Faah|Lipg|Apoc1|Pla2g7
REGULATION_OF_TUMOR_NECROSIS_FACTOR_MEDIATED_SIGNALING_PATHWAY	0.904	1	0.0201479	0.18957	0.735568	44	Nol3|Laptm5|Pycard|Sphk1|Gstp1|Nkiras2|Sppl2b|Gas6|Nkiras1|Gstp2|H2bc21|Ppp2cb|Otulin|Sharpin|Prkn|Gps2|Hspa1a|Casp4
VESICLE_TRANSPORT_ALONG_MICROTUBULE	0.9048	1	0.0201344	0.189399	0.734908	44	Bloc1s1|Cnih2|Bloc1s5|Bloc1s2|Dtnbp1|Bloc1s4|Stk11|Borcs5|Nde1|Dync1i1|Bloc1s6|Prkcz|Hap1|Bloc1s3|Snapin|Ndel1|Ap3b2|Ap3m2|Trim46|Rab1a
METAPHASE_PLATE_CONGRESSION	0.940754	1	0.0206949	0.174086	0.733448	63	Fam83d|Ndc80|Cdca8|Cep55|Nudc|Chmp6|Chmp2a|Chmp4b|Chmp1a|Bod1|Rrs1|Dctn2
CULLIN_RING_UBIQUITIN_LIGASE_COMPLEX	0.992167	1	0.0239685	0.146669	0.731824	162	Ube2c|Cdc20|Elob|Anapc11|Fbxo6|Fbxo2|Anapc13|Klhl40|Spsb4|Pef1|Fbxo9|Dda1|Rnf7|Fbxw4|Kctd13|Ankrd9|Fbxl15|Dmac2|Anapc16|Cdc26|Kctd17|Fbxo44|Pdcd6|Commd1|Rbx1|Fzr1|Skp1|Klhdc3|Amn1|Spsb3|Fbxo31|Cks2|Anapc15|Fbxo7|Fbxl8|Fbxl6|Fbxw5|Cks1b|Keap1|Prkn
VESICLE_ORGANIZATION	0.998107	1	0.0279107	0.136375	0.730968	275	Cplx3|Slc2a4|Plekhf1|Rnasek|Bloc1s1|Stx8|Trappc6a|Pla2g5|Vps28|Lamtor1|Rab13|Coro1a|Bloc1s5|Snf8|Bloc1s2|Tmem9|Pef1|Nectin2|Chmp6|Dtnbp1|S100a10|Sphk1|Plekhj1|Vamp8|Chmp2a|Bloc1s4|Snx3|Vps25|Vps37b|Rab3a|Vti1b|Stx1a|Ap2m1|Syp|Snca|Chmp4b|Chmp1a|Vps37d|Mvb12a|Rubcnl|Cplx1|Snap47|Stx4a|Sqstm1|Pdcd6|Pla2g3|Vta1|Akt2|Laptm4b|Rab8a|Tmed9|Pheta2|Sdc4|Ap1m1|Ptprn|Anxa2|Rab29|Sec13|Zfp385a
REGULATION_OF_CHOLESTEROL_METABOLIC_PROCESS	0.878589	0.998919	0.019715	0.207666	0.73006	29	Sod1|Apoe|Dgat2|Ephx2|Por|Sec14l2|Lpcat3|Acadvl|Dhcr7|Ldlr|Acadl
AUTOPHAGOSOME_MEMBRANE	0.918015	1	0.0200851	0.18465	0.729672	47	Map1lc3a|Gabarap|Chmp6|Tex264|Chmp2a|Chmp4b|Chmp1a|Rubcnl|Map1lc3b|Gabarapl2|Gabarapl1|Irgm1|Atp13a2|Lamp1
POSITIVE_REGULATION_OF_STRIATED_MUSCLE_CELL_DIFFERENTIATION	0.879093	0.998919	0.0197063	0.20743	0.729228	29	Tgfb1|Hopx|Smyd1|Mylk3
PROTEIN_TYROSINE_SERINE_THREONINE_PHOSPHATASE_ACTIVITY	0.898873	1	0.0199649	0.192959	0.728573	39	Cdkn3|Ptp4a3|Dusp23|Ptpmt1|Dusp26|Dusp14|Dusp1|Dusp28|Ptp4a1
TRANSFERASE_COMPLEX_TRANSFERRING_PHOSPHORUS_CONTAINING_GROUPS	0.99823	1	0.0267333	0.139278	0.728331	231	Socs3|Polr2f|Polr2i|Cdk1|Polr2l|Pard6a|Taf10|Polr2j|Polr2c|Pycard|Polr2e|Polr1d|Atg101|Pold4|Pold2|Polr2k|Polr1h|Amhr2|Taf11|Polr2d|Cdkn2d|Supt3|Polr2g|Ccnq|Gtf2h4|Mnat1|Chrac1|Polr3h|Cdk5r2|Gtf2f1|Pik3r6|Cdk5|Gtf2h5|Prkab1|Stk11|Calm2|Taf13|Polr2h|Gtf2a2|Cdk4|Socs1|Pcna|Tada3|Ccno|Prkag1|Crcp|Pole4|Cks2|Paf1|Gtf2b|Polr3d|Pfkm|Polr1c|Cish|Cks1b|Gtf2f2|Ccnd3|Prpsap2|Ccnjl|Polr2m|Prpsap1
COATED_VESICLE_MEMBRANE	0.987454	1	0.0238707	0.147762	0.726532	149	H2-Eb1|Nrgn|Ap2s1|Apoe|Cnih2|Tmed3|Slc32a1|Cope|Clta|Cltb|Folr1|Copz2|Pef1|Vamp8|Rab3a|Vti1b|Dbnl|Tmem199|Ap2m1|Ap1s1|B2m|Pdcd6|Kdelr2|H2-M3|Cnih1|Cd59b|Kdelr1|Copz1|Hspa8|Epn1|Necap2|Sec13|Mcfd2|Slc2a8|Hbegf|Ncald|Sar1b|Tepsin|Vamp2
REGULATION_OF_LONG_TERM_SYNAPTIC_POTENTIATION	0.902297	1	0.0200271	0.189798	0.725448	41	Tyrobp|Nrgn|Calb2|Apoe|Sqstm1|Ptn|Nsg1|Adora2a|Lgmn|Cyp46a1|Calb1|Prnp
FEAR_RESPONSE	0.890304	1	0.0199915	0.200824	0.725432	33	Mdk|Apoe|Dbh|Asic4
METAPHASE_ANAPHASE_TRANSITION_OF_CELL_CYCLE	0.946136	1	0.0203063	0.174037	0.723154	59	Ube2c|Anapc11|Ndc80|Trip13|Mad2l1bp|Lcmt1|Tacc3|Psmg2|Dusp1
CELLULAR_COMPONENT_DISASSEMBLY	1	1	0.033424	0.129807	0.721961	410	Stmnd1|C1qc|Tgfb1|Cdk1|C1qa|Map1lc3a|Fis1|Tomm7|Phb2|Park7|Ufc1|Mrpl58|Endog|Stmn3|Cib1|Cst3|Bax|Slc25a4|Eif5a|Grwd1|Ddrgk1|Ctss|Cdc37|Gabarap|Tspo|Pelo|Twf2|Pink1|Cfl1|Pym1|Chmp6|Flot1|Fap|Tex264|Vamp8|Chmp2a|Rpl23|Ctsk|Stmn1|Ppp1ca|Vti1b|Foxl2|Myc|Carmil2|Smarcb1|Hmga1|Napa|Slc25a5|Cidea|H2ac25|Chmp4b|Chmp1a|Rubcnl|Mid1ip1|Hax1|Map1lc3b|Sh3gl1|Pdxp|Kif18b|Sqstm1|Stmn4|Cdk5|Capzb|Capn10|Gabarapl…
CONDENSED_CHROMOSOME_CENTROMERIC_REGION	0.990853	1	0.0236773	0.14745	0.721903	145	Cenps|Pmf1|Cebpb|Ndc80|Knstrn|Dctn3|Dynll1|Cenpv|Cenpa|Spc24|Chmp6|Cfdp1|Psen2|Cenpx|Chmp2a|Cenpu|Cenpb|Chmp4b|Dctn6|Cenpm|Chmp1a|Bod1|Cenpw|Anapc16
RNA_METHYLTRANSFERASE_ACTIVITY	0.946595	1	0.0203291	0.172102	0.72102	61	Fbll1|Mrm2|Trmt12|Trmt61a|Bud23|Mettl5|Trmo|Mrm3|Bcdin3d|Nsun5|Nop2|Ftsj1|Emg1|Lcmt2|Trmt9b|Nsun4|Mepce|Fbl|Mrm1|Thumpd3|Mettl1|Trmt2a|Trmt1
NATURAL_KILLER_CELL_MEDIATED_IMMUNITY	0.905022	1	0.0197585	0.192149	0.720901	38	Coro1a|Lgals9|Nectin2|Tubb4b|Prdx1|Pik3r6|H2-M3|Arrb2|Vamp2|Unc13d|Lamp1|Rnf19b|Gfer|Tubb5|Lag3
RESPONSE_TO_ARSENIC_CONTAINING_SUBSTANCE	0.896803	1	0.0198811	0.199518	0.720714	33	Atf3|Alad|Gsto1|Gsto2|Ppif|Myc|Hmox1|Nefl|Zc3h12a|Vcp|Zfand2a|Rbm4|Daxx|Zfand1|Atf4
OLIGODENDROCYTE_DEVELOPMENT	0.901733	1	0.0197194	0.195967	0.720089	35	Olig1|Eif2b2|Clu|Eif2b3|Eif2b4|Ascl1|Eif2b1|Id4|Nsun5|Eif2b5|Hdac11
MYELOID_LEUKOCYTE_MEDIATED_IMMUNITY	0.964275	1	0.0207185	0.166245	0.719928	72	Ptgds|Tyrobp|Lat|S100a13|Chga|Lgals9|Adora2b|Vamp8|Jagn1|Sphk2|Stx4a|Foxf1|Itgam|Pla2g3
TRANSPORT_VESICLE	0.999433	1	0.0312004	0.130535	0.718387	357	H2-Eb1|Cplx3|Mt3|Slc2a4|Rabac1|Ddc|Nrgn|Ngf|Laptm5|Rab13|Trappc4|Chga|Cnih2|Tmed3|Slc32a1|Bloc1s5|Cope|Slc30a3|Syt5|Clta|Cltb|Folr1|Copz2|Dbh|Pef1|Sytl1|Gipc1|Dtnbp1|Tmem163|Calm3|Lamp5|Erp29|Vgf|Cbarp|Rab3a|Th|Vti1b|Azin2|Stx1a|Syp|Sipa1|Ap1s1|Snca|Atp6v0d1|Erg28|Syt3|Rab1b|Syt15|Yipf1|B2m|Stx4a|Syngr3|Cops5|Pdcd6|Rogdi|Kdelr2|Bin1|Aph1a|Cops4|H2-M3|Septin5|Rab8a|Cnih1|Borcs5|Yipf3|Cpe|Tmed9|Cd5…
NUCLEOSIDE_MONOPHOSPHATE_BIOSYNTHETIC_PROCESS	0.906615	1	0.0196847	0.192803	0.717849	37	Aprt|Cda|Nudt2|Tk1|Uck1|Dut|Dhodh|Adsl|Tyms|Tk2|Impdh2|Adk|Dguok|Dctd|Shmt1|Upp1|Impdh1|Paics|Umps|Cmpk1|Prps1|Upp2
GLYCEROPHOSPHOLIPID_CATABOLIC_PROCESS	0.881046	1	0.0193642	0.211233	0.717362	25	Pla2g5|Prdx6|Abhd16a|Abhd12|Gde1|Pla2g15|Apoc1|Pla2g7
SOMATIC_STEM_CELL_POPULATION_MAINTENANCE	0.906023	1	0.0197063	0.193738	0.71586	36	Hes1|Pax2|Nog|Hnf1b|Myc
CARBOHYDRATE_BINDING	0.996643	1	0.0238951	0.143159	0.71431	162	H2-Eb1|Vtn|Lgals1|Galnt12|Krt1|Fuom|Fbxo6|Fbxo2|Eva1c|Clec2l|Taldo1|Lgals9|P4htm|Ogfod2|Egln2|Dbh|Aldoa|Ptx3|Galnt9|Ogfod3|Cdipt|Chid1|Bsg|Clec3b|Bcan|Ppp1r3g|Colec11|Clec11a|Stbd1|Galk1|Galnt18|Gck|Crybg1|Sord|Gusb|Pfkm|Nptx2|Slc2a8
ORGANELLE_TRANSPORT_ALONG_MICROTUBULE	0.969063	1	0.0210576	0.160778	0.712688	81	Uchl1|Bloc1s1|Cnih2|Bloc1s5|Bloc1s2|Ubb|Hsbp1|Dtnbp1|Nefh|Bloc1s4|Stk11|Map1s|Pex14|Borcs5|Fez1|Nde1|Nefl|Lamp1|Dync1i1|Bloc1s6|Prkcz|Rhot2|Uxt|Cdc42|Hap1
E_BOX_BINDING	0.90784	1	0.019676	0.192842	0.712548	36	Twist1|Hes1|Atoh8|Myc|Pparg|Nr1d1|Ascl1|Prmt5|Tal1|Hdac1|Scrt2|Cry1|Snai2|Ascl2|Neurod2|Max
NEGATIVE_REGULATION_OF_RESPONSE_TO_BIOTIC_STIMULUS	0.969669	1	0.0210479	0.160449	0.711229	81	Isg15|Rps19|Nfkbil1|Banf1|Lgals9|Prdx2|Lyar|Trib1|Pparg|Cactin|Nr1h3|Mul1|H2-M3|Nr1h2|Arrb2|Tarbp2|Grn|C1qbp|Atg5|Ufd1|Sirt2|Gfer|Tyro3
CHONDROITIN_SULFATE_PROTEOGLYCAN_METABOLIC_PROCESS	0.904653	1	0.0194149	0.197385	0.711034	32	Chst7|Chst12|B3gat3|Chpf|Chst9|Dcn|B3galt6|Xylt2
NEURON_PROJECTION_CYTOPLASM	0.975347	1	0.0212037	0.158214	0.710343	86	Uchl1|Bloc1s1|Hspb1|Caly|Sod1|Bloc1s5|Bloc1s2|Hsbp1|Hpca|Dtnbp1|Bloc1s4
RESPONSE_TO_NICOTINE	0.921143	1	0.0197454	0.186625	0.708581	40	Bad|Chrna2|Gpx1|Th|Slc6a3|B2m|Lypd1|mt-Nd6|Rela|Hmox1|mt-Nd4|Kcnk1
POSITIVE_REGULATION_OF_NEURON_APOPTOTIC_PROCESS	0.922102	1	0.0196977	0.185118	0.707561	41	Tyrobp|Ddit3|Cdc34|Nupr1|Bax|Ube2m|Ascl1|Cdk5|Itgam
ESTABLISHMENT_OF_MITOCHONDRION_LOCALIZATION	0.90095	1	0.0192299	0.202469	0.706738	28	Uchl1|Ubb|Nectin2|Hsbp1|Map1s|Fez1|Nefl|Rhot2|Uxt|Hap1
REGULATION_OF_AMINO_ACID_TRANSPORT	0.907211	1	0.0192466	0.19888	0.705859	30	Hrh3|Dtnbp1|Snca|Adora2a|Rgs2|Trh|Arl6ip5|Arl6ip1|Agt|Slc38a3
REGULATION_OF_PEPTIDE_TRANSPORT	0.992157	1	0.0232356	0.146176	0.705783	132	H2-Eb1|Bad|Uqcc2|Chga|Mpc2|Crhbp|C1qtnf12|Rbp4|Cartpt|Grp|Ndufaf2|Psmd9|Jagn1|Fkbp1b|Adcyap1|Stx1a|Nnat|Eipr1|Nr1d1|Pim3|Stx4a|Ano1|Hadh|Capn10|Aimp1|Inhbb|Gck|Rasl10b|Pick1|Vsnl1|Trh|Kcnj11|Gpr27|Pfkm|Crh|Prkn|Adra2a|C2cd2l|Slc26a6|Sri|Hmgn3|Pck2|Ensa|Aacs
GENERAL_TRANSCRIPTION_INITIATION_FACTOR_BINDING	0.9442	1	0.0199472	0.175923	0.704508	50	Drap1|Edf1|Thap7|Psmc5|Brf2|Taf11|Ercc1|Psmc1|Ruvbl2|Gtf2f1|Jun|Taf13|Gtf2a2|Foxf2|Rela|Gtf2b
ENDOCRINE_HORMONE_SECRETION	0.921903	1	0.0193853	0.19029	0.699228	35	Selenom|Crhbp|Bmp6|Foxl2|Pparg|Nkx3-1|C1qtnf1|Inha|Inhbb
SCF_DEPENDENT_PROTEASOMAL_UBIQUITIN_DEPENDENT_PROTEIN_CATABOLIC_PROCESS	0.94795	1	0.0195984	0.176659	0.698096	47	Fbxo6|Fbxo2|Fbxo9|Fbxw4|Fbxl15|Dmac2|Fbxo44|Rbx1|Skp1|Amn1|Fbxo31|Fbxl8|Fbxl6|Fbxw5
POSITIVE_REGULATION_OF_MUSCLE_CELL_DIFFERENTIATION	0.937483	1	0.0195598	0.180692	0.698068	43	Tgfb1|Hopx|Smyd1|Mylk3|Camk1|Efemp2|Cyp26b1|Arrb2|Tarbp2|Mapk12|Setd3|Rbm4|Mapk11|Olfm2|Shh|Actn3|Cth|Kat2a|Morf4l2|Eng|Mmp14
CLATHRIN_COAT	0.924748	1	0.0193389	0.189505	0.696343	35	Baiap2l2|Ap2s1|Clta|Cltb|Ap2m1|Ap1s1
RUFFLE_ASSEMBLY	0.935305	1	0.0194829	0.181775	0.694783	41	Hras|Pfn1|Carmil2|Dbnl|Rhog|Evl
ANTIGEN_PROCESSING_AND_PRESENTATION_OF_EXOGENOUS_PEPTIDE_ANTIGEN	0.9083	1	0.0190108	0.20212	0.694198	26	H2-Eb1|Ctss|Ctsd|B2m|Lgmn|H2-M3|H2-DMa
CHROMOSOME_LOCALIZATION	0.973528	1	0.0206855	0.158131	0.693391	76	Fam83d|Ndc80|Cdca8|Cep55|Nudc|Chmp6|Chmp2a|Lmna|Chmp4b|Chmp1a|Bod1|Rrs1|Kash5|Dctn2
POSITIVE_REGULATION_OF_ESTABLISHMENT_OF_PROTEIN_LOCALIZATION_TO_MITOCHONDRION	0.926147	1	0.0193473	0.189458	0.690249	34	Tomm7|Ubl5|Pdcd5|Pink1|Ube2j2|Ube2l3|Sae1
REGULATION_OF_DNA_TEMPLATED_TRANSCRIPTION_IN_RESPONSE_TO_STRESS	0.956906	1	0.0198196	0.170137	0.687689	52	Atf3|Mt3|Cebpb|Ddit3|Atf6b|Jun|Tmbim6|Rela|Klf2|Hmox1|Bag3|Dnajb1|Cited2|Hspa5|Sirt2|Creb3l3|Egr1|Hspa1a|Atf4|Rgs14|Nck2|Sesn2|Trp53|Vhl|Stox1
PROCESS_UTILIZING_AUTOPHAGIC_MECHANISM	1	1	0.0360798	0.121245	0.686851	494	Mt3|Plekhf1|Map1lc3a|Bad|Fis1|Uchl1|Tomm7|Tmem208|Phb2|Park7|Ufc1|Hspb1|Endog|Ddit3|Pycard|Atp6v1g1|Vps28|Nupr1|Trappc4|Cisd1|Slc25a4|Atp6v0c|Ddrgk1|Atg101|Snf8|Adprh|Cdc37|Capns1|Gabarap|Ift20|Tspo|Atp6v0b|Pink1|Dapk3|Chmp6|Ubxn6|Nsfl1c|Tex264|Vamp8|Chmp2a|Vps25|Ctsk|Vps37b|Clu|Vti1b|Stub1|Tfeb|Rnf5|Slc25a5|Atp6v1g2|Atp6v1e1|Snca|Atp6v0d1|Chmp4b|Rgs19|Rab24|Chmp1a|Vps37d|Mvb12a|Eef1a1|Rubcnl|Hax…
NEGATIVE_REGULATION_OF_ERK1_AND_ERK2_CASCADE	0.960512	1	0.0198635	0.167787	0.684911	54	Atf3|Tbc1d10c|Pin1|Dusp26|Cnksr3|Gstp1|Spry1|Emilin1
UBIQUITIN_LIGASE_SUBSTRATE_ADAPTOR_ACTIVITY	0.922962	1	0.0187713	0.197698	0.684667	27	Spsb4|Pef1|Ankrd9|Pdcd6|Skp1|Klhdc3|Fbxo7
REGULATION_OF_CALCIUM_ION_IMPORT	0.923459	1	0.0187632	0.197481	0.683913	27	Ramp3|Hes1|Psen2|Plpp4|Sphk2|Pdgfb
ENDOPLASMIC_RETICULUM_GOLGI_INTERMEDIATE_COMPARTMENT	0.995872	1	0.0226042	0.14279	0.681585	121	Mydgf|Nat8f1|Tmed1|Cnih2|Tmed3|Yif1b|Folr1|Ergic3|Copz2|Lamp5|Azin2|Tmem199|Lrpap1|Rab1b|Nat8|Yif1a|Aspscr1|Rer1|Slc35c2|Cnih1|Tmed9|Cd59b|Kdelr1|Ccdc115|Bcap31|Pdia6|Trappc5|Mgat4b|Ctsz|Mcfd2|Ykt6|Nucb1|Rab37|Hspa5|Atp6ap1|Serpinh1|Vmp1|Mgat1|Tmed2|Surf4|Sting1|Scyl1|Sppl3|Cnih3
CARBOXYPEPTIDASE_ACTIVITY	0.933384	1	0.0189454	0.188883	0.680409	32	Cndp2|Cpxm1|Cpa2|Pepd|Cpz|Cpe|Ctsz|Cpn1|Blmh|Ctsa|Cpb1|Lap3
NEUROTRANSMITTER_UPTAKE	0.938653	1	0.0191925	0.188154	0.679666	33	Slc1a7|Park7|Flot1|Snca|Slc6a3|Syngr3|Gfap|Slc29a2|Tor1a|Prkn|Rab3b
POSITIVE_REGULATION_OF_MRNA_PROCESSING	0.929975	1	0.01886	0.192754	0.677636	29	Slc39a5|Tra2b|Prdx6|Cirbp|Hspa8|Paf1|Rbmxl1|Sf3b4|Leo1|Ncbp2|Dazap1|Prpf19|Snw1
INTRAMOLECULAR_TRANSFERASE_ACTIVITY	0.930915	1	0.0186433	0.195127	0.67576	27	Pmm1|Pgam2|Pus1|Rpusd4|Pusl1|Rpusd3|Rpusd1|Pgam1|Bpgm
CELLULAR_CARBOHYDRATE_CATABOLIC_PROCESS	0.937278	1	0.0188641	0.188387	0.673519	31	Idnk|Pygm|Ppp1ca|Tpi1|Pgd|Stbd1|Sord|Pgam1|Gusb|Pfkm|Neu2
EXOCYTIC_PROCESS	0.984844	1	0.0201974	0.155281	0.669639	70	Cplx3|Rab13|Vamp8|Rab3a|Vti1b|Napa|Stx1a|Snca|Cplx1|Snap47|Stx4a|Pla2g3|Septin5|Rab8a|Ralb|Ykt6|Vamp2|Vps18|Dmtn|Bloc1s6|Rab3b|Rabepk|Rab15|Rab3d
GOLGI_VESICLE_TRANSPORT	1	1	0.0281562	0.124692	0.668145	278	Laptm5|Trappc6a|Trappc2l|Use1|Rab13|Tmed1|Arf5|Rack1|Tmem115|Trappc4|Tmed3|Cope|Sys1|Yif1b|Ergic3|Vamp5|Copz2|Rangrf|Pef1|Trappc1|Arl3|Snx3|Vti1b|Scamp3|Napa|Spire2|Bet1l|Trappc3|Rab1b|Gas1|Yif1a|Stx18|Vps51|Bnip1|Pdcd6|Commd1|Kdelr2|Gabarapl2|Rer1|Snx8|Pkdcc|Ier3ip1|Atp9a|Rab8a|Tmed9|Kdelr1|Copz1|Bcap31|Rnf215|Trappc5|Pick1|Rab29|Sec13|Rab26|Cog8|Gga1|Golga7|Nrbp1|Ykt6|Cep19|Sar1b|Vamp2
MITOGEN_ACTIVATED_PROTEIN_KINASE_BINDING	0.936879	1	0.0185482	0.192355	0.666162	27	Prmt1|Diras1|Dusp1|Gch1|Cdk5rap3|Tab1|Arrb2|Tnip1
REGULATION_OF_ORGANIC_ACID_TRANSPORT	0.972376	1	0.0195769	0.163223	0.659741	52	Mif|Fis1|Hrh3|Fabp3|Dtnbp1|Snca|Pla2g3|Akt1|Adora2a|Akt2|Rgs2|Trh|Arl6ip5|P2rx4
ONE_CARBON_METABOLIC_PROCESS	0.951651	1	0.0189862	0.182536	0.659373	33	Car14|Car6|Mthfs|Car11|Car7|Aldh1l1|Tyms|Ahcy|Gnmt|Sfxn1
GLUTAMATE_METABOLIC_PROCESS	0.935834	1	0.0184616	0.191258	0.649527	25	Ggt1|Mthfs|Adhfe1|Got2|Got1|Aldh4a1|Bloc1s6|Oat|Atcay|Slc25a12|Prodh|Glud1|Glul|Gls2
NEGATIVE_REGULATION_OF_PEPTIDYL_SERINE_PHOSPHORYLATION	0.937624	1	0.0185363	0.189113	0.649526	26	Rack1|Bax|Gadd45a|Cnksr3
RNA_METHYLATION	0.992528	1	0.0204621	0.14763	0.648247	77	Fbll1|Mrm2|Hsd17b10|Trmt112|Trmt12|Trmt61a|Bud23|Mettl5|Trmo|Mrm3|Bcdin3d|Nsun5|Nop2|Ftsj1|Emg1|Lcmt2|Trmt9b|Larp7|Nsun4|Mepce|Fbl|Mrm1|Thumpd3|Mettl1|Gtpbp3|Trmt2a|Trmt1|Ramac
REGULATION_OF_NEURONAL_SYNAPTIC_PLASTICITY	0.982172	1	0.0193179	0.16174	0.643572	49	Hras|Apoe|Shisa8|Vgf|Rab3a|Syp|Snca|S100b|Rab8a|Neurl1a|Ncdn|Egr2
LIGASE_ACTIVITY	0.998958	1	0.0227035	0.13408	0.640391	123	Tpgs1|Uchl1|Atp6v0c|mt-Atp6|Sars2|Suclg1|Ppcs|Atp5pb|Slc27a4|Aarsd1|Pccb|Wars1|Fars2|Yars2|Mthfs|Mocs3|Ghdc|Cars2|Ttll11|Ube2l3|Ears2|Sae1|Qrsl1|Rtcb|Acsf3|Carns1|Acsbg1|Rtca|Farsb|Atg7|Lipt2|Ttll9|Aacs|Ttll12|Farsa|Uba5|Tars2|Rars2|Asns|Pcca|Mccc2|Xrcc4|Acss2|Pars2|Ttll1|Aars2|Paics|Gatb
ACIDIC_AMINO_ACID_TRANSPORT	0.982873	1	0.0194149	0.157983	0.638562	52	Slc1a7|Hrh3|Gipc1|Dtnbp1|Snca|Praf2|Slc25a13|Adora2a|Trh|Slc25a22|Arl6ip5
ANTIGEN_PROCESSING_AND_PRESENTATION_OF_PEPTIDE_ANTIGEN	0.977122	1	0.0189372	0.16454	0.635671	43	H2-Eb1|Pycard|Ctss|Abcb9|Ctsd|B2m|Lgmn|H2-M3|H2-DMa
EXTRINSIC_COMPONENT_OF_CYTOPLASMIC_SIDE_OF_PLASMA_MEMBRANE	0.996672	1	0.0205873	0.140508	0.625416	82	Gng8|Gng13|Gnb2|Gng3|Stac|S100a6|Kcnip1|Carmil2|Gng5|Gnas|Gng11|Kcnab2|Akt1|Zap70|Myzap|Gnb5|Gnai2|Gng10|Rhoa|Lck
LUNG_MORPHOGENESIS	0.978939	1	0.0189413	0.163022	0.624721	42	Wnt2|Nog|Tbx2|Spry1|Foxf1|Mapk3|Ctsz|Map2k1|Srf|Rdh10|Spry2|Wnt7b|Stk40|Cdc42|Shh|Ctsh
PROTEIN_K48_LINKED_UBIQUITINATION	0.992192	1	0.0199649	0.144752	0.61435	65	Ube2c|Ppia|Cdc34|Gabarap|Rnf5|Rnf126|Rnf187|Ube2g2|Rbx1|Skp1|Ube2r2|Ifi27|Prkn|Ube2e1|Ube2d2a
LUNG_EPITHELIUM_DEVELOPMENT	0.967474	1	0.0182864	0.172543	0.612384	30	Wnt2|Adamtsl2|Rcn3|Foxj1|Aimp2|Ascl1|Klf2|Map2k1|Thra|Wnt7b|Cdc42|Shh
ANTIGEN_PROCESSING_AND_PRESENTATION	0.996164	1	0.020211	0.139682	0.610917	75	H2-Eb1|Pycard|Cd1d1|Ctss|Abcb9|Cd68|Ctsd|B2m|Rab33a|Psme1|Rab4a|Lgmn|Relb|H2-M3|H2-DMa|Rftn1|Sar1b|Atg5|Ctsf|Rab35|Rab3b|Ctsl|Ctsh|H2-Ab1|Calr|Pdia3|Trem2
CYTOPLASMIC_PATTERN_RECOGNITION_RECEPTOR_SIGNALING_PATHWAY_IN_RESPONSE_TO_VIRUS	0.968482	1	0.0182709	0.172001	0.610461	30	Irf7|Phb2|Nop53
NEGATIVE_REGULATION_OF_PROTEIN_LOCALIZATION_TO_MEMBRANE	0.967694	1	0.0180679	0.175877	0.609095	27	Tgfb1|Fzd9|Ap2m1|Lypd1|Pkdcc|Bcl2l1|Dmtn|Gdi1
POSITIVE_REGULATION_OF_EXOCYTOSIS	0.997668	1	0.0200004	0.140174	0.604492	70	Snf8|Adora2b|Vamp8|Chmp2a|Rab3a|Stx1a|Snca|Hyal3|Cdk5r2|Sphk2|Stx4a|Cdk5|Itgam|Pla2g3|H2-M3|Sdc4|Vsnl1|Atp13a2|Unc13d|Lamp1|Exph5|Vps4a|Hgs|Rab9|Rab15
AP_TYPE_MEMBRANE_COAT_ADAPTOR_COMPLEX	0.975567	1	0.0181479	0.170588	0.599708	29	Ap2s1|Ap5s1|Ap2m1|Ap1s1
RESPONSE_TO_DSRNA	0.983385	1	0.0184773	0.162171	0.59922	36	Flot1|Pqbp1|Mul1|Mapk3|Rftn1|Slc3a2|Ralb|Nfkbia
VESICLE_DOCKING_INVOLVED_IN_EXOCYTOSIS	0.983904	1	0.0184694	0.161409	0.596403	36	Rab13|Rab3a|Vti1b|Stx1a|Rab8a|Ralb|Ykt6|Vps18|Bloc1s6|Rab3b|Rabepk|Rab15|Rab3d|Plek|Ppfia3|Scfd2|Cplx2|Rab12|Snap25
PHOSPHOLIPASE_ACTIVITY	0.999095	1	0.0205037	0.13303	0.589023	80	Notum|Pla2g5|Lypla2|Lcat|Prdx6|Pla2g2c|Pld3|Abhd16a|Smpdl3b|Abhd12|Gde1|Pla2g3|Smpd1|Pla2g12a|Plaat3|Hmox1|Pla2g15|Mgll|Plcd1|Smpd2|Lipg|Pla2g7
TRANSCRIPTION_ELONGATION_FROM_RNA_POLYMERASE_II_PROMOTER	0.994688	1	0.0194149	0.142554	0.58583	56	Polr2i|Elob|Adrm1|Elof1|Supt4a|Gtf2f1|Nelfe|Hexim1|Paf1|Larp7|Gtf2f2|Nelfb|Cdk9|Nelfcd|Ell3
AUTOPHAGOSOME	0.999339	1	0.0219151	0.125702	0.583773	105	Map1lc3a|Fth1|Adprh|Ftl1|Gabarap|Chmp6|Tex264|Chmp2a|Chmp4b|Rab24|Chmp1a|Rubcnl|Map1lc3b|Sqstm1|Aup1|Gabarapl2|Tbc1d17|Gabarapl1|Irgm1|Hspa8|Atp13a2|Lamp1|Atg5|Vps18|Tmem230|Washc1
NEGATIVE_REGULATION_OF_LIPID_BIOSYNTHETIC_PROCESS	0.9928	1	0.0187351	0.149256	0.579144	44	Akr1c18|Wnt4|Sod1|Apoe|Sphk1|Ormdl3|Pdgfb|Pdgfa|Prmt3|Fgf15|Acadvl|Apoc1|Insig1|Atp1a1|Acadl|Snai2|Ormdl2|Snai1|Slc27a1
RHYTHMIC_BEHAVIOR	0.990112	1	0.0184107	0.153862	0.577256	38	Ptgds|Th|Nr1d1|Adora2a|Id2|Adrb1|Egr2|Naglu|Crh|Nms|Bloc1s6|Kcnq1|Srd5a1|Egr1|Usp2|Oprl1|Trp53
NEGATIVE_REGULATION_OF_EXOCYTOSIS	0.98262	1	0.0180413	0.16347	0.574686	29	Lgals9|Cbarp|Snca|Foxf1|H2-M3|Atp9a|Hmox1|Gnai2|Prkn|Adra2a
REGULATION_OF_CELL_CYCLE_CHECKPOINT	0.984764	1	0.0181288	0.159815	0.571369	31	Ndc80|Mad2l1bp|Lcmt1|Dusp1|Rnaseh2b|Rpa2|Ddx39b|Anapc15|Mad1l1|Gen1
NEGATIVE_REGULATION_OF_PROTEIN_DEPHOSPHORYLATION	0.983359	1	0.0180451	0.160361	0.569148	30	Ppp1r11|Ppp1r15a|Fkbp1b|Ptpa|Bod1|Fkbp1a|Ppp1r8|Ywhae|Gnai2|Ppp1r1b|Ensa
AMPA_GLUTAMATE_RECEPTOR_COMPLEX	0.98335	1	0.0178308	0.164144	0.563768	26	Cnih2|Shisa8|Abhd12|Vwc2|Porcn|Olfm2|Cacng4|Cnih3|Cacng5|Cpt1c
RESPONSE_TO_THYROID_HORMONE	0.984699	1	0.0177083	0.165237	0.561157	25	Slc34a1|Hes1|Ctss|Stk11|Gas2l1|Inhbb|Ctsb|Crls1|Ctsl|Ctsh|Lmo2
REGULATION_OF_ESTABLISHMENT_OF_PROTEIN_LOCALIZATION_TO_MITOCHONDRION	0.995146	1	0.0188681	0.13975	0.552243	47	Tomm7|Ubl5|Pdcd5|Pink1|Hax1|Ube2j2|Ube2l3|Sae1|Parl|Bag3|Prkn
LIPASE_ACTIVITY	1	1	0.0211695	0.12102	0.551406	93	Notum|Pla2g5|Lypla2|Lcat|Prdx6|Pla2g2c|Pld3|Abhd16a|Smpdl3b|Abhd12|Gde1|Pla2g3|Smpd1|Pla2g12a|Plaat3|Hmox1|Pnpla2|Pla2g15|Mgll|Plcd1|Smpd2|Faah|Lipg|Pla2g7
O_ACYLTRANSFERASE_ACTIVITY	0.994455	1	0.018564	0.144226	0.551264	41	Hhat|Lcat|Prdx6|Agpat4|Dgat2|Agpat1|Lpcat4|Pnpla2|Pla2g15|Lpcat3|Crls1|Cpt2
FICOLIN_1_RICH_GRANULE_MEMBRANE	0.995478	1	0.0186592	0.141612	0.547091	43	Tbc1d10c|Lamtor1|Atp6v0c|Dynll1|Atad3a|Stbd1|Serpinb6a|Arl8a|Lamp1|Rhoa
GOLGI_CISTERNA_MEMBRANE	0.999137	1	0.0197759	0.128165	0.539976	63	Psenen|Tmem115|Tmed3|Fut7|Chpf|B4galt7|B4galt2|Nsg1|Aph1a|St3gal3|B3galt6|Bcap31|Zdhhc14|Sar1b|Gal3st3|B4galt4|B4galt3|Tmed2|Cant1|Nsg2
PALMITOYLTRANSFERASE_ACTIVITY	0.992118	1	0.0180375	0.149737	0.539393	32	Hhat|Zdhhc4|Zdhhc12|Sptssa|Zdhhc7|Zdhhc14|Ykt6|Cpt2|Zdhhc3|Zdhhc8|Cpt1c|Zdhhc24|Zdhhc18|Zdhhc1
RUFFLE_ORGANIZATION	0.998356	1	0.0190601	0.132432	0.533741	51	Hras|Pfn1|Carmil2|Dbnl|Rhog|Evl|Coro1b|P2rx4|Arhgap24|Sh3yl1|Rcc2|Pfn2|Rac1|Tpm1|Ndel1|Plek|Arf6|Arfip2|Aif1l|Wdpcp|Snx10|Icam1|Def8|Coro1c|Eps8l2|Abi3|Fam98a|Aif1|Tcirg1|Eps8|Lima1|Cspg4|Mtss2|Eps8l1|Plekhm1|Rdx|Kank1|Cyfip1|Cav1|Inpp5k|Csf1r|Arhgef26|Inppl1|Cobl|Plekha1|Bag4|Pip5k1a|Carmil1|Mtor
VERY_LONG_CHAIN_FATTY_ACID_METABOLIC_PROCESS	0.992372	1	0.0180337	0.147959	0.532988	32	Tecr|Hacd1|Acaa1a|Slc27a4|Acox2|Acsbg1|Pex2|Pex5|Acot2
REGULATION_OF_FATTY_ACID_BIOSYNTHETIC_PROCESS	0.995209	1	0.0178681	0.145506	0.516424	30	Eif6|Fabp5|Mid1ip1|Pla2g3|Nr1h3|Nr1h2|Acadvl|Apoc1|Insig1
ERYTHROCYTE_DEVELOPMENT	0.994497	1	0.0177601	0.147071	0.513365	28	Lyar|Klf2|Bpgm|Dmtn|Cited2|Srf|Maea|Tal1|Alas1
ACYLGLYCEROL_O_ACYLTRANSFERASE_ACTIVITY	0.99503	1	0.0176568	0.146879	0.504471	26	Agpat4|Dgat2|Agpat1|Lpcat4|Pnpla2|Pla2g15|Lpcat3|Crls1|Gpat4|Awat2|Mboat7|Lpcat2
REGULATION_OF_NATURAL_KILLER_CELL_ACTIVATION	0.994571	1	0.0175615	0.147791	0.501909	25	Tyrobp|Rhbdd3|H2-M3|Gas6|Lamp1|Bloc1s6|Il15ra
VESICLE_TETHERING_COMPLEX	0.999441	1	0.0193305	0.120708	0.498552	57	Trappc6a|Trappc2l|Trappc4|Trappc1|Trappc3|Vps51|Trappc14|Rnf215|Trappc5|Cog8|Vps18|Trappc9|Trappc6b|Cdc42|Vps53|Vps52|Vipas39|Cog4
PROTEIN_HYDROXYLATION	0.997763	1	0.0176164	0.138451	0.479482	27	P4htm|Egln2|Crtap|Prdx4|Fkbp10|Plod1
S_ACYLTRANSFERASE_ACTIVITY	0.998509	1	0.0176054	0.134969	0.467423	27	Zdhhc4|Zdhhc12|Mcat|Zdhhc7|Zdhhc14|Ykt6|Zdhhc3|Zdhhc8|Zdhhc24|Zdhhc18|Zdhhc1|Dlst|Zdhhc6
PHAGOPHORE_ASSEMBLY_SITE	0.998983	1	0.0179356	0.128965	0.464566	32	Atg101|Rab1b|Sqstm1|Stbd1|Wdr45|Atg5|Atg7|Vmp1
NEGATIVE_REGULATION_OF_MRNA_PROCESSING	0.999244	1	0.0177936	0.130271	0.457973	29	Rbm42|Pcbp4|Nelfe|Srsf4|C1qbp|U2af2|Cdk9
CALMODULIN_DEPENDENT_PROTEIN_KINASE_ACTIVITY	0.999006	1	0.0175981	0.130735	0.44902	26	Mylk3|Camk1|Itpka|Pnck|Camkv|Mapkapk5|Mapkapk2|Mknk2|Mapkapk3|Ptk2b
ER_NUCLEUS_SIGNALING_PATHWAY	0.9992	1	0.0186393	0.114404	0.443909	44	Ddit3|Ppp1r15a|Atf6b|Selenos|Bok|Hspa5|Lpcat3|Tmed2|Wfs1|Insig1|Atf4|Arhgef10l|Nck2|Trp53|Atg10|Tmco1
AMIDE_TRANSMEMBRANE_TRANSPORTER_ACTIVITY	1	1	0.0118353	-0.11608	-0.372455	27	Abcc5|Abcc1|Abcg2|Slc15a2|Slc19a2|Slc25a32|Gja1|Abcc4|Slc15a4|Slc14a1|Tap1|Slc33a1|Slc38a7|Aqp9|Abcd1|Slc5a6|Tapbp|Disp1|Slc27a1|Tap2|Slc13a3|Slc38a3|Slc46a1|Slc14a2|Pdpn|Slc19a1|Abcb9
VESICLE_DOCKING	1	1	0.0108078	-0.111346	-0.41684	54	Unc13c|Sytl2|Bves|Stx11|Stx3|Stx1b|Unc13b|Unc13a|Kcnb1|Stx16|Rab3c
NEGATIVE_REGULATION_OF_RECEPTOR_MEDIATED_ENDOCYTOSIS	0.998001	1	0.0118009	-0.139448	-0.452367	28	Lrrtm2|Itgav|Picalm|Abca2|Atxn2|Neu3|Rin3
ENTRAINMENT_OF_CIRCADIAN_CLOCK	0.998012	1	0.0117224	-0.139671	-0.460754	30	Per3|Per2|Fbxl12|Fbxl3|Phlpp1|Pml|Ppp1cb|Gnaq|Fbxl22|Fbxl21|Rbm4b|Cry2|Fbxl17|Per1|Mta1
POSITIVE_REGULATION_OF_RESPONSE_TO_ENDOPLASMIC_RETICULUM_STRESS	0.998375	1	0.0114285	-0.139549	-0.472135	33	Ern1|Bcl2l11|Fcgr2b|Pik3r1|Atxn3|Usp13|Ptpn2|Rnft1|Atf6|Cav1|Tmem33|Sirt1
VESICLE_BUDDING_FROM_MEMBRANE	0.999382	1	0.010651	-0.126634	-0.483489	60	Sec31b|Sec24a|Fnbp1l|Picalm|Sec16a|Sec16b|Prkci|Sec23a|Mia3|Gbf1|Sec24b|Cul3|Sec24d|P2rx7|Tbc1d20|Mapk15|Wasl|Sec31a|Ppp6c|Klhl12|Myo18a
POSITIVE_REGULATION_OF_ORGANIC_ACID_TRANSPORT	0.996045	1	0.0116711	-0.149876	-0.501944	32	Sstr4|Map2k6|Cyp4f15|Pla2r1|Slc12a2|Tnfrsf11a|P2rx7|Pla2g4a|Syt4|Rab3gap1
REGULATION_OF_TRIGLYCERIDE_METABOLIC_PROCESS	0.995027	1	0.0117763	-0.154085	-0.504008	29	Gnb3|Lpin1|Tbl1xr1|Sorl1|C3|Gpld1
PHOTOPERIODISM	0.995361	1	0.0117616	-0.154697	-0.510319	30	Clock|Per3|Aanat|Per2|Fbxl12|Fbxl3|Pml|Ppp1cb|Fbxl22|Fbxl21|Rbm4b
DNA_TEMPLATED_TRANSCRIPTION_ELONGATION	0.999545	1	0.010368	-0.128502	-0.510419	74	Setd5|Ccnt1|Cdk12|Cdc73|Setd2|Ccnt2|Brd4|Ercc6|Cdk13|Thoc1|Ell2|Tcerg1|Zfp326|Hnrnpu|Supt16|Scaf8|Zmynd11|Eaf2|Supt6|Ccnk
PROTEIN_LOCALIZATION_TO_LYSOSOME	0.997466	1	0.011065	-0.142606	-0.514312	45	Szt2|Zfyve16|Rock2|Sorl1|Ncoa4|Scarb2|Gcc2|Nedd4
TRNA_METHYLATION	0.996928	1	0.0113779	-0.147673	-0.515539	39	Alkbh8|Thada|Trmt13|Trmt10a|Tarbp1|Trmt44|Trmt2b|Trdmt1|Nsun3|Nsun6
NEGATIVE_REGULATION_OF_LEUKOCYTE_MEDIATED_IMMUNITY	0.99724	1	0.0114357	-0.148803	-0.516059	38	Cd46|Cr2|Thoc1|Fcgr2b|Ahr|Hfe|Ceacam1|H2-Q2|H2-Q10|Crk|Bcr|Nckap1l|Bcl6|Ppp3cb|Parp3|H2-T23
LIGASE_ACTIVITY_FORMING_CARBON_SULFUR_BONDS	0.993239	1	0.0117249	-0.15614	-0.519784	31	Acss3|Uba6|Aasdh
NEUROTROPHIN_SIGNALING_PATHWAY	0.995122	1	0.0114889	-0.151248	-0.519788	36	Sos1|Rapgef2|Ntrk3|Magi2|Casp3|Kidins220|Zdhhc17|Cyfip2|Gfra1|Ntrk2
SPINDLE_MIDZONE	0.993176	1	0.0115058	-0.15475	-0.523564	33	Rif1|Cenpe|Map9|Kif14|Numa1|Kif18a|Hnrnpu|Arl8b|Cdc6
SIGNALING_RECEPTOR_LIGAND_PRECURSOR_PROCESSING	0.987621	1	0.0120183	-0.170437	-0.543073	26	Mme|Ero1a|Pcsk1
REGULATION_OF_CYTOPLASMIC_TRANSPORT	0.987508	1	0.0119563	-0.167427	-0.543128	28	Lrrk2|Dnajc13|Msn|Sorl1|Dab2|Ptpn23
REGULATION_OF_NOTCH_SIGNALING_PATHWAY	0.999556	1	0.0100101	-0.135434	-0.551022	85	Cd46|Gata2|Notch1|Wnt1|Aak1|Trp63|Robo1|Adam10|Il6st|Fgf10|Zmiz1|Hey2|Bmp2k|Prkci|Jag2|Tgfb2|Stat3|Jag1|Robo2|Dll1|Hif1an|Arrb1|Yap1|Prag1
REGULATION_OF_SYSTEMIC_ARTERIAL_BLOOD_PRESSURE_MEDIATED_BY_A_CHEMICAL_SIGNAL	0.984034	1	0.0121404	-0.175475	-0.553504	25	Adra1a
REGULATION_OF_CELL_KILLING	0.99512	1	0.0110057	-0.149989	-0.554295	51	Nos2|Fcer2a|Cfh
NOTCH_SIGNALING_PATHWAY	0.999727	1	0.00873337	-0.125195	-0.555827	154	Cd46|Neurod4|Mib1|Gata2|Cdh6|Notch1|Hes7|Notch3|Notch2|Wnt1|Rbm15|Spen|Aak1|Trp63|Robo1|Adam10|Ift172|Maml3|Il6st|Fgf10|Zmiz1|Cntn1|Hey2|Bmp2k|Prkci|Nkap|Maml1|Jag2|Tgfb2|Stat3|Jag1|Maml2|Robo2|Sorbs2|Adam17|Sel1l|Dll1|Hif1an|Arrb1|Yap1|Aph1c|Prag1
ESTABLISHMENT_OF_PROTEIN_LOCALIZATION_TO_PLASMA_MEMBRANE	0.996295	1	0.0106977	-0.147417	-0.562839	60	Macf1|Afdn|Ank3|Sec16a|Sptbn1|Golga4|Gcc2|Akap5|Atp2c1|Prepl|Grip1|Phaf1|Zdhhc2|Gga3|Nectin3|Bbs1|Cnst|Vamp3|Gopc|Gga2|Grip2|Bbs2|Arhgap44|Golph3l|Rab11a
BASE_EXCISION_REPAIR	0.988802	1	0.0113418	-0.160638	-0.570564	42	Neil2|Wrn|Huwe1|Dna2|Mbd4|Ercc6
PROTEIN_HOMOOLIGOMERIZATION	1	1	0.00868889	-0.128629	-0.573004	160	Kctd16|Kcna7|Kcnrg|Ryr3|Ryr1|Ect2|Kcng3|Atl3|Peg10|Ikzf4|Kcna3|Scara5|Kcnj2|Hcn1|Aqp4|Kctd12|Pkd2|Kcna2|Blm|Kcna1|Trp53bp1|Appl2|Steap4|Acaca|Kcnb1|Mlkl|P2rx3|Trpm2|Bend3|Elavl1|Kcnb2|Zbtb1|Abca3|Slc1a2|Kcnd3|Adcy8|Als2|Kcnc2|Acacb|Gbp5|Rnf135|Kcnc1|H2-Q10|Spast
REGULATION_OF_CELL_AGING	0.989229	1	0.0111886	-0.158932	-0.573191	45	Tert|Rbl1|Bmpr1a|Wnt1|Akt3|Pten|Nek4|Slc30a10|Map3k3|Hmga2|Pawr|H2-Q10|Pnpt1|Fbxo5|Arg2|Cdk6
TOXIN_TRANSPORT	0.982778	1	0.0116613	-0.169493	-0.573442	33	Slc22a3|Lrp6|Adam10|Cd274|Trip4|Nrp1|Mtmr12|Crtc2|Slc7a8|Antxr1|Antxr2|Bnip3|Copb2|Atp6v0a1|Scfd1|Rab28|Abcg1|Cct8|Tcp1|Rab43|Dnm1|Slc29a4|Cct4|Rab40b|Cct2|Hspa5|Dnajc17|Gga1|Rab29|Cct7|Copz1|Cct5|Cct3
POSITIVE_REGULATION_OF_VIRAL_PROCESS	0.991815	1	0.0110555	-0.156799	-0.579464	51	Notch1|Gbp7|Rsf1|Pkn2|Trim21|Ppara|Ddx3x|Fmr1|Srpk1|Kpna2|Dhx9|Kpna6|Cnot7|Larp1|Top2b|Tbc1d20|Srpk2
POSITIVE_REGULATION_OF_DOUBLE_STRAND_BREAK_REPAIR_VIA_HOMOLOGOUS_RECOMBINATION	0.983884	1	0.0116735	-0.170549	-0.579913	34	Ep400|Trrap|Ercc6|Mbtd1|Rbbp8|Arid2|Brd8|Pogz|Wdr48|Epc2
CIS_GOLGI_NETWORK	0.989315	1	0.0110673	-0.158451	-0.584029	50	Trip11|Akap9|Hook3|Golgb1|Fktn|Man2a1|Pik3r1|Rab30|Ubxn2a|Atp2c1|Golim4|Slc10a7|Gbf1|Yipf6|Bcl9|H2-Q10|Cog3
REGULATION_OF_MEMBRANE_DEPOLARIZATION	0.983764	1	0.011637	-0.1686	-0.584716	38	Lrrk2|Cacna1g|Ank3|Hcn1|Myoc|Gclm|Nedd4l|Scn3b|Slmap|P2rx7|Bcl2|Hcn4|Kdr
T_CELL_SELECTION	0.975075	1	0.0122056	-0.184771	-0.588747	26	Gli3|Syk|Mtor|Itpkb|Il6ra|Jag2|Stat3|Stat6|Ptpn2|Bcl11b|Bcl2|Cd74|Tox
POSITIVE_REGULATION_OF_ANION_TRANSPORT	0.982233	1	0.0117175	-0.172803	-0.590249	35	Abcb1a|Sstr4|Map2k6|Cyp4f15
DOPAMINE_RECEPTOR_SIGNALING_PATHWAY	0.977254	1	0.0117444	-0.174709	-0.591089	33	Flna|Alk|Lrrk2
CARBOHYDRATE_DERIVATIVE_TRANSMEMBRANE_TRANSPORTER_ACTIVITY	0.982952	1	0.0116491	-0.170676	-0.591917	38	Slc17a9|Slc35a3|Slc29a3|Slc35d2|Slc35d3|Slc35d1|Slc35a5|Slc37a2|Slc25a24|Slc35b3|Slc35b4
NEGATIVE_REGULATION_OF_PROTEIN_CONTAINING_COMPLEX_ASSEMBLY	0.999298	1	0.00918392	-0.137494	-0.59203	123	Ptger4|Cdh5|Ep300|Svil|Lmod1|Ssh2|Ssh1|Ldlrad4|Prkcd|Cracd|Sptbn1|Arfgef1|Tmod2|Triobp|Ddx3x|Sorl1|Kif14|Add2|Gsk3b|Capza1|Carmil1|Sptan1|Dyrk1a|Oprd1|Fhod3|Ssh3|Birc2|Sptb|Arhgef7|Traf3ip1|Crbn|Map2|Nlrc3|Kank1|Slit2|Ankrd27|Rdx|Mtpn|Dact1
NEGATIVE_REGULATION_OF_I_KAPPAB_KINASE_NF_KAPPAB_SIGNALING	0.98173	1	0.0116053	-0.169911	-0.593171	39	Rora|Ash1l|Esr1|Trim59|Casp8|Otud7b|Mapkbp1|Zmynd11|Stat1|Nlrc3|Tank|Trim39|Sirt1|Ripk1|Abl1|Tnfaip3|Per1|Dab2ip
ANTIGEN_PROCESSING_AND_PRESENTATION_OF_PEPTIDE_ANTIGEN_VIA_MHC_CLASS_I	0.970252	1	0.0123467	-0.18822	-0.593705	25	Lnpep|Hfe|Erap1|H2-Q2|Ide|H2-Q10|Ikbkb|Mfsd6|H2-T23|Fcer1g|Mr1
TRANSPORT_ALONG_MICROTUBULE	0.999451	1	0.00880236	-0.134573	-0.594539	149	Dync2h1|Lca5l|Arhgap21|Dst|Htt|Pcm1|Map1b|Bicd1|Dync1h1|Mak|Kif5b|Fyco1|Kif1b|Lca5|Wdr19|Pura|Hif1a|Agbl4|Map1a|Ift172|Kif1a|Ttc21b|Rpgr|Cilk1|Dlg2|Spg11|Dync2i1|Opa1|Rab27b|Wdr35|Ift140|Kif5c|Hnrnpu|Arl8b|Rasgrp1|Ift88
PHAGOCYTIC_VESICLE_MEMBRANE	0.991457	1	0.0105905	-0.152734	-0.598101	69	Rac2|Atp7a|Cybb|Pikfyve
RIBONUCLEOSIDE_MONOPHOSPHATE_BIOSYNTHETIC_PROCESS	0.969662	1	0.0121554	-0.183364	-0.599779	29	Uprt|Ada|Gmps|Ampd3
NEGATIVE_REGULATION_OF_IMMUNE_RESPONSE	0.998439	1	0.00936769	-0.140858	-0.600916	116	Cd46|Fgl2|Nlrc5|Rc3h2|Syk|Rc3h1|Npy5r|Enpp3|Cr2|Trim21|Ythdf3|A2m|Mmp12|Rhbdf2|Thoc1|Fcgr2b|Plcg1|Ahr|Fer|Hfe|Parp14|Usp18|Cd160|Ceacam1|Stat6|Il4ra|Cnot7|Yes1|Usp15|Stat2|Ptpn2|H2-Q2|H2-Q10|Nlrc3|Dcst1|Crk
ACETYLGALACTOSAMINYLTRANSFERASE_ACTIVITY	0.968833	1	0.0121679	-0.183749	-0.601036	29	B4galnt3|B3galnt2|Galnt3|Csgalnact1|Galnt13|Galnt7|Csgalnact2
CERAMIDE_METABOLIC_PROCESS	0.995281	1	0.0100146	-0.149551	-0.612831	88	St8sia6|Sptlc3|Cers6|Ugt8a|Itgb8|Prkcd|Cert1|Samd8|Sgms2|St8sia4|St6galnac3|St8sia2|Cers4|Nsmaf|Acer3|Abca2|Acer2|Prkaa1|Ormdl1|B3galt2|Neu3|Galc|P2rx7|Asah2
REGULATION_OF_MACROAUTOPHAGY	0.999451	1	0.00880236	-0.139274	-0.614882	148	Vps13c|Smg1|Vps13d|Ern1|Htt|Lrrk2|Sesn3|Fyco1|Mtm1|Prkaa2|Smcr8|Ripk2|Tsc1|Snx30|Hif1a|Npc1|Sh3glb1|Casp3|Adrb2|Nedd4|Map3k7|Pik3ca|Exoc4|Nod1|Mtor|Wac|Rubcn|Ikbkg|Rab3gap2|Larp1|Elapor1|Atg2a|Epm2a|Exoc1|Clec16a|Pik3r4|Usp36|Snx18|Ambra1|Rab3gap1|Kdr|Tsc2|Mapk8|Uvrag|Gnai3
UBIQUITIN_LIKE_PROTEIN_BINDING	0.997172	1	0.00933179	-0.144054	-0.616413	118	Ubap1l|N4bp2|Herc2|Casp8ap2|Sprtn|Ubr5|Uevld|Ubxn7|Ddi2|Rnf111|Marchf7|Simc1|Tab3|N4bp1|Ubxn2b|Stam2|Ascc2|Ubxn2a|Usp25|Nedd4|Smarcad1|Dcun1d3|Tab2|Ikbkg|Usp13|Birc2|Stam|Pml|Dcun1d4|Mdm2|Rnft1|Gga3|Usp33|Usp16|Wdr48|Tom1l1|Jarid2|Smad3
RESPONSE_TO_CAMP	0.988964	1	0.0104906	-0.156537	-0.618893	72	Akap9|Slc8a1|Wnt10b|Akap6|Rapgef2|Hcn1|Pkd2|Aanat|Cyp1b1|Itpr2|Ppargc1b|Cnga3|Ahr|Wt1|Igfbp5|Pfkfb1|Birc2|Sdc1|Areg|Stat1|Hcn4|Pnpt1|Stc1|Inpp5k|Dgkq|Col1a1|Rap1b
REGULATION_OF_PROTEIN_LOCALIZATION_TO_NUCLEUS	0.99703	1	0.00933403	-0.144838	-0.619768	118	Tert|Flna|Cd2ap|Nf1|Cd36|Ect2|Gli3|Nvl|Ptgs2|Ubr5|Prkcd|Tpr|Lats1|Parp9|Efcab7|Gsk3b|Pik3r1|Otud7b|Pkia|Sufu|Sin3a|Card10|Jak2|Prkd1|Eif2ak3|Tardbp
DICARBOXYLIC_ACID_TRANSPORT	0.990322	1	0.0104744	-0.155643	-0.619797	75	Lrp2|Nf1|Slc26a2|Slc25a30|Abcc5|Npy5r|Slc7a11|Grm1|Lrrc8c|Per2|Slc12a2
POSITIVE_REGULATION_OF_TOR_SIGNALING	0.97341	1	0.0115931	-0.173945	-0.62015	43	Rictor|Reln|Fnip1|Gpr137c|Akt3|Smcr8|Slc38a9
REGULATION_OF_MITOTIC_SISTER_CHROMATID_SEGREGATION	0.975382	1	0.0116296	-0.175822	-0.620153	41	Atm|Spdl1|Apc|Tpr|Tex14|Bub1b|Cdk5rap2|Numa1|Rad21|Zfp207|Hnrnpu|Zw10
POSITIVE_REGULATION_OF_T_CELL_MEDIATED_IMMUNITY	0.961608	1	0.012188	-0.186262	-0.623801	32	Malt1|Il1r1|Dennd1b|Traf6|Fbxo38|Map3k7|Zbtb1|Fzd5|H2-Q2|P2rx7|H2-Q10
NEGATIVE_REGULATION_OF_IMMUNE_EFFECTOR_PROCESS	0.986058	1	0.0107375	-0.161007	-0.625291	66	Cd46|Fgl2|Rc3h2|Cd47|Rc3h1|Enpp3|Cr2|Appl1|A2m|Thoc1|Fcgr2b|Ahr|Fer|Hfe|Tgfb2|Ceacam1|Il4ra
PHOSPHOLIPID_METABOLIC_PROCESS	1	1	0.00681156	-0.129569	-0.626355	332	Chrm5|Dgkh|Smg1|Socs4|Atm|Pik3c2a|Abca8b|Pikfyve|Pgap1|Pigm|Piga|Bpnt2|Htr2a|Hycc2|Dgka|Osbpl8|Gdpd3|Gnb3|Pik3c2b|Mecp2|Fgf2|Prkcd|Serinc5|Efr3a|Mtm1|Lpgat1|Lpin1|Mtmr11|Far1|Pla2g4b|Ocrl|Pnpla3|Gpat2|Pdgfrb|Samd8|Pign|Sgms2|Pigb|Adgrf5|Serinc4|Slc44a5|Synj1|Pten|Tnfaip8l3|Plcb1|Mtmr9|Pik3r1|Socs6|Pigl|Plcg1|Chpt1|Dgke|Ggps1|Pigw|Gpam|Mtmr10|Pik3ca|Mboat2|Gpld1|Abca2|Inpp4a|Pld2|Serac1|Itpkb|Slc4…
4_IRON_4_SULFUR_CLUSTER_BINDING	0.96995	1	0.0116931	-0.178819	-0.627779	40	Brip1|Rev3l|Dpyd|Dna2
SAGA_TYPE_COMPLEX	0.96052	1	0.0119984	-0.185627	-0.62803	33	Supt20|Trrap|Yeats2|Taf2|Mbip|Map3k7|Zzz3|Kat2b
REGULATION_OF_MRNA_SPLICING_VIA_SPLICEOSOME	0.992873	1	0.00983939	-0.151816	-0.629833	95	Rest|Nup98|Rbm25|Son|Rbm15|Srrm4|Ddx17|Celf1|Tia1|Fmr1|Srpk1|Mbnl2|Celf2|Qki|Srrm1|Ythdc1|Dyrk1a|Rbfox2|Hnrnpu|Srsf10|Celf5|Mbnl1|Rbm5|Srpk2
GANGLIOSIDE_METABOLIC_PROCESS	0.949412	1	0.0126631	-0.199958	-0.63073	25	St8sia6|Itgb8|St8sia4|St6galnac3|St8sia2|Abca2
NEGATIVE_REGULATION_OF_METAPHASE_ANAPHASE_TRANSITION_OF_CELL_CYCLE	0.965579	1	0.0119117	-0.182047	-0.631352	38	Atm|Spdl1|Apc|Tpr|Tex14|Bub1b|Cdk5rap2|Rad21|Zfp207
NEGATIVE_REGULATION_OF_RESPONSE_TO_CYTOKINE_STIMULUS	0.979707	1	0.0111148	-0.168999	-0.632673	54	Zfp458|Naip2|Nlrc5|Otud4|Slit3|Robo1|Xiap|Ythdf3|Mmp12|Rffl|Parp14|Usp18|Cnot7|Stat2|Ptpn2|Pxdn|Dcst1|Padi2|Cav1|Peli3|Slit2
REGULATION_OF_LIPID_STORAGE	0.965765	1	0.0116906	-0.178892	-0.635398	42	Cd36|Abca1|Osbpl8|Itgav|Ppara|Ikbke|Ttc39b|C3
MITOCHONDRION_LOCALIZATION	0.967915	1	0.0114792	-0.175686	-0.63688	46	Map1b|Mef2a|Lrrk2|Myo19|Mtm1|Hif1a|Agbl4|Atp2a1
EMBRYONIC_DIGESTIVE_TRACT_DEVELOPMENT	0.94647	1	0.01264	-0.200004	-0.637285	26	Ada|Gli3|Nipbl|Pdgfra|Sox11|Fgf10|Tgfb2|Gli2|Fgfr2|Sall1
MRNA_PROCESSING	1	1	0.00614788	-0.12924	-0.637601	432	Gcfc2|Zfp473|Srrm2|Aff2|Cwf19l2|Ern1|Thoc2|Cpsf4l|Rest|Rnpc3|Ccnt1|Prpf4b|Rbm41|Cdk12|Cdc73|Nup98|Prpf39|Pcf11|Srek1|Rbm25|Scaf11|Cpeb3|Tgs1|Cnot6l|Paxbp1|Ttf2|Son|Prpf8|Rbm15|Setx|Luc7l3|Usp49|Srrm4|Ddx17|Apobec2|Celf1|Tia1|Rprd2|Ppargc1a|Cpsf6|Scaf4|Pnn|Fmr1|Rbm27|Iws1|Sf3b1|Adarb2|Luc7l2|Snrnp200|Rprd1a|Cpeb1|Zc3h13|Rbm26|Pan2|Rbm28|Rnasel|Papolg|Cdk13|Fastkd5|Srpk1|Mbnl2|Ppp4r2|Thoc1|Pdcd11|P…
PROTEIN_CONTAINING_COMPLEX_DISASSEMBLY	0.999479	1	0.00794447	-0.137945	-0.638649	222	Nav3|Mical3|Taok1|Ttbk2|Svil|Lmod1|Apc|Plekhh2|Insr|Map1b|Igf1r|Kif5b|Fyco1|Setx|Cracd|Atxn7|Nckap5|Sptbn1|Tmod2|Smcr8|Epg5|Scaf4|Triobp|Sh3bp1|Ckap5|Mid1|Arid1a|Camsap2|Clasp1|Synj1|Map1a|Kif14|Add2|Gsk3b|Sema5a|Kif2a|Arid2|Adrb2|Mical1|Pik3ca|Capza1|Rubcn|Carmil1|Camsap1|Sptan1
MEMBRANE_DOCKING	0.987737	1	0.0103449	-0.158983	-0.640355	80	Cep290|Esyt3|Esyt2|Unc13c|Rock1|Sytl2|Msn|Bves|Stx11|Stx3|Pdzd8|Stx1b|Unc13b|Unc13a|Kcnb1|Stx16|Rab3c
ENDOPLASMIC_RETICULUM_ORGANIZATION	0.990676	1	0.0101404	-0.157276	-0.640844	86	Tram2|Sec31b|Atl3|Esyt3|Esyt2|Lrrk2|Reep3|Vcpip1|Sec16a|Cert1|Tmem170
SPINDLE_MICROTUBULE	0.985843	1	0.0104813	-0.16132	-0.643753	76	Haus6|Bod1l|Cep295|Parp4|Cenpe|Togaram1|Xiap|Capn6|Clasp1|Map9|Numa1|Haus3|Kif2a|Cltc|Kif18a|Hnrnpu|Clasp2|Zw10|Cul3|Ccdc57|Ska3
SKELETAL_MUSCLE_TISSUE_REGENERATION	0.945086	1	0.0124532	-0.193474	-0.644067	31	Wnt10b|Mstn|Igf1|Klf5|Kpna1|Cflar|Dag1
ACYLTRANSFERASE_ACTIVITY	0.998538	1	0.00830227	-0.141314	-0.644502	195	Kmt2c|Sptlc3|Cers6|Ep300|Baz1a|Crebbp|Nat1|Brca2|Kat6a|Clock|Naa16|Srcap|Ncoa3|Taf1|Nmt2|Zdhhc23|Naa25|Lpgat1|Soat1|Ncoa1|Kat6b|Tgm6|Pnpla3|Gpat2|Zdhhc20|Aanat|Aspg|Naa15|Baat|Cers4|Pigw|Gpam|Mboat2|Tgm3|Zdhhc21|Zdhhc17|Esco1|Mboat1|Naa40|Pla2g4e|Kat2b|Oxsm|Fasn|Atf2|Naa50|Ate1|Zdhhc15|Mcm3ap|Elovl2|Pla2g4a|Arrb1|Zdhhc2|Naa30|Gtf3c4|Ciita
RESPONSE_TO_ANTIBIOTIC	0.961223	1	0.0118451	-0.183445	-0.647039	41	Atp7a|Cbl|Hyal1|Casp8|Casp3|Kdm5b|Cyp1a1|Jak2|Jak1|Mef2c|Pla2g4a|Mdm2|Ciita
GOLGI_CISTERNA	0.986277	1	0.0101633	-0.157741	-0.648461	90	A3galt2|B4galnt3|Cit|Xylt1|St6gal2|St6gal1|Galnt3|Man2a1|Csgalnact1|Sorl1|Asap2|Rab30|Atp2c1|Golim4|Fut10|Slc10a7|Stx16|Inpp5e|Csgalnact2
TRNA_METHYLTRANSFERASE_ACTIVITY	0.941458	1	0.0125093	-0.194861	-0.648686	31	Alkbh8|Trmt13|Trmt10a|Tarbp1|Trmt44|Trmt2b|Trdmt1|Nsun3|Nsun6
PROTEIN_SUMOYLATION	0.960558	1	0.0116248	-0.179955	-0.649009	45	Ranbp2|Hdac4|Eya1|Arnt|Pias1|Zmiz1|Senp6|Gnl3l|Uhrf2|Pias2|Zfp451|Pml|Mdm2|Topors|Hdac7|Hmg20a
I_KAPPAB_KINASE_NF_KAPPAB_SIGNALING	0.998709	1	0.00780422	-0.139663	-0.650602	233	Tlr4|Rora|Zfp458|Alpk1|Malt1|Flna|Akap13|Cd36|Ect2|Tirap|Ash1l|Rock1|Gbp7|Rel|Esr1|Chuk|Mid2|Ticam2|Trim59|Brd4|Ankrd17|Trim21|Ripk2|Rock2|Trim25|Ikbke|Traf6|Trim6|Tab3|Casp8|Tlr2|Pdpk1|Otud7b|Cflar|Map3k7|Mtdh|Nod1|Tnip2|Mier1|Atp2c1|Zdhhc17|Ufl1|Map3k3|Prkd1|Erc1|Tab2|Ikbkg|Trim68|Peli2|Dhx36|Tmem106a|Prkcb|Traf3ip2|Mapkbp1|Birc2|Pidd1|Prkce|Zmynd11|Tfrc|Eda2r|Azi2|Irak2|Stat1|Slc20a1|Tnfrsf10b…
NEGATIVE_REGULATION_OF_EPITHELIAL_CELL_MIGRATION	0.970028	1	0.0112627	-0.174101	-0.651772	54	Notch1|Atp2b4|Adamts9|Mecp2|Fgf2|Spred1|Ptprm|Pten|Stard13|Thbs1|Krit1|Ptpn23|Card10|Ptprg|Mcc
POSITIVE_REGULATION_OF_PROTEIN_LOCALIZATION_TO_NUCLEUS	0.982121	1	0.0105022	-0.162953	-0.652131	77	Tert|Flna|Cd2ap|Ect2|Gli3|Ptgs2|Ubr5|Prkcd|Tpr|Parp9|Efcab7|Pik3r1|Card10|Jak2|Prkd1|Eif2ak3|Tardbp|Mndal|Tfrc|Wwtr1
PROTEIN_SERINE_THREONINE_PHOSPHATASE_ACTIVITY	0.984949	1	0.0101839	-0.158839	-0.652975	90	Lrrc39|Ppef2|Ssh2|Ssh1|Ppm1l|Eya1|Lrrk2|Lrrk1|Pdp2|Cdc14b|Phlpp2|Pten|Myh6|Dusp16|Cdc14a|Ctdspl2|Ppm1k|Ppm1e
CYCLIN_DEPENDENT_PROTEIN_KINASE_HOLOENZYME_COMPLEX	0.957552	1	0.0118353	-0.183216	-0.653203	43	Ccne2|Ccnt1|Cdk12|Ccnt2|Ccna1|Cdk13|Ccnl2|Cdk7|Ccnj|Ccna2|Ccny|Ccnk|Cdk14|Ccnl1|Ccng1|Ccnd2|Cdk6
REGULATION_OF_RECEPTOR_INTERNALIZATION	0.964426	1	0.011472	-0.176828	-0.653482	51	Insr|Lrrtm2|Scyl2|Mkln1|Syk|Magi2|Vegfa|Ophn1|Fmr1|Numb|Egf|Grem1
NEUROTRANSMITTER_REUPTAKE	0.930746	1	0.0128835	-0.205408	-0.654504	26	Nos1|Slc22a3
LENS_FIBER_CELL_DIFFERENTIATION	0.939529	1	0.0125272	-0.195441	-0.654543	32	Fgf2|Maf|Skil|Slc7a11|Spred1|Prox1|Kdm5b|Spred2|Frs2|Abi2|Tbc1d20|Smad3|Plaat1|Spred3|Tdrd7
RETROGRADE_TRANSPORT_ENDOSOME_TO_GOLGI	0.987032	1	0.0101312	-0.160294	-0.655823	87	Baiap3|Pikfyve|Lrrk2|Heatr5a|Magel2|Ric1|Spag9|Evi5|Heatr5b|Gcc2|Cltc|Prepl|Vps54|Stx16|Rhobtb3|Tbc1d23|Erc1|Trappc10|Ankfy1|Gbf1|Usp7|Rbsn
LYTIC_VACUOLE_ORGANIZATION	0.977629	1	0.0107656	-0.167275	-0.657112	70	Hook1|Lyst|Pikfyve|Abca1|Lrrk2|Hook3|Myo7a|Clvs1|Scarb2|Tmem106b|Mtor|Spg11|Rab39|Arl8b|P2rx7|Washc5|Mfsd8|Hps1|Vps33a|Fhip1b|Syt7|Gnptab
MEMBRANE_PROTEIN_ECTODOMAIN_PROTEOLYSIS	0.952756	1	0.0119563	-0.187241	-0.657347	40	Rock1|Lrig2|Adam10|Myh9|Sh3d19|Tnfrsf1b|Adam8|Dag1|Gpld1|Erap1|Sppl2a|Timp3|Adam17|P2rx7
CARBOHYDRATE_DERIVATIVE_TRANSPORT	0.971341	1	0.0110484	-0.171979	-0.660955	62	Slc17a9|Cd47|Abcc5|Slc35a3|Slc29a3|Vldlr|Slc35d2|Lrrc8c|Slc35d3
KINESIN_BINDING	0.950282	1	0.0120133	-0.187743	-0.662197	41	Ttbk2|Kif1b|Spag9|Kcna2|Dcdc2a|Ap1g1|Dcp1a|Crocc|Arhgef10|Lrp8|Ift88|Kcnc1|Ktn1
DEOXYRIBONUCLEASE_ACTIVITY	0.95876	1	0.0115591	-0.179518	-0.663425	51	Zgrf1|Dna2|Fan1|Mbd4|Dclre1c|Mre11a|Rbbp8|Ercc5|Dicer1|Exd2|Rad50|Rad51c|Exo1|Dnase1l1|Aplf|Apex2|Dffb|Pold1|Ercc4
REGULATION_OF_INSULIN_SECRETION	0.987387	1	0.0095206	-0.156324	-0.665841	113	Nos2|Zbed6|Baiap3|Klf7|Rest|Ghrl|Clock|Stxbp4|Pfkfb2|Abcc8|Gipr|Rfx3|Cnr1|Per2|Hif1a|Tcf7l2|Acsl4|Ghsr|Epha5|Irs2|Gpld1|Kcnb1|Jak2
MONOCARBOXYLIC_ACID_TRANSMEMBRANE_TRANSPORTER_ACTIVITY	0.938549	1	0.0123846	-0.195251	-0.666927	35	Cd36|Slc43a3|Slc16a7|Slc6a6
RECYCLING_ENDOSOME_MEMBRANE	0.979489	1	0.0102689	-0.162454	-0.667835	90	Atp11c|Baiap3|Slc9a7|Atp13a4|Atp11b
POSITIVE_REGULATION_OF_REGULATED_SECRETORY_PATHWAY	0.94642	1	0.012073	-0.189683	-0.669042	41	Gata2|Syt10|Cacna1g|Syk|Cacna1h|Nlgn1|Slc4a8|Cnr1|Ap1g1|Kcnb1|Gab2|Il4ra|Cacna1i|H2-Q2|Syt4|Itgb2
REGULATION_OF_SMOOTH_MUSCLE_CELL_DIFFERENTIATION	0.914958	1	0.0131997	-0.212296	-0.66965	25	Mecp2|Nfatc3|Ankrd17|Zeb1|Dnmt1|Hey2
SELECTIVE_AUTOPHAGY	0.970082	1	0.0107749	-0.168975	-0.669988	73	Vps13c|Rnf213|Vps13d|Htt|Wdfy3|Huwe1|Atg2b|Lrba|Ripk2|Rimoc1|Rb1cc1|Adrb2|Nod1|Klhl3|Ufl1|Acbd5
CILIARY_BASE	0.934959	1	0.0124049	-0.195833	-0.673009	36	Gli3|Cep126|Sufu|Cilk1|Dync2i1|Gli2|Ift88|Prkar2a|Traf3ip1|Dzip1|Prkar2b|Odad2
PROTEIN_IMPORT	0.994529	1	0.00843553	-0.149672	-0.677608	182	Tnpo1|Flna|Nf1|Cd36|Nup62cl|Ect2|Nup155|Ranbp2|Gli3|Notch1|Arhgef5|Lrrk2|Nup98|Ptgs2|Ubr5|Cblb|Syk|Nup153|Prkcd|Tpr|Med1|Appl1|Efcab7|Drd1|Ipo7|Kpna1|Mmp12|Pik3r1|Appl2|Kpna2|Pkia|Sufu|Kpna6|Ranbp17|Nup214|Ipo8|Jak2|Pex1|Prkd1|Elavl1|Tardbp|Pex5l|Stat3|Fam53c|Ipo9|Traf3ip2|Kpna3|Atf2|Pom121|Pml|Nup188|Lamp2|Rab8b|Kpnb1|Ranbp6|Kpna4
ENDOCYTIC_RECYCLING	0.964324	1	0.0108712	-0.171437	-0.677803	72	Dennd1c|Bltp1|Ccdc93|Lmtk2|Acap2|Epg5|Dennd1b|Bves|Rab11fip4|Sorl1|Akap5|Ptpn23|Pla2g4e|Micall2|Micall1|Ankrd50|Grip1|Snx27|Eps15|Zdhhc2|Gga3
MRNA_TRANSCRIPTION	0.935217	1	0.0123796	-0.195711	-0.67874	38	Taf1|Hipk3|Med1|Ncoa1|Taf2|Vdr|Zbtb1|Stat3|Thrb|Atf2|Supt6
UBIQUITIN_LIGASE_COMPLEX	0.998991	1	0.00739522	-0.142995	-0.679402	283	Gan|Brca1|Kbtbd8|Med12|Fbxl13|Spopl|Ubr2|Zswim6|Phc3|Brca2|Ubr1|Rad18|Dyrk2|Klhl24|Wwp1|Mkln1|Appbp2|Daw1|Fbxo27|Ubr3|Dcaf17|Bcor|Ube2u|Fbxo48|Ankib1|Fem1c|Lmo7|Fam8a1|Anapc1|Zyg11b|Fbxl18|Skp2|Bub1b|Usp47|Smurf2|Fbxo11|Cdc27|Zswim8|Wdr26|Fbxl5|Pcgf3|Dcaf1|Fbxo38|Fbxo32|Fbxl20|Rnf20|Nedd4|Cbll1|Klhl7|Klhl3|Fbxl12|Kbtbd6|Rmnd5a|Marchf6|Klhl20|Dcun1d3|Cul4b|Glmn|Ikbkg|Fbxl3|Pcgf5|Cbx2|Arih1|Kbtbd7|…
REGULATION_OF_CELLULAR_RESPONSE_TO_INSULIN_STIMULUS	0.947822	1	0.0116613	-0.182949	-0.679645	52	Osbpl8|Prkcd|Mstn|Rps6kb1|Atp2b1|Sorl1|Enpp1|Sorbs1|Appl2|Gpld1|Tns2|Irs1|Prkaa1|Nucks1|Prkcb|Ptpn2|Grb10|Myo1c|Tsc2|Inpp5k|Kank1|Gkap1|Echdc3|Sirt1|Ptpre
ORGANOPHOSPHATE_ESTER_TRANSMEMBRANE_TRANSPORTER_ACTIVITY	0.909167	1	0.0132237	-0.212001	-0.680228	27	Slc17a9|Abcc5|Slc25a36
MYELOID_CELL_HOMEOSTASIS	0.985282	1	0.00938116	-0.157424	-0.680948	128	Hipk2|Prkdc|Gata2|Ncapg2|Kmt2e|Inhba|Foxo3|Rcor1|Rb1|Arnt|Tgfbr3|Bcl2l11|Med1|Slc7a11|Ireb2|Vegfa|Adgrf5|Hif1a|Casp3|Sp3|Flvcr1|Acvr2a|Jak2|Ufl1|L3mbtl3|Itpkb|Smad5|Stat3|Rbfox2|Ets1|Ptbp3|Cebpg|Traf3ip2|Ptpn2|Acvr1b|Adam17
T_CELL_APOPTOTIC_PROCESS	0.915143	1	0.0129096	-0.203615	-0.681918	32	Ada|Gli3|Bcl2l11|Hif1a|Dock8|Gpam|Adam8|Cd274
TAU_PROTEIN_BINDING	0.935288	1	0.0121805	-0.191355	-0.682222	43	Taok1|Ep300|Ttbk2|Rock1|Picalm|Rock2|Ttbk1|Map1a|Gsk3b
CELLULAR_RESPONSE_TO_IONIZING_RADIATION	0.961404	1	0.0110531	-0.174931	-0.685024	69	Brca1|Atm|Ect2|Atr|Nipbl|Wrn|Brca2|Clock
EXECUTION_PHASE_OF_APOPTOSIS	0.945681	1	0.0115956	-0.18216	-0.686799	56	Trpc5|Xkr6|Xkr4|Taok1|Fzd3|Apaf1|Casp8|Casp3|Cflar|Rffl|Dicer1|Dlc1|Cideb|Pak2|Stk24|Cecr2|Madd
MYELOID_CELL_DEVELOPMENT	0.94537	1	0.0116004	-0.182339	-0.687475	56	Ep300|Fbn1|Lrrk1|Notch2|Wasf2|Med1|Tspan2|Adgrf5|Tlr2|Flvcr1
RECEPTOR_INTERNALIZATION	0.974418	1	0.0100306	-0.164851	-0.687848	98	Calcrl|Lrp1|Cd36|Insr|Dnm3|Lrrtm2|Scyl2|Mkln1|Syk|Picalm|Magi2|Grk3|Vegfa|Ophn1|Fmr1|Numb|Egf|Cltc|Nedd4|Grem1
REGULATION_OF_PLASMA_LIPOPROTEIN_PARTICLE_LEVELS	0.933934	1	0.0120058	-0.189785	-0.68799	46	Cd36|Abca7|Abca1|Abca5|Soat1|Abcc8|Plagl2|Vldlr
PROTEIN_ADP_RIBOSYLATION	0.910035	1	0.0129909	-0.205463	-0.688106	32	Tnks|Parp4|Zc3hav1|Tnks2|Parp9|Adnp|Tiparp|Parp14|Kat2b
PEPTIDE_TRANSPORT	0.992929	1	0.00845997	-0.151904	-0.688677	184	Nos2|Zbed6|Gal|Pclo|Baiap3|Klf7|Abca1|Rest|Ccdc186|Ghrl|Clock|Abcc5|Slc16a10|Chd7|Stxbp4|Pfkfb2|Slc7a11|Abcc8|Rims2|Gipr|Rfx3|Rab11fip2|Pask|Cnr1|Per2|Hif1a|Abcc1|Tcf7l2|Acsl4|Ghsr|Exoc3l
IMMUNOGLOBULIN_PRODUCTION_INVOLVED_IN_IMMUNOGLOBULIN_MEDIATED_IMMUNE_RESPONSE	0.927919	1	0.0122961	-0.193725	-0.69067	43	Rif1|Clcf1|Atad5|Shld2|Trp53bp1|Thoc1|Nsd2|Msh6|Kmt5b|Stat6|Traf3ip2|Exo1|Tfrc|Lig4|Supt6|Aplf
AMYLOID_BETA_METABOLIC_PROCESS	0.938297	1	0.0118772	-0.186976	-0.690985	51	Mme|Abca7|Sp1|Rock1|Picalm|Chrna7|Igf1|Rock2|Sorl1|Epha4|Casp3|Abca2|Dyrk1a|Ntrk2|Ide|Aph1c|Gga3|Slc2a13|Aph1b|Gsap
PROTEIN_LIPID_COMPLEX_SUBUNIT_ORGANIZATION	0.901922	1	0.0131997	-0.209512	-0.691147	30	Abca7|Abca1|Abca5|Soat1|Plagl2|Pcdhga3
NEGATIVE_REGULATION_OF_GTPASE_ACTIVITY	0.902188	1	0.013205	-0.211366	-0.691373	29	Gmip|Lrrk2|Wnk1|Cpeb2|Arfgef1|Tsc1
PYRIDINE_CONTAINING_COMPOUND_METABOLIC_PROCESS	0.901425	1	0.0132077	-0.209652	-0.691608	30	Nmrk2|Nudt12
SMOOTH_MUSCLE_CELL_DIFFERENTIATION	0.936204	1	0.0118846	-0.18769	-0.691802	50	Itga8|Notch1|Mecp2|Mrtfb|Nfatc3|Ankrd17|Vegfa|Nfatc4|Tbx18|Zeb1|Dnmt1|Fgf10|Hey2|Npnt
PROTEOGLYCAN_BIOSYNTHETIC_PROCESS	0.942678	1	0.0117347	-0.185692	-0.692095	53	Bmpr2|Hs6st3|Xylt1|Ndst3|Bmpr1b|Igf1|Csgalnact1|Ndst4|Ndst1|Tcf7l2|Chst15
POSITIVE_REGULATION_OF_HEMOPOIESIS	0.977412	1	0.009717	-0.16324	-0.6923	110	Cd46|Prkdc|Cd80|Malt1|Runx1|Lef1|Zbtb16|Ada|Gli3|Foxo3|Rb1|Syk|Notch2|Btn2a2|Ripk2|Traf6|Ppargc1b|Casp8|Creb1|Egr3|Adam8|Zmiz1|Prkca|Itpkb|Nkap
ERYTHROCYTE_HOMEOSTASIS	0.974756	1	0.00990757	-0.164422	-0.693196	107	Hipk2|Prkdc|Gata2|Ncapg2|Kmt2e|Inhba|Foxo3|Rcor1|Rb1|Arnt|Tgfbr3|Med1|Ireb2|Vegfa|Adgrf5|Hif1a|Casp3|Sp3|Flvcr1|Acvr2a|Jak2|Ufl1|L3mbtl3|Smad5|Stat3|Rbfox2|Ets1|Ptbp3|Cebpg|Ptpn2|Acvr1b
TRANSCRIPTION_BY_RNA_POLYMERASE_I	0.934789	1	0.0119068	-0.188084	-0.693252	50	Flna|Baz2a|Phf8|Taf1|Ercc6|Ttf1|Dhx33|Utp15|Ddx11|Heatr1|Mtor|Taf1a|Eif2ak3
NEGATIVE_REGULATION_OF_ENDOCYTOSIS	0.929667	1	0.012073	-0.191249	-0.693296	46	Abca7|Lrrtm2|Itgav|Picalm|Epha3|Stx1b|Mctp1|Abca2|Rubcn|Prkd1|Atxn2|Neu3|Rin3
RESPONSE_TO_IONIZING_RADIATION	0.983308	1	0.00929142	-0.159297	-0.693668	133	Cbl|Prkdc|Brca1|Atm|Fancd2|Ect2|Atr|Nipbl|Wrn|Brca2|Ticrr|Eya1|Clock|Dclre1c|Ercc6|Blm|Map3k20|Trp53bp1|Rad9b|Casp3|Ints7|Dnmt3a|Topbp1|Xrra1|Dcun1d3|Ino80|Prkaa1|Hmga2|Nucks1|Usp28|Pml|Eya3|Spidr|Lig4|Chek2|Uimc1|Rad54b|Yap1|Mdm2|Bcl2|Elk1
MUSCLE_CELL_APOPTOTIC_PROCESS	0.940172	1	0.0117739	-0.186333	-0.694483	53	Nkx2-5|Igf1r|Lrp6|Bmpr1a|Smad4|Igf1|Apaf1|Pdpk1|Dnmt1|Cflar|Map3k5|Hey2|Jak2
NUCLEAR_TRANSCRIBED_MRNA_CATABOLIC_PROCESS_NONSENSE_MEDIATED_DECAY	0.922715	1	0.0125758	-0.200276	-0.694571	38	Smg1|Upf2|Dcp2|Helz2
PROTEIN_PHOSPHORYLATED_AMINO_ACID_BINDING	0.931405	1	0.0120456	-0.190374	-0.695849	48	Cbl|Cblb|Shc3|Syk|Abl2|Rasa1|Shc1|Scaf4|Crkl|Pik3r1|Nedd4
REGULATION_OF_MYELOID_LEUKOCYTE_MEDIATED_IMMUNITY	0.929525	1	0.0123365	-0.197296	-0.695894	41	Rac2|Pram1|Gata2|Syk|Fcgr2b|Pdpk1|C3|Fer|Gab2|Il4ra|Dhx36
GOLGI_TO_PLASMA_MEMBRANE_PROTEIN_TRANSPORT	0.923831	1	0.0124075	-0.19829	-0.696139	40	Macf1|Ank3|Sec16a|Sptbn1|Golga4|Gcc2|Atp2c1|Prepl
SYNAPTIC_VESICLE_MEMBRANE	0.96896	1	0.010315	-0.168482	-0.696352	93	Sypl2|Otof|Dgki|Dmxl2|Sv2c|Unc13c|Bsn|Syn3|Mctp2|Lrrk2
GLUCOSE_METABOLIC_PROCESS	0.988756	1	0.00877788	-0.155659	-0.697392	167	Lepr|Rora|Mst1|Ep300|Ranbp2|Hectd4|Insr|Ghrl|Gapdhs|Ogt|Dyrk2|Gnb3|Pgm2l1|Fbp1|Pfkfb2|Igf1|Rorc|Ppargc1a|Ppara|Ppp1r3b|Ppp4r3b|Pask|Per2|C1qtnf3|Enpp1|Gsk3b|Sorbs1|Ncoa2|Slc39a14|Pdk1|Zfp692|Pik3ca|Irs2|Epm2aip1|Gpld1|Galm|Ppp1r3e|Irs1|Prkaa1|Hk2|Kat2b|Pfkfb1|Usp7|Ptpn2|Foxk1|Foxo1|Inppl1|Acacb
MEMBRANE_LIPID_METABOLIC_PROCESS	0.991019	1	0.00856884	-0.15443	-0.697969	180	A3galt2|St8sia6|St8sia1|Sptlc3|Cers6|Fut9|Ugt8a|Abca8b|Pgap1|Pigm|Piga|Prkd3|Itgb8|Ppm1l|Prkcd|Cerkl|Serinc5|Hacd4|Cert1|Samd8|Pign|Sgms2|Pigb|Cyp1b1|St8sia4|St6galnac3|St8sia2|Cers4|Pigl|Nsmaf|Pigw|Acer3|Gpld1|Abca2
REGULATION_OF_HORMONE_SECRETION	0.988681	1	0.00869333	-0.155403	-0.698109	170	Nos2|Zbed6|Gal|Baiap3|Klf7|Rest|Inhba|Ghrl|Clock|Chd7|Stxbp4|Smad4|Pfkfb2|Tacr1|Abcc8|Gipr|Rfx3|Spp1|Pask|Cnr1|Per2|C1qtnf3|Hif1a|Tcf7l2|Acsl4|Dab2|Ghsr|Sox11|Kdm5b|Creb1|P2ry1|Epha5|Irs2|Gpld1|Kcnb1|Jak2|Hfe
FILAMENTOUS_ACTIN	0.890599	1	0.0135222	-0.217628	-0.698285	27	Cd2ap|Myo1a|Dpysl3|Myo6|Pdlim5|Ehbp1|Specc1l|Carmil1|Nckap1|Smtnl2|Myo1c|Specc1
NEGATIVE_REGULATION_OF_GLIOGENESIS	0.893141	1	0.0133413	-0.211702	-0.698371	30	Nf1|Notch1|Ntrk3|Abcc8|Daam2|Sox11|Dab1|Dicer1
NEGATIVE_REGULATION_OF_LEUKOCYTE_APOPTOTIC_PROCESS	0.896603	1	0.0132183	-0.209896	-0.698737	31	Ada|Slc39a10|St6gal1|Hif1a|Dock8|Ghsr|Gpam|Irs2|Itpkb
REGULATION_OF_TYPE_I_INTERFERON_MEDIATED_SIGNALING_PATHWAY	0.918493	1	0.0126426	-0.201648	-0.699329	38	Trim56|Nlrc5|Usp29|Ythdf3|Ikbke|Trim6|Mmp12|Usp18|Cnot7|Stat2|Ptpn2
CELL_ADHESION_MEDIATOR_ACTIVITY	0.938026	1	0.0117224	-0.18516	-0.699874	57	Itga1|Igsf9|Dsg2|Cd47|Itga10|Robo3|Baiap2l1|Dsc2|Palld|Nfasc|Pdlim5|Esam|Cxadr|Cntn1|Nrcam
SIGNAL_SEQUENCE_BINDING	0.924537	1	0.0124151	-0.198489	-0.700102	41	Tnpo1|Nup98|Nup153|Cemip|Kpna1|Kpna2|Kpna6|Nup214|Pex5l|Kpna3|Pom121|Kpnb1|Ranbp6|Kpna4
ANTIGEN_RECEPTOR_MEDIATED_SIGNALING_PATHWAY	0.977434	1	0.00970116	-0.164159	-0.700318	116	Ifi204|Pram1|Malt1|Ptpn22|Ada|Slc39a10|Rc3h2|Wnk1|Cblb|Mog|Syk|Rc3h1|Itk|Btn2a2|Ermap|Ripk2|Dennd1b|Traf6|Vav3|Crkl|Fcgr2b|Plcg1|Map3k7|Pik3ca|Plekha1|Cd160|Lpxn|Ikbkg|Ceacam1|Prkcb|Pawr|Elf1|Pde4d|Ptpn2|Nfam1|Mndal
INTERMEDIATE_FILAMENT_CYTOSKELETON	0.966618	1	0.0103518	-0.169455	-0.700374	93	Krt20|Mdn1|Ppl|Macf1|Dst|Plec|Lmntd2|Sestd1|Phldb2|Pkn2|Dlgap2|Pnn|Cldn11|Clip1|Shank2|Dtna|Mical1|Krt12|Zfp131|Exd2|Smg7|Pja2|Prkce|Dsp|Nrp1|Fbf1|Synm|Mns1|Ndor1
POLYOL_METABOLIC_PROCESS	0.966179	1	0.0103588	-0.169633	-0.701108	93	Slc5a3|Gk5|Sptlc3|Bpnt2|Ppip5k2|Mecp2|Fgf2|Ocrl|Cyp27b1|Synj1|Pten|Plcb1|Gk|P2ry1|Acer3|Abca2|Ppip5k1|Acer2|Inpp4a|Itpkb|Inpp5e
DEFENSE_RESPONSE_TO_GRAM_POSITIVE_BACTERIUM	0.919814	1	0.012471	-0.200057	-0.702339	40	Cd36|Tirap|Gbp7|Gbp9|Stab2|Ripk2|Gbp8|Tlr2|Nod1|Mpeg1|H2bc8|Adam17|Ssc5d|P2rx7|H2-Q10|Gbp3
VESICLE_TARGETING	0.914956	1	0.0126374	-0.201236	-0.70253	39	Trip11|Sec16a|Fam91a1|Nlgn1|Clasp1|Map4k2|Sec16b|Tbc1d23|5730455P16Rik|Clasp2|Gbf1|Cul3|Mapk15|Ppp6c|Klhl12|Snap29
RECYCLING_ENDOSOME	0.988831	1	0.00866887	-0.155899	-0.702985	177	Atp11c|Baiap3|Gpr161|Slc9a7|Atp13a4|Atp11b|Tnik|Meltf|Ackr4|Myo5a|Atp13a3|Atp11a|Usp32|Lmtk2|Avl9|Pank1|Arfgef2|Rab11fip4|Sorl1|Rab11fip2|Itsn1|St8sia2|Ap1g1|Ank2|Clcn3|Mctp1|Fchsd2|Akap5|Rassf9|Cd274|Sgk3|Rffl|Slc30a10|Hfe|Inpp4a
NEGATIVE_REGULATION_OF_MACROAUTOPHAGY	0.8937	1	0.0130778	-0.207532	-0.705664	34	Smg1|Lrrk2|Mtm1|Smcr8|Tsc1|Npc1|Pik3ca|Mtor|Rubcn
NEGATIVE_REGULATION_OF_CELLULAR_RESPONSE_TO_INSULIN_STIMULUS	0.888358	1	0.0133521	-0.212212	-0.706445	31	Prkcd|Mstn|Rps6kb1|Enpp1|Appl2|Tns2|Irs1|Prkaa1|Prkcb|Ptpn2|Grb10|Tsc2|Inpp5k|Kank1
REGULATION_OF_AMPA_RECEPTOR_ACTIVITY	0.878824	0.998919	0.0137824	-0.224206	-0.707217	25	Reln|Shank1|Shisa6|Nlgn1|Adrb2|Shisa7|Nlgn3|Mef2c
NEGATIVE_REGULATION_OF_SECRETION	0.973221	1	0.00966047	-0.165161	-0.709002	121	Erbb3|Nf1|Klf7|Rest|Ada|Inhba|Notch1|Ghrl|Wnk1|Cyp4f15|Npy5r|Abcc8|Il1rapl1|Fmr1|Cnr1|Pla2r1|Frmd4a|Rhbdf2|Ghsr|Fcgr2b|Tnfrsf1b|Egf|P2ry1
REGULATION_OF_CELLULAR_AMIDE_METABOLIC_PROCESS	0.99857	1	0.00634521	-0.144535	-0.709246	402	Ago3|Xrn1|Prkdc|Piwil2|Cpeb4|Kbtbd8|Tent5b|Rps6ka3|Ago2|Uhmk1|Guf1|Abca7|Sp1|Tnrc6b|Rock1|Cnot6|Rc3h2|Foxo3|Prr16|Dcp2|Cnot1|Cpeb2|Trim71|Grm5|Cpeb3|Cnot6l|Tut4|Rc3h1|Prkcd|Picalm|Igf2bp3|Tpr|Chrna7|Larp4b|Secisbp2l|Sepsecs|Igf1|Slc7a11|Celf1|Rps6kb1|Ireb2|Tia1|Tnrc6a|Rock2|Samd8|Ddx3x|Fmr1|Ythdf3|Cyp1b1|Sorl1|Pask|Tsc1|Dazl|Gigyf2|Per2|Cpeb1|Eif4ebp2|Pura|Pan2|Tnrc6c|Caprin2|Ago4|Epha4|Thbs1|Cas…
DISORDERED_DOMAIN_SPECIFIC_BINDING	0.881466	1	0.0135413	-0.216854	-0.709323	29	Fn1|Rb1|Ncoa3|Kcna1|Numa1|Cltc
RESPONSE_TO_VIRUS	0.995175	1	0.00757885	-0.15009	-0.710205	271	Chrm2|Vwce|Mx2|Rnf125|Lyst|Slfn9|Fgl2|Trim56|Ptpn22|Nlrc5|Itgb8|Hyal1|Gbp7|Apobec3|Setd2|Chuk|Mid2|Ifnlr1|Zc3hav1|Pou2f2|Wdfy4|Usp29|Serinc5|Ddx17|Itch|Ankrd17|Xpr1|Trim21|Ddx3x|Trim25|Fmr1|Ikbke|Polr3a|Senp7|Trim6|Parp9|Skp2|Hif1a|Agbl4|Rnasel|Mmp12|Tlr2|Gpam|Trim44|Ifitm1|Sin3a|Dhx9|Mlkl|Polr3f|Cyp1a1|Pum2|Pum1|Crebzf|Elmod2|Eif2ak2|Ikbkg|Hmga2|Dhx36|Cnot7|Ifit2|Spon2|Traf3ip2|Usp15|Stat2|Gbf1|…
GOLGI_STACK	0.972093	1	0.00967855	-0.165561	-0.71072	121	A3galt2|Akap9|B4galnt3|Cit|Xylt1|Golgb1|Vcpip1|St6gal2|Ocrl|St6gal1|Galnt3|Man2a1|Csgalnact1|Sorl1|Mgat4a|Asap2|Rab30|Atp2c1|Golim4|Fut10|Slc10a7|Stx16|Dnmbp|Inpp5e|Rab27b|Csgalnact2
PROTEASE_BINDING	0.962433	1	0.0102161	-0.16986	-0.711423	102	Ttn|Fn1|Lcor|Adamts4|Malt1|Chl1|Ccbe1|Brca2|Itgav|Il1r1|Ripk2|Sh3pxd2a|A2m|Dvl3|Pten|Gsk3b|Adamtsl4|Casp3|Cflar|Cltc
CYTOKINE_PRODUCTION_INVOLVED_IN_IMMUNE_RESPONSE	0.938264	1	0.0114406	-0.18358	-0.711883	65	Tlr4|Malt1|Cd36|Il1r1|Dennd1b|Nr4a3|Traf6|Trim6|Tnfrsf1b|Map3k7|Lacc1|Hfe|Cd160|Tgfb2|Fzd5|Dhx36|Spon2|H2-Q2|Camk4|H2-Q10|Cd74|Ddx21|Sirt1|Tlr3|Gprc5b|Angpt1|Bcl6|Ticam1|Kit|H2-T23
VIRAL_PROCESS	0.997436	1	0.0068344	-0.147143	-0.711937	335	Cd46|Mx2|Igf2r|Cd80|Ep300|Lef1|Pikfyve|Rest|Sp1|Ccnt1|Ythdc2|Notch1|Insr|Gbp7|Htr2a|Apobec3|Chd1|Bicd1|Rsf1|Mog|Wwp1|Mgat5|Mid2|Tasor|Nmt2|Itgav|Zc3hav1|Ccnt2|Nup153|Pou2f3|Resf1|Trim59|Vps37a|Egfr|Pkn2|Eea1|Itch|St6gal1|Cr2|Xpr1|Trim21|Fam111a|Hcfc2|Man2a1|Tfap4|Ppara|Hpn|Rock2|Ddx3x|Trim25|Fmr1|Prox1|St6galnac2|Trim6|Parp9|Mgat4a|St6galnac3|Rnasel|N4bp1|Npc1|Srpk1|Gsk3b|Scarb2|Hcfc1|Kpna2|Nedd4…
LIPID_HOMEOSTASIS	0.96633	1	0.00989392	-0.167905	-0.712083	110	Rora|Zbtb20|Sec24a|Tm6sf2|Gramd1b|Abca1|Med13|Abca5|Thada|Prkaa2|Cert1|Soat1|Pnpla3|Ddx3x|C1qtnf3|Npc1|Abcb4|Ttc39b|Gpam|Irs2|Acaca|Mttp|Abca2|Hdac9|Tlcd4
IMMUNOGLOBULIN_PRODUCTION	0.946609	1	0.0110721	-0.177683	-0.712221	78	Prkdc|Rif1|Hpx|Clcf1|Mzb1|Atad5|Traf6|Shld2|Trp53bp1|Thoc1|Fcgr2b|Nsd2|Yy1|Pms2|Msh6|Kmt5b|Stat6|Il4ra|Traf3ip2|Exo1|Tfrc|Lig4|Supt6|Mcm3ap
COATED_VESICLE	0.992941	1	0.00780422	-0.152207	-0.713527	249	Chrm2|Lrp2|Atp7a|Dennd1c|Igf2r|Pik3c2a|Sec31b|Sec24a|Cracr2a|Fcho2|Ston2|Scyl2|F8|Ticam2|Syt2|Picalm|Aak1|Sec16a|Cemip|Egfr|Ocrl|Ston1|Sgip1|Pank1|Adam10|Dennd1b|Clvs1|D130043K22Rik|Epn3|Heatr5b|Slc18a2|Ecpas|Gad2|Abcb4|Col7a1|Dab2|Numb|Ap1g1|Scarb2|Myo6|Egf|Cltc|Hip1|Adrb2|Rassf9|Astn1|Sec16b|Ctsc|Ddhd2|Sec23a|Rab27b|Fzd5|Synrg|Stx17|Sec24b|Adcy8|Dipk2a|Tfrc|H2-Q2|Yipf6|Fzd4|Arcn1|Sec24d|Areg|Ra…
POSITIVE_REGULATION_OF_LEUKOCYTE_CELL_CELL_ADHESION	0.97655	1	0.00917497	-0.16159	-0.713898	149	Cd46|Nfat5|Cd80|Malt1|Runx1|Ptpn22|Lef1|Zbtb16|Ada|Gli3|Foxo3|Cd47|Has2|Syk|Map3k8|Btn2a2|Itga4|Igf1|Ripk2|Nr4a3|Traf6|Dock8|Il6st|Gpam|Egr3|Slc7a1|Pik3ca|Adam8|Zmiz1|Cd274|Jak2|Itpkb|Nkap|Cd160|Zbtb1|Il4ra|Cd44|Ets1|Yes1|Tyk2|Gli2|Rasgrp1|Tfrc|Tnfsf9
REGULATION_OF_T_CELL_MEDIATED_IMMUNITY	0.908013	1	0.0124176	-0.197005	-0.714164	46	Malt1|Il1r1|Dennd1b|Traf6|Fcgr2b|Tnfrsf1b|Fbxo38|Ahr|Map3k7|Hfe|Zbtb1|Ceacam1|Fzd5|H2-Q2|P2rx7|H2-Q10
NEGATIVE_REGULATION_OF_PHOSPHORYLATION	0.996925	1	0.00698009	-0.14825	-0.714305	321	Hgf|Ptprb|Ptprt|Cbl|Zfp458|Ppef2|Prkdc|Socs4|Heg1|Lrp1|Nf1|Ptpn22|Hdac4|Ncapg2|Apc|Cd109|Slc8a1|Inhba|Rock1|Deptor|Ncor1|Ldlrad4|Plec|Lrrk2|Prr5l|Cblb|Rb1|Lrp6|Lrrk1|Prkcd|Hipk3|Xdh|Mstn|Ntrk3|Spag9|Fbp1|Lats1|Spred1|Smcr8|Ptprq|Tfap4|Ppara|Ppp4r3b|Sorl1|Dmd|Crkl|Ipo7|Pten|Cdk5rap2|Ppp4r2|Enpp1|Pard3|Pdpk1|Ibtk|Casp3|Spred2|Dusp16|Mical1|Grem1|Pkia|Irs2
REGULATION_OF_NEUTROPHIL_MIGRATION	0.871529	0.994736	0.013835	-0.22424	-0.714509	26	Rac2|Tirap|Il1r1|Mospd2|Adam8|Dapk2|Camk1d|Ripor2|Cd74|Dnm1l|Olfm4|Slit2|Nckap1l
PHOSPHOPROTEIN_BINDING	0.945416	1	0.0110057	-0.177422	-0.714623	80	Cbl|Igf2r|Cblb|Rb1|Epb41|Mid2|Shc3|Syk|Abl2|Rasa1|Shc1|Pkd2|Scaf4|Mid1|Phf6|Crkl
RESPONSE_TO_ISCHEMIA	0.907809	1	0.0124532	-0.198288	-0.715128	45	Gpr151|Cpeb4|Rest|Ndnf|Map2k6|Rock2|Bves|Per2
AMYLOID_PRECURSOR_PROTEIN_METABOLIC_PROCESS	0.937605	1	0.0114261	-0.182723	-0.715537	69	Ago2|Abca7|Sp1|Rock1|Picalm|Chrna7|Soat1|Igf1|Adam10|Rock2|Sorl1|Necab1|Epha4|Casp3|Abca2|Dlg1|Dyrk1a|Pawr|Ntrk2|Adam17|Aph1c|Gga3|Slc2a13|Aph1b|Gsap
ACTIVIN_RECEPTOR_SIGNALING_PATHWAY	0.891769	1	0.013128	-0.209626	-0.716029	35	Bmpr2|Inhba|Fstl3|Tgfbr1|Tgif2
TRANSPORT_VESICLE_MEMBRANE	0.981711	1	0.00877565	-0.159018	-0.716783	176	Car4|Sntb2|Arfgef3|Sypl2|Otof|Sec31b|Sec24a|Dgki|Dmxl2|Sv2c|Unc13c|Bsn|Syn3|Mctp2|Syt10|Lrrk2|Syt2|Itpr1|Sec16a|Atp2b1|Abcc8|Sorl1|Slc18a2|Gad2|Ap1g1|Unc13b|Mctp1|Spred2|Cltc|Rassf9|Unc13a|Sec16b|Rab3c|Sec23a|Rab27b|Oprd1|Ceacam1|Gabra2|Synrg|Stx17|Sec24b|Slc17a6|H2-Q2|Sec24d|Areg|Phaf1|Tmed7|H2-Q10|Syt4|Sema4c|Cd74|Aftph|Dnm1l|Syt6|Syt7
REGULATION_OF_ANION_TRANSPORT	0.935943	1	0.011484	-0.184031	-0.717057	67	Atp8b1|Abcb1a|Sstr4|Map2k6|Cyp4f15|Grm5|Syk|Npy5r
LIPOSACCHARIDE_METABOLIC_PROCESS	0.955347	1	0.0105788	-0.173858	-0.717236	92	A3galt2|St8sia6|St8sia1|Fut9|Ugt8a|Pgap1|Pigm|Piga|Itgb8
NEGATIVE_REGULATION_OF_DEPHOSPHORYLATION	0.90539	1	0.0127199	-0.203484	-0.717719	41	Bod1l|Rock1|Iqgap1|Mgat5|Lpin1|Rock2|Gsk3b|Mastl|Sema4d|Bag4|Tgfb2|Ppp4r4
ATPASE_BINDING	0.940813	1	0.0111839	-0.180058	-0.718528	76	Ar|Trpc5|Aldob
REGULATION_OF_TOLL_LIKE_RECEPTOR_SIGNALING_PATHWAY	0.914917	1	0.0121805	-0.193697	-0.719574	52	Cd36|Ptpn22|Tirap|Otud4|Esr1|Ticam2|Lgr4|Appl1|Ddx3x|Tlr2|Pdpk1|Appl2
PROTEIN_LOCALIZATION_TO_VACUOLE	0.932588	1	0.0115689	-0.185559	-0.720642	66	Vps13c|Vps13a|Szt2|Vps13d|Zfyve16|Vps37a|Rock2|Sorl1|Ncoa4|Scarb2|Sh3glb1|Gcc2|Nedd4|Ptpn23
POSITIVE_REGULATION_OF_CATION_CHANNEL_ACTIVITY	0.92787	1	0.0116687	-0.186447	-0.720775	64	Gal|Alg10b|Cracr2a|Reln|Htt|Akap6|Ank3|Cacna2d1|Nos1ap|Abcc8|Pkd2|Kcna1
GLIAL_CELL_DEVELOPMENT	0.947491	1	0.0105556	-0.173964	-0.721718	95	Tlr4|Lrp1|Tenm4|Med12|Nf1|Itgb4|Pou3f2|Plec|Pals1|Tspan2|Myoc|Drd1|Ttbk1|Pten|Sox11|Pard3|Tlr2|Plp1|Dag1|Abca2|Cntn1|Arhgef10|Adgrg6|Kras|Dicer1
REGULATION_OF_CD4_POSITIVE_ALPHA_BETA_T_CELL_ACTIVATION	0.897638	1	0.0128262	-0.206044	-0.723359	40	Cd80|Malt1|Runx1|Rc3h2|Rc3h1
SPHINGOLIPID_METABOLIC_PROCESS	0.970323	1	0.00945308	-0.165202	-0.723539	140	A3galt2|St8sia6|St8sia1|Sptlc3|Cers6|Fut9|Ugt8a|Abca8b|Prkd3|Itgb8|Ppm1l|Prkcd|Cerkl|Serinc5|Hacd4|Cert1|Samd8|Sgms2|St8sia4|St6galnac3|St8sia2|Cers4
POSITIVE_REGULATION_OF_GLIAL_CELL_DIFFERENTIATION	0.885249	1	0.0132343	-0.211851	-0.723627	35	Tenm4|Clcf1|Notch1|Ptprz1|Ttbk1|Tlr2|Tnfrsf1b|Il6st|Dag1|Mtor|Dicer1
PURINE_NUCLEOSIDE_MONOPHOSPHATE_METABOLIC_PROCESS	0.890703	1	0.0130277	-0.207583	-0.724689	39	Nt5c1a|Ada|Magi3|Gmps|Ak9|Xdh|Ampd3|Nt5e|Cask|Dlg2|Dlg1
POSITIVE_REGULATION_OF_SECRETION	0.987213	1	0.00801342	-0.155696	-0.724963	231	Tlr4|Ttn|Gal|Baiap3|Cd2ap|Sec24a|Gata2|Sstr4|Inhba|Map2k6|Syt10|Ghrl|Cacna1g|Cyp4f15|Syk|Pcsk1|Smad4|Stxbp5|Pfkfb2|Igf1|Tacr1|Gipr|Npr1|Cacna1h|Nlgn1|Spp1|Clasp1|Slc4a8|Cnr1|C1qtnf3|Pla2r1|Myh10|Hif1a|Slc12a2|Frmd4a|Tcf7l2|Acsl4|Dab2|Ap1g1|Sox11|Tlr2|Stx1b|Unc13b|Creb1|P2ry1|Irs2|Adam8|Gpld1|Kcnb1|Ptpn23|Gab2|Jak2|Hfe|Rab27b|Trpm2|Tgfb2|Il4ra|Clasp2|Myom1|Tnfrsf11a|Adcy8|Tmf1|Prkce|Stam|Cd38|Cacn…
REGULATION_OF_PH	0.929539	1	0.0115179	-0.184725	-0.725664	70	Slc9a7|Ube3a|Dmxl1|Dmxl2|Slc4a7|Lrrk2|Slc9a2|Slc4a4|Slc4a8|Clcn3|Tmem106b|Lacc1|Rab39
OLIGODENDROCYTE_DIFFERENTIATION	0.939784	1	0.0109348	-0.178822	-0.726344	84	Tenm4|Med12|Nf1|Gli3|Notch1|Suz12|Sox6|Tspan2|Ptprz1|Daam2|Pten|Sox11|Tlr2|Tnfrsf1b|Plp1|Dag1|Abca2|Cntn1|Mtor
REGULATION_OF_PROTEIN_AUTOPHOSPHORYLATION	0.889592	1	0.0131068	-0.209558	-0.726762	38	Mob1b|Vegfa|Ddx3x|Mre11a|Enpp1|Grem1|Nek10|Rad50|Pdgfc|Gpnmb|Tom1l1|Cav1
REGULATION_OF_LEUKOCYTE_APOPTOTIC_PROCESS	0.906182	1	0.0122659	-0.194357	-0.727604	54	Ada|Slc39a10|Fnip1|Rapgef2|St6gal1|Slc7a11|Hif1a|Dock8|Pten|Ghsr|Gpam|Irs2|Adam8|Cd274|Itpkb|Adam17|P2rx7|Mef2c|Pik3cb|Cd74|Foxp1|Arg2|Kitl|Lgals3|Sirt1|Bcl6|Cxcl12
AMYLOID_PRECURSOR_PROTEIN_CATABOLIC_PROCESS	0.903837	1	0.0123517	-0.195612	-0.729068	53	Abca7|Sp1|Rock1|Picalm|Chrna7|Igf1|Adam10|Rock2|Sorl1|Epha4|Casp3|Abca2|Dyrk1a|Ntrk2|Adam17|Aph1c|Gga3|Slc2a13|Aph1b|Gsap
ACUTE_INFLAMMATORY_RESPONSE	0.911245	1	0.0120705	-0.191761	-0.729554	59	Fn1|Hp|Ash1l|Ptgs2|Osmr|F8|Npy5r|Tacr1|A2m|Cnr1|Fcgr2b|Il6st|C3|Adam8|Kl
PROTEIN_EXPORT_FROM_NUCLEUS	0.902271	1	0.012377	-0.195915	-0.730197	53	Xpo4|Uhmk1|Pkd1|Ptpn14|Tpr|Cchcr1|Xpo1|Xpo7|Tcf7l2|Gsk3b|Dusp16|Ctdspl2|Ranbp17|Nup214
CHOLESTEROL_BINDING	0.884634	1	0.0130567	-0.207284	-0.731123	41	Gramd1c|Gramd1b|Abca1|Osbpl8|Osbpl6|Soat1|Stard4|Ptch1|Npc1|Scarb2|Prom1
NATURAL_KILLER_CELL_ACTIVATION	0.888326	1	0.0127691	-0.202937	-0.731893	45	Il2rb|Ptpn22|Hectd1|Pbx1|Casp8|Ap1g1|Sp3|Jak2|Zbtb1|Tyk2|Rasgrp1|Elf4|H2-Q2|Snx27
MODIFIED_AMINO_ACID_BINDING	0.926038	1	0.0115131	-0.184529	-0.732965	74	Mme|Gramd1b|Osbpl8|Syt10|Fcho2|Nox4|Syt2|Sestd1|Tln1|Sytl2|Appl1|Thbs1|Scarb2|Appl2|Dpep1
VACUOLAR_TRANSPORT	0.963044	1	0.00942385	-0.166191	-0.733139	147	Vps13c|Hook1|Lyst|Igf2r|Vps13a|Lrp1|Vps13d|Dennd3|Zfyve16|Lrrk2|Scyl2|Uevld|Hook3|Vps37a|Mtm1|Epg5|Sorl1|Pcdhga3|Npc1|Ap1g1|Ncoa4|Scarb2|Gcc2|Tmem106b|Adrb2|Nedd4
REGULATION_OF_EPIDERMIS_DEVELOPMENT	0.897108	1	0.0125937	-0.200722	-0.733669	48	Klf7|Cd109|Notch1|Rock1|Ncoa3|Med1|Trp63|Cyp27b1|Rock2|Ptch1|Numa1|Elapor2|Vdr|Hey2|Grhl2
CELL_FATE_DETERMINATION	0.855603	0.987694	0.0139714	-0.224603	-0.734668	29	Gata2|Prrx1|Notch2|Wnt1|Ptch1|Prox1
TOLL_LIKE_RECEPTOR_SIGNALING_PATHWAY	0.934719	1	0.0109561	-0.179594	-0.734789	87	Tlr4|Rps6ka3|Cd36|Ptpn22|Tirap|Otud4|Esr1|Ticam2|Epg5|Lgr4|Ripk2|Appl1|Ddx3x|Traf6|Rab11fip2|Tlr2|Pdpk1|Appl2
DENDRITE_EXTENSION	0.864724	0.991429	0.0135549	-0.216196	-0.735125	34	Rims1|Itsn2|Syt2|Spag9|Rims2|Slc23a2|Unc13a|Nedd4l|Cyfip2|Auts2
POSITIVE_REGULATION_OF_ACTIN_FILAMENT_BUNDLE_ASSEMBLY	0.899611	1	0.012329	-0.195075	-0.735492	56	Ccdc88a|Tgfbr1|Arhgef5|Cd47|Fhod1|Tacr1|Rock2|Myoc|Tsc1|Synpo2|Mtss1|Mtor|Ppm1e|Limch1|Arhgef10|Carmil1|Bag4
ORGANELLE_MEMBRANE_CONTACT_SITE	0.8762	0.998217	0.0133548	-0.213255	-0.735764	37	Gramd1c|Gramd1b|Esyt3|Esyt2|Mospd2|Acsl4|Pdzd8|Serac1|Stx17|Sacm1l|Atg2a
BIOLOGICAL_PROCESS_INVOLVED_IN_SYMBIOTIC_INTERACTION	0.977886	1	0.00848884	-0.160239	-0.735832	205	Fn1|Cd46|Cbl|Igf2r|Cd80|Ep300|Thoc2|Lef1|Pikfyve|Rest|Sp1|Ccnt1|Ythdc2|Insr|Htr2a|Chd1|Mog|Wwp1|Mid2|Itgav|Nup153|Pou2f3|Trim59|Egfr|Itch|Cr2|Xpr1|Trim21|Tfap4|Hpn|Trim25|Fmr1|Trim6
RESPONSE_TO_GROWTH_HORMONE	0.853448	0.987172	0.0140078	-0.225039	-0.736096	29	Ghrl|Ghsr|Mbd5|Pik3r1|Jak2|Igfbp5|Stat3|Stat6|Ghr|Pnpt1|Ptk2|Stat5a
POSITIVE_REGULATION_OF_CYCLIN_DEPENDENT_PROTEIN_KINASE_ACTIVITY	0.858955	0.98933	0.0138267	-0.219979	-0.736723	32	Ccnt1|Pkd1|Ccnt2|Egfr|Pkd2|Prox1|Ttbk1
CELL_COMMUNICATION_BY_ELECTRICAL_COUPLING	0.847435	0.984717	0.014177	-0.227289	-0.737321	28	Cacna1c|Slc8a1|Ryr2|Ank3
CELLULAR_SENESCENCE	0.921837	1	0.0114865	-0.18477	-0.73733	76	Tert|Rbl1|Atm|Smc5|Map2k6|Kat6a|Igf1r|Prkcd|Bmpr1a|Akt3|Smc6|Pla2r1|Nek4|Map3k5|Slc30a10|Map3k3|Opa1|Hmga2|Pawr|Pml|H2-Q10|Pnpt1|Fbxo5|Map2k4|Mapk8|Tbx3|Arg2|Cdk6
GOLGI_LUMEN	0.903775	1	0.0120556	-0.191323	-0.739627	64	Hspg2|Vcan|Wnt6|Mmp16|Bpnt2|Abcc5|F8|Wnt1|Agrn|Gpc6|Muc2|Bgn|Rhbdf2|Muc1|Dag1|Golim4
NEGATIVE_REGULATION_OF_MUSCLE_CELL_APOPTOTIC_PROCESS	0.843937	0.982943	0.0142367	-0.228052	-0.739794	28	Nkx2-5|Igf1r|Lrp6|Igf1|Pdpk1|Dnmt1|Cflar|Hey2|Jak2|Gria4|Dipk2a
POSITIVE_REGULATION_OF_CELL_KILLING	0.847977	0.984775	0.0141006	-0.226263	-0.740099	29	Nos2|Fcer2a
MACROPHAGE_ACTIVATION	0.914565	1	0.0118205	-0.1895	-0.740109	68	Tlr4|Rora|Atm|Cd93|Lrrk2|Syk|Dysf|Adgrf5|Ttbk1|Fcgr2b|Thbs1|Tlr2|Tnip2|Jak2|Ctsc|Il4ra|Tmem106a|Pja2|Prkce|Pla2g4a|Itgb2|Cd74|Foxp1|Mfhas1|Lrfn5|Il33|Myo18a|Shpk
RESPONSE_TO_TYPE_I_INTERFERON	0.897228	1	0.0123745	-0.196021	-0.740927	57	Mx2|Trim56|Nlrc5|Setd2|Usp29|Ythdf3|Ikbke|Trim6|Mmp12|Ifitm1|Usp18|Jak1|Cnot7|Stat2|Tyk2|Ptpn2|Stat1|Irak1|Dcst1
CERAMIDE_BIOSYNTHETIC_PROCESS	0.896995	1	0.0123012	-0.195012	-0.741922	59	St8sia6|Sptlc3|Cers6|Ugt8a|Prkcd|Samd8|Sgms2|St8sia4|St6galnac3|St8sia2|Cers4
CHONDROCYTE_DEVELOPMENT	0.839773	0.981532	0.0143081	-0.228793	-0.742199	28	Col11a1|Bmpr2|Bpnt2|Bmpr1b|Runx2|Col27a1|Eif2ak3|Sulf1|Mex3c|Rarg|Chst11|Chsy1|Axin2
REGULATION_OF_INTRACELLULAR_TRANSPORT	0.988665	1	0.00735706	-0.155359	-0.742518	300	Rac2|Tenm1|Yod1|Flna|Cep290|Nf1|Cd36|Xpo4|Uhmk1|Ect2|Pgap1|Gli3|Pcm1|Map1b|Ppp1r12a|Huwe1|Lrrk2|Ptgs2|Ubr5|Prr5l|Dnajc13|Setd2|Dync1h1|Ptpn14|Ank3|Nup153|Prkcd|Edem1|Tpr|Ice1|Cemip|Pcnt|Xpo1|Msn|Cpsf6|Bves|Iws1|Sorl1|Slc35d3|Efcab7|Atp2a1|Numa1|Tcf7l2|Dab2|Gsk3b|Pik3r1|Sh3glb1|Gcc2|Ttc21b|Npepps|Nedd4|Pkia|Sufu|Akap5|Ctdspl2|Tcaf1|Abca2|Dhx9|Kcnb1|Ptpn23|Nup214
PHOSPHATASE_COMPLEX	0.88478	1	0.012795	-0.203239	-0.742871	48	Ppp1r12a|Ppp2r3a|Itpr1|Ppp2r1b|Ppp1r3b|Ppp4r3b|Ppp4r2|Ppp4r3a|Shoc2|Ppp1r3e|Ppp1r15b|Ppp4r4|Ppp2r5e
VESICLE_MEDIATED_TRANSPORT_TO_THE_PLASMA_MEMBRANE	0.951871	1	0.00980082	-0.170772	-0.74364	133	Macf1|Dennd1c|Bltp1|Ank3|Ccdc93|Lmtk2|Acap2|Sec16a|Sptbn1|Golga4|Epg5|Dennd1b|Arfgef2|Bves|Rab11fip4|Sorl1|Stx3|Stx1b|Gcc2|Akap5|Exoc4|Ptpn23|Atp2c1|Prepl|Pla2g4e|Micall2|Micall1|Ankrd50|Exoc6b|Grip1|Snx27|Exoc1|Eps15|Phaf1|Steap2|Zdhhc2|Gga3
NEGATIVE_REGULATION_OF_PROTEIN_POLYMERIZATION	0.911707	1	0.0117322	-0.188895	-0.744443	71	Cdh5|Svil|Lmod1|Ssh2|Ssh1|Prkcd|Cracd|Sptbn1|Arfgef1|Tmod2|Triobp|Add2|Capza1|Carmil1|Sptan1|Dyrk1a|Fhod3|Ssh3|Sptb|Arhgef7|Map2|Kank1|Slit2|Rdx|Mtpn
MAGNESIUM_DEPENDENT_PROTEIN_SERINE_THREONINE_PHOSPHATASE_COMPLEX	0.835229	0.979458	0.014449	-0.232238	-0.745163	27	Ppp2r3a|Itpr1|Ppp2r1b|Ppp4r3b|Ppp4r2|Ppp4r3a
REGULATION_OF_MICROTUBULE_BASED_MOVEMENT	0.865887	0.991745	0.0134978	-0.214923	-0.745369	38	Dnah11|Ttll6|Cfap69|Ccdc39|Dnaaf1|Tacr1|Tacr3
B_CELL_MEDIATED_IMMUNITY	0.924937	1	0.0111243	-0.182008	-0.745833	88	Cd46|Fcer2a|Rif1|Hpx|C2|Clcf1|Prkcd|Atad5|Cr2|Shld2|C1s1|C4b|Trp53bp1|Thoc1|Fcgr2b|C3|Nsd2|Msh6|C1rl|Kmt5b|Stat6|Il4ra|Traf3ip2|Exo1|Tfrc|Lig4|Supt6|H2-Q10|Aplf
MATING	0.8364	0.9805	0.0144288	-0.234071	-0.745834	26	Ada|Tacr1|Cnr1|Drd1|Pten|P2ry1|Acvr2a
CELLULAR_DEFENSE_RESPONSE	0.83511	0.979458	0.0143884	-0.229993	-0.746092	28	Ifi204|Ncf2
MITOTIC_G1_S_TRANSITION_CHECKPOINT_SIGNALING	0.834444	0.979351	0.0143999	-0.230135	-0.746554	28	Prkdc|Atm|Plk5
3_5_EXONUCLEASE_ACTIVITY	0.882639	1	0.0127044	-0.201298	-0.747813	52	Cnot6|Wrn|Cnot1|Cnot6l|Eri1|Eri2|Pan2|Mre11a|Pan3|Exd2|Rad50|Dis3|Cnot7|Isg20l2|Aplf|Pnpt1|Apex2|Pold1
ESTABLISHMENT_OF_ORGANELLE_LOCALIZATION	0.99042	1	0.00683668	-0.15397	-0.748782	358	Cdca5|Rac2|Cbl|Ankfn1|Atm|Spdl1|Trip11|Myo15a|Gata2|Tanc2|Arhgap21|Meioc|Ccdc186|Htt|Pcm1|Myo1a|Ankrd53|Map1b|Fnbp1l|Lrrk2|Bicd1|Fhod1|Clmn|Myo19|Dync1h1|Dock7|Myo5a|Kif5b|Hook3|Syk|Picalm|Fyco1|Syne3|Myo7a|Myo5c|Sec16a|Cenpe|Xpo1|Itga4|Cenpc1|Fam91a1|Gpsm2|Nr4a3|Myh9|Nlgn1|Clasp1|Map4k2|Myo1d|Hif1a|Agbl4|Synj1|Kif14|Kif1a|Cdk5rap2|Numa1|Pard3|Pdpk1|Ubxn2b|Myo6|Slit1|Fgf10|Crocc|Spire1|Ppfia2|Myo…
NUCLEIC_ACID_PHOSPHODIESTER_BOND_HYDROLYSIS	0.975405	1	0.0082534	-0.16126	-0.748812	226	Ago3|Xrn1|Nudt12|Slfn9|Piwil2|Zc3h12c|Ern1|Ago2|N4bp2|Cpsf4l|Iho1|Zc3h12b|Neil2|Khnyn|Cnot6|Wrn|Dcp2|Cnot1|Pcf11|Helz2|Dna2|Cnot6l|Fan1|Atad5|Dclre1c|Enpp3|Eri1|Eri2|Apaf1|Cpsf6|Utp20|Rexo5|Nynrin|Pan2|Mre11a|Rnasel|N4bp1|Rbbp8|Enpp1
EXOPEPTIDASE_ACTIVITY	0.913237	1	0.0114237	-0.184856	-0.748854	83	Lnpep|Naaladl2|Mme|Mmp16|Dpp8|Cpd|Xpnpep3|Naalad2|Mindy2|Trhde|Hpn|Agbl4|Tpp2|Npepps|Dpep1
REGULATION_OF_EPITHELIAL_TO_MESENCHYMAL_TRANSITION	0.90818	1	0.0116029	-0.186485	-0.751128	80	Usf3|Lef1|Notch1|Tgfbr1|Ldlrad4|Il17rd|Epha3|Phldb2|Smad4|Spred1|Hpn|Clasp1|Epha4|Pten|Tcf7l2|Dab2|Spred2|Grem1|Dag1|Mtor|Bcl9l|Gcnt2|Tgfb2|Jag1|Clasp2
MONOSACCHARIDE_METABOLIC_PROCESS	0.973811	1	0.00838889	-0.162427	-0.75152	221	Lepr|Otog|Aldob|Dhdh|Rora|Mst1|Ep300|Fut9|Ranbp2|Hectd4|Otogl|Insr|Ghrl|Gapdhs|Ogt|Dyrk2|Gnb3|Pgm2l1|Fbp1|Pfkfb2|Igf1|Rorc|Man2a1|Ppargc1a|Ppara|Ppp1r3b|Slc23a2|Ppp4r3b|Pfkfb3|Pask|B3glct|Per2|C1qtnf3|Chst15|Enpp1|Gsk3b|Sorbs1|Ncoa2|Slc39a14|Pdk1|Zfp692|Pik3ca|Irs2|Epm2aip1|Gpld1|Galm|Ppp1r3e|Fut10
CELL_CELL_ADHESION_MEDIATOR_ACTIVITY	0.870081	0.994736	0.0130382	-0.205883	-0.752534	48	Igsf9|Dsg2|Cd47|Robo3|Baiap2l1|Dsc2|Palld|Nfasc|Pdlim5|Esam|Cxadr|Cntn1|Nrcam|Robo2|Dsp|Dscaml1|Dscam|Cntn4|Ntng1|Jup|Gldn|Cntn5
LEUKOCYTE_APOPTOTIC_PROCESS	0.901485	1	0.0119093	-0.189515	-0.752768	74	Ada|Slc39a10|Gli3|Fnip1|Bcl2l11|Rapgef2|St6gal1|Slc7a11|Crkl|Hif1a|Dock8|Pten|Ghsr|Casp3|Gpam|Irs2|Adam8|Cd274
REGULATION_OF_PROTEIN_BINDING	0.956569	1	0.00919063	-0.167348	-0.752928	172	Tert|Lox|Hipk2|Lrp1|Ep300|Ttbk2|Hdac4|Rock1|Tgfbr1|Nvl|Pkd1|Lrrk2|Cblb|Epb41|Tgfbr3|Taf1|Prkcd|Rapgef2|Tex14|Itga4|Trim21|Ripk2|Ppara|Sorl1|Nfatc4|Epb41l5|Ttbk1|Plxnd1|Caprin2|Tcf7l2|Dab2|Add2|Gsk3b|Ddx11
HOMEOSTASIS_OF_NUMBER_OF_CELLS	0.97176	1	0.00840443	-0.16284	-0.753417	220	Hipk2|Prkdc|Gcnt4|Gata2|Ncapg2|Ada|Kmt2e|Inhba|Notch1|Rc3h2|Foxo3|Rcor1|Arhgef5|Zfx|Rb1|Arnt|Tgfbr3|Rc3h1|Sos1|Bcl2l11|Akt3|Skil|Med1|Crispld1|Asxl1|Slc7a11|Ireb2|Vegfa|Lgr4|Dock11|Adgrf5|Gigyf2|Hif1a|Casp3|Sp3|Flvcr1|Acvr2a|Gpam|Dock10|Klhl10|Jak2|Kras|Ufl1|Vps54|L3mbtl3|Itpkb|Smad5|Slc40a1|Stat3|Sos2|Rbfox2|Ets1|Ptbp3|Cebpg|Traf3ip2|Ptpn2|Acvr1b|Ubap2l|Adam17|P2rx7|Cdh2|Mef2c|Ildr2|Stat1|Bcl2|G…
RESPONSE_TO_STARVATION	0.952529	1	0.00930487	-0.167929	-0.753489	168	Krt20|Cbl|Bmpr2|Slc38a2|Sik2|Szt2|Cpeb4|Wrn|Foxo3|Fnip1|Lrrk2|Sesn3|Prkaa2|Bmt2|Rnf152|Xpr1|Tnrc6a|Ppargc1a|Jmy|Ppara|Dsc2|Depdc5|Wnt2b|Sh3glb1|Wnt9b|Stk26|Map3k5|Mtor|Hfe|Prkd1|Eif2ak2|Eif2ak3|Gcn1|Prkaa1|Stk24|Larp1|Pfkfb1|Foxk1|Eif2ak4|Atf2|Foxo1|Ulk2|Ppm1d|Elapor1
ESTABLISHMENT_OF_PROTEIN_LOCALIZATION_TO_VACUOLE	0.869572	0.994736	0.0129804	-0.205265	-0.753603	49	Vps13c|Vps13a|Vps13d|Zfyve16|Vps37a|Sorl1|Ncoa4|Scarb2|Gcc2|Nedd4|Ptpn23|Stam|Lamp2|Pik3r4|Gga3|Sort1|Gnptab|Ap3m1
LIPID_STORAGE	0.887836	1	0.0122533	-0.19483	-0.75551	65	Rnf213|Cd36|Abca1|Osbpl8|Nrip1|Itgav|Soat1|Ppara|Stard4|Ikbke|Enpp1|Ttc39b|C3
FIBROBLAST_GROWTH_FACTOR_RECEPTOR_SIGNALING_PATHWAY	0.888735	1	0.0123012	-0.195489	-0.75573	64	Klb|Iqgap1|Trim71|Fgf2|Setx|Flrt2|Galnt3|Fgf7|Crkl|Ndst1|Fgfbp3|Thbs1|Runx2|Fgf10|Hhip|Kl|Shoc2|Flrt1|Frs2|Kif16b|Sulf1
GLUCOSE_IMPORT	0.879117	0.998919	0.01264	-0.199356	-0.756072	58	Tert|Insr|Mef2a|Osbpl8|Igf1|Rps6kb1|Appl1|Tsc1|Drd1|Rnasel|Enpp1|Sorbs1|Pik3r1|Appl2|Irs2|Prkci|Irs1|Hk2|Slc1a2|Crebl2|Slc2a3|Grb10
GLYCEROLIPID_BIOSYNTHETIC_PROCESS	0.967742	1	0.00839777	-0.163012	-0.756371	224	Dgkh|Smg1|Socs4|Atm|Pik3c2a|Pikfyve|Pgap1|Pigm|Piga|Bpnt2|Htr2a|Hycc2|Dgka|Pik3c2b|Fgf2|Plce1|Efr3a|Mtm1|Lpgat1|Lpin1|Far1|Ocrl|Pnpla3|Gpat2|Pign|Pigb|Slc44a5|Lpin2|Synj1|Pten|Pik3r1|Socs6|Pigl|Chpt1|Gk|Dgke|C3|Pigw|Gpam|Pik3ca|Gpld1|Inpp4a|Pld2|Itpkb|Slc44a1|Pip5k1a|Inpp5e|Dgkb|Mtmr1|Socs7|Lpin3|Pi4k2b|Pi4ka|Mtmr4|Sacm1l|Selenoi|Efr3b|Inppl1|Etnk1|Mtmr6|Cds2|Pla2g4a|Dgkg|Pik3r4|Pigg|Pigz|Pik3cb|…
MANGANESE_ION_BINDING	0.878496	0.998919	0.0126503	-0.199539	-0.756765	58	Ppef2|Wrn|Dcp2|Xpnpep3|Dyrk2|Mgat5|Abl2|Primpol|Galnt3|Mre11a|Papola
PHOSPHOLIPID_BIOSYNTHETIC_PROCESS	0.972896	1	0.00824674	-0.162515	-0.757191	234	Dgkh|Smg1|Socs4|Atm|Pik3c2a|Abca8b|Pikfyve|Pgap1|Pigm|Piga|Bpnt2|Htr2a|Hycc2|Dgka|Pik3c2b|Fgf2|Serinc5|Efr3a|Mtm1|Lpgat1|Lpin1|Far1|Ocrl|Pnpla3|Gpat2|Samd8|Pign|Sgms2|Pigb|Adgrf5|Serinc4|Slc44a5|Synj1|Pten|Pik3r1|Socs6|Pigl|Chpt1|Dgke|Ggps1|Pigw|Gpam|Pik3ca|Mboat2|Abca2|Inpp4a|Pld2|Serac1|Itpkb|Slc44a1|Pip5k1a|Inpp5e|Mboat1|Dgkb|Mtmr1|Socs7|Pi4k2b|Pi4ka|Mtmr4|Sacm1l|Selenoi|Efr3b|Inppl1|Etnk1|Mtm…
NEGATIVE_REGULATION_OF_PROTEIN_CATABOLIC_PROCESS	0.929141	1	0.0105184	-0.17822	-0.757315	112	Nos2|Mdm4|Grin2a|Hipk2|Flna|Mycbp2|Rock1|Ogt|Taf1|Ric1|Wnt1|Lrig2|Mtm1|Egfr|Smad4|Ophn1|Marchf7
POSITIVE_REGULATION_OF_POSTTRANSCRIPTIONAL_GENE_SILENCING	0.81733	0.969586	0.0147616	-0.236143	-0.757693	27	Ago2|Tnrc6b|Trim71|Tial1|Egfr|Fmr1|Dhx9|Pum2|Pum1|Stat3|Ddx6
POSITIVE_REGULATION_OF_CALCIUM_ION_TRANSMEMBRANE_TRANSPORT	0.865958	0.991745	0.0129384	-0.201712	-0.757812	55	Cracr2a|F2rl3|Htt|Ryr2|Akap6|Cacna2d1|Cemip|Trpc1|Pkd2|Drd1|Atp2a1|Ank2|Pdpk1|Plcg1|Plp1
LYMPHOCYTE_HOMEOSTASIS	0.863436	0.990764	0.0130831	-0.206419	-0.757839	49	Ada|Rc3h2|Rc3h1|Sos1|Bcl2l11|Skil|Dock11|Hif1a|Casp3|Gpam|Dock10|Slc40a1|Sos2|Traf3ip2|P2rx7|Mef2c|Bcl2|Cd74
POSITIVE_REGULATION_OF_MUSCLE_CONTRACTION	0.83045	0.975794	0.0143138	-0.22659	-0.758861	32	Adra1a|Ada|Ghrl|Ptgs2|Tacr1|Tacr3|Atp2a1|Ghsr
POSITIVE_REGULATION_OF_SIGNALING_RECEPTOR_ACTIVITY	0.843977	0.982943	0.0138073	-0.217488	-0.759266	39	Reln|Ncoa3|Taf1|Hif1a|Egf|Adrb2|Grem1|Ncf1|Jak2|Hfe|Nlgn3|Adam17|Nrp1|Areg
REGULATION_OF_SPINDLE_ASSEMBLY	0.816789	0.969586	0.0147085	-0.234067	-0.759308	28	Kif15|Cep97|Dync1h1|Tpr|Gpsm2|Numa1|Senp6|Hnrnpu
NUCLEOBASE_CONTAINING_COMPOUND_TRANSMEMBRANE_TRANSPORTER_ACTIVITY	0.845734	0.983813	0.0136888	-0.216393	-0.75969	40	Slc17a9|Abcc5|Slc25a36|Slc35a3|Slc29a3|Slc35d2|Slc35d3
FIBROBLAST_PROLIFERATION	0.892392	1	0.0120581	-0.191276	-0.759764	74	Fn1|Nf1|Wapl|Ddr2|Esr1|Cdc73|Trp53inp1|Wnt1|Egfr|Igf1|Pdgfrb|Dach1|Pdgfra|Fosl2|Morc3|Fgf10|Zmiz1|Dhx9|Pdgfc|Pawr|Ccna2|Bmi1|Pml|Cdc6|Lig4
REGULATION_OF_OLIGODENDROCYTE_DIFFERENTIATION	0.841301	0.982254	0.0139351	-0.221078	-0.759766	36	Tenm4|Nf1|Notch1|Ptprz1|Daam2|Tlr2|Tnfrsf1b|Dag1|Mtor
NEURON_CELLULAR_HOMEOSTASIS	0.813817	0.969586	0.0148237	-0.236808	-0.759824	27	Taok1|Atp2b1|Cnr1|Map1a|Clcn3|P2ry1|Atp2b3|Tspoap1|Prkaa1
INTERLEUKIN_8_PRODUCTION	0.863136	0.990764	0.0130698	-0.206723	-0.761954	50	Nos2|Tlr4|Ptpn22|Tirap
AMYLOID_BETA_FORMATION	0.840665	0.981859	0.0137108	-0.214687	-0.762537	42	Abca7|Sp1|Rock1|Picalm|Chrna7|Igf1|Rock2|Sorl1|Epha4|Casp3|Abca2|Dyrk1a|Ntrk2|Aph1c|Gga3|Slc2a13|Aph1b|Gsap
NEGATIVE_REGULATION_OF_WOUND_HEALING	0.849698	0.986216	0.0134572	-0.209975	-0.763356	47	Cd109|Gp1ba|Fgf2|Prkcd|Phldb2|Abcc8|Adamts18|Clasp1|Pdgfra|Slc12a2|Cldn19|Pten|Prkg1|Thbs1|Cask
POSITIVE_REGULATION_OF_RNA_SPLICING	0.830702	0.975794	0.0141345	-0.224523	-0.763436	34	Slc38a2|Ern1|Nup98|Setx|Polr2a
REGULATION_OF_GRANULOCYTE_CHEMOTAXIS	0.825528	0.974655	0.0144115	-0.229474	-0.763911	31	Rac2|Tirap|Mstn|Mospd2|Thbs1|Dapk2|Camk1d|Ripor2|Csf1r|Cd74|Dnm1l|Ptk2|Slit2|Nckap1l|Cmklr1
INTRINSIC_APOPTOTIC_SIGNALING_PATHWAY_IN_RESPONSE_TO_DNA_DAMAGE	0.904	1	0.0112603	-0.184555	-0.765659	95	Hipk2|Prkdc|Brca1|Atm|Ep300|Ddias|Brca2|Hipk1|Fnip2|Dyrk2|Atad5|Bcl2l11|Skil|Ercc6|Trp63|Marchf7|Ikbke|Nfatc4|Usp47|Pik3r1|Tnfrsf1b
RESPONSE_TO_FIBROBLAST_GROWTH_FACTOR	0.894853	1	0.011615	-0.187247	-0.767302	88	Klb|Ndnf|Hyal1|Lhx1|Iqgap1|Trim71|Fgf2|Setx|Flrt2|Galnt3|Fgf7|Crkl|Ndst1|Fgfbp3|Thbs1|Kdm5b|Runx2|Fgf10|Egr3|Hhip|Kl|Gclm|Shoc2|Flrt1|Frs2|Cd44|Kif16b|Sulf1
POSITIVE_REGULATION_OF_I_KAPPAB_KINASE_NF_KAPPAB_SIGNALING	0.934173	1	0.00983939	-0.172845	-0.767313	155	Tlr4|Alpk1|Malt1|Flna|Akap13|Cd36|Ect2|Tirap|Rel|Chuk|Mid2|Ticam2|Brd4|Ankrd17|Trim21|Ripk2|Trim25|Ikbke|Traf6|Trim6|Tab3|Casp8|Cflar|Map3k7|Mtdh|Nod1|Tnip2|Mier1|Atp2c1|Zdhhc17|Map3k3|Prkd1|Tab2|Ikbkg|Trim68|Peli2|Dhx36|Tmem106a|Prkcb|Traf3ip2|Birc2|Prkce|Tfrc|Eda2r
MIDBODY	0.949022	1	0.00915484	-0.168708	-0.76733	190	Mical3|Birc6|Aspm|Kif23|Cntrl|Tbck|Uhmk1|Ect2|Svil|Cit|Ssh1|Iqgap1|Ttc28|Nexmif|Mak|Cpeb3|Tex14|Pkn2|Cenpe|Lats1|Cenpc1|Triobp|Ptch1|Ankrd45|Cep126|Rab11fip4|Myh10|Zfyve26|Kif14|Mbd5|Sh3glb1|Celf2|Ddx11|Ctnnd1|Mical1|Cyld|Exoc4|Anln
EXOGENOUS_PROTEIN_BINDING	0.8583	0.98933	0.0130198	-0.203134	-0.767812	57	Cd46|Cd80|Hyal1|Htr2a|Mog|Itgav|Egfr|Cr2|Xpr1|Npc1|Scarb2|Cxadr|Dag1
EXORIBONUCLEASE_ACTIVITY	0.839821	0.981532	0.0137438	-0.215419	-0.768014	43	Xrn1|Cnot6|Dcp2|Cnot1|Cnot6l|Eri1|Eri2|Pan2|Pan3|Exd2|Dis3|Cnot7
REGULATION_OF_CALCIUM_ION_TRANSPORT	0.946357	1	0.00923988	-0.169676	-0.768171	182	Nos1|Ahnak|Cacna1c|Mylk|Wnk3|Cracr2a|F2rl3|Htt|Slc8a1|Ryr2|Ptgs2|Chd7|Akap6|Epb41|Thada|Cacna2d1|Sestd1|Nos1ap|Cemip|Trpc3|Cacnb4|Atp2b1|Cacna1d|Trpc1|Pkd2|Homer1|Pdgfrb|Fmr1|Stc2|Diaph1|Drd1|Dmd|Atp2a1|Ank2|Pdpk1|Plcg1|Egf|Plp1|Cask
METENCEPHALON_DEVELOPMENT	0.895689	1	0.0113178	-0.184355	-0.768441	97	Atp7a|Rora|Herc1|Ttbk2|Lhx1|Igf1r|Rpgrip1l|Rere|Mecp2|Wnt1|Myo16|Grid2|Dixdc1|Ophn1|Prox1|Crkl|Kndc1|Kif14|Fcgr2b|Atrn|Ttc21b|Cntn1|Dab1|Ptbp2|Sec24b|Gli2|Atf2|Fzd4|Arcn1|Dll1|Kcnc1|Bcl2|Crk|Sema4c
BHLH_TRANSCRIPTION_FACTOR_BINDING	0.801513	0.963311	0.0151115	-0.243633	-0.768497	25	Crebbp|Ncapg2|Sp1|Ikzf4|Klf5|Tcf15|Runx2
L_ALPHA_AMINO_ACID_TRANSMEMBRANE_TRANSPORT	0.851771	0.986216	0.013221	-0.207153	-0.769564	52	Slc7a2|Slc36a4|Slc6a20a|Slc7a3|Slc7a11|Slc7a6|Grm1|Slc38a9|Per2|Slc38a1
PHOSPHOTYROSINE_RESIDUE_BINDING	0.829348	0.975794	0.0141487	-0.223472	-0.771011	37	Cbl|Cblb|Shc3|Syk|Abl2|Rasa1|Shc1|Crkl|Pik3r1
CUL4_RING_E3_UBIQUITIN_LIGASE_COMPLEX	0.814644	0.969586	0.0146029	-0.231618	-0.771049	31	Dcaf17|Dcaf1|Cul4b|Glmn|Dcaf10|Ddb2|Crbn|Ambra1|Dtl|Dcaf7|Dcaf12l2|Dcaf5|Cul4a
CYTOSKELETON_DEPENDENT_CYTOKINESIS	0.890364	1	0.011698	-0.187592	-0.771173	90	Kif23|Ect2|Cit|Apc|Rock1|Ankrd53|Plec|Efhc2|Ank3|Son|Rasa1|Sptbn1|Rock2|Trim36|Myh10|Zfyve26|Map9|Efhc1|Spire1|Anln
CELLULAR_RESPONSE_TO_VIRUS	0.864828	0.991429	0.0126786	-0.199913	-0.771195	63	Vwce|Rnf125|Chuk|Pou2f2|Wdfy4|Ankrd17|Ddx3x|Trim25|Fmr1|Ikbke|Trim6|Hif1a|Mmp12
EMBRYO_IMPLANTATION	0.833973	0.979306	0.0138239	-0.215569	-0.772631	44	Reck|Ago2|Itgb4|Ptgs2|Prlr|Vegfa|Stc2|Ythdf3|Spp1|Smurf2|Tead4
VESICLE_LOCALIZATION	0.937055	1	0.00948682	-0.171519	-0.772715	174	Pclo|Trip11|Myo15a|Tanc2|Ccdc186|Htt|Syn3|Myo1a|Fnbp1l|Lrrk2|Myo19|Dync1h1|Myo5a|Kif5b|Picalm|Fyco1|Myo7a|Myo5c|Sec16a|Itga4|Fam91a1|Pcdh17|Nlgn1|Clasp1|Map4k2|Myo1d|Synj1|Pten|Kif1a|Myo6|Ppfia2|Myo1b|Spg11|Sec16b|Rab27b|Tbc1d23|Kif5c|Ikbkg|5730455P16Rik|Clasp2|Gbf1|Rasgrp1|Stam|Cul3|Lin7a|Sdc1|Bbs5|Cdh2|Syt4|Mapk15|Map2|Wasl|Vps33a|Myo1c|Myo5b|Pdcd6ip|Ap3m1|Trak2|Ppp6c|Klhl12|Myo1e|Pafah1b1
SOLUTE_CATION_SYMPORTER_ACTIVITY	0.862096	0.990764	0.0128028	-0.201165	-0.773124	62	Slc5a3|Slc38a2|Slc4a7|Slc6a6|Slc6a20a|Slc4a4|Slc23a2|Slc4a8|Slc18a2|Slc12a2|Slc38a1|Slc39a14|Slc12a6|Slc4a10|Slc1a2|Slc12a8|Slc6a15
NEGATIVE_REGULATION_OF_EPITHELIAL_TO_MESENCHYMAL_TRANSITION	0.806034	0.965742	0.0148326	-0.236411	-0.773294	29	Usf3|Ldlrad4|Il17rd|Spred1|Hpn|Epha4|Pten|Spred2
MYELOID_LEUKOCYTE_DIFFERENTIATION	0.928943	1	0.0099326	-0.174459	-0.773468	153	Tlr4|Zfp458|Fbn1|Runx1|Nf1|Gpr55|Gata2|Lef1|Cd109|Inhba|Fstl3|Itgb8|Ccn4|Rb1|Lrrk1|Notch2|Med1|Mitf|Ireb2|Tspan2|Vegfa|Myh9|Traf6|Sh3pxd2a|Ppargc1b|Oscar|Casp8|Pik3r1|Tlr2|Sp3|Creb1|Prkca|Gab2|Mtor|L3mbtl3|Lbr|Nkap
REGULATION_OF_AUTOPHAGY	0.970201	1	0.00763247	-0.161649	-0.774315	305	Lepr|Adra1a|Hgf|Vps13c|Smg1|Atm|Herc1|Pik3c2a|Vps13d|Ep300|Ern1|Ptpn22|Htt|Rock1|Foxo3|Lrrk2|Sesn3|Trp53inp1|Mid2|Abl2|Itpr1|Fyco1|Bcl2l11|Mtm1|Prkaa2|Met|Rnf152|Trim21|Smcr8|Ripk2|Trim6|Tsc1|Depdc5|Snx30|Hif1a|Tab3|Npc1|Mtmr9|Gsk3b|Sh3glb1|Casp3|Adrb2|Nedd4|Map3k7|Pik3ca|Mtdh|Exoc4|Nod1|Mtor|Acer2|Ufl1|Wac|Rubcn|Dapk2|Prkd1|Rab39b|Tab2|Ikbkg|Prkaa1|Usp13|Trim68|Stat3|Rab3gap2|Fzd5|Dapk1|Larp1|Fo…
POSITIVE_REGULATION_OF_PROTEIN_AUTOPHOSPHORYLATION	0.793782	0.959582	0.0152515	-0.245627	-0.774785	25	Vegfa|Ddx3x|Mre11a|Grem1|Nek10|Rad50|Pdgfc|Gpnmb|Tom1l1
AMIDE_TRANSPORT	0.948798	1	0.00885581	-0.168049	-0.775714	214	Nos2|Lrp2|Zbed6|Gal|Pclo|Abcb1a|Baiap3|Klf7|Abca1|Rest|Ccdc186|Ghrl|Clock|Abcc5|Slc16a10|Chd7|Stxbp4|Cert1|Pfkfb2|Slc7a11|Abcc8|Rims2|Gipr|Rfx3|Rab11fip2|Pask|Cnr1|Per2|Hif1a|Abcc1|Abcb4|Tcf7l2|Acsl4|Ghsr|Exoc3l|Epha5|Irs2|Mttp|Gpld1|Abca2|Kcnb1|Jak2|Hfe|Abcg2|Plekha8|Trpm2
RNA_PHOSPHODIESTER_BOND_HYDROLYSIS_EXONUCLEOLYTIC	0.820989	0.971606	0.0140528	-0.218681	-0.776726	42	Xrn1|Cnot6|Dcp2|Cnot1|Cnot6l|Eri1|Eri2|Pan2|Pan3|Exd2|Dis3|Cnot7
POSITIVE_REGULATION_OF_CALCIUM_ION_TRANSMEMBRANE_TRANSPORTER_ACTIVITY	0.814996	0.969586	0.0144288	-0.227446	-0.776895	35	Cracr2a|Htt|Ryr2|Akap6|Cacna2d1|Pkd2|Atp2a1|Ank2
REGULATION_OF_GLYCOPROTEIN_METABOLIC_PROCESS	0.820029	0.971462	0.0140696	-0.218953	-0.777693	42	Alg10b|Ago2|Abca7|Fktn|Soat1|Igf1|Arfgef1|Necab1|Plcb1|Tcf7l2|Abca2|Acer2
CYTOKINE_PRODUCTION_INVOLVED_IN_INFLAMMATORY_RESPONSE	0.817073	0.969586	0.0143568	-0.226343	-0.777861	36	Nos2|Tlr4
REGULATION_OF_ACTIN_NUCLEATION	0.786885	0.957713	0.0153097	-0.242491	-0.778061	27	Fmn1|Magel2|Wasf2|Fchsd2|Nckap1|Wasf3|Abi2|Wasl|Washc5|Cyfip1|Gmfb
RESPONSE_TO_MOLECULE_OF_BACTERIAL_ORIGIN	0.949009	1	0.00882685	-0.168396	-0.778076	217	Nos2|Nos1|Tlr4|Cd80|Malt1|Ptger4|Fmo1|Rps6ka3|C2|Cd36|Ptpn22|Tirap|Akap12|Abca1|Notch1|Erbin|Cdc73|Ptgs2|Cdk19|Ticam2|Prpf8|Pcsk1|Cyp27b1|Rps6kb1|Abcc8|Ripk2|Il18bp|Traf6|Trim6|C4b|Cnr1|Akap8|Casp8|Ghsr|Fcgr2b|Tlr2|Tnfrsf1b|Casp3|Fgf10|Mtdh|Cd274|Prkca|Tnip2|Fer|Cyp1a1
NEGATIVE_REGULATION_OF_CYCLIN_DEPENDENT_PROTEIN_SERINE_THREONINE_KINASE_ACTIVITY	0.784878	0.956849	0.0153467	-0.242812	-0.779091	27	Apc|Lats1|Tfap4|Ipo7|Pten|Cdk5rap2|Casp3
NEGATIVE_REGULATION_OF_B_CELL_ACTIVATION	0.789227	0.958022	0.0152668	-0.244633	-0.779487	26	Ifi204|Atm|Inhba|Rc3h1|Thoc1|Fcgr2b|Casp3
BLASTOCYST_FORMATION	0.805632	0.965593	0.0145767	-0.229368	-0.779911	34	Ada|Tet1|Cnot1|Skil|Lats1|Kdm4c|Rbm46|Sp3|Gabpa|Tead4
REGULATION_OF_HISTONE_DEACETYLATION	0.816821	0.969586	0.0143683	-0.226119	-0.780146	37	Ncapg2|Nipbl|Lrrk2|Kdm5a|Yeats2|Vegfa|Akap8|Mbip
MONOUBIQUITINATED_PROTEIN_DEUBIQUITINATION	0.804224	0.965236	0.0145738	-0.230662	-0.780397	33	Mysm1|Supt20|Trrap|Atxn7|Asxl1|Usp47|Taf2|Atxn3|Usp15|Usp7
HSP90_PROTEIN_BINDING	0.813931	0.969586	0.0143913	-0.225098	-0.780655	38	Ppef2|Ern1|Tsc1|Hif1a|Slc12a2|Ahr|Cyp1a1|Eif2ak3|Chordc1|Ahsa2|Nr3c1|Kpnb1|Gucy1b1|Kdr|Tsc2|Unc45b|Npas2|Usp19
SYNCYTIUM_FORMATION	0.824087	0.973947	0.0138239	-0.215367	-0.780725	46	Nos1|Myof|Cd53|Cd109|Wnt1|Tanc1|Cacna1h|Myh9|Sh3pxd2a
NEGATIVE_REGULATION_OF_ION_TRANSPORT	0.886475	1	0.0113899	-0.186305	-0.782951	104	Nos1|Best3|Atp7a|Kcnrg|Wnk3|Htr2a|Ptgs2|Wnk1|Cyp4f15|Npy5r|Ank3|Thada|Sestd1|Hecw2|Pkd2|Fmr1|Hecw1|Cnr1|Pla2r1
REGULATION_OF_MAST_CELL_ACTIVATION	0.793406	0.959582	0.015051	-0.237485	-0.783426	30	Rac2|Gata2|Syk|Enpp3|Nr4a3|Cnr1|Pdpk1|Fer|Gab2
CELL_VOLUME_HOMEOSTASIS	0.784644	0.956849	0.0152883	-0.241673	-0.783982	28	Wnk3|Gnb3|Kcnma1|Aqp4|Slc12a2|Clcn3|Clcn6|Slc12a6
FAD_BINDING	0.79935	0.962375	0.0146615	-0.231734	-0.784023	33	Mical3|Ero1a|Xdh|Aox1|Steap4|Mical1|Kdm1b|Agps
POSITIVE_REGULATION_OF_MYELOID_CELL_DIFFERENTIATION	0.860669	0.990254	0.0125758	-0.199006	-0.78429	71	Prkdc|Runx1|Gata2|Lef1|Inhba|Foxo3|Rcor1|Rb1|Arnt|Notch2|Med1|Mturn|Traf6|Ppargc1b|Hif1a|Casp8|Creb1|Acvr2a
REGULATION_OF_INTRACELLULAR_PROTEIN_TRANSPORT	0.931971	1	0.00929142	-0.171233	-0.785036	203	Rac2|Tenm1|Yod1|Flna|Cep290|Nf1|Cd36|Xpo4|Uhmk1|Ect2|Gli3|Pcm1|Huwe1|Lrrk2|Ptgs2|Ubr5|Prr5l|Ptpn14|Ank3|Prkcd|Edem1|Tpr|Ice1|Cemip|Pcnt|Xpo1|Sorl1|Slc35d3|Efcab7|Tcf7l2|Gsk3b|Pik3r1|Sh3glb1|Gcc2|Npepps|Pkia|Sufu|Akap5|Ctdspl2|Tcaf1|Kcnb1|Jak2|Sec16b|Prkd1|Bag4|Tardbp|Prkaa1|Micall2|Fzd5
DEFENSE_RESPONSE_TO_SYMBIONT	0.929093	1	0.00945308	-0.171962	-0.785168	197	Mx2|Rnf125|Lyst|Slfn9|Fgl2|Trim56|Ptpn22|Nlrc5|Gbp7|Apobec3|Setd2|Mid2|Ifnlr1|Zc3hav1|Usp29|Serinc5|Ddx17|Itch|Ankrd17|Trim21|Trim25|Polr3a|Senp7|Trim6|Parp9|Skp2|Agbl4|Rnasel|Mmp12|Tlr2|Gpam|Trim44|Ifitm1|Sin3a|Dhx9|Mlkl|Polr3f|Pum2|Pum1|Elmod2|Eif2ak2|Dhx36|Cnot7|Ifit2|Spon2|Traf3ip2|Usp15|Stat2|Birc2|Eif2ak4|Zmynd11|Pml|Rnf135|Exoc1|Traf3ip1|Stat1|Bcl2|Trim12c|Znfx1|Irf2
POSITIVE_REGULATION_OF_CELL_DIVISION	0.844138	0.982943	0.0130303	-0.203709	-0.785836	63	Kif23|Ect2|Svil|Cit|Igf1r|Fgf2|Cspp1|Cdc25b|Pkn2|Vegfa|Cdc14b|Garem1|Fgf7|Kif14|Vegfd|Cdc14a
RNA_POLYMERASE_II_PREINITIATION_COMPLEX_ASSEMBLY	0.777852	0.953672	0.0154767	-0.246713	-0.786115	26	Atf7ip|Esr1|Wnt10b|Taf1
EXTRINSIC_APOPTOTIC_SIGNALING_PATHWAY	0.92127	1	0.00966272	-0.173802	-0.78685	182	Ar|Erbb3|Tert|Hgf|Brca1|Birc6|Phip|Nf1|Htt|Inhba|Deptor|Tgfbr1|Foxo3|Casp8ap2|Eya1|Hipk1|Itgav|Bcl2l11|Bmpr1b|Eya4|Skil|Igf1|Rps6kb1|Itga6|Ppp2r1b|Ddx3x|Pten|Rb1cc1|Tcf7l2|Casp8|Col2a1|Gsk3b|Thbs1|Pik3r1|Pdpk1|Tnfrsf1b|Cflar|Fgf10|Cyld|Pak5|Rffl|Gclm|Jak2
MESODERM_DEVELOPMENT	0.871303	0.994736	0.0119018	-0.190645	-0.787954	93	Bmpr2|Itga8|T|Lef1|Inhba|Itgb4|Hes7|Lhx1|Eya1|Tbx6|Setd2|Bmpr1a|Smad4|Trp63|Vegfa|Epb41l5|Tcf15|Rps6ka6|Kdm6b|Palb2|Acvr2a|Exoc4|Gdf11|Jak2|Pus7
NEGATIVE_REGULATION_OF_TYPE_I_INTERFERON_PRODUCTION	0.772941	0.952007	0.0156363	-0.250044	-0.78872	25	Rnf125|Gbp7|Rel|Itch|Cyld|Yy1
AMINOGLYCAN_BIOSYNTHETIC_PROCESS	0.850106	0.986216	0.0127225	-0.199135	-0.789571	73	B3gnt6|Xylt1|B3gnt8|Hyal1|Abcc5|Has2|Ndst3|Cemip|B3gnt9|Csgalnact1|Pdgfrb|Slc35d2|Ndst4|Ndst1|Chst15|Egf|Cltc|Slc10a7|Gcnt2|Csgalnact2|Dsel
EXOCYTIC_VESICLE	0.922659	1	0.0095206	-0.172755	-0.790289	200	Sytl5|Btbd8|Grin2a|Sypl2|Otof|Dgki|Mme|Dmxl2|Sv2c|Unc13c|Bsn|Clcn5|Syn3|Mctp2|Syt10|Lrrk2|Ston2|Kcnk9|Syt2|Picalm|Kif1b|Stxbp5|Sytl2|Igf1|Ston1|Atp2b1|Abcc8|Slc4a8|Stx11|Slc18a2|Cttnbp2|Gad2|Stx3|Dpysl3|Stx1b|Clcn3|Unc13b|Mctp1
REGULATION_OF_CALCIUM_ION_DEPENDENT_EXOCYTOSIS	0.794447	0.959582	0.0147409	-0.228071	-0.790964	38	Baiap3|Rest|Notch1|Syt10|Cacna1g|Syt2
CELLULAR_RESPONSE_TO_STARVATION	0.896824	1	0.010665	-0.180631	-0.791111	140	Krt20|Bmpr2|Slc38a2|Sik2|Szt2|Cpeb4|Wrn|Foxo3|Fnip1|Lrrk2|Sesn3|Prkaa2|Bmt2|Rnf152|Xpr1|Tnrc6a|Jmy|Ppara|Dsc2|Depdc5|Wnt2b|Sh3glb1|Wnt9b|Stk26|Map3k5|Mtor|Prkd1|Eif2ak2|Eif2ak3|Gcn1|Prkaa1|Stk24|Eif2ak4|Atf2|Foxo1|Ppm1d|Elapor1
TRANSFERASE_ACTIVITY_TRANSFERRING_ONE_CARBON_GROUPS	0.917652	1	0.00965143	-0.173524	-0.791164	194	Carnmt1|Kmt2a|Kmt2c|Kmt2d|Alkbh8|Setd5|Prdm11|Ash1l|Aldh1l2|Kmt2e|Dnmt3b|Suz12|Nsun7|Setd2|Mtr|Prdm10|Tgs1|Nsd1|Mettl4|Prdm15|Mettl24|Bmt2|Trmt13|Henmt1|Nsd3|Pcmtd1|Trmt10a|Setd1a|Kmt2b|Dot1l|Prdm9|Setd1b|Fbxo11|Cad|Dnmt1|Tarbp1|Nsd2|Dnmt3a|Trmt44|Trmt2b|Smyd3|Prdm2|Prdm5|Pcmtd2|Kmt5b|Ehmt1|Setd7|Trdmt1
NEGATIVE_REGULATION_OF_PHOSPHATASE_ACTIVITY	0.783806	0.956743	0.01516	-0.237775	-0.791546	31	Bod1l|Rock1|Mgat5|Lpin1|Rock2|Gsk3b|Mastl|Sema4d|Bag4|Tgfb2|Ppp4r4
NEGATIVE_REGULATION_OF_LYMPHOCYTE_MEDIATED_IMMUNITY	0.784314	0.956849	0.0151388	-0.236526	-0.792139	32	Cd46|Cr2|Thoc1|Fcgr2b|Ahr|Hfe|Ceacam1|H2-Q2|H2-Q10|Crk|Nckap1l|Bcl6|Ppp3cb|Parp3|H2-T23|Serpinb9|Ptpn6
REGULATION_OF_PROTEIN_POLYUBIQUITINATION	0.766477	0.948413	0.0156899	-0.246906	-0.792227	27	Ptpn22|Ubr5|Trip12|Xiap|Marchf7|Ddx3x|Skp2|Trim44|Sash1|Birc2
RESPONSE_TO_TUMOR_CELL	0.76631	0.948413	0.015693	-0.246911	-0.792242	27	Plk5|Notch1|Notch2|Dlec1|Rbms3|Fbxo38|Ahr|Cd274|Cd160|Ceacam1|Dapk1
MYELOID_LEUKOCYTE_ACTIVATION	0.897651	1	0.0105092	-0.179635	-0.792443	147	Tlr4|Rac2|Fn1|Pram1|Cbl|Rora|Atm|Gata2|Kmt2e|Itgb8|Cd93|Lrrk2|Syk|Prkcd|Notch2|Enpp3|Adam10|Dysf|Nr4a3|Traf6|Adgrf5|Cnr1|Ttbk1|Fcgr2b|Thbs1|Tlr2|Pdpk1
ICOSANOID_TRANSPORT	0.78749	0.957713	0.0148772	-0.234316	-0.792758	33	Nos2|Sstr4|Map2k6|Cyp4f15|Syk
DIGESTIVE_TRACT_MORPHOGENESIS	0.787327	0.957713	0.0148802	-0.234391	-0.793012	33	Gli3|Nipbl|Notch1|Egfr|Trp63|Epb41l5|Hif1a|Pdgfra|Sox11|Fgf10|Ephb3|Gli2|Bcl2|Fgfr2|Smad3|Smad2|Acvr2b|Dact1
REGULATION_OF_MYELOID_CELL_DIFFERENTIATION	0.896002	1	0.010537	-0.1798	-0.793174	147	Tlr4|Lox|Zfp458|Prkdc|Fbn1|Runx1|Nf1|Gpr55|Gata2|Lef1|Zbtb16|Inhba|Fstl3|Foxo3|Rcor1|Cdc73|Rb1|Arnt|Notch2|Rbm15|L3mbtl1|Med1|Mitf|Mturn|Traf6|Ppargc1b|Hif1a|Casp8|Pik3r1|Creb1|Acvr2a|Purb|Gabpa
NEGATIVE_REGULATION_OF_IMMUNE_SYSTEM_PROCESS	0.946359	1	0.00833558	-0.167207	-0.793747	279	Tlr4|Ifi204|Cd46|Gal|Zfp458|Cd80|Pag1|Atm|Fgl2|Ptger4|Fbn1|Runx1|Nf1|Ptpn22|Gpr55|Gata2|Nlrc5|Ada|Gli3|Inhba|Fstl3|Rc3h2|Cd47|Cblb|Syk|Rc3h1|Npy5r|Ccl28|Enpp3|Btn2a2|Itch|Cr2|Trim21|Pde5a|Marchf7|Appl1|Ythdf3|Dlg5|A2m|Adgrf5|Cnr1|Mmp12|Rhbdf2|Plcb1|Thoc1|Fcgr2b|Thbs1|Sox11|Pik3r1|Socs6|Plcg1|Casp3|Ahr|Gpam|Grem1|Cd274|Fer|Dlg1|Hfe|Parp14|Mia3|Usp18|Cd160|Lrch1|Lpxn|Glmn|Tgfb2|Ceacam1|Stat6|Il4ra|…
RESPONSE_TO_VITAMIN_D	0.771486	0.951225	0.0155328	-0.244696	-0.793789	28	Ptgs2|Med1|Cyp27b1|Atp2b1|Trim25|Stc2|Spp1|Kl|Vdr
POSITIVE_REGULATION_OF_CELL_SUBSTRATE_ADHESION	0.870625	0.994736	0.0116102	-0.188379	-0.794198	107	Fn1|Fmn1|Flna|Cd36|Nid1|Rreb1|Ndnf|Rock1|Utrn|Has2|Plekha2|Col8a1|Ccl28|Dock5|Vegfa|Triobp|Myoc|Epb41l5|Tsc1|Crkl|Edil3|Dab2|Gsk3b|Map4k4|Dag1|Lims1|Jak2|Carmil1|Npnt|Dock1|Itga5|Nedd9|Cass4|Prkce|Nrp1|Epha1|Arhgef7|Ptprj|Crk|Kdr|Olfm4|Smad3|Prex1|Cdk6|Fermt2|Dnm2|Egflam|Jup|Vit|Fbln2
DNA_STRAND_ELONGATION	0.794209	0.959582	0.0147734	-0.230363	-0.794787	37	Tert|Ino80d|Dna2|Mre11a|Lig3|Yy1|Nfrkb|Rad50|Ino80|Nucks1|Pot1a
OSTEOBLAST_DIFFERENTIATION	0.915744	1	0.00957017	-0.173463	-0.795002	202	Hgf|Lox|Bmpr2|Bmp3|Vcan|Tnn|Nf1|Lef1|Rest|Gli3|Notch1|Ccn4|Ddr2|Map2k6|Fbn2|Dnajc13|Wnt10b|Fgf2|Col6a1|Scube3|Zhx3|Bmpr1a|Bmpr1b|Smad4|Trp63|Igf1|Lgr4|Ptch1|Spp1|Myoc|Snrnp200|Ift80|Tent5a|Mef2d|Gsk3b|Sox11|Satb2|Il6st|Runx2|Acvr2a|Suco|Cltc|Grem1|Sufu|Tnc|Ifitm1|Dhx9|Ufl1|Sema4d|Prkd1|Smad5|Npnt|Igfbp5|Mrc2|Il6ra
SULFUR_COMPOUND_TRANSMEMBRANE_TRANSPORTER_ACTIVITY	0.792222	0.959582	0.0146322	-0.226682	-0.795812	40	Slc26a2|Slc25a30|Abcc5|Slc6a6|Slc7a11|Slc26a11|Abcc1
SH2_DOMAIN_BINDING	0.789268	0.958022	0.0148564	-0.231614	-0.795974	36	Pag1|Arhgap5|Ccdc88a|Syk|Sh3pxd2b|Dag1|Jak2|Dlc1|Irs1|Ghr|Inppl1|Afap1|Crk|Ptk2
POSITIVE_REGULATION_OF_VIRAL_GENOME_REPLICATION	0.761793	0.945785	0.0157786	-0.248191	-0.79635	27	Notch1|Gbp7|Pkn2|Ppara|Ddx3x|Srpk1|Cnot7|Larp1|Top2b|Srpk2
ASTROCYTE_DIFFERENTIATION	0.830571	0.975794	0.0132851	-0.206313	-0.797575	64	Tlr4|Lrp1|Nf1|Clcf1|Notch1|Pou3f2|Ntrk3|Tspan2|Drd1|Ttbk1|Epha4|Il6st|Ttc21b|Plp1|Dab1|Kras
BILE_ACID_METABOLIC_PROCESS	0.775416	0.952843	0.0153036	-0.238161	-0.797616	32	Atp8b1|Osbpl6|Stard4|Prox1|Baat|Npc1
POSITIVE_REGULATION_OF_ESTABLISHMENT_OF_PROTEIN_LOCALIZATION	0.937326	1	0.00857995	-0.168637	-0.797784	269	Tlr4|Ttn|Rac2|Tenm1|Baiap3|Flna|Cd2ap|Cep290|Sec24a|Xpo4|Ect2|Cep135|Cep295|Gli3|Pcm1|Huwe1|Arhgef5|Ghrl|Ptgs2|Ubr5|Prr5l|Ank3|Prkcd|Edem1|Tpr|Pcsk1|Ice1|Cenpj|Cemip|Pcnt|Pfkfb2|Igf1|Gipr|Sorl1|Slc35d3|Efcab7|C1qtnf3|Myh10|Hif1a|Frmd4a|Tcf7l2|Acsl4|Gsk3b|Pik3r1|Tlr2|Sh3glb1|Unc13b|Npepps|Akap5|Ctdspl2|Irs2|Adam8|Gpld1|Tcaf1|Kcnb1|Ptpn23|Atp2c1|Jak2|Sec16b
RESPONSE_TO_INORGANIC_SUBSTANCE	0.968654	1	0.00671542	-0.161565	-0.798006	439	Ttn|Tert|Hgf|Pde8a|A3galt2|Atp7a|Tnfrsf11b|Atrx|Slc38a2|Ryr3|Ryr1|Ube3a|Atp7b|Cd36|Ern1|Hp|Cybb|Ect2|Braf|Slc8a1|Carf|Ryr2|Map1b|Foxo3|Mef2a|Arl13b|Syt10|Plec|Iqgap1|Lrrk2|Ptgs2|Atp2b4|Cacna1g|Mtr|Chuk|Kcnma1|Ddi2|Ank3|Prkcd|Syt2|Setx|Cpne3|Mmp3|Adcy7|Pcsk1|Ercc6|Adgrv1|Prkaa2|Egfr|Met|Trpc3|Fbp1|Tacr1|Abcc8|Trpc1|Pkd2|Homer1|Gipr|Il18bp|Pdgfrb|Nr4a3|Ptch1|Aanat|Fmr1|Slc30a4|Cacna1h|Cyp1b1|Blm|Nl…
CYTOKINE_MEDIATED_SIGNALING_PATHWAY	0.944583	1	0.0081801	-0.167187	-0.798286	298	Lepr|Il2rb|Mx2|Cbl|Zfp458|Tnfrsf18|Naip2|Rps6ka5|Trim56|Hpx|Clcf1|Nlrc5|Notch1|Foxo3|Otud4|Hipk1|Wnk1|Ackr4|Osmr|Chuk|Prlr|Il17rd|Lifr|Syk|Ifnlr1|Sos1|Slit3|Ticam2|Rbm15|Usp29|Il1r1|Med1|Smad4|Robo1|Xiap|Ccr10|Ripk2|Appl1|Ythdf3|Ikbke|Traf6|Trim6|Parp9|Hif1a|Mmp12|Plcb1|Casp8|Il13ra1|Tnfrsf1b|Appl2|Il6st|Trim44|Map3k7|Cyld|Ifitm1|Tnip2|Fer|Rffl|Oxsr1|Lims1|Jak2|Lrp8|Il1rap|Parp14|Usp18|Il6ra|Ceac…
ESTABLISHMENT_OF_MITOTIC_SPINDLE_LOCALIZATION	0.780504	0.955567	0.0150059	-0.235959	-0.798318	33	Ankfn1|Spdl1|Htt|Gpsm2|Clasp1|Cdk5rap2|Numa1|Ubxn2b|Fgf10
MRNA_3_UTR_AU_RICH_REGION_BINDING	0.760957	0.945283	0.0157946	-0.250746	-0.798966	26	Cpeb2|Cpeb3|Tial1|Rbms3|Tia1|Cpeb1
NEUTRAL_LIPID_BIOSYNTHETIC_PROCESS	0.782215	0.955692	0.014904	-0.229347	-0.800669	39	Plce1|Lpgat1|Lpin1|Pnpla3|Gpat2|Lpin2|Gk|C3|Gpam|Gpld1
SWI_SNF_COMPLEX	0.751765	0.942538	0.0160388	-0.254077	-0.801438	25	Rb1|Pbrm1|Bicra|Bicral|Arid1a|Arid2|Smarcc1|Bcl11b|Arid1b
NEGATIVE_REGULATION_OF_JNK_CASCADE	0.770802	0.95072	0.0153899	-0.239331	-0.801534	32	Zfp458|Ptpn22|Ncor1|Hipk3|Fktn|Itch|Dusp16|Cyld
REGULATION_OF_HEMOPOIESIS	0.92966	1	0.00887363	-0.170688	-0.802217	255	Tlr4|Cd46|Lox|Zfp458|Fanca|Prkdc|Cd80|Fgl2|Malt1|Fancd2|Fbn1|Runx1|Nf1|Gpr55|Gata2|Lef1|Mysm1|Zbtb16|Ada|Gli3|Inhba|Fstl3|Rc3h2|Foxo3|Rcor1|Cdc73|Rb1|Arnt|Syk|Rc3h1|Sos1|Notch2|Rbm15|L3mbtl1|Btn2a2|Med1
PHOSPHATIDYLINOSITOL_3_5_BISPHOSPHATE_BINDING	0.753597	0.942538	0.0159354	-0.250057	-0.802335	27	Sestd1|Clvs1|Sh3pxd2b|Plekha5|Hip1|Plekha4|Pla2g4e|Kif16b|Gbf1
PH_REDUCTION	0.780325	0.955567	0.0150209	-0.233541	-0.802598	36	Slc9a7|Ube3a|Dmxl1|Dmxl2
POSITIVE_REGULATION_OF_STRESS_FIBER_ASSEMBLY	0.79548	0.95976	0.0143338	-0.219826	-0.803498	48	Ccdc88a|Tgfbr1|Arhgef5|Cd47|Fhod1|Tacr1|Rock2|Myoc|Tsc1|Mtor|Ppm1e|Limch1|Arhgef10|Carmil1|Bag4
CARBOHYDRATE_BIOSYNTHETIC_PROCESS	0.893006	1	0.0102942	-0.178874	-0.803548	170	Lepr|B3gnt6|St8sia6|Mst1|Ep300|Fut9|Ranbp2|B3gnt8|Insr|Ogt|Has2|Dyrk2|Ndst3|B3gnt9|Fbp1|Igf1|Ppargc1a|Csgalnact1|Ppara|Ppp1r3b|Ppp4r3b|Pask|Per2|Agl|C1qtnf3|Ndst4|Ndst1|Chst15|Enpp1|Gsk3b|Sorbs1|Slc39a14|Egf|P2ry1|Cltc|Zfp692|Irs2|Epm2aip1
SEX_CHROMOSOME	0.760279	0.944997	0.0156772	-0.245678	-0.803605	29	Smc5|Suz12|Smchd1|Smc6|Plk4|Pcgf3|Dnmt3a|Pcgf5|Hnrnpu|Smarcc1|Birc2|Lrif1
GLYCEROPHOSPHOLIPID_BIOSYNTHETIC_PROCESS	0.898526	1	0.00997815	-0.176374	-0.804154	194	Dgkh|Smg1|Socs4|Atm|Pik3c2a|Pikfyve|Pgap1|Pigm|Piga|Bpnt2|Htr2a|Hycc2|Dgka|Pik3c2b|Fgf2|Efr3a|Mtm1|Lpin1|Far1|Ocrl|Pnpla3|Gpat2|Pign|Pigb|Slc44a5|Synj1|Pten|Pik3r1|Socs6|Pigl|Chpt1|Dgke|Pigw|Gpam|Pik3ca|Inpp4a|Pld2|Itpkb|Slc44a1|Pip5k1a|Inpp5e|Dgkb|Mtmr1|Socs7|Pi4k2b|Pi4ka|Mtmr4|Sacm1l|Selenoi|Efr3b|Inppl1|Etnk1|Mtmr6|Cds2|Pla2g4a|Dgkg|Pik3r4|Pigg|Pigz|Pik3cb|Hycc1|Pik3r3|Inpp5k|Dgkd|Uvrag|Dgkq|M…
REGULATION_OF_DEFENSE_RESPONSE_TO_VIRUS_BY_HOST	0.755496	0.944235	0.015836	-0.247893	-0.804159	28	Ptpn22|Ifnlr1|Trim6|Parp9|Mmp12|Trim44|Sin3a|Dhx9|Traf3ip2|Eif2ak4|Stat1
BLOOD_VESSEL_REMODELING	0.770145	0.950715	0.015227	-0.236508	-0.804192	34	Atp7a|Bmpr2|Flna|Chd7|Sema3c
REGULATION_OF_SMALL_MOLECULE_METABOLIC_PROCESS	0.925695	1	0.00880236	-0.170339	-0.805847	270	Lepr|Nos2|Nos1|Rora|Mst1|Brca1|Ep300|Zbtb20|Ranbp2|Hdac4|Rest|Insr|Ncor1|Htr2a|Gapdhs|Ogt|Ptgs2|Atp2b4|Arnt|Dyrk2|Gnb3|Prkaa2|Lpgat1|Fbp1|Pfkfb2|Igf1|Cyp27b1|Slc7a11|Slc4a4|Rorc|Ncor2|Ppargc1a|Ppara|Stard4|Nr4a3|Ppp1r3b|Prox1|Ppp4r3b|Pask|Cnr1|C1qtnf3|Hif1a|Mbtps2|Dab2|Ghsr|Enpp1|Gsk3b|Sorbs1|Ncoa2|Appl2|Ttc39b|Pdk1|P2ry1|Zfp692|Irs2|Epm2aip1|Gpld1|Abca2
ENDOCARDIAL_CUSHION_FORMATION	0.742185	0.938033	0.016225	-0.25592	-0.807255	25	Notch1|Tgfbr1|Dchs1|Bmpr1a|Smad4|Robo1
POSITIVE_REGULATION_OF_ORGAN_GROWTH	0.756761	0.944727	0.0156678	-0.242516	-0.807327	31	Erbb4|Notch1|Akap6|Tgfbr3|Fgf2|Bmpr1a|Igf1|Prox1
HISTONE_DEUBIQUITINATION	0.773646	0.952538	0.0150631	-0.231259	-0.807345	39	Mysm1|Supt20|Trrap|Usp49|Atxn7|Asxl1|Usp51|Taf2|Usp15|Usp7|Uimc1|Usp36|Usp16|Usp3|Usp22|Eny2|Taf5|Taf4
PROTEIN_PROCESSING	0.890725	1	0.0101633	-0.17828	-0.808658	185	Grin2a|Dync2h1|Runx1|Ccbe1|Hp|Mme|Mmp16|Gli3|Meltf|Cast|Ogt|Sprtn|Lrrk2|Cpd|Xpnpep3|Ero1a|Ddi2|Glg1|Mmel1|Adamts2|Pcsk1|Fam111a|Xiap|Apaf1|Adam10|Ripk2|Hpn|Ptch1|Myh9|Adamts3|C2cd3|Ift172|Casp8|Thbs1|Casp3
CELLULAR_RESPONSE_TO_NUTRIENT	0.768215	0.94977	0.0152821	-0.236801	-0.80885	35	Brip1|Med1|Cyp27b1|Ncoa1|Atp2b1
PROTEIN_SELF_ASSOCIATION	0.791437	0.95939	0.0143482	-0.218952	-0.809157	51	Ttn|Malt1|Ccdc88c|Ryr2|Plec|Fhod1
NEGATIVE_REGULATION_OF_NEURON_APOPTOTIC_PROCESS	0.857942	0.98933	0.0114502	-0.187566	-0.809421	125	Erbb3|Tert|Six4|Hipk2|Naip2|Cpeb4|Chl1|Clcf1|Ndnf|Rock1|Mecp2|Gabrb2|Rasa1|Ppargc1a|Ptprz1|Gdf5|Nfatc4|Hif1a|Syngap1|Kif14|Pcdhgc4|Oxr1|Il6st|Pik3ca|Adam8|Gclm|Slc30a10|Grik2|Jak2|Kras|Adnp|Prkci
REGULATION_OF_CALCIUM_ION_TRANSPORT_INTO_CYTOSOL	0.816566	0.969586	0.0132583	-0.203081	-0.8104	76	Nos1|Cacna1c|F2rl3|Htt|Slc8a1|Ryr2|Chd7|Akap6|Cemip|Trpc3|Trpc1|Pkd2|Diaph1|Drd1|Dmd|Ank2|Pdpk1|Plcg1
REGULATION_OF_RESPONSE_TO_CYTOKINE_STIMULUS	0.859617	0.989637	0.0114068	-0.186837	-0.810421	130	Tlr4|Zfp458|Naip2|Trim56|Hpx|Nlrc5|Otud4|Hipk1|Syk|Slit3|Ticam2|Usp29|Il1r1|Med1|Robo1|Xiap|Ripk2|Ythdf3|Ikbke|Trim6|Parp9|Hif1a|Mmp12|Casp8|Tlr2|Trim44|Cyld|Dhx9|Rffl
AGING	0.916315	1	0.00906098	-0.172225	-0.810831	258	Adra1a|Tert|Rbl1|Atm|Smc5|Atr|Mme|Wrn|Foxo3|Htr2a|Brca2|Baz2b|Map2k6|Kat6a|Lrrk2|Igf1r|Ptgs2|Nox4|Chek1|Ero1a|Grm5|Fgf2|Npy5r|Prkcd|Picalm|Bmpr1a|Wnt1|Akt3|Smad4|Trp63|Rps6kb1|Atp2b1|Apaf1|Col4a2|Pdgfrb|Smc6|Gna13|Tacr3|Atp8a2|Cnr1|Pla2r1|Slc12a2|Pten|Sec63|Tnfrsf1b|P2ry1|Morc3|Dnmt3a|Zmiz1|Dag1|Nek4|Sin3a|Map3k5|Kl|Cyp1a1|Gclm|Slc30a10|Lims1|Kcnmb1|Map3k3|Ctsc|Dnmbp|Msh6|Opa1|Tfcp2l1|Gfra1|Prdm2…
ENDOSOMAL_TRANSPORT	0.90344	1	0.00959724	-0.175461	-0.811044	218	Btbd8|Baiap3|Alms1|Dennd1c|Lyst|Bltp1|Pikfyve|Abca1|Anxa8|Washc4|Zfyve16|Lrrk2|Heatr5a|Magel2|Reps2|Ric1|Itsn2|Picalm|Ccdc93|Lmtk2|Acap2|Spag9|Eea1|Epg5|Dennd1b|Evi5|Bves|Rab11fip4|Ap5m1|Sorl1|Itsn1|Heatr5b|Gcc2|Cltc|Akap5|Rassf9|Ptpn23|Prepl|Vps54|Stx16|Srl|Rhobtb3|Tbc1d23|Erc1|Pla2g4e|Micall2|Trappc10|Micall1|Ankfy1|Gbf1|Usp7|Arl8b|Rbsn|Als2|Ankrd50|Stam|Grip1|Dclk1|Snx27|Eps15|Dennd5a|Clec16a|…
CAJAL_BODY	0.792899	0.959582	0.0141657	-0.214612	-0.811196	57	Hmbox1|Zfp473|Srrm2|Npat|Tgs1|Hinfp|Ice1|Xpo1|Fmr1
RESPONSE_TO_GAMMA_RADIATION	0.786431	0.957713	0.014374	-0.218375	-0.811252	52	Cbl|Prkdc|Atm|Fancd2|Atr|Wrn|Brca2
ENDOCYTIC_VESICLE_MEMBRANE	0.878858	0.998919	0.0107398	-0.18238	-0.81126	158	Chrm2|Lrp2|Rac2|Atp7a|Igf2r|Gpr161|Lrp1|Cd36|Cybb|Pikfyve|Wnt6|Stab2|Syt2|Entpd7|Gria2|Wnt1|Egfr|Ocrl|Sgip1|Ptch1|D130043K22Rik|Tlr2|Gria3|Scarb2|Appl2|Egf|Cltc|Adrb2
PHAGOCYTIC_VESICLE	0.854102	0.987592	0.0117371	-0.190175	-0.811305	116	Rac2|Flnb|Ncf2|Atp7a|Cd36|Cybb|Pikfyve|Abca1|Kif5b|Syk|Itgav|Stxbp4|Ocrl|Appl1|Tlr2|Appl2|Clcn3|Srgap2|Adam8|Nod1|Ncf1|Mtor|Mpeg1|Rab39
POSITIVE_REGULATION_OF_SMALL_MOLECULE_METABOLIC_PROCESS	0.847327	0.984717	0.0119191	-0.191309	-0.811455	111	Nos2|Nos1|Zbtb20|Insr|Htr2a|Gapdhs|Ptgs2|Arnt|Dyrk2|Prkaa2|Lpgat1|Igf1|Slc4a4|Ppargc1a|Ppara|Stard4|Nr4a3|Ppp4r3b|Hif1a|Dab2|Ghsr|Sorbs1|P2ry1|Irs2|Epm2aip1|Gpld1
ORGANELLE_LOCALIZATION	0.959153	1	0.0066649	-0.163511	-0.812573	479	Cdca5|Rac2|Pclo|Cbl|Ankfn1|Atm|Spdl1|Aspm|Trip11|Cep290|Myo15a|Gata2|Tanc2|Akap9|Arhgap21|Esyt3|Meioc|Esyt2|Ccdc186|Htt|Pcm1|Unc13c|Syn3|Myo1a|Ankrd53|Map1b|Fnbp1l|Mef2a|Lrrk2|Bicd1|Fhod1|Clmn|Myo19|Dync1h1|Dock7|Myo5a|Kif5b|Hook3|Syk|Picalm|Fyco1|Syne3|Myo7a|Myo5c|Mtm1|Sec16a|Spag9|Cenpe|Sytl2|Xpo1|Itga4|Cenpc1|Fam91a1|Gpsm2|Pcdh17|Nr4a3|Bves|Myh9|Nlgn1|Clasp1|Stx11|Map4k2|Myo1d|Hif1a|Agbl4|Synj…
POSITIVE_REGULATION_OF_SUBSTRATE_ADHESION_DEPENDENT_CELL_SPREADING	0.759864	0.944997	0.0153837	-0.234463	-0.813133	38	Flna|Rreb1|Has2|Dock5|Triobp|Myoc|Crkl|Dab2|Lims1|Carmil1|Dock1|Nedd9|Cass4|Nrp1|Arhgef7|Crk|Olfm4|Prex1|Fermt2|Dnm2
NEURON_PROJECTION_REGENERATION	0.783567	0.956743	0.0144924	-0.220161	-0.813624	51	Hgf|Flna|Tnr|Prrx1|Map1b|Igf1r|Mtr|Lrig2|D130043K22Rik|Spp1|Epha4|Pten
REGULATION_OF_DEFENSE_RESPONSE_TO_VIRUS	0.78394	0.956743	0.0143769	-0.216622	-0.813828	55	Rnf125|Fgl2|Ptpn22|Ifnlr1|Itch|Trim6|Parp9|Mmp12|Trim44|Sin3a|Dhx9|Elmod2|Traf3ip2|Eif2ak4|Traf3ip1|Stat1|Traf3
CARBOHYDRATE_HOMEOSTASIS	0.87897	0.998919	0.0103865	-0.179769	-0.813863	182	Lepr|Zbed6|Baiap3|Csmd1|Zbtb20|Ern1|Klf7|Hectd4|Ccdc186|Ccn4|Insr|Foxo3|Ghrl|Igf1r|Nox4|Sesn3|Prkaa2|Stxbp4|Smad4|Aqp4|Abcc8|Ppargc1a|Ptch1|Zfp236|Adgrf5|Rab11fip2|Cnr1|Hif1a|Tcf7l2|Mbd5|Pik3r1|Appl2|Slc39a14|Unc13b|Epha5|Pik3ca|Irs2|Gpld1|Sin3a|Kcnb1|Gclm|Tent4b|Igfbp5|Irs1|Prkaa1|Hk2|Stat3|Nucks1|Adcy8|Ptpn2|Foxk1|Foxo1|Prkce
ORGANIC_ACID_BINDING	0.826764	0.975121	0.0125732	-0.196316	-0.814453	95	Nos2|Nos1|Grin2b|Igf2r|Grin3a|Ryr2|Ubr2|Ubr1|Sesn3|Plod2
CELLULAR_GLUCOSE_HOMEOSTASIS	0.852945	0.986919	0.0116882	-0.190185	-0.81467	119	Zbed6|Baiap3|Zbtb20|Ern1|Klf7|Ccdc186|Foxo3|Ghrl|Igf1r|Nox4|Prkaa2|Stxbp4|Smad4|Aqp4|Abcc8|Ppargc1a|Zfp236|Rab11fip2|Hif1a|Pik3r1|Slc39a14|Unc13b|Epha5|Pik3ca|Irs2|Gpld1|Sin3a|Kcnb1|Gclm|Prkaa1|Hk2|Nucks1|Adcy8|Foxk1|Foxo1|Prkce
POSITIVE_REGULATION_OF_NEURON_DEATH	0.807105	0.966691	0.0134816	-0.20632	-0.815716	72	Tlr4|Itga1|Grin2b|Atm|Nf1|Rest|Foxo3|Picalm|Bcl2l11|Pak3|St8sia2|Casp8|Fcgr2b|Gsk3b|Casp3
POSITIVE_REGULATION_OF_NOTCH_SIGNALING_PATHWAY	0.760244	0.944997	0.015227	-0.232443	-0.816037	40	Notch1|Wnt1|Aak1|Trp63|Robo1|Il6st|Fgf10|Zmiz1|Bmp2k|Prkci|Jag2|Tgfb2|Stat3|Jag1|Robo2|Dll1|Yap1
ATTACHMENT_OF_SPINDLE_MICROTUBULES_TO_KINETOCHORE	0.74724	0.941107	0.0158392	-0.243671	-0.816066	32	Ect2|Apc|Rb1|Tex14|Cenpe|Cenpc1
REGULATION_OF_PHAGOCYTOSIS	0.796628	0.960429	0.0138683	-0.211578	-0.816194	63	Il2rb|C2|Cd36|Gata2|Abca7|Cd47|Syk|Itgav|Appl1|Dysf|C4b|Fcgr2b|Tlr2|Appl2|C3
NEGATIVE_REGULATION_OF_DNA_BINDING	0.764715	0.946907	0.0150752	-0.227738	-0.816248	44	Zfp458|Tnks|Lef1|Zfp462|Rsf1|Taf1|Tfap4|Per2|Sox11|Sin3a|Hey2|Jak2
HETEROTYPIC_CELL_CELL_ADHESION	0.758809	0.944997	0.0152729	-0.231486	-0.816486	41	Dsg2|Cd47|Wnk1|Itgav|Ctnna3|Itga4|Dsc2|Cxadr|Nrcam|Gcnt2|Itga5|Cd44|Dsp|Itgb2|Mbp
POSITIVE_REGULATION_OF_NUCLEAR_DIVISION	0.758166	0.944997	0.0152852	-0.23167	-0.817135	41	Piwil2|Phip|Insr|Rb1|Igf1|Pdgfrb|Prdm9|Plcb1|Cdc27|Egf
CYTOPLASMIC_MICROTUBULE	0.800581	0.963311	0.0137548	-0.210723	-0.817139	65	Cep162|Apc|Rpgrip1l|Bicd1|Dync1h1|Nin|Reep3|Togaram1|Arfgef2|Mid1|Clasp1|Map9|Numa1|Clmp|Cyld
FIBRILLAR_CENTER	0.847337	0.984717	0.0116321	-0.188664	-0.817316	129	Malt1|Cd2ap|Rreb1|Aff4|Arhgap32|Nrip1|Urb1|Rgs22|Trerf1|Cdca7l|Kdm5d|Fam111a|Dusp11|Utp15|Rps6ka6|Dab2|Dcaf1|Ddx11|Heatr1|Ddx46|Akna|Cilk1|Acaca|Mtdh|Zfp984|Nfib|Top1|Cdk7
REGULATION_OF_VESICLE_MEDIATED_TRANSPORT	0.94883	1	0.00706624	-0.165324	-0.817454	448	Il2rb|Adra1a|Rac2|Pram1|Pclo|Cbl|Baiap3|Grin3a|Mib1|Cd2ap|Lrp1|C2|Cd36|Gata2|Abca7|Pgap1|Rest|Bsn|Notch1|Rock1|Zfyve16|Insr|Htr2a|Cplane2|Syt10|Cd47|Lrrk2|Bicd1|Stxbp5l|Dnajc13|Lrrtm2|Cacna1g|Ston2|Scyl2|Mkln1|Syk|Itgav|Abl2|Syt2|Picalm|Epha3|Usp32|Aak1|Magi2|Stxbp5|Ston1|Sgip1|Vegfa|Msn|Rims2|Il1rapl1|Ophn1|Appl1|Dysf|Bves|Fmr1|Cacna1h|Nlgn1|Tbc1d4|Sorl1|Rufy2|Clasp1|Slc4a8|C4b|Cnr1|Drd1|Synj1|D…
SPLICEOSOMAL_COMPLEX_ASSEMBLY	0.777847	0.953672	0.0144895	-0.21762	-0.817576	55	Gcfc2|Prpf39|Scaf11|Setx|Luc7l3|Celf1|Sf3b1|Luc7l2|Snrnp200|Srpk1|Celf2|Khdc4|Ythdc1|Ptbp2|Luc7l|Srsf10|Celf5|Rbm5|Srpk2|Srsf1|Srsf12|Srsf6|Psip1
CELLULAR_RESPONSE_TO_HEAT	0.781999	0.955692	0.0143654	-0.216371	-0.817844	57	Atm|St8sia1|Ep300|Nf1|Crebbp|Atr|Ptgs2|Scara5|Tpr
REGULATION_OF_ENDOTHELIAL_CELL_MIGRATION	0.85438	0.987592	0.0113346	-0.186325	-0.818059	142	Bmpr2|Pik3c2a|Nf1|Ccbe1|Gata2|Sp1|Notch1|Ptgs2|Atp2b4|Adamts9|Mecp2|Fgf2|Akt3|Met|Jcad|Spred1|Vegfa|Rock2|Sh3bp1|Prox1|Hif1a|Ptprm|Stard13|Thbs1|Pdpk1|Plcg1|Sema5a|Egf|Krit1|Gpld1|Hdac9|Prkca|Card10|Map3k3|Nrp2|Prkd1
CLATHRIN_COATED_VESICLE_MEMBRANE	0.810863	0.969189	0.0131068	-0.20095	-0.818799	86	Chrm2|Lrp2|Igf2r|Syt2|Cemip|Egfr|Sgip1|D130043K22Rik|Epn3|Slc18a2|Gad2|Dab2|Ap1g1|Scarb2|Myo6|Egf|Cltc|Hip1|Adrb2|Rassf9
POTASSIUM_CHANNEL_REGULATOR_ACTIVITY	0.763575	0.946731	0.0151175	-0.22967	-0.818821	43	Slc5a3|Flna|Akap9|Wnk3|Wnk1|Rasa1|Adrb2|Sgk3|Nedd4l|Dlg1|Kcnmb1
MYELIN_SHEATH	0.756023	0.944553	0.0153961	-0.234715	-0.819409	39	Plec|Serinc5|Pals1|Tspan2|Myo1d|Pten|Plp1|Car13|Exoc4|Dlg1|Prkci
ASTROCYTE_DEVELOPMENT	0.738456	0.935039	0.0160226	-0.246251	-0.81976	31	Tlr4|Lrp1|Nf1|Pou3f2|Tspan2|Drd1|Ttbk1|Plp1|Kras
NUCLEASE_ACTIVITY	0.870368	0.994736	0.0105742	-0.18122	-0.819854	181	Ago3|Xrn1|Nudt12|Slfn9|Piwil2|Zc3h12c|Ern1|Ago2|N4bp2|Zgrf1|Zc3h12b|Khnyn|Cnot6|Wrn|Dcp2|Cnot1|Helz2|Dna2|Cnot6l|Fan1|Mbd4|Dclre1c|Enpp3|Eri1|Eri2|Rexo5|Nynrin|Pan2|Mre11a|Rnasel|N4bp1|Rbbp8|Enpp1
TRANSITION_METAL_ION_TRANSMEMBRANE_TRANSPORTER_ACTIVITY	0.749959	0.942538	0.01563	-0.240039	-0.81991	35	Atp7a|Atp7b|Slc39a10|Slc30a4|Slc39a14|Atp2c1|Slc30a10|Trpm2|Slc40a1|Slc31a2
GLYCEROPHOSPHOLIPID_METABOLIC_PROCESS	0.903377	1	0.00918839	-0.173457	-0.819967	267	Chrm5|Dgkh|Smg1|Socs4|Atm|Pik3c2a|Pikfyve|Pgap1|Pigm|Piga|Bpnt2|Htr2a|Hycc2|Dgka|Osbpl8|Gdpd3|Pik3c2b|Mecp2|Fgf2|Serinc5|Efr3a|Mtm1|Lpgat1|Lpin1|Mtmr11|Far1|Pla2g4b|Ocrl|Pnpla3|Gpat2|Pdgfrb|Pign|Pigb|Slc44a5|Synj1|Pten|Plcb1|Mtmr9|Pik3r1|Socs6|Pigl|Plcg1|Chpt1|Dgke|Pigw|Gpam|Mtmr10|Pik3ca|Mboat2|Gpld1|Inpp4a|Pld2|Serac1|Itpkb|Slc44a1|Pip5k1a|Inpp5e|Mboat1|Pla2g4e|Abca3|Dgkb|Mtmr1|Socs7|Pi4k2b|Pi4…
INTERLEUKIN_6_PRODUCTION	0.820369	0.971533	0.0125451	-0.196056	-0.820067	100	Nos2|Tlr4|Hgf|Zbtb20|Cd36|Ptpn22|Tirap|Ghrl|Cd47|Syk|Pou2f2|Aqp4|Ripk2|Traf6|C1qtnf3|Ghsr|Tlr2
HINDBRAIN_DEVELOPMENT	0.838503	0.981092	0.0117126	-0.188519	-0.820921	133	Atp7a|Rora|Herc1|Cep290|Ttbk2|Gata2|Lef1|Arl13b|Lhx1|Igf1r|Rpgrip1l|Rere|Mecp2|Fgf2|Wnt1|Myo16|Grid2|Plxna2|Dixdc1|Ophn1|Prox1|Crkl|Kndc1|Kif14|Fcgr2b|Atrn|Egf|Ttc21b|Cntn1|Nfib|Dab1|Dlc1|Tbr1|Rbfox2|Ptbp2|Sec24b|Gli2|Atf2|Kdm2b|Fzd4|Arcn1|Dll1|Kcnc1
REGULATION_OF_PROTEIN_SECRETION	0.868362	0.99417	0.0105324	-0.180543	-0.821162	190	Nos2|Krt20|Tlr4|Ttn|Zbed6|Baiap3|Cd2ap|Sec24a|Klf7|Rest|Ghrl|Clock|Stxbp5l|Pcsk1|Stxbp4|Stxbp5|Pfkfb2|Igf1|Abcc8|Gipr|Rfx3|Cnr1|Per2|C1qtnf3|Myh10|Hif1a|Slc12a2|Frmd4a|Rhbdf2|Tcf7l2|Acsl4|Ghsr|Tlr2|Unc13b|Epha5|Irs2|Adam8|Gpld1|Kcnb1|Ptpn23
SIGNAL_RELEASE	0.922527	1	0.008089	-0.168893	-0.821214	356	Nos2|Adra1a|Zbed6|Gal|Pclo|Baiap3|Otof|Grin3a|Nf1|Klf7|Abca1|Rest|Ccdc186|Inhba|Unc13c|Syn3|Htr2a|Mctp2|Map2k6|Syt10|Ghrl|Clock|Lrrk2|Rims1|Slc16a10|Chd7|Syk|Syt2|Stxbp4|Smad4|Stxbp5|Pfkfb2|Tacr1|Abcc8|Rims2|Gipr|Kcna2|Fmr1|Nlgn1|Rfx3|Spp1|Rab11fip2|Slc4a8|Pask|Nrxn1|Cnr1|Drd1|Per2|Stx11|C1qtnf3|Hif1a|Synj1|Tcf7l2|Acsl4|Dab2|Ghsr|Gsk3b|Sox11|Exoc3l|Stx3|Stx1b|Kdm5b|Fbxl20|Unc13b|Mctp1|Erc2|Creb1|…
REGULATION_OF_INFLAMMATORY_RESPONSE	0.888234	1	0.00960401	-0.175953	-0.821611	237	Tlr4|Hgf|Adamts12|Calcrl|Rora|Fanca|Rictor|Atm|Ptger4|Fancd2|Cdh5|Ash1l|Ada|Ccn4|Ghrl|Esr1|Clock|Cd47|Lrrk2|Ptgs2|Rb1|Osmr|Syk|Npy5r|Cdk19|Prkcd|Brd4|Enpp3|Il1r1|Mmp3|Igf1|Celf1|Xiap|Ppara|Cnr1|C1qtnf3|Nt5e|Ttbk1|Abcc1|Rhbdf2|Ghsr|Fcgr2b|Tlr2|Plcg1|Tnfrsf1b|Il6st|C3|Akna|Cyld|Adam8|Dhx9|Ncf1|Lacc1|Jak2|Ufl1|Ctsc
POSTTRANSCRIPTIONAL_REGULATION_OF_GENE_EXPRESSION	0.945365	1	0.00699371	-0.165784	-0.821856	462	Tert|Ago3|Xrn1|Prkdc|Helz|Piwil2|Cpeb4|Kbtbd8|Tent5b|Rps6ka3|Ago2|Uhmk1|Tirap|Guf1|Tent5c|Meioc|Tnrc6b|Rock1|Cnot6|Rc3h2|Foxo3|Ncor1|Prr16|Dcp2|Esr1|Marf1|Pus10|Cnot1|Cpeb2|Trim71|Grm5|Cpeb3|Cnot6l|Tut4|Rc3h1|Prkcd|Tial1|Igf2bp3|Tpr|Egfr|Larp4b|Secisbp2l|Henmt1|Sepsecs|Celf1|Rps6kb1|Ireb2|Tia1|Ncor2|Tnrc6a|Rock2|Ddx3x|Fmr1|Ythdf3|Ikbke|Cyp1b1|Pask|Epb41l5|Tsc1|Parp9|Dazl|Gigyf2|Per2|Cpeb1|Eif4ebp…
MICROVILLUS	0.789023	0.958022	0.0139714	-0.211309	-0.823343	67	Plekhg6|Atp7a|Slc26a2|Myo1a|Lrrk2|Slc6a6|Itgav|Myo7a|Msn|Iqgap2|Myo1d|Pdgfra|Myo6|Nfasc|Prom1|Dpep1|Exoc4|Mttp|Myo1b|Ceacam1|Cd44|Podxl
REGULATION_OF_STEROL_TRANSPORT	0.759602	0.944997	0.0149999	-0.227131	-0.823371	46	Lrp1|Sec24a|Abca8b|Abca7|Abca1|Abca5|Osbpl6|Ptch1|Abcb4|Ttc39b|Egf|Abca2
METALLOEXOPEPTIDASE_ACTIVITY	0.772557	0.952007	0.0145767	-0.219999	-0.823596	54	Lnpep|Naaladl2|Mmp16|Cpd|Xpnpep3|Naalad2|Trhde|Agbl4|Npepps|Dpep1
VIRAL_GENOME_REPLICATION	0.813454	0.969586	0.0126683	-0.197041	-0.824187	100	Mx2|Ythdc2|Notch1|Gbp7|Apobec3|Tasor|Zc3hav1|Resf1|Pkn2|Eea1|Fam111a|Ppara|Rock2|Ddx3x|Fmr1|Prox1|Trim6|Rnasel|N4bp1|Srpk1|Ifitm1|Kpna6|Eif2ak2|Hmga2|Nucks1|Cnot7|Larp1|Pi4ka|Top2b|Eif2ak4|Setdb1|Tbc1d20|Morc2a|Ccnk|Srpk2|Bcl2|Znfx1|Inpp5k|Ctbp2
RESPONSE_TO_AMINO_ACID_STARVATION	0.75993	0.944997	0.0150691	-0.22674	-0.824306	47	Slc38a2|Szt2|Sesn3|Bmt2|Rnf152|Depdc5|Sh3glb1|Map3k5|Mtor|Prkd1|Eif2ak2|Eif2ak3|Gcn1|Larp1|Eif2ak4|Atf2
CHOLESTEROL_EFFLUX	0.7481	0.94142	0.0155484	-0.236211	-0.824631	39	Lrp1|Abca8b|Abca7|Abca1|Abca5|Soat1|Ptch1|Npc1|Ttc39b|Egf|Abca2
NUCLEUS_ORGANIZATION	0.830244	0.975794	0.0119959	-0.191705	-0.825453	123	Hipk2|Aff2|Ahctf1|Nup155|Baz2a|Plec|Nup98|Phf8|Chek1|Nemp1|Kdm3a|Reep3|Nup153|Nup205|Tpr|Atxn7|Lpin1|Tmem170|Pygo1|Syne1|Srpk1|Numa1|Ubxn2b|Ddx11|Ubxn2a|Psme4|Prkca|Ndc1
NEUTRAL_AMINO_ACID_TRANSPORT	0.741192	0.937477	0.0157437	-0.23802	-0.82547	38	Slc38a2|Slc36a4|Slc6a6|Slc6a20a|Serinc5|Slc38a9|Slc38a1|Slc38a6|Slc1a2|Slc6a15|Slc7a10
LEUKOCYTE_HOMEOSTASIS	0.78566	0.957161	0.0140331	-0.211943	-0.825811	67	Ada|Rc3h2|Rc3h1|Sos1|Bcl2l11|Skil|Slc7a11|Dock11|Hif1a|Casp3|Gpam|Dock10|Itpkb|Slc40a1|Sos2|Traf3ip2|Adam17|P2rx7|Mef2c|Bcl2|Pik3cb|Cd74
MRNA_MODIFICATION	0.71462	0.918446	0.0167076	-0.259336	-0.826335	26	Rpusd2|Apobec2|Zc3h13|Virma|Cbll1|Pus7
GLIAL_CELL_DIFFERENTIATION	0.857067	0.989054	0.0107422	-0.18193	-0.826995	189	Erbb3|Tlr4|Neurod4|Lrp1|Tenm4|Med12|Nf1|Clcf1|Lef1|Reln|Gli3|Itgb4|Notch1|Suz12|Pou3f2|Plec|Sox6|Fgf2|Pals1|Ntrk3|Tspan2|Ptprz1|Myoc|Drd1|Daam2|Ttbk1|Epha4|Pten|Sox11|Pard3|Tlr2|Tnfrsf1b|Il6st|Ttc21b|Fgf10|Plp1|Dag1|Abca2|Cntn1|Mtor|Nfib|Dab1|Arhgef10|Adgrg6|Kras|Dicer1
CILIARY_TIP	0.742441	0.938033	0.0155047	-0.233026	-0.827677	42	Dync2h1|Cdkl5|Gli3|Wdr19|Ift80|Ift172|Ttc21b|Sufu|Cyld|Cilk1|Dync2i1|Wdr35|Ift140|Gli2|Ift88|Kif7
POSITIVE_REGULATION_OF_PROTEIN_LOCALIZATION_TO_MEMBRANE	0.803057	0.964659	0.0130066	-0.199829	-0.82771	94	Slc5a3|Lrp1|Wnk3|Atp2b4|Arhgef16|Kif5b|Ank3|Epha3|Cemip|Egfr|Pls1|Lrp4|Sptbn1|Efcab7|Sorbs1|Pik3r1|Pdpk1|Stx3|Akap5|Tcaf1|Kcnb1|Atp2c1|Dlg1|Nkd2|Prkci
RNA_PHOSPHODIESTER_BOND_HYDROLYSIS	0.825911	0.97474	0.0119414	-0.190322	-0.829091	134	Ago3|Xrn1|Nudt12|Slfn9|Piwil2|Zc3h12c|Ern1|Ago2|Cpsf4l|Zc3h12b|Khnyn|Cnot6|Dcp2|Cnot1|Pcf11|Helz2|Cnot6l|Eri1|Eri2|Cpsf6|Utp20|Nynrin|Pan2|Rnasel|N4bp1
REGULATION_OF_MITOTIC_NUCLEAR_DIVISION	0.797657	0.961003	0.0131891	-0.200714	-0.829568	93	Mki67|Cdca2|Atm|Spdl1|Phip|Apc|Insr|Rb1|Chek1|L3mbtl1|Tpr|Mtbp|Tex14|Igf1|Pdgfrb|Bub1b|Cdk13|Cdk5rap2|Cdc27|Egf
CELL_CELL_RECOGNITION	0.734309	0.933184	0.0159001	-0.241396	-0.829592	36	Zan|Ovgp1|Clgn|Msn|Pcdhb13|Zpbp|Dock8|Pcdha7|Dlg1
POSITIVE_REGULATION_OF_IMMUNOGLOBULIN_PRODUCTION	0.729326	0.92991	0.015987	-0.245449	-0.830426	33	Rif1|Hpx|Clcf1|Mzb1|Atad5|Shld2|Trp53bp1|Nsd2|Kmt5b|Stat6|Il4ra|Tfrc
REGULATION_OF_CALCIUM_ION_TRANSMEMBRANE_TRANSPORT	0.817239	0.969586	0.0123922	-0.194621	-0.831142	117	Nos1|Ahnak|Cacna1c|Cracr2a|F2rl3|Htt|Slc8a1|Ryr2|Chd7|Akap6|Thada|Cacna2d1|Sestd1|Nos1ap|Cemip|Cacnb4|Trpc1|Pkd2|Fmr1|Diaph1|Drd1|Dmd|Atp2a1|Ank2|Pdpk1|Plcg1
REGULATION_OF_LEUKOCYTE_DEGRANULATION	0.733007	0.932212	0.0159612	-0.24334	-0.831187	35	Rac2|Pram1|Gata2|Syk|Ap1g1|Fcgr2b|Pdpk1|Fer|Gab2|Ceacam1|Il4ra
RESPONSE_TO_INTERLEUKIN_1	0.788776	0.958022	0.0134383	-0.202495	-0.831273	89	Adamts12|Rora|Zfp458|Rps6ka5|Akap12|Adamts7|Hdac4|Ythdc2|Hyal1|Otud4|Cd47|Has2|Rc3h1|Il1r1|Pcsk1|Aqp4|Ripk2|Traf6|Hif1a|Plcb1|Map3k7|Prkca|Tnip2|Yy1
CELL_JUNCTION_MAINTENANCE	0.734017	0.933154	0.0159129	-0.241074	-0.831743	37	Pclo|Bsn|Tjp1|Ophn1|Syngap1|Erc2|Shank2|Mtss1|Dlg1|Erc1|Csf1r|Cntnap1|Cbln3|Ctbp2|Fermt2|Plekha7|Adgrb3
REGULATION_OF_LYMPHOCYTE_APOPTOTIC_PROCESS	0.72896	0.92991	0.0160226	-0.24464	-0.831841	34	Ada|Slc39a10|Fnip1|Hif1a|Dock8|Pten|Gpam|Irs2|Adam8|Cd274
REGULATION_OF_CALCIUM_ION_TRANSMEMBRANE_TRANSPORTER_ACTIVITY	0.778872	0.954242	0.0140331	-0.209427	-0.83186	74	Nos1|Ahnak|Cracr2a|Htt|Ryr2|Akap6|Thada|Cacna2d1|Nos1ap|Cacnb4|Pkd2|Fmr1|Dmd|Atp2a1|Ank2
REGULATION_OF_CHOLESTEROL_EFFLUX	0.71504	0.918446	0.0164909	-0.250203	-0.832917	31	Lrp1|Abca8b|Abca7|Abca1|Abca5|Ptch1|Ttc39b|Egf|Abca2
MEDIATOR_COMPLEX	0.734694	0.933332	0.0157215	-0.237304	-0.833104	40	Med12|Med12l|Med13|Med13l|Bclaf3|Cdk19|Med23|Med1
INTERMEMBRANE_LIPID_TRANSFER	0.732582	0.932012	0.0157818	-0.236278	-0.833387	41	Gramd1c|Gramd1b|Abca1|Osbpl8|Prelid2|Atg2b|Cert1|Stard4|Tnfaip8l3|Mttp|Plekha8|Abca3|Stard5|Atg2a
LIPID_TRANSFER_ACTIVITY	0.732582	0.932012	0.0157818	-0.236278	-0.833387	41	Gramd1c|Gramd1b|Abca1|Osbpl8|Prelid2|Atg2b|Cert1|Stard4|Tnfaip8l3|Mttp|Plekha8|Abca3|Stard5|Atg2a
CELLULAR_RESPONSE_TO_CALCIUM_ION	0.775538	0.952843	0.014095	-0.209888	-0.833691	74	Ryr3|Ryr1|Ect2|Braf|Carf|Mef2a|Syt10|Iqgap1|Syt2|Cpne3|Adgrv1|Prkaa2|Pkd2|Nlgn1|Dpep1|Cpne8|Gpld1|Itpkb|Trpm2|Adcy1|Prkaa1|Adcy8|Kcnh1|Cpne4|Mef2c|Syt4|Slc25a24|Syt6|Syt7
PROTEIN_KINASE_B_SIGNALING	0.828168	0.975454	0.0116857	-0.188905	-0.834576	149	Lrp2|Lox|Hpse|Rictor|Pear1|Tgfbr1|Insr|Osbpl8|Igf1r|Nox4|Sesn3|Fgf2|P2ry12|Setx|Pik3r5|Mtm1|Xdh|Mstn|Btn2a2|Ntrk3|Egfr|Magi2|Met|Igf1|Rps6kb1|Ppara|Myoc|Pten|Tnfaip8l3|Tcf7l2|Thbs1|Sema5a|Egf|Hip1|Pik3ca|Mtdh|Adam8|Dag1|Mtor|Dlg1|Gcnt2|Bag4|Plekha1|Igfbp5|Nrg1
REGULATION_OF_TELOMERASE_ACTIVITY	0.743322	0.938124	0.0153128	-0.228731	-0.836047	48	Hmbox1|Atm|Tnks|Nvl|Parp4|Parm1|Nek7|Grem1|Grhl2|Map3k4|Pot1a|Mapk15|Smg6|Ercc4|Terf1|Naf1
TORC1_SIGNALING	0.743322	0.938124	0.0153128	-0.228763	-0.836166	48	Atm|Szt2|Deptor|Sesn3|Gpr137c|Bmt2|Rnf152|Smcr8|Depdc5|Castor2|Mtor|Wac
RESPIRATORY_GASEOUS_EXCHANGE_BY_RESPIRATORY_SYSTEM	0.74758	0.941107	0.015051	-0.223511	-0.836744	54	Slc5a3|Cfap54|Ccbe1|Dnah9|Mecp2|Man2a1|Dach1|Nlgn1|Pask|Tcf15|Ndst1|Nek10|Tshz3|Jag2|Nr4a2|Cfap43|Nlgn3
POSITIVE_REGULATION_OF_DENDRITIC_SPINE_DEVELOPMENT	0.72082	0.923468	0.0161856	-0.246116	-0.836861	34	Reln|Shank1|Cpeb3|Fmr1|Dlg5|Nlgn1|Pak3|Caprin2|Cux2|Lrp8|Dhx36|Caprin1|Eif4g2|Mapk6|D16Ertd472e|Pafah1b1|Stau2
POSITIVE_REGULATION_OF_INTERLEUKIN_6_PRODUCTION	0.767035	0.948766	0.0144345	-0.216524	-0.83705	64	Nos2|Tlr4|Zbtb20|Cd36|Tirap|Syk|Pou2f2|Ripk2|Traf6|Tlr2|Nod1|Dhx9|Il1rap|Il6ra|Stat3|Tmem106a|Spon2
EUCHROMATIN	0.742956	0.938124	0.0152607	-0.226548	-0.837228	51	Tcf23|Setd5|Sp1|Kmt2e|Aff4|Esr1|Ice1|H1f3|Ell2|Creb1|Dnmt3a|Ice2|Jak2
SUPEROXIDE_ANION_GENERATION	0.698151	0.907386	0.0171168	-0.265505	-0.837487	25	Ncf2|Cybb|Pon3|Nox4|Syk|Prkcd|Sh3pxd2a|Sh3pxd2b
REGULATION_OF_BONE_RESORPTION	0.70531	0.913017	0.0166905	-0.251811	-0.83827	31	Tnfrsf11b|Nf1|Syk|Spp1|Ppargc1b|Adam8|Prkca|Tnfrsf11a|Tfrc|Cd38|P2rx7|Csf1r
GLUTAMINE_FAMILY_AMINO_ACID_METABOLIC_PROCESS	0.749144	0.942392	0.0149848	-0.221892	-0.838714	57	Nos2|Nos1|Atp2b4|Gmps|Mecp2
POSITIVE_REGULATION_OF_B_CELL_ACTIVATION	0.744302	0.93902	0.0151145	-0.224068	-0.838831	54	Tlr4|Rif1|Clcf1|Tirap|Ada|Slc39a10|Syk|Atad5|Vav3|Shld2|Trp53bp1|Nsd2|Irs2|Tnip2|Kmt5b|Stat6|Tfrc|Cd38|Mef2c|Bcl2|Cd74|Peli1|Sh3kbp1|Nckap1l|Tnfrsf4|Bcl6|Ticam1|Paxip1|Msh2
HSP70_PROTEIN_BINDING	0.723733	0.925154	0.015958	-0.237869	-0.838999	41	Sacs|Ppef2|Ern1|Dnajb14
HIPPOCAMPAL_MOSSY_FIBER_TO_CA3_SYNAPSE	0.711454	0.916874	0.0163473	-0.248319	-0.840133	33	Ptprd|Lrrtm2|Stxbp5|Ctnnd1|Shank2|P2rx3|Grik2|Adcy1|Rapgef4|Adcy8|Rnf19a|Syt7|Nectin3
POSITIVE_REGULATION_OF_TRANSPORTER_ACTIVITY	0.793237	0.959582	0.0130171	-0.199956	-0.840318	104	Gal|Abcb1a|Kmt2a|Alg10b|Akap9|Wnk3|Cracr2a|Reln|Htt|Ryr2|Wnk1|Akap6|Ank3|Prkcd|Cacna2d1|Nos1ap|Abcc8|Pkd2|Kcna1|Dmd|Atp2a1|Ank2
REGULATION_OF_CATION_CHANNEL_ACTIVITY	0.81484	0.969586	0.011981	-0.190736	-0.84059	146	Nos1|Gal|Ahnak|Kcnrg|Alg10b|Cracr2a|Reln|Rasgrf2|Htt|Shank1|Akap6|Klhl24|Shisa6|Neto2|Ank3|Cacna2d1|Nos1ap|Cacnb4|Abcc8|Pkd2|Homer1|Fgf14|Fmr1|Nlgn1|Kcna1|Dmd|Fgf11|Ank2
REGULATION_OF_CELLULAR_PH	0.753257	0.942538	0.0146762	-0.218145	-0.841525	63	Slc9a7|Ube3a|Dmxl1|Dmxl2|Slc4a7|Lrrk2|Slc9a2|Slc4a4|Slc4a8|Clcn3|Tmem106b|Lacc1|Rab39
VASCULAR_ENDOTHELIAL_GROWTH_FACTOR_SIGNALING_PATHWAY	0.715051	0.918446	0.0162646	-0.242675	-0.841614	38	Ccbe1|Xdh|Jcad|Robo1|Vegfa|Pdgfrb|Adamts3|Pdgfra|Vegfd|Flt1|Pik3ca|Nrp2|Prkd1|Gab1|Nrp1|Dll1|Pik3cb|Kdr|Myo1c
GLYCEROLIPID_METABOLIC_PROCESS	0.87998	0.999573	0.00904758	-0.174377	-0.841922	327	Chrm5|Gk5|Dgkh|Smg1|Socs4|Atm|Pik3c2a|Dgki|Pikfyve|Pgap1|Pigm|Piga|Dgkk|Bpnt2|Htr2a|Hycc2|Dgka|Osbpl8|Gdpd3|Gnb3|Pik3c2b|Mecp2|Abhd2|Fgf2|Plce1|Tnxb|Serinc5|Efr3a|Mtm1|Lpgat1|Lpin1|Mtmr11|Apobr|Far1|Pla2g4b|Ocrl|Tbl1xr1|Pnpla3|Gpat2|Pdgfrb|Pign|Pigb|Sorl1|Slc44a5|Lpin2|Synj1|Pten|Plcb1|Mtmr9|Pik3r1|Socs6|Pigl|Plcg1|Chpt1|Gk|Dgke|C3|Pigw|Gpam|Mtmr10|Pik3ca|Mboat2|Mttp|Gpld1|Inpp4a|Pld2|Ddhd2|Serac…
CELL_SUBSTRATE_JUNCTION	0.897139	1	0.00827117	-0.171523	-0.841953	404	Shroom4|Rac2|Hmcn1|Cd46|Hspg2|Flnb|Itga1|Ahnak|Sntb2|Cbl|Itga8|Igf2r|Peak1|Mdc1|Flna|Kif23|Fat1|Lrp1|Ppfibp1|Svil|Mme|Akap12|Dst|Apbb1ip|Itgb4|Itgb8|Ddr2|Lpp|Ppp1r12a|Plec|Iqgap1|Erbin|Lmln|Nox4|Dock7|Flnc|Asap3|Mtf2|Itgav|Vcl|Nhs|Cpne3|Flrt2|Tln1|Phldb2|Egfr|Sntb1|Itga4|Lmo7|Dixdc1|Msn|Itga6|Adam10|Triobp|Pdgfrb|Gna13|Myh9|Enah|Clasp1|Epb41l5|Ppfia1|Senp1|Dmd|L1cam|Alcam|Zfp185|Abcb4|Dab2|Numb|S…
POSITIVE_REGULATION_OF_ENDOTHELIAL_CELL_MIGRATION	0.775122	0.952843	0.0137163	-0.204827	-0.842026	90	Bmpr2|Pik3c2a|Ccbe1|Gata2|Sp1|Ptgs2|Fgf2|Akt3|Met|Jcad|Vegfa|Rock2|Prox1|Hif1a|Thbs1|Pdpk1|Plcg1|Sema5a|Egf|Gpld1|Hdac9|Prkca|Map3k3|Nrp2|Prkd1
POSITIVE_REGULATION_OF_PEPTIDYL_THREONINE_PHOSPHORYLATION	0.691368	0.902699	0.017191	-0.26437	-0.842376	26	Trpc5|Wnk3|Cemip|Ripk2|Trim6|Egf
CELLULAR_NITROGEN_COMPOUND_CATABOLIC_PROCESS	0.897113	1	0.00835335	-0.172063	-0.842487	392	Pde8a|Ago3|Nt5c1a|Xrn1|Smg1|Entpd4|Nudt12|Tet2|Slfn9|Atm|Tent5b|Ern1|Ago2|Tirap|Tent5c|Aldh1l2|Meioc|Neil2|Ada|Upf2|Tet1|Tnrc6b|Rock1|Cnot6|Rc3h2|Apobec3|Dcp2|Dpyd|Tet3|Prr5l|Cnot1|Trim71|Helz2|Dna2|Cpeb3|Cnot6l|Tut4|Rc3h1|Zc3hav1|Prkcd|Entpd7|Mbd4|Enpp3|Xdh|Eri1|Larp4b|Ampd3|Apobec2|Celf1|Pde5a|Apaf1|Tnrc6a|Rock2|Fmr1|Ythdf3|Ikbke|Dazl|Gigyf2|Nt5e|Pan2|Tnrc6c|Rnasel|Ago4|Abcc1|Tent5a|Rbm46|Fastk…
ACETYLTRANSFERASE_ACTIVITY	0.759513	0.944997	0.0142852	-0.210313	-0.843012	78	Ep300|Baz1a|Crebbp|Nat1|Brca2|Kat6a|Clock|Naa16|Srcap|Ncoa3|Taf1|Naa25|Ncoa1|Kat6b|Aanat
EXONUCLEASE_ACTIVITY_ACTIVE_WITH_EITHER_RIBO_OR_DEOXYRIBONUCLEIC_ACIDS_AND_PRODUCING_5_PHOSPHOMONOESTERS	0.738366	0.935039	0.0151874	-0.223609	-0.843077	56	Xrn1|Cnot6|Dcp2|Cnot1|Cnot6l|Dclre1c|Eri1|Eri2|Pan2|Mre11a|Pan3|Exd2|Dis3|Cnot7|Exo1|Isg20l2|Pnpt1|Apex2|Pold1
ALCOHOL_BINDING	0.752549	0.942538	0.0145883	-0.214651	-0.843222	70	Trpc5|Gramd1c|Gramd1b|Abca1|Osbpl8|Syt2|Itpr1|Osbpl6|Trpc3|Soat1|Xpr1|Trpc1|Stard4|Ptch1|Itpr2|Npc1|Scarb2|Prom1
REGULATION_OF_TELOMERE_CAPPING	0.689026	0.902459	0.0172408	-0.264728	-0.843517	26	Atm|Tnks|Tnks2|Nek7|Map3k4|Rad50|Usp7|Mapk15|Rtel1|Smg6|Ercc4
LYMPHOCYTE_APOPTOTIC_PROCESS	0.729704	0.930052	0.0155141	-0.229781	-0.84361	49	Ada|Slc39a10|Gli3|Fnip1|Bcl2l11|Crkl|Hif1a|Dock8|Pten|Gpam|Irs2|Adam8|Cd274
CARBOHYDRATE_METABOLIC_PROCESS	0.911206	1	0.00750503	-0.169461	-0.844175	492	Lepr|Otog|Slc5a3|A3galt2|Lancl3|Aldob|Gk5|B3gnt6|Ovgp1|St8sia6|Dhdh|Rora|Mst1|St8sia1|Ep300|Gcnt4|Zbtb20|Fut9|Klb|Dhtkd1|Ranbp2|Hdac4|Hectd4|Phka2|B3gnt8|Braf|Otogl|Insr|Hyal1|Ncor1|Bpnt2|Htr2a|Ghrl|Gapdhs|Ogt|Has2|Ppip5k2|Arnt|Dyrk2|Gnb3|Mecp2|Uevld|Edem3|Ndst3|Edem1|St6gal2|Pgm2l1|Prkaa2|Man1a|B3gnt9|Fbp1|Pfkfb2|Ocrl|Igf1|Slc4a4|Galnt3|Rorc|Man2a1|Ppargc1a|Csgalnact1|Ppara|Ppp1r3b|Slc23a2|Ppp4r…
GLYCOSPHINGOLIPID_METABOLIC_PROCESS	0.736341	0.933719	0.0152699	-0.225571	-0.844457	54	A3galt2|St8sia6|St8sia1|Fut9|Ugt8a|Itgb8
REGULATION_OF_NEUROTRANSMITTER_LEVELS	0.828129	0.975454	0.0112819	-0.186558	-0.844601	182	Nos1|Adra1a|Pclo|Baiap3|Otof|Grin3a|Slc22a3|Nf1|Unc13c|Syn3|Htr2a|Mctp2|Syt10|Lrrk2|Rims1|Syt2|Stxbp5|Rims2|Fmr1|Nlgn1|Slc4a8|Nrxn1|Cnr1|Drd1|Per2|Stx11|Slc18a2|Synj1|Slc38a1|Gad2|Gsk3b|Stx3|Stx1b|Fbxl20|Unc13b|Mctp1|Erc2|P2ry1|Cask|Unc13a|Prepl|Lin7c|Rims3
REGULATION_OF_METAL_ION_TRANSPORT	0.871473	0.994736	0.0094216	-0.176379	-0.844825	306	Nos1|Nkx2-5|Atp7a|Gal|Ahnak|Kcnrg|Flna|Cacna1c|Alg10b|Akap9|Mylk|Wnk3|Cracr2a|F2rl3|Htt|Slc8a1|Ryr2|Htr2a|Utrn|Ptgs2|Wnk1|Nkain3|Atp2b4|Chd7|Akap6|Epb41|Klhl24|Kif5b|Neto2|Ank3|Thada|Cacna2d1|Sestd1|Kcnj2|Nos1ap|Cemip|Trpc3|Hecw2|Cacnb4|Atp2b1|Abcc8|Cacna1d|Trpc1|Pkd2|Homer1|Pdgfrb|Fgf14|Fmr1|Stc2|Hecw1|Kcna1|Diaph1|Drd1|Dmd|Fgf11|Atp2a1|Ank2|Pdpk1|Plcg1|Egf|Adrb2|Nedd4|Plp1|Cask|Cntn1|Oxsr1|P2rx…
MULTICELLULAR_ORGANISM_AGING	0.698962	0.907841	0.0168104	-0.252673	-0.846217	32	Adra1a|Atm|Wrn|Lrrk2|Trp63|Gna13|Sec63|Msh6|Tfcp2l1|Prdm2|Slc1a2|Ide|Rad54b
REGULATION_OF_CHEMOTAXIS	0.810737	0.969189	0.0119043	-0.190054	-0.846633	160	Rac2|Sema3d|Bmpr2|Artn|Mycbp2|Tirap|Plxna3|Notch1|Wnk1|Sema3c|Fgf2|P2ry12|Sema3f|Plxna4|Mstn|Mospd2|Ntrk3|Met|St6gal1|Robo1|Vegfa|Adam10|Pdgfrb|Sema3e|Pdgfra|Thbs1|Vegfd|Stx3|Slit1|Sema5a|Fgf10|Mtus1|Grem1|Oxsr1|Sema4d|Dapk2|Sema6d|Tbr1|Prkd1|Il6ra|Sema4g|Camk1d|Ptpn2|Robo2|Sema6c|Rin3|Megf8|Adam17|Nrp1|Slc8b1|Ripor2|Csf1r|Sema4c|Nova2|Cd74|Efnb2|Kdr|Padi2|Dnm1l|Ptpro|Smad3|Ptk2|Dscam|Slit2|Sema6…
NEGATIVE_REGULATION_OF_NEURON_DEATH	0.819487	0.971151	0.0115228	-0.187514	-0.846926	179	Erbb3|Tert|Six4|Cbl|Hipk2|Naip2|Cpeb4|Chl1|Clcf1|Rest|Ndnf|Rock1|Lrrk2|Mecp2|Gabrb2|Wnt1|Rasa1|Slc7a11|Ppargc1a|Ptprz1|Gdf5|Ppara|Nr4a3|Slc23a2|Sorl1|Nfatc4|Tsc1|Hif1a|Syngap1|Kif14|Pcdhgc4|Gsk3b|Tnfrsf1b|Oxr1|Il6st|Ncoa7|Pik3ca|Adam8|Gclm|Slc30a10|Grik2|Jak2|Kras|Adnp|Prkci
ENDOCARDIAL_CUSHION_MORPHOGENESIS	0.697314	0.907386	0.0168448	-0.252893	-0.846952	32	Mdm4|Notch1|Tgfbr1|Dchs1|Bmpr1a|Smad4|Robo1
HEMOSTASIS	0.80836	0.967194	0.0119835	-0.190121	-0.847957	162	Tlr4|Fn1|Hpse|Dgkh|Flna|Pear1|Cd36|Dgki|Anxa8|F2rl3|Dgkk|Jmjd1c|Emilin2|Dgka|Gp1ba|Cyp4f15|F8|Syk|P2ry12|Prkcd|Vcl|Tln1|Slc7a11|Hps5|Adamts18|Gna13|Myh9|Vav3|Pdgfra|Prkg1|Thbs1|Il6st|Dgke|P2ry1
NEGATIVE_REGULATION_OF_WNT_SIGNALING_PATHWAY	0.801349	0.963311	0.0122256	-0.19244	-0.848103	146	Nkx2-5|Shisa3|Rnf213|Amer1|Lrp1|Tnn|Nphp3|Amer2|Apc|Ccdc88c|Gli3|Notch1|Foxo3|Scyl2|Shisa6|Bicc1|Chd8|Ptpru|Lrp4|Lats1|Tmem170b|Rbms3|Hecw1|Rnf43|Nfatc4|Tbx18|Ift80|Ankrd6|Tcf7l2|Dab2|Gsk3b|Jade1|Ctnnd1|Grem1|Cyld|Znrf3|Cxxc4|Nkd2|Mllt3|Hmgxb4
REGULATION_OF_ESTABLISHMENT_OF_PROTEIN_LOCALIZATION	0.893025	1	0.00815344	-0.171869	-0.848814	436	Nos2|Krt20|Tlr4|Ttn|Rac2|Zbed6|Tenm1|Yod1|Baiap3|Flna|Cd2ap|Cep290|Nf1|Sec24a|Cd36|Xpo4|Uhmk1|Klf7|Ect2|Cep135|Rest|Cep295|Gli3|Pcm1|Huwe1|Arhgef5|Ghrl|Clock|Lrrk2|Ptgs2|Ubr5|Prr5l|Stxbp5l|Ptpn14|Ank3|Prkcd|Edem1|Tpr|2700049A03Rik|Pcsk1|Ice1|Cenpj|Cemip|Stxbp4|Stxbp5|Pcnt|Pfkfb2|Xpo1|Igf1|Slc7a11|Abcc8|Gipr|Sorl1|Rfx3|Epb41l5|Slc35d3|Cnr1|Gapvd1|Efcab7|Per2|C1qtnf3|Myh10|Hif1a|Slc12a2|Frmd4a|Rhbd…
REGULATION_OF_ACUTE_INFLAMMATORY_RESPONSE	0.686875	0.901573	0.017223	-0.261679	-0.84888	28	Ash1l|Ptgs2|Osmr|Npy5r|Cnr1|Fcgr2b|Il6st|C3|Adam8
GOLGI_TO_PLASMA_MEMBRANE_TRANSPORT	0.730483	0.930363	0.0152729	-0.223213	-0.849213	59	Macf1|Ank3|Ccdc93|Sec16a|Sptbn1|Golga4|Arfgef2|Gcc2|Exoc4|Atp2c1|Prepl|Exoc6b|Exoc1|Phaf1|Steap2|Gga3|Bbs1|Dnm2|Exoc5|Exoc2|Rabep1|Cnst|Vamp3|Gopc|Gga2|Bbs2|Golph3l
LYSOSOMAL_TRANSPORT	0.781782	0.955692	0.013025	-0.199201	-0.849543	115	Hook1|Lyst|Igf2r|Lrp1|Dennd3|Zfyve16|Lrrk2|Scyl2|Uevld|Hook3|Mtm1|Epg5|Sorl1|Pcdhga3|Npc1|Ap1g1|Ncoa4|Scarb2|Gcc2|Tmem106b|Adrb2|Nedd4|Vps54|Hmgxb4|Ankfy1|Arl8b|Rbsn|Als2|Snx27|Lamp2|Clec16a|Gga3|Sort1|Vps33a|Fhip1b|Gprasp1|Gnptab|Ap3m1|Tgfbrap1
REGULATION_OF_FAT_CELL_DIFFERENTIATION	0.777177	0.953672	0.0131519	-0.199976	-0.84976	112	Rora|Ankrd26|Gata2|Zbtb16|Rreb1|Wdfy2|Ccn4|Medag|Htr2a|Ptgs2|Trio|Wnt10b|Gnb3|Wnt1|Asxl2|Runx1t1|Asxl1|Ptprq|Rorc
REGENERATION	0.797088	0.960649	0.0122734	-0.192665	-0.849925	147	Erbb4|Hgf|Igf2r|Flna|Tnr|Runx1|Prrx1|Upf2|Gli3|Notch1|Map1b|Igf1r|Wnt10b|Mtr|Tgfbr3|Wnt1|Lrig2|Ptpru|Mstn|Med1|Lpin1|Igf1|Nr4a3|Ptch1|D130043K22Rik|Spp1|Klf5|Kpna1|Baat|Epha4|Pten
NEURON_APOPTOTIC_PROCESS	0.820695	0.971589	0.0112149	-0.185001	-0.850139	207	Erbb3|Tert|Six4|Trpc5|Itga1|Hipk2|Naip2|Atm|Cpeb4|Chl1|Nf1|Clcf1|Cit|Ndnf|Trim2|Rock1|Foxo3|Rb1|Mecp2|Gabrb2|Bcl2l11|Grid2|Rasa1|Trp63|Xiap|Apaf1|Ppargc1a|Ptprz1|Gdf5|Nfatc4|Pak3|Hif1a|Syngap1|Scn2a|Kif14|Pcdhgc4|Casp3|Oxr1|Il6st|Pik3ca|Adam8|Kcnb1|Gclm|Slc30a10|Grik2|Jak2|Kras|Adnp|Prkci
POSITIVE_REGULATION_OF_CALCIUM_ION_TRANSPORT	0.756705	0.944727	0.0140443	-0.207851	-0.850397	87	Mylk|Wnk3|Cracr2a|F2rl3|Htt|Ryr2|Akap6|Cacna2d1|Cemip|Trpc3|Atp2b1|Cacna1d|Trpc1|Pkd2|Homer1|Pdgfrb|Drd1|Atp2a1|Ank2|Pdpk1|Plcg1|Plp1|Cask
EXONUCLEASE_ACTIVITY	0.746818	0.941107	0.0144634	-0.211523	-0.85041	79	Xrn1|Cnot6|Wrn|Dcp2|Cnot1|Cnot6l|Fan1|Dclre1c|Enpp3|Eri1|Eri2|Rexo5|Pan2|Mre11a|Enpp1|Pan3|Exd2|Rad50|Dis3|Cnot7|Exo1|Isg20l2|Aplf|Pnpt1|Apex2|Pold1
ORGANIC_ACID_TRANSPORT	0.829142	0.975794	0.0108313	-0.183099	-0.850501	227	Slc38a4|Lrp2|Atp8b1|Abcb1a|Slc38a2|Nf1|Slc7a2|Cd36|Sstr4|Slc26a2|Slc36a4|Slc25a30|Map2k6|Abcc5|Slc16a7|Slc16a10|Cyp4f15|Slc6a6|Syk|Npy5r|Slc6a20a|Slc7a3|Serinc5|Slc7a11|Rps6kb1|Slc7a6|Ppara|Slc23a2|Grm1|Slc7a14|Lrrc8c|Slc38a9|Per2|Pla2r1|Slc12a2|Slc38a1|Abcc1
CARBOHYDRATE_CATABOLIC_PROCESS	0.777855	0.953672	0.0128835	-0.196582	-0.851618	129	Aldob|Gk5|Dhdh|Ep300|Zbtb20|Fut9|Dhtkd1|Hdac4|Insr|Ncor1|Htr2a|Gapdhs|Ogt|Arnt|Prkaa2|Fbp1|Pfkfb2|Igf1|Slc4a4|Ppara|Ppp1r3b|Agl|Sis|Hif1a|Rb1cc1|Ctbs|Scarb2|Gk
MISMATCH_REPAIR	0.684044	0.899708	0.0172835	-0.262554	-0.851719	28	Setd2|Pms1|Pms2|Msh6|Mlh3|Exo1|Trp73|Hdac10|Mcm9|Axin2|Mutyh|Pold3|Msh2|Msh3|Abl1
RESPIRATORY_SYSTEM_PROCESS	0.690379	0.902459	0.0168138	-0.251006	-0.853486	34	Cfap54|Ccbe1|Dnah9|Mecp2|Nlgn1|Tcf15|Nek10|Tshz3|Jag2|Cfap43|Nlgn3
HIPPOCAMPUS_DEVELOPMENT	0.735542	0.933387	0.0147675	-0.213909	-0.85361	76	Alk|Lef1|Reln|Gli3|Plxna3|Uba6|Igf1r|Atp2b4|Prox1|Kcna1|Tsc1|Drd1|Crkl|Phlpp2|Kif14|Pten|Gsk3b|Casp3|Epha5
VITAMIN_TRANSPORT	0.681069	0.898605	0.0172017	-0.256766	-0.854766	31	Lrp2|Cubn|Abcc5|Slc23a2|Abcc1|Abcg2|Rtbdn
INTERLEUKIN_1_PRODUCTION	0.729122	0.92991	0.015224	-0.222464	-0.854981	62	Tlr4|Ifi204|Malt1|Cd36|Ghrl|Aqp4|Igf1|Ripk2|Casp8|Ghsr|Nod1|Jak2|Ceacam1|Stat3|Fzd5|Tmem106a|Mndal|Pml|Gbp5|P2rx7
POSITIVE_REGULATION_OF_ION_TRANSPORT	0.813279	0.969586	0.011301	-0.185813	-0.855558	210	Nos1|Nkx2-5|Gal|Abcb1a|Flna|Alg10b|Sstr4|Akap9|Mylk|Wnk3|Cracr2a|Reln|F2rl3|Htt|Ryr2|Map2k6|Wnk1|Cyp4f15|Akap6|Kif5b|P2ry12|Ank3|Cacna2d1|Kcnj2|Nos1ap|Cemip|Trpc3|Atp2b1|Abcc8|Cacna1d|Trpc1|Pkd2|Homer1|Pdgfrb|Kcna1|Drd1|Pla2r1|Dmd|Slc12a2|Atp2a1|Ank2|Pdpk1|Plcg1|P2ry1|Adrb2|Plp1|Cask|Tcaf1|Cntn1|P2rx3|Dlg1|Kcnmb1
REGULATION_OF_ASTROCYTE_DIFFERENTIATION	0.668067	0.892279	0.0177638	-0.271255	-0.855625	25	Nf1|Clcf1|Notch1|Ntrk3|Ttbk1|Epha4|Il6st|Dab1
TRIGLYCERIDE_BIOSYNTHETIC_PROCESS	0.684297	0.899708	0.0171203	-0.255908	-0.85705	32	Lpgat1|Lpin1|Pnpla3|Gpat2|Lpin2|Gk|C3|Gpam|Gpld1
POSITIVE_REGULATION_OF_OSSIFICATION	0.700576	0.908805	0.016344	-0.239172	-0.85723	44	Bmpr2|Zbtb16|Slc8a1|Nipbl|Fbn2|Wnt10b|Bmpr1a|Bmpr1b|Adgrv1|Tacr1|Atp2b1|Tent5a|Sox11|Acvr2a|Adrb2|Kl
RESPONSE_TO_CARBOHYDRATE	0.790451	0.958966	0.0120855	-0.190651	-0.85782	173	Zbed6|Calcrl|Baiap3|Zbtb20|Ern1|Col4a3|Klf7|Ccdc186|Slc8a1|Map1b|Foxo3|Map2k6|Ghrl|Igf1r|Ptgs2|Nox4|Pcsk1|Prkaa2|Stxbp4|Smad4|Aqp4|Pfkfb2|Rps6kb1|Pnpla3|Gipr|Zfp236|Rab11fip2|Hif1a|Plcb1|Tcf7l2|Thbs1|Casp3|Slc39a14|Unc13b|Epha5|Gpam|Pik3ca|Irs2|Gpld1|Sin3a|Kcnb1|Gclm|P2rx3
PROTEIN_LOCALIZATION_TO_POSTSYNAPSE	0.688346	0.902459	0.0168759	-0.251214	-0.858081	35	Grin2a|Gpc6|Adam10|Ghsr|Stx3|Stx1b|Dag1|Dlg1|Iqsec2|Zdhhc15|Grip1|Zdhhc2|Grin2c|Cacng2|Grip2|Arhgap44|Rap1a|Rab11a
MANNOSYLATION	0.683638	0.899701	0.0171345	-0.256232	-0.858134	32	Dpy19l4|Tmtc3|Pigm|Tmtc1|Dpy19l3|Fktn|Pigb
NUCLEAR_INNER_MEMBRANE	0.704706	0.912575	0.0160259	-0.232376	-0.858763	51	Atp11b|Dpy19l4|Ern1|Nemp2|Ptgs2|Nemp1|Itpr1|Dpy19l3
PROTEIN_POLYMERIZATION	0.815749	0.969586	0.0108901	-0.183309	-0.858823	245	Fmn1|Cep192|Gm14137|Tenm1|Nav3|Arhgap28|Rictor|Cdh5|Akap9|Svil|Lmod1|Ssh2|Ssh1|Ankrd53|Map1b|Mecp2|Nin|Prkcd|Cracd|Cenpj|Met|Rasa1|Lats1|Sptbn1|Arfgef1|Tmod2|Togaram1|Triobp|Catip|Ckap5|Baiap2l1|Tubgcp6|Trim6|Camsap2|Clasp1|Diaph1|Pak3|Daam2|Ttbk1|Tubgcp5|Cdk5rap2|Numa1|Add2|Clip1|Plekhg2|Esam|Fchsd2|Spire1|Fer|Mtor|Dlg1|Jak2|Capza1|Cyfip2|Carmil1|Camsap1|Gas7|Sptan1|Zfp207|Cyria|Bag4|Dyrk1a|Cobl…
TRANSMEMBRANE_TRANSPORTER_BINDING	0.764372	0.946907	0.0133575	-0.201516	-0.858841	114	Nos1|Kcnh5|Slc5a3|Flna|Cdh5|Cabp4|Akap9|Htt|Slc8a1|Ryr2|Pkd1|Lrrk2|Rims1|Akap6|Ank3|Abcc8|Rims2|Pkd2|Homer1|Fmr1|Itpr2|Diaph1
T_CELL_DIFFERENTIATION_IN_THYMUS	0.708711	0.915643	0.0158233	-0.229422	-0.858874	54	Prkdc|Ada|Gli3|Sos1|Wnt1|Zeb1|Egr3|Adam8|Itpkb|Nkap|Jag2|Sos2|Fzd5|Gli2|Ptpn2|Tmem131l|Bcl11b|Rasgrp1|Adam17|Lig4|Camk4|Bcl2|Cd74|Tox|Cdk6
REGULATION_OF_MAST_CELL_ACTIVATION_INVOLVED_IN_IMMUNE_RESPONSE	0.662017	0.890673	0.0178981	-0.272586	-0.859824	25	Rac2|Gata2|Syk|Enpp3|Pdpk1|Fer|Gab2|Il4ra
ACTIVATION_OF_IMMUNE_RESPONSE	0.801086	0.963311	0.0116613	-0.187966	-0.859873	200	Tlr4|Ifi204|Cd46|Pram1|Prkdc|Malt1|Ep300|C2|Ptpn22|Crebbp|Cfh|Ada|Slc39a10|Rc3h2|Cd47|Wnk1|Cblb|Mog|Syk|Rc3h1|Itk|Prkcd|Btn2a2|Ermap|Cr2|Ripk2|Dennd1b|Appl1|Nr4a3|Traf6|Vav3|A2m|C1s1|C4b|Pak3|Crkl|Fcgr2b|Plcg1|Appl2|C3|Map3k7|Pik3ca|Gpld1|Sin3a|Pld2|Plekha1|C1rl|Cd160|Lpxn|Ikbkg|Ceacam1|Pak2|Yes1|Prkcb|Pawr|Elf1|Pde4d|Ptpn2|Nfam1|Mndal|Prkce|Cd38|Mef2c|H2-Q10|Vav2|Bcl2|Cfb|Ptprj|Trim12c|Masp1|Znf…
PRESYNAPTIC_ACTIVE_ZONE_MEMBRANE	0.663934	0.891984	0.0177861	-0.269883	-0.859944	26	Otof|Atp2b4|Atp2b1|Stx11|Stx3|Stx1b|P2ry1|Cdh2|Stx2|Cntnap1|Apba1|Atp2b2
GRANULOCYTE_ACTIVATION	0.665607	0.891984	0.017749	-0.268249	-0.860706	27	Pram1|Kmt2e|Syk|Prkcd|Enpp3
REGULATION_OF_NUCLEAR_DIVISION	0.757257	0.944737	0.0135277	-0.202594	-0.860884	112	Mki67|Cdca2|Pde3a|Atm|Spdl1|Piwil2|Phip|Apc|Insr|Rb1|Chek1|L3mbtl1|Tpr|Mtbp|Tex14|Igf1|Pdgfrb|Bub1b|Prdm9|Cdk13|Cdk5rap2|Plcb1|Cdc27
PRE_MRNA_BINDING	0.681663	0.898802	0.0170185	-0.252115	-0.861159	35	Ep300|Rnpc3|Rbm41|Prpf8|Eri1|Celf1
SECRETORY_GRANULE_ORGANIZATION	0.672082	0.894434	0.0174742	-0.263278	-0.861172	29	Baiap3|Lyst|Abca1|F2rl3
REGULATION_OF_PROTEIN_LOCALIZATION_TO_CELL_SURFACE	0.681174	0.898605	0.017029	-0.252313	-0.861834	35	Erbb4|Abca7|Picalm|Lrig2|Map1a|Stx3|Egf|Abca2|Nedd4l|Hfe
POSITIVE_REGULATION_OF_MITOTIC_CELL_CYCLE	0.752806	0.942538	0.0135903	-0.20329	-0.862148	110	Cdca5|Tert|Cdc7|Kmt2e|Hyal1|Brca2|Sass6|Wnt10b|Rb1|Mecp2|Brd4|Cdc25b|Mtbp|Cenpj|Egfr|Pkn2|Ankrd17|Rps6kb1|Pbx1|Ddx3x
ORGANIC_HYDROXY_COMPOUND_TRANSMEMBRANE_TRANSPORTER_ACTIVITY	0.656134	0.88646	0.01803	-0.273573	-0.862936	25	Slc5a3|Slc16a7|Slc18a2|Slc10a7|Abca4|Ceacam1|Slc16a8|Slc2a13|Asic3
PHOSPHATIDYLINOSITOL_4_PHOSPHATE_BINDING	0.655966	0.88646	0.0180337	-0.2736	-0.86302	25	Osbpl8|Sestd1|Cert1|Sh3pxd2a|Plekha5|Obscn|Plekha8|Pla2g4e
NEGATIVE_REGULATION_OF_RESPONSE_TO_EXTERNAL_STIMULUS	0.817895	0.969925	0.0106534	-0.181841	-0.863164	280	Hgf|Sema3d|Calcrl|Rnf125|Rora|Grin3a|Fgl2|Ptger4|Tnr|Cdh5|Ash1l|Nlrc5|Ada|Cd109|Plxna3|Notch1|Ghrl|Gp1ba|Rb1|Sema3c|Fgf2|Syk|Npy5r|Chd8|Prkcd|Sema3f|Enpp3|Lrig2|Phldb2|Grid2|Igf1|Itch|St6gal1|Trim21|Abcc8|Robo1|Adamts18|Ppara|Ythdf3|D130043K22Rik|A2m|Spp1|Clasp1|Sema3e|Drd1|C1qtnf3|Nt5e|Pdgfra|Slc12a2|Cldn19|Mmp12|Epha4|Pten|Rhbdf2|Prkg1|Ghsr|Fcgr2b|Thbs1|Plcg1|Tnfrsf1b|Slit1|Sema5a
N_TERMINAL_PROTEIN_AMINO_ACID_MODIFICATION	0.667555	0.892279	0.0176421	-0.266112	-0.863261	28	Ep300|Crebbp|Naa16|Nmt2|Naa25|Aanat|Naa15
RESPONSE_TO_BACTERIUM	0.841569	0.982254	0.0095995	-0.177685	-0.863312	354	Nos2|Nos1|Tlr4|Hmcn1|Cep192|Scn7a|Rnf213|Lyst|Cubn|Cd80|Naip2|Malt1|Naaladl2|Ptger4|Fmo1|Rps6ka3|C2|Cd36|Ptpn22|Hp|Tirap|Akap12|Tmem255a|Abca1|Ccdc186|Notch1|Gbp7|Emilin2|Erbin|Cdc73|Ptgs2|Adamts9|Chd7|Prlr|Gbp9|Stab2|Syk|Cdk19|Prkcd|Ticam2|Prpf8|Notch2|Pcsk1|Shc1|Cyp27b1|Ankrd17|Rps6kb1|Abcc8|Ripk2|Il18bp|Baiap2l1|Traf6|Trim6|Gbp8|C4b|Cnr1|Akap8|Tent5a|Herc6|Casp8|Ghsr|Fcgr2b|Vegfd|Tlr2|Tnfrsf1b…
POSITIVE_REGULATION_OF_PHAGOCYTOSIS	0.681255	0.898605	0.0168379	-0.244876	-0.863714	41	Il2rb|C2|Cd36|Gata2|Abca7|Cd47
POSITIVE_REGULATION_OF_INTRACELLULAR_PROTEIN_TRANSPORT	0.768393	0.94977	0.0128496	-0.196324	-0.863789	144	Rac2|Tenm1|Flna|Cep290|Xpo4|Ect2|Gli3|Pcm1|Huwe1|Ptgs2|Ubr5|Prr5l|Ank3|Prkcd|Edem1|Tpr|Ice1|Cemip|Pcnt|Sorl1|Slc35d3|Efcab7|Tcf7l2|Gsk3b|Pik3r1|Sh3glb1|Npepps|Akap5|Ctdspl2|Tcaf1|Kcnb1|Jak2|Sec16b|Prkd1|Tardbp|Prkaa1|Micall2|Fzd5
POSITIVE_REGULATION_OF_CELL_CYCLE_G1_S_PHASE_TRANSITION	0.696364	0.906498	0.0161987	-0.233835	-0.864156	51	Tert|Kmt2e|Hyal1|Sass6|Cdc73|Mtbp|Cenpj|Egfr|Stxbp4|Ankrd17|Ddx3x
CELLULAR_RESPONSE_TO_EXTRACELLULAR_STIMULUS	0.790927	0.959209	0.0117444	-0.187976	-0.864467	208	Brip1|Krt20|Cbl|Bmpr2|Ucn2|Slc38a2|Sik2|Szt2|Cpeb4|Wrn|Foxo3|Fnip1|Plec|Lrrk2|Sesn3|Ercc6|Prkaa2|Med1|Bmt2|Rnf152|Itga4|Cyp27b1|Xpr1|Ncoa1|Atp2b1|Tnrc6a|Prkab2|Jmy|Ppara|Arhgap35|Tsc1|Dsc2|Depdc5|Kif26a|Wnt2b|Sh3glb1|Wnt9b|Stk26|Map3k5|Kcnb1|Mtor|Vdr|Adnp|Prkd1|Eif2ak2|Eif2ak3|Gcn1|Prkaa1|Nr4a2|Stk24|Slc1a2|Eif2ak4|Atf2|Foxo1|Ppm1d|Elapor1|Gdap1|P2rx7|Lamp2|Clec16a|Bcl2|Ndor1|Pik3r4
CELLULAR_RESPONSE_TO_VITAMIN	0.656741	0.88646	0.0179469	-0.271456	-0.864954	26	Brip1|Med1|Cyp27b1|Atp2b1
H4_HISTONE_ACETYLTRANSFERASE_COMPLEX	0.679006	0.897683	0.0170185	-0.249461	-0.865148	38	Ogt|Ep400|Phf20l1|Trrap|Kansl1l|Mbtd1|Yeats2|Phf20|Hcfc1|Mllt3|Brd8|Msl2|Atf2
FOREBRAIN_NEURON_DIFFERENTIATION	0.682134	0.898962	0.0168898	-0.248193	-0.86646	39	Atp7a|Gata2|Inhba|Ndnf|Plxna3|Zswim6|Scyl2|Rapgef2|Prox1|Satb2|Zmiz1|Nrp2|Tbr1|Slc4a10|Bcl11b|Nrp1|Csf1r
PENTOSYLTRANSFERASE_ACTIVITY	0.68256	0.898962	0.0165819	-0.240255	-0.866484	45	Tnks|Xylt1|Parp4|Zc3hav1|Tnks2|Qtrt2|Parp9|Gxylt1|Nampt|Lacc1|Tiparp|Parp14
NEGATIVE_REGULATION_OF_CELL_ACTIVATION	0.756977	0.944727	0.0131068	-0.197369	-0.866546	142	Ifi204|Gal|Cd80|Pag1|Atm|Fgl2|Runx1|Ptpn22|Gli3|Inhba|Rc3h2|Cblb|Rc3h1|Prkcd|Enpp3|Btn2a2|Itch|Pde5a|Marchf7|Adamts18|Dlg5|Adgrf5|Cnr1|Pdgfra|Prkg1|Thoc1|Fcgr2b|Sox11|Socs6|Casp3
MONOCARBOXYLIC_ACID_TRANSPORT	0.709919	0.916254	0.0154922	-0.222019	-0.867113	68	Nos2|Atp8b1|Slc22a3|Cd36|Sstr4|Map2k6|Slc16a7|Syk
POSITIVE_REGULATION_OF_WOUND_HEALING	0.673973	0.895027	0.0171274	-0.250322	-0.868132	38	Hpse|Cd36|Mylk|Rreb1|Ccn4
LYMPHOCYTE_MEDIATED_IMMUNITY	0.764546	0.946907	0.0127613	-0.194919	-0.868303	160	Cd46|Fcer2a|Lyst|Rif1|Malt1|Hpx|C2|Clcf1|Kdm5d|Kif5b|Prkcd|Atad5|Il1r1|Cr2|Dennd1b|Traf6|Shld2|C1s1|C4b|Ap1g1|Trp53bp1|Thoc1|Fcgr2b|Tnfrsf1b|Fbxo38|Scart1|Ahr|C3|Nsd2|Map3k7|Hfe|Ctsc|Msh6|C1rl|Cd160|Zbtb1|Ceacam1|Kmt5b|Stat6|Il4ra|Fzd5|Jag1|Cebpg|Traf3ip2|Exo1|Arl8b|Rasgrp1|Tfrc|H2-Q2|Lig4|Supt6|P2rx7
POSITIVE_REGULATION_OF_PEPTIDYL_SERINE_PHOSPHORYLATION	0.706731	0.914515	0.0153097	-0.216987	-0.868377	77	Nos1|Tenm1|Akap9|Braf|Fnip1|Ptgs2|Atp2b4|Fnip2|Dock7|Ntrk3|Egfr|Lats1|Vegfa|Ripk2|Trim6|Caprin2|Pik3ca|Smyd3|Prkd1|Bag4|Oprd1|Cd44|Il11|Ntrk2|Tfrc|Crebl2
CELLULAR_RESPONSE_TO_ALKALOID	0.664854	0.891984	0.0175433	-0.259497	-0.86907	32	Ryr3|Ryr1|Slc8a1|Ryr2|Chek1|Blm|Casp3|Slc1a2|Adcy8|Ccna2|Spidr
EXTRACELLULAR_MATRIX_ASSEMBLY	0.673532	0.895027	0.0170045	-0.246461	-0.869306	41	Lox|Atp7a|Notch1|Thsd4|Has2|Tnxb|Phldb2
REGULATION_OF_T_CELL_ACTIVATION	0.782255	0.955692	0.0118796	-0.188711	-0.869624	212	Rac2|Cd46|Fanca|Cd80|Pag1|Fgl2|Malt1|Fancd2|Runx1|Ptpn22|Lef1|Zbtb16|Ada|Gli3|Rc3h2|Foxo3|Cd47|Cblb|Syk|Rc3h1|Sos1|Map3k8|Btn2a2|Igf1|Itch|Pde5a|Marchf7|Ripk2|Traf6|Dlg5|Dock8|Zeb1|Fcgr2b|Socs6|Tnfrsf1b|Casp3|Il6st|Gpam|Egr3|Slc7a1|Pik3ca|Adam8|Zmiz1|Cd274|Dlg1|Jak2|Hfe|Itpkb|Nkap|Cd160|Zbtb1|Glmn|Ceacam1|Il4ra|Sos2|Yes1|Pawr|Tyk2|Gli2|Ptpn2|Tmem131l|Rasgrp1|Twsg1|Tfrc|Tnfsf9
PEPTIDYL_CYSTEINE_MODIFICATION	0.665973	0.891984	0.0170851	-0.245116	-0.870618	42	Nos2|Nos1|Atp2b4|Zdhhc23|Nos1ap|Zdhhc20|Dmd|Tmx3|Oxr1|Ncoa7|Zdhhc21|Zdhhc17
CELL_AGING	0.736008	0.933637	0.0139882	-0.205954	-0.871421	109	Tert|Rbl1|Atm|Smc5|Atr|Mme|Wrn|Brca2|Map2k6|Kat6a|Igf1r|Nox4|Chek1|Prkcd|Bmpr1a|Wnt1|Akt3|Trp63|Smc6|Pla2r1|Pten|Morc3|Zmiz1|Nek4|Map3k5|Slc30a10|Lims1|Map3k3|Opa1
POSITIVE_REGULATION_OF_CELLULAR_CARBOHYDRATE_METABOLIC_PROCESS	0.677063	0.895955	0.0168414	-0.243181	-0.871598	44	Insr|Dyrk2|Igf1|Ppargc1a|Ppara|Ppp4r3b|Sorbs1|P2ry1|Irs2|Epm2aip1|Gpld1|Ppp1r3e|Irs1|Kat2b|Ptpn2|Foxo1|Prkce
RESPONSE_TO_EPIDERMAL_GROWTH_FACTOR	0.674164	0.895027	0.0167623	-0.241775	-0.871963	45	Erbb4|Pde8a|Iqgap1|Tpr|Med1|Egfr|Garem1|Dab2|Pdpk1|Plcg1|Cflar|Ptpn12|Bag4
SULFUR_COMPOUND_TRANSPORT	0.674824	0.895217	0.0168898	-0.243564	-0.87297	44	Slc26a2|Slc25a30|Abcc5|Slc6a6|Slc7a11|Slc26a11|Lrrc8c|Abcc1
TELOMERE_CAPPING	0.669291	0.892885	0.0170781	-0.24872	-0.873181	40	Prkdc|Atm|Tnks|Dclre1c|Tnks2|Mre11a|Nek7|Map3k4|Rad50|Pot1a|Usp7|Mapk15|Rtel1|Smg6|Ercc4|Terf1|Dclre1a
NEGATIVE_REGULATION_OF_CANONICAL_WNT_SIGNALING_PATHWAY	0.73536	0.933387	0.0137962	-0.203525	-0.873291	120	Nkx2-5|Shisa3|Amer1|Tnn|Nphp3|Amer2|Apc|Ccdc88c|Gli3|Notch1|Foxo3|Scyl2|Shisa6|Bicc1|Chd8|Ptpru|Lrp4|Lats1|Tmem170b|Rbms3|Hecw1|Tbx18|Ankrd6|Tcf7l2|Dab2|Gsk3b|Jade1|Ctnnd1|Grem1|Cyld|Znrf3
REGULATION_OF_INSULIN_RECEPTOR_SIGNALING_PATHWAY	0.682381	0.898962	0.0164206	-0.23441	-0.873669	53	Sik2|Osbpl8|Ogt|Sesn3|Prkcd|Mzb1|Mstn|Rps6kb1|Baiap2l1|Sorl1|Enpp1|Sorbs1|Pik3r1|Tns2|Irs1|Prkaa1|Nucks1|Prkcb|Ptpn2
REGULATION_OF_GLYCOGEN_METABOLIC_PROCESS	0.654344	0.885273	0.0178681	-0.267105	-0.873691	29	Insr|Dyrk2|Igf1|Ppp1r3b|Pask|Enpp1|Gsk3b|Sorbs1|Irs2|Epm2aip1|Ppp1r3e|Irs1
REGULATION_OF_POLYSACCHARIDE_METABOLIC_PROCESS	0.661136	0.889961	0.017438	-0.253244	-0.873733	37	Insr|Has2|Dyrk2|Igf1|Ppp1r3b|Pask|Enpp1|Gsk3b|Sorbs1|Egf|Cltc|Irs2|Epm2aip1|Ppp1r3e|Irs1
UBIQUITIN_LIKE_PROTEIN_CONJUGATING_ENZYME_BINDING	0.660973	0.889961	0.0174416	-0.253249	-0.87375	37	Rnf125|Zmym2|Ankib1|Marchf7|Ppara|Traf6|Tcerg1|Grik2|Marchf6|Dcun1d3|Arih1|Rnf144a|Dcun1d4|Rnf19a
TRANSITION_METAL_ION_TRANSPORT	0.713147	0.917017	0.014919	-0.212548	-0.873767	90	Trpc5|Atp7a|Hpx|Atp7b|Slc39a10|Meltf|Abcc5|Scara5|Lmtk2|Trpc3|Ireb2|Abcb7|Trpc1|Slc30a4|Cp|Slc39a14|Flvcr1|Steap4|Cltc|Atp2c1|Slc30a10|Hfe|Trpm2|Slc40a1|Slc31a2|Cybrd1
ENDONUCLEASE_ACTIVITY	0.723306	0.924948	0.0144115	-0.208682	-0.874022	102	Ago3|Nudt12|Slfn9|Piwil2|Zc3h12c|Ern1|Ago2|N4bp2|Zgrf1|Zc3h12b|Khnyn|Dna2|Fan1|Mbd4|Dclre1c
BLASTOCYST_DEVELOPMENT	0.712	0.917013	0.014735	-0.210726	-0.874233	95	Zbed6|Ttll4|St8sia6|Ncapg2|Ada|Tet1|Tgfbr1|Brca2|Cnot1|Chek1|Bcor|Skil|N4bp2l2|Lats1|Igf1|Kdm4c|Tbl1xr1|Phf6|Necab1|Agbl4|Rbm46|Rbbp8|Palb2|Sp3|Gabpa|Tead4
SPECIFIC_GRANULE_LUMEN	0.672105	0.894434	0.0169488	-0.243934	-0.874296	44	Hpse|Cep290|Lrrc7|Hp|Cracr2a
RESPONSE_TO_COCAINE	0.665966	0.891984	0.0172408	-0.250532	-0.874626	39	Ube3a|Htr2a|Homer1|Tacr3|Sdk1|Cnr1|Drd1|St8sia2|Dnmt3a|Homer2|Slc1a2|Ccna2
INNATE_IMMUNE_RESPONSE	0.84048	0.981859	0.00896948	-0.176168	-0.874751	475	Nos2|Tlr4|Ifi204|Cd46|Flnb|Mx2|Ncf2|Rnf39|Lyst|Trim43a|Prkdc|Naip2|Alpk1|Malt1|Trim56|Ep300|Hpx|C2|Ptpn22|Cybb|Crebbp|Tirap|Cfh|Nlrc5|Ankhd1|Gbp7|Apobec3|Otud4|Rel|Cd47|Setd2|Chuk|Gbp9|Mid2|Kif5b|Syk|Ifnlr1|Zc3hav1|Ticam2|Trim59|Usp29|Serinc5|Med1|Stxbp4|Aqp4|Itch|Cyp27b1|Ankrd17|Cr2|Trim21|Rps6kb1|Xiap|Lgr4|Ripk2|Appl1|Ddx3x|Trim25|Ythdf3|Ikbke|Traf6|Polr3a|Senp7|Trim6|A2m|C1s1|Gbp8|C4b|Parp9|Ma…
ACTOMYOSIN	0.690249	0.902459	0.0157405	-0.221382	-0.875266	72	Shroom4|Flnb|Nebl|Mylk|Lpp|Fhod1|Cdc42bpa|Sipa1l3|Myh9|Daam1|Myh10|Sorbs1|Myh6|Palld|Pdlim5|Fhl3|Synpo2|Limch1|Gas2l2|Micall2|Kat2b|Ablim1|Actn1|Lcp1|Cdc42bpb|Myo1c|Pdcd6ip|Ptk2|Pgm5|Myo18a|Fermt2
COLLAGEN_METABOLIC_PROCESS	0.692028	0.903162	0.0157405	-0.220358	-0.87528	74	Tram2|Mmp13|Runx1|Mmp10|Mmp16|Col5a1|Adamts14|Tnxb|Mmp3|Adamts2|Pdgfrb|Adamts3|Hif1a|Mmp12
REGULATION_OF_IMMUNOGLOBULIN_PRODUCTION	0.668247	0.892279	0.0168586	-0.23957	-0.875668	48	Rif1|Hpx|Clcf1|Mzb1|Atad5|Traf6|Shld2|Trp53bp1|Thoc1|Fcgr2b|Nsd2|Kmt5b|Stat6|Il4ra|Tfrc|Supt6|Aplf
ACTIN_FILAMENT_BUNDLE	0.689796	0.902459	0.01575	-0.221517	-0.875802	72	Shroom4|Flnb|Flna|Nebl|Mylk|Lpp|Fhod1|Pls1|Sipa1l3|Myh9|Daam1|Myh10|Sorbs1|Myh6|Palld|Pdlim5|Fhl3|Synpo2|Limch1|Gas2l2
REGULATION_OF_DEFENSE_RESPONSE	0.827076	0.975158	0.00948457	-0.1779	-0.875925	422	Tlr4|Ifi204|Hgf|Adamts12|Calcrl|Rnf125|Rora|Fanca|Prkdc|Rictor|Atm|Fgl2|Trim56|Ptger4|Fancd2|Cdh5|Ep300|Hpx|Ptpn22|Crebbp|Tirap|Ash1l|Cfh|Nlrc5|Ada|Ccn4|Emilin2|Ghrl|Esr1|Clock|Cd47|Lrrk2|Ptgs2|Rb1|Osmr|Syk|Ifnlr1|Npy5r|Cdk19|Prkcd|Brd4|Usp29|Enpp3|Il1r1|Mmp3|Med1|Igf1|Itch|Trim21|Celf1|Xiap|Ripk2|Ppara|Appl1|Ythdf3|Ikbke|Traf6|Trim6|A2m|Parp9|Cnr1|Pak3|C1qtnf3|Nt5e|Ttbk1|Abcc1|Mmp12|N4bp1|Rhbdf2…
ANIMAL_ORGAN_FORMATION	0.667773	0.892279	0.016869	-0.241668	-0.876071	46	Ar|Lrp2|Gli3|Notch1|Eya1|Fgf2|Bmpr1a|Trp63|Robo1
TOLL_LIKE_RECEPTOR_4_SIGNALING_PATHWAY	0.643307	0.881082	0.0181098	-0.265857	-0.87702	30	Tlr4|Ptpn22|Tirap|Ticam2|Ripk2|Appl1|Rab11fip2|Appl2
MEMBRANE_LIPID_BIOSYNTHETIC_PROCESS	0.72294	0.924821	0.0138544	-0.201576	-0.877258	132	A3galt2|St8sia6|St8sia1|Sptlc3|Cers6|Fut9|Ugt8a|Abca8b|Pgap1|Pigm|Piga|Prkd3|Ppm1l|Prkcd|Cerkl|Hacd4|Samd8|Pign|Sgms2|Pigb|St8sia4|St6galnac3|St8sia2|Cers4|Pigl|Pigw|Acer3|Abca2|Acer2
REGULATION_OF_PEPTIDYL_LYSINE_ACETYLATION	0.689073	0.902459	0.0159838	-0.226978	-0.877464	64	Nos1|Kmt2a|Brca1|Piwil2|Rps6ka5|Setd5|Gata2|Chek1|Prkaa2|Smad4|Ppargc1a|Iws1
NUCLEAR_TRANSCRIBED_MRNA_CATABOLIC_PROCESS	0.71812	0.921706	0.0142652	-0.205779	-0.878793	117	Xrn1|Smg1|Atm|Ago2|Upf2|Tnrc6b|Cnot6|Rc3h2|Dcp2|Cnot1|Helz2|Cpeb3|Cnot6l|Tut4|Rc3h1|Eri1|Tnrc6a|Pan2|Tnrc6c|Nbas|Dcp1a|Pan3|Patl1|Dhx9|Tent4b|Tut7|Smg7|Dis3|Dhx36|Hnrnpu|Cnot7|Upf3b|Samd4
CORECEPTOR_ACTIVITY	0.647388	0.881423	0.0179356	-0.262413	-0.878834	32	Reck|Cd80|Tgfbr3|Lrp6|Itgav|Itga4|Gpc6
ENDOTHELIAL_CELL_MIGRATION	0.747425	0.941107	0.0128236	-0.194297	-0.879019	181	Bmpr2|Pik3c2a|Cdh5|Nf1|Ccbe1|Gata2|Prkx|Sp1|Notch1|Tgfbr1|Ptgs2|Atp2b4|Adamts9|Mecp2|Fgf2|Akt3|Met|Jcad|Spred1|Robo1|Vegfa|Rock2|Sh3bp1|Myh9|Prox1|Cyp1b1|Hif1a|Ptprm|Plxnd1|Pten|Stard13|Thbs1|Pdpk1|Plcg1|Sema5a|Egf|Grem1|Krit1|Egr3|Amot|Pik3ca|Gpld1|Hdac9|Prkca|Card10|Map3k3|Nrp2|Prkd1|Mia3|Lpxn|Ceacam1|Sash1|Ets1
NEGATIVE_REGULATION_OF_CELLULAR_CATABOLIC_PROCESS	0.763756	0.946731	0.0119959	-0.188788	-0.879045	231	Lepr|Adra1a|Hgf|Smg1|Hipk2|Herc1|Tent5b|Ptpn22|Hp|Tirap|Tent5c|Meioc|Rock1|Ogt|Lrrk2|Atp2b4|Taf1|Ric1|Wnt1|Lrig2|Mtm1|Larp4b|Met|Smcr8|Ophn1|Marchf7|Fmr1|Ikbke|Sorl1|Tsc1|Dazl|Cnr1|Tab3|Map1a|N4bp1|Epha4|Tent5a|Npc1|Rbm46|Mtmr9|Nbas|Usp25|Sufu|Pik3ca|Gpld1|Dhx9|Mtor|Tent4b|Hfe|Wac|Rubcn|Elavl1|Tab2|Tardbp|Stat3|Trdmt1|Dhx36|Hnrnpu|Smarcc1|Traf3ip2|Larp1|Usp7|Foxk1|Pml|Timp3|Acacb
MUCOPOLYSACCHARIDE_METABOLIC_PROCESS	0.689878	0.902459	0.0156741	-0.219348	-0.879229	78	Hpse|Xylt1|Ndnf|Hyal1|Bpnt2|Itih5|Abcc5|Has2|Fgf2|Ndst3|Cemip|Csgalnact1|Slc35d2|Bgn|Ndst4|Ndst1|Chst15|Cemip2|Egf|Cltc
PRODUCTION_OF_MOLECULAR_MEDIATOR_OF_IMMUNE_RESPONSE	0.725212	0.926704	0.0138211	-0.201144	-0.879335	138	Tlr4|Prkdc|Rif1|Malt1|Hpx|Cd36|Ptpn22|Clcf1|Mzb1|Atad5|Il1r1|Dennd1b|Nr4a3|Traf6|Trim6|Shld2|Trp53bp1|Thoc1|Fcgr2b|Tnfrsf1b|Nsd2|Map3k7|Yy1|Lacc1|Pms2|Hfe|Msh6|Cd160|Tgfb2|Kmt5b|Stat6|Il4ra|Fzd5|Dhx36|Spon2|Traf3ip2|Exo1|Tfrc|H2-Q2|Lig4|Supt6|Camk4|Mcm3ap|H2-Q10|Aplf
NEGATIVE_REGULATION_OF_LIPID_LOCALIZATION	0.651508	0.883155	0.0176825	-0.257444	-0.879361	35	Abca1|Osbpl8|Cyp4f15|Itgav|Ppara|Pla2r1|Thbs1|Ttc39b|Egf|Irs2|Abca2
POSITIVE_REGULATION_OF_INTRACELLULAR_TRANSPORT	0.752905	0.942538	0.0126941	-0.194128	-0.879446	183	Rac2|Tenm1|Flna|Cep290|Xpo4|Ect2|Pgap1|Gli3|Pcm1|Huwe1|Ptgs2|Ubr5|Prr5l|Dync1h1|Ank3|Prkcd|Edem1|Tpr|Ice1|Cemip|Pcnt|Msn|Cpsf6|Sorl1|Slc35d3|Efcab7|Atp2a1|Numa1|Tcf7l2|Dab2|Gsk3b|Pik3r1|Sh3glb1|Npepps|Nedd4|Akap5|Ctdspl2|Tcaf1|Dhx9|Kcnb1|Ptpn23|Jak2|Sec16b|Prkd1|Tardbp|Pla2g4e|Prkaa1|Micall2|Fzd5
COLUMNAR_CUBOIDAL_EPITHELIAL_CELL_DIFFERENTIATION	0.682897	0.899066	0.0161725	-0.228895	-0.879699	62	Spdef|Zbed6|Notch1|Map1b|Clock|C1galt1|Fgf2|Trp63|Prox1|Rfx3|Klf5|Hif1a|Gsk3b|Sox11|Pdpk1|Il6st
NEGATIVE_REGULATION_OF_CHROMOSOME_ORGANIZATION	0.690757	0.902579	0.0155515	-0.217604	-0.879769	82	Xrn1|Atrx|Atm|Spdl1|Tnks|Wapl|Apc|Dcp2|Tpr|Tnks2|Tex14|Baz1b|Bub1b|Cdk5rap2|Tent4b|Rad21|Zfp207|Gnl3l|Rad50|Hnrnpu|Pot1a|Zw10|Smarca5|Slx4|Zwilch|Rtel1|Smg6|Ercc4|Fbxo5|Terf1|Hnrnpa1
POTASSIUM_CHANNEL_COMPLEX	0.687923	0.902459	0.0157152	-0.219662	-0.880487	78	Slc5a3|Kcna7|Akap9|Kcng3|Kcnj6|Kcnq3|Kcnma1|Kcna3|Kcnj2|Kcnj16|Hcn1|Abcc8|Kcnj3|Kcna2|Kcna1|Cntnap2|Kcnq2|Kcnb1|Kcnj5|Grik2|Kcnmb1|Kcnq5|Kcnb2|Kcnd3|Kcnc2|Kcnh4|Kcnh1|Kcnc1|Hcn4|Lrrc26
IMMUNE_RESPONSE_REGULATING_SIGNALING_PATHWAY	0.775237	0.952843	0.0114502	-0.185759	-0.88117	277	Tlr4|Ifi204|Pram1|Rnf125|Alpk1|Malt1|Ep300|Rps6ka3|Cd36|Ptpn22|Crebbp|Tirap|Ada|Slc39a10|Map3k1|Rc3h2|Otud4|Map2k6|Esr1|Erbin|Cd47|Wnk1|Cblb|Mog|Syk|Rc3h1|Itk|Sos1|Prkcd|Ticam2|Btn2a2|Ermap|Itch|Ankrd17|Cr2|Epg5|Xiap|Lgr4|Ripk2|Dennd1b|Appl1|Nr4a3|Ddx3x|Trim25|Traf6|Vav3|Rab11fip2|Pak3|Crkl|Fcgr2b|Tlr2|Pdpk1|Plcg1|Appl2|Map3k7|Cyld|Pik3ca|Gpld1|Nod1|Tnip2|Lacc1|Fer|Pum2|Pum1|Pld2|Plekha1|Cd160|Lp…
BONE_MORPHOGENESIS	0.685881	0.900607	0.015693	-0.219211	-0.881319	79	Mmp13|Bmpr2|Foxn3|Trip11|Mmp16|Gli3|Pappa2|Bpnt2|Has2|Frem1|Glg1|Bmpr1b|Csgalnact1|Ift80|Mef2d|Col2a1|Runx2
RESPONSE_TO_CALCIUM_ION	0.716368	0.919797	0.0141091	-0.204252	-0.881942	126	Ttn|Ryr3|Ryr1|Ect2|Braf|Carf|Ryr2|Mef2a|Syt10|Iqgap1|Kcnma1|Syt2|Cpne3|Pcsk1|Adgrv1|Prkaa2|Trpc3|Trpc1|Pkd2|Homer1|Gipr|Aanat|Nlgn1|Thbs1|Dpep1|Nedd4|Cpne8|Mttp|Gpld1|Kcnmb1|Itpkb|Trpm2|Adcy1|Prkaa1|Adcy8|Kcnh1|Sdc1|P2rx7|Cpne4|Mef2c|Syt4|Slc25a24|Syt6|Syt7|Cav1|Kcnmb2|Sec31a|Ahcyl1|Casq2
FAT_CELL_DIFFERENTIATION	0.750299	0.942538	0.0126709	-0.19317	-0.882224	198	Arid5b|Rora|Ep300|Ankrd26|Gata2|Zbtb16|Rreb1|Wdfy2|Nipbl|Ccn4|Medag|Htr2a|Osbpl8|Ptgs2|Trio|Wnt10b|Ero1a|Gnb3|Wnt1|Asxl2|Runx1t1|Med1|Asxl1|Ptprq|Tbl1xr1|Rorc|Ppargc1a|Pnpla3|Nr4a3|Lrrc8c|Adgrf5|Pias1|Klf5|Per2|Zfp516|C1qtnf3|Grk5|Pdgfra|Rnasel|Plcb1|Tcf7l2|Enpp1|Creb1|Steap4|Fgf10|Adrb2
POSITIVE_REGULATION_OF_TELOMERASE_ACTIVITY	0.64659	0.881423	0.017775	-0.259471	-0.88227	34	Hmbox1|Tnks|Nvl|Parm1|Nek7|Grem1|Grhl2|Map3k4|Pot1a
SARCOMERE_ORGANIZATION	0.638075	0.876054	0.0183096	-0.272133	-0.882792	28	Nkx2-5|Ttn|Six4|Akap13|Plec|Flnc
RESPONSE_TO_CATECHOLAMINE	0.680704	0.898605	0.015868	-0.220393	-0.88342	78	Chrm2|Chrm5|Flna|Alk|Ryr2|Htr2a|Lrrk2|Atp2b4
RESPONSE_TO_LEUKEMIA_INHIBITORY_FACTOR	0.689359	0.902459	0.0154518	-0.216821	-0.883468	86	Arid5b|Rnf125|Rif1|Piga|Efhc2|Kdm3a|Mtf2|Hells|Tex14|Trim25|Klf5|Mcf2|Kdm5b|Creb1|Ubxn2a|Gclm|Nrp2|Bspry|Wdr35|Prdm5|Hk2|Hnrnpu|Bclaf1|Tfrc|Pml|Mynn|Smarca5|Fzd4|Rarg|Padi2|Jarid2|Ctbp2|Sstr1
TRIGLYCERIDE_METABOLIC_PROCESS	0.676448	0.895955	0.0161922	-0.226253	-0.883652	68	Gk5|Gnb3|Tnxb|Lpgat1|Lpin1|Apobr|Tbl1xr1|Pnpla3|Gpat2|Sorl1|Lpin2|Gk|C3|Gpam|Mttp|Gpld1|Ddhd2
REGULATION_OF_PEPTIDYL_SERINE_PHOSPHORYLATION	0.710594	0.916785	0.0144953	-0.208905	-0.883908	109	Nos1|Hgf|Tenm1|Rictor|Akap9|Braf|Fnip1|Ptgs2|Atp2b4|Fnip2|Dock7|Nsd1|Ntrk3|Egfr|Lats1|Vegfa|Ripk2|Trim6|Dmd|Caprin2|Pten|Pik3ca|Plcl1|Smyd3|Prkd1|Bag4|Oprd1|Prkaa1|Cd44|Il11|Pde4d|Ntrk2|Tfrc
SERINE_HYDROLASE_ACTIVITY	0.700807	0.908805	0.0148237	-0.211411	-0.884296	100	Mmp13|Hgf|C2|Tmprss5|Hp|Tll2|Mmp10|Reln|Dpp8|Nup98|Cpd|Naalad2|Mmp3|Pcsk1|Hpn|C1s1|Mmp12|Rhbdf2
REGULATION_OF_PROTEIN_IMPORT	0.662177	0.890673	0.0168586	-0.237391	-0.884781	53	Flna|Nf1|Cd36|Ect2|Gli3|Arhgef5|Ptgs2|Ubr5|Prkcd|Tpr|Efcab7|Pik3r1|Pkia|Sufu|Jak2|Prkd1|Tardbp
EPHRIN_RECEPTOR_BINDING	0.632319	0.870781	0.0185087	-0.275887	-0.885213	27	Cbl|Shc1|Sipa1l1|Epha4|Anks1b|Crk|Efnb2|Efna5
POSTSYNAPTIC_SIGNAL_TRANSDUCTION	0.631596	0.870781	0.0183135	-0.266137	-0.885961	31	Chrm2|Chrm5|Agrn|Chrna7|Crkl|Kpna1|Plcb1|Kpna2|Jak2|Nrg1
REGULATION_OF_LEUKOCYTE_DIFFERENTIATION	0.740165	0.936548	0.0128705	-0.194301	-0.886165	195	Tlr4|Cd46|Zfp458|Fanca|Prkdc|Cd80|Fgl2|Malt1|Fancd2|Fbn1|Runx1|Nf1|Gpr55|Gata2|Lef1|Zbtb16|Ada|Gli3|Inhba|Fstl3|Rc3h2|Foxo3|Rb1|Syk|Rc3h1|Sos1|Notch2
INOSITOL_PHOSPHATE_METABOLIC_PROCESS	0.649984	0.88281	0.0173408	-0.243779	-0.886248	47	Bpnt2|Ppip5k2|Fgf2|Ocrl|Synj1|Pten|Plcb1|P2ry1|Ppip5k1|Inpp4a|Itpkb|Inpp5e
TRANSCRIPTION_PREINITIATION_COMPLEX_ASSEMBLY	0.643449	0.881082	0.0178084	-0.255771	-0.88703	38	Atf7ip|Bdp1|Baz2a|Esr1|Wnt10b|Taf1
DOPAMINE_TRANSPORT	0.647437	0.881423	0.0175652	-0.252677	-0.887075	40	Chrm5|Slc22a3|Htr2a|Syt10|Syt2|Kcna2|Cnr1|Drd1|Slc18a2
MYOBLAST_DIFFERENTIATION	0.670691	0.894169	0.0163142	-0.228766	-0.887105	65	Nmrk2|T|Rest|Notch1|Plec|Wnt10b|Rb1|Hinfp|Megf10|Mstn|Ddx17|Igf1|Plekhm3|Plcb1|Tcf7l2|Grem1|Map3k5|Maml1|Nrg1|Trip4|Jag1|Sdc1|Ripor2|Dll1|Hif1an|Mef2c|Mbnl1
NEURON_DEATH	0.768944	0.950113	0.0113202	-0.185518	-0.88783	303	Erbb3|Tlr4|Tert|Six4|Trpc5|Itga1|Cbl|Hipk2|Grin2b|Naip2|Atm|Cpeb4|Chl1|Nf1|Clcf1|Cit|Rest|Ndnf|Trim2|Rock1|Foxo3|Lrrk2|Rb1|Dcc|Mecp2|Gabrb2|Picalm|Wnt1|Bcl2l11|Grid2|Chrna7|Rasa1|Trp63|Slc7a11|Tbc1d24|Xiap|Apaf1|Ppargc1a|Ptprz1|Gdf5|Ppara|Nr4a3|Slc23a2|Sorl1|Nfatc4|Tsc1|Pak3|Hif1a|Syngap1|Scn2a|St8sia2|Kif14|Pcdhgc4|Casp8|Fcgr2b|Gsk3b|Tnfrsf1b|Casp3|Oxr1|Il6st|Ncoa7|Pik3ca|Adam8|Map3k5|Kcnb1|Gclm…
SARCOPLASMIC_RETICULUM_MEMBRANE	0.633144	0.871513	0.0180565	-0.262445	-0.887928	33	Ryr3|Ryr1|Ryr2|Akap6|Nos1ap|Itpr2|Atp2a1
DEFENSE_RESPONSE_TO_BACTERIUM	0.699528	0.907898	0.0147527	-0.210192	-0.888067	108	Nos2|Tlr4|Rnf213|Lyst|Naip2|Cd36|Hp|Tirap|Gbp7|Emilin2|Gbp9|Stab2|Syk|Prkcd|Notch2|Shc1|Ankrd17|Ripk2
MONOOXYGENASE_ACTIVITY	0.646965	0.881423	0.0174091	-0.244287	-0.888096	47	Nos2|Nos1|Mical3|Fmo1|Cyp2s1
CELLULAR_RESPONSE_TO_OXYGEN_LEVELS	0.708924	0.915643	0.014143	-0.202998	-0.888113	139	Brip1|Tert|Mdm4|Atp7a|Cbl|Rora|Hipk2|Cpeb4|Cybb|Slc8a1|Ndnf|Notch1|Foxo3|Ptgs2|Cpeb2|Bach1|Ero1a|Vegfa|Rock2|Stc2|Tsc1|Cpeb1|Hif1a|Scn2a|Epha4|Pten|Pdk1|Cflar|Npepps|Dnmt3a|Adam8|Mtor|Kcnmb1
CYCLIN_DEPENDENT_PROTEIN_KINASE_ACTIVITY	0.627133	0.870781	0.0186314	-0.276791	-0.888114	27	Cdkl5|Cdk12|Cdkl1|Cdk19|Cdk13|Cdk7|Ccnk|Cdk14|Cdkl2|Cdk6|Cdkl3|Cdk17
DEFENSE_RESPONSE_TO_GRAM_NEGATIVE_BACTERIUM	0.629145	0.870781	0.0184498	-0.271558	-0.888257	29	Nos2|Tlr4
CELLULAR_RESPONSE_TO_INTERFERON_GAMMA	0.67534	0.895473	0.0159001	-0.220563	-0.888388	80	Nos2|Tlr4|Flnb|Hpx|Nlrc5|Gbp7|Cd47|Gbp9|Kif5b|Med1|Stxbp4|Aqp4|Rps6kb1|Gbp8|Parp9
REGULATION_OF_PROTEIN_DEPHOSPHORYLATION	0.669471	0.892885	0.0160941	-0.222051	-0.888642	77	Itga1|Cdca2|Cdh5|Bod1l|Slc39a10|Htt|Rock1|Ppp1r12a|Mgat5|Prkcd|Magi2|Pdgfrb|Rock2|Tsc1|Gsk3b|Mtor|Ppp6r3|Jak2|Mastl|Dlc1|Camta1|Ppp1r15b|Ppp4r4
RIBONUCLEOSIDE_DIPHOSPHATE_METABOLIC_PROCESS	0.693091	0.903591	0.014913	-0.211218	-0.889021	105	Aldob|Entpd4|Ep300|Zbtb20|Dhtkd1|Hdac4|Insr|Ncor1|Htr2a|Gapdhs|Ogt|Arnt|Magi3|Ak9|Entpd7|Prkaa2|Fbp1|Pfkfb2|Igf1|Slc4a4|Ppara
INTERLEUKIN_10_PRODUCTION	0.631735	0.870781	0.018298	-0.265502	-0.88918	32	Tlr4|Hgf|Cd46|Cd47|Syk
STEROL_BINDING	0.643644	0.881082	0.0173408	-0.242332	-0.889688	49	Rora|Gramd1c|Gramd1b|Abca1|Osbpl8|Osbpl6|Soat1|Rorc|Stard4|Ptch1|Npc1|Scarb2|Prom1
NEGATIVE_REGULATION_OF_DNA_BIOSYNTHETIC_PROCESS	0.631076	0.870781	0.0183135	-0.265663	-0.889719	32	Xrn1|Bmpr2|Dcp2|Chek1|Dach1|Tent4b|Gnl3l|Hnrnpu|Pot1a|Ercc4|Terf1|Hnrnpa1
POSITIVE_REGULATION_OF_ERYTHROCYTE_DIFFERENTIATION	0.625497	0.870781	0.0185363	-0.272024	-0.88978	29	Prkdc|Gata2|Inhba|Foxo3|Arnt|Med1|Hif1a|Acvr2a|Stat3|Ets1|Acvr1b
NUCLEAR_PORE	0.665353	0.891984	0.0163108	-0.224084	-0.890079	74	Tnks|Xpo4|Nup62cl|Nup155|Ranbp2|Nup98|Nup160|Nup153|Nup205|Tpr|Xpo7|Ipo7|Kpna1|Nup210|Ddx19b|Ranbp17|Nup214|Ndc1|Agfg1|Kpna3|Pom121|Eif5a2|Mcm3ap|Nup188|Kpnb1|Nxt2|Myo1c|Bicd2
EXTRINSIC_COMPONENT_OF_MEMBRANE	0.746718	0.941107	0.0121329	-0.188864	-0.890345	261	Vps13c|Cubn|Socs4|Vps13a|Pik3c2a|Cdh5|Vps13d|Akap9|Esyt3|Esyt2|Apc|Wdfy3|Cdh6|Syn3|Cdh23|Iqgap1|Trio|Dchs1|Cdh19|Gnb3|Pik3c2b|Syk|Nmt2|Atg2b|Picalm|Cnksr2|Bcl2l11|Pik3r5|Aak1|Tpr|Cdh7|Stxbp5|Eea1|Sytl2|Fmr1|Gna13|Epn3|Efcab7|Crkl|Kif1a|Rb1cc1|Numa1|Numb|Pik3r1|Socs6|Rgs6|Kalrn|Ctnnd1|Kpna2|Hip1|Plekha4|Cyld|Pik3ca|Cdh12|Tgm3|Ncf1|Fer|Kras|Gng12|Sec23a|Cdh24|Rtbdn|Gnat2|Usp8|Cdh11|Gfra1
CELLULAR_RESPONSE_TO_INORGANIC_SUBSTANCE	0.72686	0.928128	0.013205	-0.196547	-0.890407	183	A3galt2|Atp7a|Atrx|Ryr3|Ryr1|Cybb|Ect2|Braf|Carf|Mef2a|Syt10|Iqgap1|Lrrk2|Ptgs2|Mtr|Chuk|Ddi2|Ank3|Syt2|Cpne3|Mmp3|Adcy7|Adgrv1|Prkaa2|Egfr|Fbp1|Pkd2|Fmr1|Cacna1h|Blm|Nlgn1|Nfatc4|Kcna1|Slc12a2|Ddx11|Nek7|Creb1|Cflar|Dpep1|Cpne8|Dlg2|Gpld1|Ncf1|Cyp1a1|Slc30a10|Hfe|Itpkb|Trpm2|Slc40a1|Eif2ak3|Adcy1|Prkaa1|Adcy8|Ccna2|Foxo1|Kcnc2|Spidr|Lig4|Kcnh1|Cpne4|Mef2c|Syt4|Gucy1b1|Crk|Slc25a24
POSITIVE_REGULATION_OF_ERK1_AND_ERK2_CASCADE	0.704075	0.912097	0.0142481	-0.203724	-0.890613	138	Erbb4|Tlr4|Adra1a|Pde8a|Cd36|Ptpn22|Gpr55|Sstr4|Tirap|Abca7|Akap12|Braf|Notch1|Htr2a|Nox4|Fgf2|Npy5r|Notch2|Rapgef2|Chrna7|Ntrk3|Egfr|Shc1|Igf1|Mturn|Ripk2|Pdgfrb|Garem1|Crkl|Pdgfra|Pten|Tnfaip8l3
MYOBLAST_FUSION	0.632102	0.870781	0.0181098	-0.262006	-0.890889	34	Nos1|Myof|Cd53|Wnt1|Tanc1|Cacna1h|Myh9|Cflar|Il4ra|Nphs1|Kcnh1|Ripor2|Syna|Adam12|Adamts5|Adgrb3|Ptgfrn|Dyrk1b
REGULATION_OF_PROTEIN_LOCALIZATION_TO_MEMBRANE	0.712467	0.917013	0.0138461	-0.200701	-0.890974	155	Ar|Slc5a3|Lrp1|Wnk3|Atp2b4|Shisa6|Arhgef16|Kif5b|Ank3|Picalm|Hectd1|Epha3|Cemip|Egfr|Pls1|Lrp4|Sptbn1|Slc7a11|Gpc6|Adam10|Appl1|Efcab7|Ppfia1|Crkl|Dab2|Numb|Ghsr|Sorbs1|Pik3r1|Pdpk1|Stx3|Cltc|Akap5|Dag1|Tcaf1|Kcnb1|Atp2c1|Dlg1|Nkd2|Prkci
POSITIVE_REGULATION_OF_RESPONSE_TO_EXTERNAL_STIMULUS	0.75344	0.942538	0.0117249	-0.186899	-0.891131	291	Tlr4|Ifi204|Rac2|Bmpr2|Prkdc|Artn|Flna|Trim56|Ptger4|Ep300|Hpx|Crebbp|Tirap|Nlrc5|Ccn4|Emilin2|Ghrl|Clock|Cd47|Lrrk2|Igf1r|Ptgs2|Wnk1|Osmr|Fgf2|Syk|P2ry12|Npy5r|Cdk19|Usp29|Mstn|Mospd2|Med1|Ntrk3|Met|Ankrd17|Vegfa|Adam10|Ripk2|Pdgfrb|Ikbke|Traf6|Trim6|Parp9|Cnr1|Pak3|Ttbk1|Abcc1|Mmp12|Ap1g1|Ghsr|Thbs1|Vegfd|Tlr2|Stx3|Sema5a|Il6st|C3|Fgf10|Map3k7|Adam8|Sin3a|Nod1|Dhx9|Prkca|Polr3f|Oxsr1|Jak2|Pum2|…
T_CELL_MEDIATED_IMMUNITY	0.658329	0.887214	0.0167349	-0.233492	-0.891477	60	Cd46|Malt1|Kdm5d|Il1r1|Dennd1b|Traf6|Fcgr2b|Tnfrsf1b|Fbxo38|Scart1|Ahr|Map3k7|Hfe|Ctsc|Zbtb1|Ceacam1|Fzd5|Jag1|H2-Q2|P2rx7|H2-Q10
SINGLE_STRANDED_DNA_BINDING	0.69353	0.903825	0.0147556	-0.209062	-0.891596	115	Dmc1|Mcm10|Smc2|Brca2|Sprtn|Top3a|Rad18|Rbms1|Fam111a|Smc6|Blm|Pura|Rbbp8|Ddx11|Shoc1|Purb|Smc4|Dhx9|Pms2|Top1|Ercc5|Fubp1|Smarca1|Rad50|Nucks1|Dhx36|Hnrnpu|Pot1a|Fubp3|Pola1|Rad51ap2|Mcm9|Wdr48|Ercc4|Rnf138|Terf1|Hnrnpa1|Rtf1|Recql4
OSTEOBLAST_PROLIFERATION	0.621111	0.869055	0.0187753	-0.278096	-0.892303	27	Hpse|Tnn|Igf1r|Itgav|Ift80|Npr3|Grem1|Plxnb1|Eif2ak2|Bcl2|Fgfr2|Smad3|Lrp5
PROTEIN_LOCALIZATION_TO_CELL_SURFACE	0.656322	0.88646	0.0167794	-0.233755	-0.892482	60	Erbb4|Flna|Abca7|Picalm|Vcl|Lrig2|Ptpru|Fgf7|Map1a|Ptprk|Ank2|Stx3|Egf|Fgf10|Abca2|Nedd4l|Hfe
REGULATION_OF_RESPONSE_TO_WOUNDING	0.69269	0.903407	0.0147793	-0.209449	-0.892649	114	Atp7a|Hpse|Flna|Tnr|Cd36|Mylk|Rreb1|Cd109|Ccn4|Igf1r|Gp1ba|Fgf2|Prkcd|Lrig2|Phldb2|Arfgef1|Abcc8|Adamts18|D130043K22Rik|Spp1|Clasp1|Pdgfra|Slc12a2|Cldn19|Epha4|Pten|Prkg1|Thbs1
LIMBIC_SYSTEM_DEVELOPMENT	0.672176	0.894434	0.0155203	-0.214795	-0.89344	96	Alk|Nf1|Lef1|Reln|Gli3|Ndnf|Plxna3|Uba6|Pou3f2|Igf1r|Atp2b4|Prox1|Kcna1|Tsc1|Drd1|Cntnap2|Crkl|Phlpp2|Kif14|Pten|Gsk3b|Casp3|Epha5|Dab1|Nrp2|Lrp8|Tbr1
CARBOHYDRATE_DERIVATIVE_CATABOLIC_PROCESS	0.694962	0.905352	0.0144461	-0.205105	-0.893491	134	Pde8a|Adamts12|Ovgp1|Hpse|Nt5c1a|Entpd4|Neil2|Ada|Hyal1|Apobec3|Dpyd|Adamts9|Fgf2|Fbxo27|Edem3|Prkcd|Entpd7|Mbd4|Edem1|Xdh|Cemip|Ampd3|Man1a|Apobec2|Pde5a
REGULATION_OF_PHOSPHATIDYLINOSITOL_3_KINASE_ACTIVITY	0.638207	0.876054	0.0175652	-0.247796	-0.893679	45	Socs4|Fgf2|P2ry12|Pik3r5|Pdgfrb|Vav3|Pdgfra|Tnfaip8l3|Pik3r1|Socs6|Flt1|Rubcn|Prkd1|Irs1|Socs7|Vav2|Pik3r4|Ambra1|Pik3r3|Ptk2
RESPONSE_TO_XENOBIOTIC_STIMULUS	0.750749	0.942538	0.0117444	-0.187217	-0.893922	298	Nos2|Nos1|Gabrg3|Adra1a|Lox|Gal|Tnfrsf11b|Grin2a|Abcb1a|Rora|Pde3a|Fmo1|Cybb|Pon3|Nat1|Atr|Cyp2s1|Rest|Slc8a1|Inhba|Map1b|Foxo3|Htr2a|Ppp1r12a|Parp4|Map2k6|Aoc2|Ptgs2|Cyp4f15|Rb1|Pms1|Sema3c|Pcsk1|Ahrr|Prkaa2|Gpr52|Fbp1|Fzd3|Rps6kb1|Abcc8|Rorc|Ptch1|Vav3|Cyp1b1|Drd1|Crkl|Ptprm|Gad2|Abcc1|Usp47|Npc1|Aox1|Thbs1|Casp3|Ahr|Creb1|Shank2|Dpep1|Dnmt3a|Gpld1|Abca2|Pms2|Cyp1a1|Gclm|Acer2|Ppm1e|Top1
NEGATIVE_REGULATION_OF_ACTIN_FILAMENT_POLYMERIZATION	0.64965	0.88281	0.0170465	-0.237184	-0.894256	56	Svil|Lmod1|Ssh2|Ssh1|Prkcd|Cracd|Sptbn1|Arfgef1|Tmod2|Triobp|Add2|Capza1|Carmil1|Sptan1|Fhod3|Ssh3|Sptb
REGULATION_OF_DNA_DEPENDENT_DNA_REPLICATION	0.635208	0.8732	0.0176788	-0.246134	-0.89481	47	Atrx|Slfn9|Cdc7|Brca2|Ticrr|Mettl4|Dach1|Blm|Lig3|Chtf18
GLYCOLIPID_BIOSYNTHETIC_PROCESS	0.657423	0.886693	0.0166429	-0.230547	-0.89536	66	A3galt2|St8sia6|St8sia1|Fut9|Ugt8a|Pgap1|Pigm|Piga
MYELOID_CELL_DIFFERENTIATION	0.742432	0.938033	0.0119414	-0.187791	-0.89538	291	Tlr4|Lox|Zfp458|Hipk2|Tet2|Prkdc|Ep300|Fbn1|Runx1|Nf1|Gpr55|Gata2|Tirap|Lef1|Prkx|Nbeal2|Zbtb16|Ncapg2|Cd109|Kmt2e|Inhba|Fstl3|Itgb8|Ccn4|Foxo3|Rcor1|Kat6a|Cdc73|Ncoa6|Rb1|Arnt|Tgfbr3|Lrrk1|Notch2|Rbm15|L3mbtl1|Wasf2|Med1|Mitf|Ireb2|Tspan2|Vegfa|Mturn|Myh9|Traf6|Sh3pxd2a|Adgrf5|Ppargc1b|Hif1a|Oscar|Casp8|Pik3r1|Tlr2|Casp3|Sp3|Creb1|Flvcr1|Acvr2a|Purb|Gabpa|Prkca|Gab2|Mtor|Jak2|Ufl1|L3mbtl3|Itpkb|…
LEUKOCYTE_MEDIATED_IMMUNITY	0.722718	0.924821	0.012834	-0.192847	-0.895484	226	Nos2|Tlr4|Rac2|Cd46|Pram1|Cbl|Fcer2a|Lyst|Rif1|Malt1|Hpx|C2|Gata2|Clcf1|Kmt2e|Kdm5d|Kif5b|Syk|Prkcd|Atad5|Il1r1|Cr2|Dennd1b|Nr4a3|Traf6|Shld2|C1s1|C4b|Ap1g1|Trp53bp1|Thoc1|Fcgr2b|Pdpk1|Tnfrsf1b|Fbxo38|Scart1|Ahr|C3|Nsd2|Map3k7|Fer|Gab2|Hfe|Ctsc|Msh6|C1rl|Cd160|Zbtb1|Ceacam1|Kmt5b|Stat6|Il4ra|Fzd5|Dhx36|Jag1|Spon2|Cebpg|Traf3ip2|Exo1|Arl8b|Rasgrp1|Tfrc|H2-Q2|Adam17|Lig4|Supt6|Camk4|P2rx7
NUCLEAR_REPLICATION_FORK	0.615089	0.864904	0.0189209	-0.279098	-0.895517	27	Mcm10|Wdhd1|Mms22l|Baz1b|Smarcad1|Etaa1|Smarca5|Pola1|Pold1|Tonsl
PROTEIN_DESTABILIZATION	0.638059	0.876054	0.017536	-0.247073	-0.895663	46	Prkdc|Ep300|Crebbp|Ccdc88c|Htt|Cdc73
REGULATION_OF_STEM_CELL_PROLIFERATION	0.622178	0.869849	0.0185245	-0.267474	-0.895786	32	Tert|Ago3|Atxn1l|N4bp2l2|Sox11|Eif2ak2|Hmga2|Hnrnpu|Yap1|Tbx3|Fermt2|Kitl
ATP_DEPENDENT_ACTIVITY_ACTING_ON_RNA	0.651371	0.883155	0.0166089	-0.227311	-0.89584	71	Brip1|Ythdc2|Helz2|Ddx3y|Ddx17|Ddx3x|Snrnp200|Dhx33|Ddx11|Ddx46|Ddx19b|Dhx9|Ddx4|Dhx15|Dhx36|Fancm|Aqr|Ddx6|Ddx51
RESPONSE_TO_INTERLEUKIN_6	0.607731	0.862119	0.0191717	-0.284086	-0.896097	25	Ptprt|Smad4|Aqp4|Il6st|Fer|Jak2|Il6ra|Stat3|Jak1|Ptpn2|Yap1
POTASSIUM_CHANNEL_ACTIVITY	0.666812	0.892279	0.0156363	-0.215471	-0.896254	96	Kcnh5|Kcna7|Kcnn3|Kcng3|Kcnj6|Kcnh7|Kcnt2|Kcnq3|Kcnt1|Kcnma1|Kcnk9|Kcna3|Kcnj2|Kcnj16|Hcn1|Abcc8|Pkd2|Kcnj3|Kcna2|Kcna1
ENDONUCLEASE_ACTIVITY_ACTIVE_WITH_EITHER_RIBO_OR_DEOXYRIBONUCLEIC_ACIDS_AND_PRODUCING_5_PHOSPHOMONOESTERS	0.624777	0.87036	0.0182439	-0.258889	-0.897843	38	Ago3|Nudt12|Ago2|Zgrf1|Dna2|Fan1
DETECTION_OF_BIOTIC_STIMULUS	0.604874	0.861645	0.0192425	-0.284688	-0.897998	25	Tlr4|Naip2|Dach1|C4b|Tlr2|Nod1|Atf2|Ssc5d|H2-Q10|Yap1|Ptprj
REGULATION_OF_CELLULAR_EXTRAVASATION	0.610238	0.862119	0.0190395	-0.280175	-0.898973	27	Ptger4|Fut9|Cd47|Ccl28|Il1r1|Itga4|Plcb1|Adam8
REGULATION_OF_CD4_POSITIVE_ALPHA_BETA_T_CELL_DIFFERENTIATION	0.609841	0.862119	0.0189047	-0.272562	-0.899139	30	Cd80|Malt1|Runx1|Rc3h2|Rc3h1|Ripk2
LEUKOCYTE_ADHESION_TO_VASCULAR_ENDOTHELIAL_CELL	0.607853	0.862119	0.0189535	-0.27301	-0.900615	30	Nfat5|Fut9|Rock1|Ccl28|Itga4|Traf6|Add2|Zdhhc21
CUL3_RING_UBIQUITIN_LIGASE_COMPLEX	0.615159	0.864904	0.0185324	-0.26371	-0.900766	35	Gan|Kbtbd8|Spopl|Klhl24|Zswim8|Klhl7|Klhl3|Kbtbd6|Klhl20|Glmn|Kbtbd7|Cul3
BODY_FLUID_SECRETION	0.645467	0.881423	0.0168794	-0.231377	-0.901535	67	Erbb4|Atp7a|Uprt|Atp7b|Ada|Wnk1|Prlr|Xdh|Med1|Tacr1|Vegfa|Ncor2|Npr1|Hif1a|Celsr2|Creb1|Fgf10|Npr3
INTERFERON_BETA_PRODUCTION	0.621622	0.86942	0.0179206	-0.24679	-0.902056	48	Tlr4|Trim56|Zbtb20|Tirap|Rel|Ripk2|Ddx3x|Polr3a|Tlr2|Dhx9|Yy1|Polr3f
ACTIVATION_OF_PROTEIN_KINASE_ACTIVITY	0.667427	0.892279	0.0153775	-0.212743	-0.902367	111	Malt1|Mob1b|Ect2|Tirap|Clspn|Ccdc88a|Insr|Osbpl8|Wnk1|Prlr|Prkcd|Mob1a|Ntrk3|Igf1|Vegfa|Traf6|Kif14|Pdpk1|Egf|Adrb2|Grem1|Map3k7|Pik3ca|Mtor|Card10|Dlg1|Jak2|Adnp|Il6ra|Nrg1|Tgfb2|Pdgfc|Nrg3|Adcy8|Ghr|Zfp91
REGULATION_OF_SPINDLE_ORGANIZATION	0.619581	0.867613	0.0181479	-0.254115	-0.902582	42	Ankrd53|Pkd1|Kif15|Cep97|Dync1h1|Tpr|Gpsm2|Map9|Numa1|Cltc|Senp6
ESTABLISHMENT_OF_SPINDLE_ORIENTATION	0.609161	0.862119	0.0188398	-0.269507	-0.902593	32	Ankfn1|Spdl1|Htt|Gpsm2|Clasp1|Cdk5rap2|Numa1|Ubxn2b|Fgf10
RESPONSE_TO_ALKALOID	0.651029	0.883155	0.0162811	-0.221522	-0.902624	86	Ryr3|Ryr1|Ube3a|Slc8a1|Ryr2|Htr2a|Chek1|Pcsk1|Tacr1|Homer1|Blm|Tacr3|Sdk1|Cnr1|Drd1|St8sia2|Casp3|Dnmt3a|Homer2|Prkaa1|Dhx15|Slc1a2|Adcy8|Ccna2|Ghr|Prkce|Spidr|Srr|Bche
IMMUNE_RESPONSE_REGULATING_CELL_SURFACE_RECEPTOR_SIGNALING_PATHWAY	0.684512	0.899708	0.0143942	-0.202975	-0.902873	158	Ifi204|Pram1|Malt1|Ep300|Ptpn22|Crebbp|Ada|Slc39a10|Map3k1|Rc3h2|Cd47|Wnk1|Cblb|Mog|Syk|Rc3h1|Itk|Sos1|Prkcd|Btn2a2|Ermap|Cr2|Ripk2|Dennd1b|Appl1|Nr4a3|Traf6|Vav3|Pak3|Crkl|Fcgr2b|Plcg1|Appl2|Map3k7|Pik3ca|Gpld1|Fer|Pld2|Plekha1|Cd160|Lpxn|Ikbkg|Ceacam1|Pak2|Yes1|Prkcb|Pawr|Elf1|Pde4d|Ptpn2|Nfam1|Mndal|Prkce|Cd38
RELAXATION_OF_MUSCLE	0.603545	0.861251	0.0190601	-0.27371	-0.902927	30	Slc8a1|Kcnma1|Kcnj2|Abcc8|Pde5a|Atp2a1|Prkg1|P2ry1|Pik3ca
PROTEIN_LOCALIZATION_TO_NUCLEUS	0.708355	0.915594	0.0128887	-0.191799	-0.903874	259	Tert|Six4|Tnpo1|Flna|Cd2ap|Nf1|Cd36|Nup62cl|Ect2|Nup155|Ranbp2|Pikfyve|Abca7|Zbtb16|Gli3|Notch1|Wrn|Nvl|Osbpl8|Lrrk2|Nup98|Ptgs2|Ubr5|Cblb|Syk|Nup153|Prkcd|Tpr|Med1|Xpo1|Lats1|Appl1|Parp9|Efcab7|Drd1|Pygo1|Ipo7|Syne1|Kpna1|Mmp12|Gsk3b|Pik3r1|Otud7b|Appl2|Kpna2|Morc3|Pkia|Sufu|Sin3a|Kpna6|Ranbp17|Nup214|Card10|Ipo8|Jak2|Prkd1|Elavl1|Eif2ak3|Tardbp|Stat3|Fam53c|Ipo9|Hnrnpu|Nol8|Traf3ip2|Kpna3|Mndal…
POSITIVE_REGULATION_OF_BLOOD_VESSEL_ENDOTHELIAL_CELL_MIGRATION	0.618144	0.866649	0.0180035	-0.247292	-0.903893	48	Pik3c2a|Gata2|Sp1|Ptgs2|Fgf2|Akt3|Jcad|Vegfa|Hif1a|Thbs1|Pdpk1|Plcg1|Hdac9|Prkca|Map3k3|Prkd1|Ets1|Adam17|Nrp1
REGULATION_OF_CELL_ADHESION_MEDIATED_BY_INTEGRIN	0.616977	0.866056	0.0183678	-0.259063	-0.90441	39	Piezo1|Ada|Wnk1|Nexmif|Syk|P2ry12|Cyp1b1|Crkl|Pde3b|Muc1|Acer2|Lpxn|Tgfb2|Podxl
REGULATION_OF_RESPONSE_TO_BIOTIC_STIMULUS	0.702644	0.910582	0.0131174	-0.192934	-0.90445	249	Tlr4|Ifi204|Rnf125|Prkdc|Fgl2|Trim56|Ep300|Hpx|Cd36|Ptpn22|Crebbp|Tirap|Cfh|Nlrc5|Emilin2|Syk|Ifnlr1|Usp29|Med1|Itch|Ankrd17|Trim21|Xiap|Ripk2|Appl1|Ythdf3|Ikbke|Traf6|Trim6|A2m|Parp9|Pak3|Mmp12|N4bp1|Casp8|Ap1g1|Fcgr2b|Appl2|Fbxo38|Ahr|Trim44|Map3k7|Adam8|Sin3a|Cd274|Nod1|Dhx9|Prkca|Ncf1|Polr3f|Pum2|Pum1|Lrp8|Elmod2|Parp14|Usp18|Cd160|Erap1|Ceacam1|Pak2|Sash1|Cnot7|Dapk1|Traf3ip2|Usp15|Stat2|Map…
PHOTORECEPTOR_CELL_DEVELOPMENT	0.605173	0.861645	0.0187472	-0.262302	-0.904982	37	Cep290|Cabp4|Rpgrip1l|Dcx|Myo7a|Hcn1|Vegfa|Dzank1|Prkci|Ift140|Thrb|Tug1|Ntrk2|Rpgrip1
ENDOPLASMIC_RETICULUM_LUMEN	0.701011	0.908805	0.0131121	-0.193064	-0.905274	248	Col11a1|Col6a3|Fn1|Col14a1|Vcan|Fbn1|Fmo1|Col4a3|Adamtsl1|Col19a1|Col11a2|Uggt2|Adamts7|Wnt6|Col5a1|Fstl3|Meltf|Ghrl|Col12a1|Ptgs2|Ero1a|F8|Pdia2|Col6a1|Edem3|Col8a1|Mzb1|Wnt1|Vcpip1|Col4a6|Col25a1|Ltbp1|Adam10|Col4a2|Lamc1|Stc2|Eogt|Col15a1|Spp1|C4b|Cp|Arsj|Col4a5|Uggt1|Mgat4a|Col28a1|Col7a1|Col2a1|Thbs1|Adamtsl4|Col20a1|C3|Col5a2|Col9a2|Tnc|Dag1|Mttp
REGULATION_OF_LIPID_KINASE_ACTIVITY	0.628171	0.870781	0.0175396	-0.240148	-0.905432	56	Rbl1|Socs4|Rb1|Fgf2|P2ry12|Pik3r5|Pdgfrb|Vav3|Pdgfra|Tnfaip8l3|Pik3r1|Socs6|Flt1|Rubcn|Prkd1|Irs1|Socs7|Rbl2|Vav2|Pik3r4|Ambra1|Pik3r3|Ptk2
POSITIVE_REGULATION_OF_PROTEIN_DEPHOSPHORYLATION	0.612437	0.864222	0.0185403	-0.261095	-0.905494	38	Itga1|Cdca2|Cdh5|Slc39a10|Ppp1r12a|Prkcd|Magi2|Pdgfrb|Mtor|Jak2|Dlc1|Camta1|Ppp1r15b
REGULATION_OF_PROTEIN_MATURATION	0.623979	0.87036	0.0177787	-0.245937	-0.906492	50	Runx1|Ccbe1|Meltf|Cast|Lrrk2|Glg1|Xiap|Hpn|Myh9|Thbs1|Adam8|Nkd2
LIGASE_ACTIVITY_FORMING_CARBON_NITROGEN_BONDS	0.615003	0.864904	0.0182555	-0.252938	-0.906569	44	Ttll4|Ttll8|Ttll6|Ttll7|Gmps
POSITIVE_REGULATION_OF_PROTEIN_KINASE_B_SIGNALING	0.639467	0.877317	0.016711	-0.225502	-0.90661	79	Lrp2|Hpse|Rictor|Tgfbr1|Insr|Osbpl8|Igf1r|Nox4|Fgf2|P2ry12|Pik3r5|Egfr|Met|Myoc|Tnfaip8l3|Tcf7l2|Thbs1|Sema5a|Egf|Hip1|Pik3ca|Mtdh|Adam8|Gcnt2|Bag4|Igfbp5|Nrg1
CELLULAR_RESPONSE_TO_UV	0.63974	0.877317	0.0165312	-0.223228	-0.906713	84	Ep300|Crebbp|Atr|Mme|Polk|Hyal1|Ptgs2|Chek1|Trp53inp1|Taf1|Prkcd|Mmp3|Fmr1|Nfatc4|Polh|Usp47|N4bp1|Ptprk|Pik3r1|Nedd4|Yy1|Cul4b|Ino80|Zbtb1|Dhx36|Ddb2|Eif2ak4|Usp28
REGULATION_OF_EXTRINSIC_APOPTOTIC_SIGNALING_PATHWAY_IN_ABSENCE_OF_LIGAND	0.607684	0.862119	0.0186951	-0.266869	-0.907427	34	Tert|Nf1|Inhba|Eya1|Eya4|Ppp2r1b|Col2a1|Fgf10
RESPONSE_TO_OSMOTIC_STRESS	0.630041	0.870781	0.0171663	-0.231207	-0.908259	70	Nfat5|Abcb1a|Fmo1|Mylk|Wnk3|Pappa2|Ptgs2|Kcnma1|Aqp4|Pkd2|Ddx3x|Lrrc8c|Tacr3|Slc12a2|Scn2a|Pdpk1|Casp3
VIRAL_GENE_EXPRESSION	0.639884	0.877317	0.016291	-0.219316	-0.908428	94	Ep300|Lef1|Rest|Sp1|Ccnt1|Chd1|Rsf1|Mgat5|Mid2|Ccnt2|Pou2f3|St6gal1|Trim21|Man2a1|Tfap4|Hpn|St6galnac2|Parp9|Mgat4a|St6galnac3|Gsk3b
NEGATIVE_REGULATION_OF_OXIDATIVE_STRESS_INDUCED_CELL_DEATH	0.609654	0.862119	0.0184734	-0.257563	-0.908463	41	Hgf|Pde8a|Rest|Lrrk2|Wnt1|Met|Slc7a11|Nr4a3|Tsc1|Hif1a|Oxr1|Ncoa7
REGULATION_OF_AMYLOID_PRECURSOR_PROTEIN_CATABOLIC_PROCESS	0.608731	0.862119	0.0185679	-0.260233	-0.908494	39	Abca7|Sp1|Rock1|Picalm|Chrna7|Igf1|Rock2|Sorl1|Epha4|Casp3|Abca2
FEEDING_BEHAVIOR	0.627531	0.870781	0.0171203	-0.229324	-0.909272	73	Lepr|Gal|Slc24a4|Ghrl|Gnb3|Npy5r|Ubr3|Tacr1|Sgip1|Nr4a3|Dach1|Tacr3|Atp8a2|Cnr1|Drd1|Gigyf2|Tcf15|Ghsr|Ttc21b|P2ry1
COCHLEA_DEVELOPMENT	0.606629	0.862119	0.0186194	-0.260472	-0.909327	39	Gata2|Eya1|Rpgrip1l|Dchs1|Gabrb2|Ntrk3|Adam10|Hpn|Tbx18|Zeb1|Epha4|Ptk7|Hey2|Myo3b|Ccna2
ALTERNATIVE_MRNA_SPLICING_VIA_SPLICEOSOME	0.622731	0.870271	0.0173731	-0.232289	-0.909636	69	Rest|Rbm25|Rbm15|Srrm4|Ddx17|Celf1|Tia1|Fmr1|Cdk13|Mbnl2|Celf2|Dhx9|Ythdc1|Rbfox2|Hnrnpu|Celf5|Mbnl1|Rbm5|Nova2|Srsf1|Hnrnpa1|Srsf12|Sfpq|Srsf6
RNA_3_END_PROCESSING	0.646043	0.881423	0.0159838	-0.216498	-0.909837	104	Zfp473|Cpsf4l|Ints2|Ccnt1|Cdc73|Pcf11|Cpeb3|Tut4|Ints6|Eri1|Rprd2|Eri2|Cpsf6|Ints6l|Rprd1a|Cpeb1|Papolg|Papola|Ints7|Virma|Rnf20|Lin28b|Tent4b|Tut7|Cstf2|Ythdc1|Dhx36|Zc3h14|Cpsf7|Scaf8
NEGATIVE_REGULATION_OF_VIRAL_GENOME_REPLICATION	0.597527	0.857821	0.0189372	-0.263711	-0.909846	37	Mx2|Apobec3|Tasor|Zc3hav1|Resf1|Fam111a|Prox1|Trim6|Rnasel|N4bp1|Srpk1|Ifitm1|Eif2ak2|Hmga2|Setdb1|Morc2a|Srpk2|Znfx1|Inpp5k
ANOIKIS	0.592942	0.855461	0.0193263	-0.275832	-0.909924	30	Notch1|Ankrd13c|Map3k7|Pik3ca|Mtor|Dapk2|Ikbkg|Itga5|Ntrk2|Chek2|Bcl2|Tsc2|Ptk2|Cav1|Mybbp1a|Tfdp1
REGULATORY_T_CELL_DIFFERENTIATION	0.588826	0.854129	0.0195769	-0.285647	-0.910171	26	Cd46|Fanca|Fancd2|Foxo3|Btn2a2
LENS_DEVELOPMENT_IN_CAMERA_TYPE_EYE	0.629998	0.870781	0.0172657	-0.234376	-0.910231	66	Hipk2|Fat1|Six5|Tgfbr1|Tbc1d32|Hipk1|Fgf2|Maf|Nhs|Skil|Med1|Slc7a11|Spred1|Crybg3|Prox1|Wnt2b|Sox11|Kdm5b|Spred2
AMINOGLYCAN_METABOLIC_PROCESS	0.648058	0.881572	0.0158264	-0.215204	-0.910561	109	B3gnt6|Ovgp1|Hpse|Xylt1|B3gnt8|Ndnf|Hyal1|Bpnt2|Itih5|Abcc5|Has2|Fgf2|Ndst3|Cemip|B3gnt9|Csgalnact1|Pdgfrb|Slc35d2|Bgn|Ndst4|Ndst1|Chst15|Ctbs|Cemip2|Egf|Cltc|Ids|Slc10a7|Gcnt2|Csgalnact2|Dsel
CELLULAR_RESPONSE_TO_CARBOHYDRATE_STIMULUS	0.647695	0.881423	0.015785	-0.214289	-0.910583	112	Zbed6|Calcrl|Baiap3|Zbtb20|Ern1|Klf7|Ccdc186|Foxo3|Map2k6|Ghrl|Igf1r|Nox4|Prkaa2|Stxbp4|Smad4|Aqp4|Zfp236|Rab11fip2|Hif1a|Plcb1|Slc39a14|Unc13b|Epha5|Pik3ca|Irs2|Gpld1|Sin3a|Kcnb1|Gclm
RESPONSE_TO_PH	0.591783	0.855207	0.0193558	-0.276151	-0.910978	30	Gpr151|Hyal1|Pkd1l3|Abcc8|Scnn1a
PERIKARYON	0.653215	0.88409	0.0153405	-0.209145	-0.911088	134	Pde11a|Itga1|Atp7a|Itga8|Flna|Cacna1c|Wdfy3|Map1b|Lrrk2|Ttll7|Klhl24|Pcsk1|Pals1|Rgs7bp|Kcna2|Fmr1|Kcna1|Tiam2|Gigyf2|Cntnap2|Cnga3|Myo1d|Kndc1|Epha4|Drp2|Dlg2|Kcnb1|Top1|Grik2|Astn1|Dip2b|Trpm2|Kcnb2|Slc4a10|Fzd5|Dhx36|Kcnc2|Htr5a|Slc8a3|Grip1|Slc2a3|Kcnh1
POSITIVE_REGULATION_OF_NEURON_DIFFERENTIATION	0.62441	0.87036	0.0172978	-0.231978	-0.911288	70	Nkx2-5|Trpc5|Gata2|Ect2|Rest|Map1b|Tgif2|Spag9|Ncoa1|Gdf5|Prox1|Zeb1|Sox11|Sin3a|Dab1|Nrcam|Tcf4
PATTERN_RECOGNITION_RECEPTOR_SIGNALING_PATHWAY	0.651798	0.883204	0.0153961	-0.209837	-0.911556	131	Tlr4|Rnf125|Alpk1|Rps6ka3|Cd36|Ptpn22|Tirap|Otud4|Map2k6|Esr1|Erbin|Ticam2|Itch|Ankrd17|Epg5|Xiap|Lgr4|Ripk2|Appl1|Ddx3x|Trim25|Traf6|Rab11fip2|Tlr2|Pdpk1|Appl2|Map3k7|Cyld|Nod1|Tnip2|Lacc1|Pum2|Pum1
DNA_DAMAGE_RESPONSE_SIGNAL_TRANSDUCTION_BY_P53_CLASS_MEDIATOR	0.627547	0.870781	0.0173229	-0.234782	-0.911807	66	Mdm4|Hipk2|Atrx|Atm|Atr|Foxo3|Brca2|Spred1|Tfap4|Marchf7|Pla2r1|Rps6ka6|Myo6|Spred2|Muc1|Acer2|Dyrk1a|Cd44|Mndal|Pidd1|Ppm1d|Pml|Chek2
MAMMARY_GLAND_EPITHELIUM_DEVELOPMENT	0.623883	0.87036	0.0174923	-0.237316	-0.912062	62	Ar|Erbb4|Csmd1|Rreb1|Brca2|Esr1|Prlr|Fgf2|Med1|Lats1|Robo1|Ptch1|Hif1a|Kdm5b|Fgf10|Vdr|Jak2
INTERSTRAND_CROSS_LINK_REPAIR	0.592183	0.855431	0.0192759	-0.274016	-0.912191	31	Poln|Fancd2|Atr|Fan1|Dclre1c|Ercc6l2
CELLULAR_RESPONSE_TO_VASCULAR_ENDOTHELIAL_GROWTH_FACTOR_STIMULUS	0.614942	0.864904	0.0178532	-0.242004	-0.912429	56	Adamts12|Ccbe1|Ern1|Notch1|Atp2b4|Xdh|Jcad|Robo1|Vegfa|Pdgfrb|Adamts3|Pdgfra|Vegfd|Flt1|Egr3|Pik3ca|Nrp2|Prkd1|Gab1
POSITIVE_REGULATION_OF_FIBROBLAST_PROLIFERATION	0.605406	0.861645	0.0184891	-0.254719	-0.912951	44	Fn1|Wapl|Ddr2|Esr1|Wnt1|Egfr|Igf1|Pdgfrb|Pdgfra|Fosl2|Fgf10|Zmiz1|Dhx9|Pdgfc|Ccna2|Bmi1|Pml|Cdc6|Lig4
RUFFLE_MEMBRANE	0.628664	0.870781	0.0167212	-0.222396	-0.912971	89	Macf1|Cdkl5|Tirap|Abca7|Apc|Psd3|Itgav|Tln1|Egfr|Jcad|Ksr1|Epb41l5|Diaph1|Mtmr9|Plcg1|Myo6|Appl2|Clcn3|Spata13|Dlc1|Pip5k1a|Plekha1|Itga5|Clasp2|Adam17|Mtmr6|Lcp1|Ptprj|C2cd5|Inpp5k|Itgb3|Pde4a|Kank1|Dnm2|Arhgef2|Eps8l1|Mtss2
PHENOL_CONTAINING_COMPOUND_METABOLIC_PROCESS	0.62789	0.870781	0.016921	-0.226116	-0.913048	81	Atp7a|Grin2a|Gcnt4|Slc24a5|Rtl4|Zeb2|Aoc2|Slc16a10|Rapgef2|Pmel|Med1|Slc7a11|Trpc1|Appl1|Hpn|Npr1|Tacr3|Drd1
REGULATION_OF_SUBSTRATE_ADHESION_DEPENDENT_CELL_SPREADING	0.606706	0.862119	0.0181518	-0.2459	-0.913508	52	Flna|Rreb1|Meltf|Has2|Dock5|St6gal1|Triobp|Myoc|Crkl|Dab2|Lims1|Carmil1|Dock1|Nedd9|Cass4|Nrp1|Arhgef7|Crk|Olfm4|Ptk2|Prex1|Kank1|Fermt2|Dnm2|Efna5
POSITIVE_REGULATION_OF_GLUCOSE_METABOLIC_PROCESS	0.594132	0.855757	0.0190518	-0.267445	-0.913523	35	Insr|Dyrk2|Igf1|Ppargc1a|Ppara|Ppp4r3b|Sorbs1|Irs2|Epm2aip1|Gpld1|Ppp1r3e|Irs1|Kat2b|Ptpn2|Foxo1
POSITIVE_REGULATION_OF_CELL_MATRIX_ADHESION	0.602813	0.861251	0.0183756	-0.252068	-0.91377	46	Fmn1|Cd36|Rock1|Utrn|Plekha2|Ccl28|Vegfa|Myoc|Epb41l5|Tsc1|Gsk3b|Map4k4|Dag1|Lims1
REGULATION_OF_TRANSCRIPTION_ELONGATION_FROM_RNA_POLYMERASE_II_PROMOTER	0.600323	0.860397	0.0187753	-0.261774	-0.913873	39	Ccnt1|Cdk12|Cdc73|Brd4|Ercc6|Cdk13|Ell2|Tcerg1|Hnrnpu|Supt16|Zmynd11|Eaf2|Supt6|Ccnk
PROTEIN_METHYLTRANSFERASE_ACTIVITY	0.624797	0.87036	0.0168759	-0.225041	-0.914078	84	Kmt2a|Kmt2c|Kmt2d|Setd5|Ash1l|Kmt2e|Suz12|Setd2|Nsd1|Nsd3|Pcmtd1|Setd1a|Kmt2b|Dot1l|Prdm9|Setd1b|Fbxo11|Nsd2|Dnmt3a|Smyd3|Prdm2|Pcmtd2|Kmt5b|Ehmt1|Setd7
POSITIVE_REGULATION_OF_DNA_RECOMBINATION	0.614978	0.864904	0.0178271	-0.241028	-0.914117	58	Rif1|Clcf1|Ep400|Trrap|Atad5|Ercc6|Mbtd1|Shld2|Prdm9|Rbbp8|Trp53bp1|Arid2|Nsd2|Brd8|Kmt5b|Stat6|Pogz|Tfrc
MEGAKARYOCYTE_DIFFERENTIATION	0.596525	0.857409	0.0189331	-0.263611	-0.914221	38	Lox|Ep300|Gata2|Rcor1|Rbm15|L3mbtl1|Wasf2|Med1|Mturn
PHOSPHATASE_REGULATOR_ACTIVITY	0.627519	0.870781	0.0165178	-0.21991	-0.914716	96	Bmpr2|Phactr4|Bod1l|Ppp1r12b|Zeb2|Ppp1r12a|Map2k6|Mgat5|Ppp2r3a|Bmpr1a|Bmpr1b|Sbf2|Lmtk2|Ppp2r1b|Ppp1r3b|Ppp4r3b|Ppp1r17|Phactr2|Ppp4r2|Ppp4r3a|Elfn2|Shoc2|Ppp6r3|Bmp2k|Frs2|Eif2ak2|Rcan3|Ppp1r15b|Ppp4r4|Ppp2r5e
CELL_BODY	0.73043	0.930363	0.0110839	-0.184127	-0.915548	481	Pde11a|Trpc5|Btbd8|Itga1|Atp7a|Gal|Xrn1|Actg2|Itga8|Scn1a|Slc38a2|Grin3a|Slc22a3|Flna|Cacna1c|Tnn|Strn|Tmprss5|Unc5c|Cybb|Akap9|Mme|Kcnn3|Akap12|Cit|Slc8a1|Wdfy3|Insr|Map1b|Htr2a|Lrrk2|Igf1r|Ttll7|Slc6a6|Klhl24|Gnb3|Lrp6|P2ry12|Sos1|Picalm|Gria2|Bmpr1a|Cnksr2|Kcnj2|Lrig2|Lmtk2|Rapgef2|Pcsk1|Pals1|Prkaa2|Rgs7bp|Lrp4|Itga4|Fzd3|Tacr1|Atp2b1|Dixdc1|Zfp804a|Homer1|Hpn|Kcna2|Fmr1|Tanc1|Tacr3|Sorl1|Slc…
CELLULAR_RESPONSE_TO_EXTERNAL_STIMULUS	0.679286	0.897711	0.0135087	-0.194223	-0.915608	261	Brip1|Krt20|Tlr4|Cbl|Bmpr2|Ucn2|Slc38a2|Sik2|Szt2|Piezo2|Cpeb4|Ptger4|Piezo1|Map3k2|Map3k1|Wrn|Foxo3|Fnip1|Casp8ap2|Plec|Lrrk2|Igf1r|Ptgs2|Chek1|Sesn3|Kcnj2|Ercc6|Prkaa2|Med1|Bmt2|Rnf152|Itga4|Cyp27b1|Xpr1|Ncoa1|Atp2b1|Tnrc6a|Prkab2|Jmy|Ppara|Arhgap35|Tsc1|Dsc2|Depdc5|Kif26a
REGULATION_OF_ION_TRANSMEMBRANE_TRANSPORT	0.707581	0.915275	0.012078	-0.187466	-0.915665	377	Nos1|Kcnh5|Atp7a|Gal|Scn7a|Ahnak|Abcb1a|Kcna7|Kcnrg|Cacna1e|Scn1a|Flna|Cacna1c|Alg10b|Scn3a|Cybb|Akap9|Wnk3|Cracr2a|Kcng3|Reln|Rasgrf2|F2rl3|Htt|Slc8a1|Ryr2|Kcnj6|Clcn1|Utrn|Kcnh7|Shank1|Wnk1|Atp2b4|Cacna1g|Kcnq3|Chd7|Akap6|Klhl24|Shisa6|Grm5|Kcnma1|Neto2|Kcna3|Ank3|Thada|Cacna2d1|Sestd1|Kcnj2|Scn8a|Nos1ap|Cemip|Kcnj16|Hecw2|Cacnb4|Abcc8|Cacna1b|Cacna1d|Trpc1|Pkd2|Homer1|Kcnj3|Kcna2|Fgf14|Fmr1|Ca…
GLIAL_CELL_MIGRATION	0.593825	0.855669	0.0187793	-0.258046	-0.916544	42	Reln|Gli3|P2ry12|Crkl|Epha4|P2ry1|Srgap2|Zmiz1|Dab1|Lrp8|Lamb1|Tgfb2
REGULATION_OF_PATTERN_RECOGNITION_RECEPTOR_SIGNALING_PATHWAY	0.617085	0.866056	0.0172978	-0.228673	-0.916606	78	Tlr4|Rnf125|Cd36|Ptpn22|Tirap|Otud4|Esr1|Erbin|Ticam2|Ankrd17|Xiap|Lgr4|Appl1|Ddx3x|Tlr2|Pdpk1|Appl2
OVARIAN_FOLLICLE_DEVELOPMENT	0.596759	0.857409	0.0186036	-0.252257	-0.91707	47	Dmc1|Atm|Ube3a|Inhba|Foxo3|Esr1|Zfx|Bmpr1b|Smad4|Vegfa
POSITIVE_REGULATION_OF_DEFENSE_RESPONSE	0.659915	0.889006	0.0145679	-0.202208	-0.917195	185	Tlr4|Ifi204|Prkdc|Trim56|Ptger4|Ep300|Hpx|Crebbp|Tirap|Nlrc5|Ccn4|Emilin2|Clock|Cd47|Lrrk2|Ptgs2|Osmr|Syk|Npy5r|Cdk19|Usp29|Med1|Ripk2|Ikbke|Traf6|Trim6|Parp9|Cnr1|Pak3|Ttbk1|Abcc1|Mmp12|Ap1g1|Tlr2|Il6st|C3|Map3k7|Adam8|Sin3a|Nod1|Dhx9|Polr3f|Jak2|Ctsc
NEGATIVE_REGULATION_OF_HISTONE_MODIFICATION	0.592865	0.855461	0.0188035	-0.258268	-0.917333	42	Brca1|Dnmt3b|Ubr5|Kdm5a|Kdm3a|Mtf2|Trip12|Bcor|Kdm4c|Ppp4r3b|Ppp4r2|Dnmt1|Sin3a
GLIAL_CELL_PROLIFERATION	0.591079	0.854966	0.0191095	-0.269919	-0.917796	34	Lepr|Plag1
POSITIVE_REGULATION_OF_LIPID_KINASE_ACTIVITY	0.581113	0.847537	0.0197107	-0.283001	-0.91805	28	Fgf2|P2ry12|Pdgfrb|Vav3|Pdgfra|Tnfaip8l3|Flt1|Prkd1|Irs1|Vav2|Pik3r4|Ambra1|Ptk2
REGULATION_OF_POSTSYNAPTIC_MEMBRANE_NEUROTRANSMITTER_RECEPTOR_LEVELS	0.606775	0.862119	0.0180945	-0.245278	-0.918232	54	Dnm3|Erbin|Shisa6|Frrs1l|Gpc6|Adam10|Ophn1|Numb|Ghsr|Stx3|Stx1b|Ctnnd1|Dag1|Dlg1|Prkci|Iqsec2
[truncated: 1,770 more rows]

## Sheet: 30m padj.<0.05; Top 20 ABS(NES)
pathway	pval	padj	log2err	ES	NES	ABS(NES)	size	leadingEdge
[truncated: 20 more rows]

## Sheet: 2h gsea_full_table
pathway	pval	padj	log2err	ES	NES	size	leadingEdge
[truncated: 3,470 more rows]

## Sheet: 2h padj.<0.05; Top 20 ABS(NES)
pathway	pval	padj	log2err	ES	NES	ABS(NES)	size	leadingEdge
[truncated: 20 more rows]

## Sheet: 4h gsea_full_table
pathway	pval	padj	log2err	ES	NES	size	leadingEdge
[truncated: 3,477 more rows]

[truncated: 3 more sheets: 4h p<0.01; Top20 ABS(NES), 24h gsea_full_table, 24h padj.<0.05; Top 20 ABS(NES)]
