# Supplementary material for: Chemo-omic pipeline enables discovery of prion synaptotoxic pathways and inhibitory drugs
Source: PLoS Pathog. 2026 Jun 18;22(6):e1014314. doi: 10.1371/journal.ppat.1014314 (PMC13278431; doi:10.1371/journal.ppat.1014314)
Supplement: S7 Table — Hippocampal neurons were pretreated with the indicated compounds at 250 nM, or with vehicle alone, and were then exposed to PrPSc or mock-purified material for 24 hrs. After fixation, neurons were stained with Alexa 488-labeled phalloidin for visualization and quantitation of dendritic spines. (XLSX) [file ppat.1014314.s007.xlsx]

## Sheet: Sheet2
Spine number per uM
Compound	Mock		PrPSc
Vehicle-only	9.26057	±1.40	3.54291	±0.86
KN-93	7.91754	±0.77	7.15856	±1.59
KN-62	6.84828	±0.74	5.29707	±0.74
Phorbol ester	toxic
CID 2858522	10.2547	±1.55	9.35211	±2.46
Rottlerin	9.84	±1.36	7.43	±1.85
Ro 32-0432	6.48	±0.98	5.84	±1.08
SB216763	9.32	±0.64	9.13	±1.30
3F8	10.14	±0.84	6.33	±0.74
TWS119	9.78	±1.46	7.46	±0.81
AR-A014418	9.41	±1.33	8.8	±1.05
Tideglusib	8.19	±1.21	8.23	±1.08
GSK 1059615	8.93	±1.35	9.26	±0.96
AKT inhibitor IV	9.23	±1.93	2.62	±0.83
BML-257	8.23	±1.40	3.96	±0.66
MK2206	9.68	±0.77	10.07	±0.81
GDC0068	9.88	±1.86	7.16	±1.56
PI 828	6.57	±1.48	3.24	±1.12
PF 046	toxic
Diphenidol	8.08	±1.23	4.36	±1.96
Ropinirole	toxic
Erastin	7.8	±1.41	3.91	±0.68
Loperamide HCl	toxic
Ouabain	toxic
Cymarin	toxic
Lasalocid	toxic
Quinine hemisulfate	5.37	±1.48	5.26	±0.83
Bax channel blocker	8.52	±1.23	8.94	±1.10
AT-7519	8.39	±0.97	2.64	±0.98
BMS-387032	toxic
HY-11001	4.38	±2.35	3.96	±0.95
KM-00927	7.72	±0.78	5.74	±0.69
BRD-A57107094	8.85	±0.69	7.22	±1.63
Belinostat	toxic
ISOX	8.95	±1.11	9.08	±1.22
TPCA-1	8.24	±1.64	8.34	±0.88
Ro 106-9920	7.99	±0.72	6.7	±0.80
BI 605906	9.19	±0.95	5.99	±1.40
PF 184	toxic
Nafamostat mesylate	7.36	±1.29	3.69	±0.95
AZD-8055	9.27	±0.68	2.7	±1.01
Anisomycin	8.08	±1.20	8.5	±1.18
RG108	10.68	±1.57	2.78	±0.60
7-Nitroindazole	8.59	±1.06	4.46	±1.41
Nutlin-3	8.42	±0.91	1.8	±0.50
Triptolide	9.07	±0.80	4.78	±2.22
Celastrol	8.6	±0.60	9.14	±1.09
NVP-AUY922	toxic
Narciclasine	9.63	±1.35	4.53	±2.38
MLN4924	8.18	±1.33	6.89	±2.23
Chloroquine	9.62	±2.19	8.26	±0.77
Homoharringtonine	toxic
Flubendazole	8.43	±1.30	9.23	±0.99
